# Supplementary material for: Cusp-singularity-enhanced Coriolis effect for sensitive chip-scale gyroscopes
Source: Nature. 2026 May 20;653(8115):700–6. doi: 10.1038/s41586-026-10565-w (PMC13190237; doi:10.1038/s41586-026-10565-w)
Supplement: Supplementary file 3 — Source Data Fig. 2 [file 41586_2026_10565_MOESM3_ESM.xlsx]

## Sheet: Fig_2a_Vc=-2
52.5256	-63.9987	-61.847	-57.2737	-27.1266	-39.8197	-43.4586	-39.2138	-35.516	-7.05542	-24.0309	-21.1679	-15.8114	-8.42181	0.0518838	-25.0807	13.7216	-30.0245	-25.722	37.9666	-23.953
52.5256	-16.4862	-14.6128	-57.2737	-19.531	-22.2506	-4.86442	-4.88353	-8.89671	-43.9391	-12.9644	-19.6595	-23.6622	-8.42181	-23.7234	-37.4012	-26.615	-31.5477	-39.7992	-28.1986	-41.4892
-22.1286	-20.1239	-22.4061	-11.3755	-27.7452	-19.3202	-40.1645	-42.1169	-41.2864	-15.4785	-41.8608	-32.1026	-25.1887	-25.822	-34.5139	-18.0308	-34.3064	-17.341	-16.6022	-39.9007	-19.7037
-40.7086	-63.9987	-61.847	-26.5125	-24.906	-26.5116	-21.9729	-20.1186	-20.6538	-23.4816	-16.6224	-21.1679	-15.8114	-28.2689	-17.8912	-24.2547	-17.7459	-25.189	-22.7339	-16.8823	-21.5528
-22.6777	-16.4862	-14.6128	-30.8095	-25.0271	-23.233	-20.2842	-21.8566	-22.2462	-23.9879	-24.5392	-19.6595	-23.6622	-21.4835	-24.9024	-24.2629	-24.759	-24.8082	-26.1397	-22.857	-27.5858
-22.0592	-20.1239	-22.4061	-23.857	-26.2527	-24.231	-27.9755	-26.68	-25.9105	-21.7074	-23.5013	-32.1026	-25.1887	-24.8872	-23.5914	-22.7254	-24.5475	-24.1392	-25.0012	-26.0806	-25.8509
-26.7733	-32.4092	-32.0787	-27.0758	-26.4462	-25.594	-23.9214	-22.9016	-23.7464	-24.3993	-22.8859	-21.4621	-22.3337	-23.6206	-22.8822	-25.3504	-23.7479	-25.2871	-25.1415	-26.3772	-25.6675
-26.3847	-28.2198	-27.3982	-27.4899	-26.8469	-24.9641	-25.1559	-25.6694	-24.8225	-23.8466	-24.4974	-23.6432	-23.2311	-23.7628	-25.2672	-23.7328	-25.3139	-25.3026	-26.5955	-24.8539	-27.055
-27.3715	-27.3695	-27.1948	-27.671	-26.4657	-25.6021	-26.3238	-25.1664	-24.8802	-24.5712	-24.0702	-23.9512	-24.4344	-25.3249	-24.2624	-24.6474	-24.8492	-26.131	-26.4337	-26.4521	-27.9283
-30.1316	-28.8372	-28.9556	-27.721	-28.0831	-25.5193	-26.1501	-25.1371	-25.5724	-24.5923	-24.1332	-24.9642	-25.689	-25.3221	-25.1758	-25.5597	-25.5641	-26.0139	-26.5807	-26.6189	-27.089
-32.6477	-29.0335	-29.08	-28.6483	-27.7513	-26.4076	-26.0752	-25.456	-26.1711	-25.0955	-24.9265	-24.6782	-24.5987	-25.2288	-25.4746	-25.7714	-25.7288	-26.1893	-25.916	-26.8678	-28.3085
-31.6482	-29.5716	-29.0521	-28.5829	-28.2196	-26.3299	-27.0891	-26.0608	-26.0505	-25.2458	-25.2748	-25.2408	-25.5215	-25.484	-25.3563	-26.2324	-26.6809	-27.3158	-27.4983	-27	-28.9114
-29.9283	-29.9059	-29.7714	-29.6722	-28.6587	-27.364	-26.4832	-26.5886	-27.0387	-25.3874	-25.6501	-25.3778	-25.6111	-26.1391	-26.4387	-26.4536	-26.2266	-26.9055	-27.6657	-27.4921	-28.9755
-30.3093	-30.5813	-30.6256	-29.8437	-29.1405	-27.4288	-27.4606	-26.9434	-27.1916	-25.8039	-26.0491	-25.7826	-26.2684	-26.155	-26.8344	-26.9615	-27.588	-28.6036	-28.0335	-28.3403	-30.4403
-32.2744	-31.6547	-31.1672	-29.979	-29.834	-27.3265	-27.9749	-27.3279	-27.5667	-26.7645	-26.8111	-26.457	-26.7377	-26.3938	-26.3221	-27.4147	-27.5414	-28.2246	-28.6095	-29.2144	-30.6801
-32.5282	-31.5787	-31.1701	-30.4427	-29.8871	-28.274	-27.8584	-27.4809	-27.7395	-26.6013	-27.166	-26.9212	-26.759	-27.0982	-27.4863	-27.0116	-27.7544	-29.0012	-29.1277	-29.3706	-30.7077
-33.4109	-32.1309	-31.1114	-31.3478	-30.669	-29.089	-28.5086	-27.7963	-28.3047	-27.5212	-27.5443	-27.6033	-27.0607	-27.4376	-27.92	-27.9713	-28.8655	-29.8757	-29.5252	-30.0852	-31.2993
-34.0249	-33.2789	-32.7782	-31.3823	-31.0611	-29.0037	-29.1313	-28.6952	-28.3885	-27.7252	-28.1384	-27.5922	-27.9609	-27.5523	-27.8725	-28.1815	-28.6755	-30.3374	-30.8246	-30.9448	-32.1237
-34.0952	-33.1682	-32.926	-32.1231	-31.7668	-30.0788	-29.7059	-29.0012	-29.4071	-28.0241	-27.9243	-27.6691	-27.7487	-28.6891	-28.1857	-29.696	-29.6162	-30.3037	-31.1447	-31.1454	-32.6475
-35.5618	-34.0013	-33.7797	-32.2997	-32.712	-30.5458	-30.3402	-28.7064	-29.3422	-27.9745	-28.5339	-27.833	-28.9589	-29.5914	-28.9211	-29.7477	-29.7583	-32.3653	-30.8868	-32.0802	-33.6152
-35.6601	-34.6834	-33.9083	-33.9121	-32.9006	-30.1805	-30.4064	-29.5144	-30.0404	-28.7553	-29.0074	-28.9078	-28.531	-29.5652	-29.8413	-29.7687	-31.0713	-31.4778	-31.1864	-33.1991	-34.4001
-36.4097	-35.3525	-34.7058	-33.9428	-33.4019	-30.7258	-31.268	-29.9902	-30.7761	-29.1029	-29.7053	-29.3423	-29.0318	-29.6741	-30.0279	-30.2576	-30.5136	-31.8817	-32.9297	-32.6499	-34.5272
-37.4123	-35.6627	-35.9203	-35.0291	-34.2279	-32.1458	-31.1839	-30.0609	-31.0008	-30.1619	-29.6218	-29.8973	-29.7659	-30.8598	-30.3514	-30.7006	-31.594	-32.6448	-33.6667	-33.4902	-35.2679
-38.4474	-36.6986	-36.4356	-35.4693	-34.4515	-32.2921	-32.1777	-31.0293	-31.1982	-30.2874	-30.6029	-30.405	-29.6198	-31.5074	-31.5015	-31.9244	-31.869	-34.3846	-33.8932	-34.8926	-36.3744
-38.7747	-37.9177	-36.866	-35.8114	-35.0947	-32.3986	-32.7533	-31.7748	-31.9443	-30.9314	-31.07	-31.058	-30.8965	-30.5942	-31.1676	-32.0101	-33.236	-33.5045	-34.3781	-35.4049	-37.363
-39.3347	-38.4401	-37.5059	-36.7317	-35.9495	-33.1764	-33.1111	-32.0917	-33.0458	-31.7579	-30.6483	-31.4186	-31.4081	-31.9678	-32.1029	-33.0958	-33.3195	-34.4824	-35.0823	-35.3617	-38.3299
-40.8446	-38.9234	-38.6908	-37.312	-36.7527	-34.3495	-33.1938	-32.5053	-32.7792	-31.6801	-31.9333	-31.5986	-32.4681	-33.0098	-33.1216	-33.2491	-34.163	-36.0417	-36.0914	-36.0263	-38.7521
-41.6877	-39.9547	-39.1747	-38.1459	-37.2593	-34.8427	-34.6966	-32.7174	-33.6222	-31.7784	-31.9543	-32.9383	-32.0922	-33.9037	-32.7416	-34.1535	-34.6133	-36.5092	-36.9183	-37.0591	-39.1587
-42.6987	-40.8308	-40.0674	-38.9127	-38.1304	-35.0831	-35.3053	-33.6859	-34.0803	-32.7111	-32.477	-32.7861	-33.8508	-33.5893	-34.4444	-34.9213	-35.1989	-37.3928	-37.7012	-38.9276	-40.2571
-43.4078	-41.9435	-41.1884	-39.8178	-38.3144	-35.8508	-35.8591	-34.3204	-34.3814	-33.7022	-33.2311	-33.6279	-34.0023	-34.3852	-34.7337	-35.3409	-36.49	-37.3679	-38.3003	-38.5953	-41.0662
-44.6304	-42.5706	-42.1462	-40.2	-39.1786	-37.1887	-36.2346	-34.792	-34.7268	-33.5916	-34.5264	-34.5416	-34.3283	-35.0035	-35.3641	-35.8868	-36.925	-38.5488	-39.9182	-39.5986	-42.7736
-45.4858	-43.3175	-42.7981	-41.7122	-39.6585	-37.1464	-36.9266	-35.1357	-36.1087	-34.4933	-35.1193	-34.9873	-35.2167	-35.7145	-36.252	-36.8602	-38.2856	-39.6551	-39.9678	-40.8185	-43.6127
-46.6454	-44.4433	-43.2699	-41.924	-41.0087	-37.8994	-38.3238	-36.3081	-36.5923	-34.8517	-34.8725	-35.2442	-35.8396	-36.1191	-37.3034	-37.6598	-37.9187	-40.6601	-41.2413	-41.8202	-44.5138
-48.0427	-45.6523	-44.4962	-42.4385	-41.9432	-38.8685	-38.4539	-37.0505	-37.0705	-35.8036	-35.7029	-36.2465	-36.2463	-36.9821	-37.779	-38.1303	-39.58	-41.8027	-41.9036	-43.7779	-45.5373
-49.7561	-47.4319	-45.6488	-43.5811	-43.1666	-39.378	-39.0635	-37.2903	-37.81	-36.9179	-36.9435	-36.5159	-37.5713	-38.1064	-37.8958	-39.3105	-39.9748	-42.1145	-43.4036	-43.4824	-46.4393
-50.6623	-48.7952	-46.6096	-44.907	-43.9324	-40.581	-39.7076	-38.2339	-38.3346	-37.2948	-37.3725	-37.4931	-37.5935	-38.4217	-39.2729	-39.9838	-40.9923	-42.8582	-43.3848	-45.2717	-47.019
-51.9243	-49.2891	-48.0133	-45.7606	-44.5325	-41.4198	-41.1359	-39.2698	-39.7093	-38.0269	-38.0167	-37.9847	-38.2543	-39.7695	-39.7499	-40.2757	-42.5068	-44.2133	-44.6003	-46.4859	-48.4622
-53.3382	-50.5044	-49.2437	-47.133	-45.5078	-42.3166	-41.7527	-39.3799	-39.7268	-39.0293	-39.145	-39.1096	-38.7207	-40.2472	-40.0443	-41.7375	-43.5607	-45.3539	-46.3237	-48.1572	-50.9366
-54.9404	-51.965	-50.8454	-48.1059	-46.2449	-43.345	-43.1342	-40.254	-41.3035	-39.861	-39.8969	-39.6274	-40.1942	-41.1564	-41.2148	-43.1018	-43.8086	-46.8753	-47.5177	-48.9122	-51.7497
-56.9095	-53.3173	-51.9271	-49.4055	-47.3445	-44.2421	-44.1232	-41.285	-41.8824	-40.2118	-40.6836	-40.8431	-41.2715	-41.3217	-42.5969	-43.4379	-45.6974	-47.8802	-48.485	-50.2309	-53.3659
-58.1521	-54.8798	-53.0584	-51.3202	-49.2618	-44.8031	-44.2491	-42.2156	-42.4025	-40.9993	-41.1376	-41.781	-41.5959	-42.7302	-43.6321	-44.5012	-46.2025	-48.81	-49.8399	-52.248	-54.7885
-59.5923	-56.4723	-54.6207	-52.2943	-50.6094	-46.497	-45.3023	-43.3315	-43.8848	-41.8599	-41.8799	-43.0479	-42.3559	-43.6179	-44.4157	-45.2311	-47.6509	-50.5987	-51.1697	-52.4435	-57.8746
-61.4739	-57.3086	-55.906	-53.8952	-51.5079	-47.441	-46.8735	-44.4484	-44.8837	-42.6036	-43.1312	-43.8956	-43.8406	-44.7929	-45.0258	-46.4992	-48.5275	-50.8829	-53.0045	-54.6922	-59.7032
-63.6059	-58.9142	-57.3651	-55.0827	-52.4884	-48.5949	-47.8162	-45.1948	-45.6289	-44.0217	-44.3729	-44.5797	-44.4556	-45.6539	-46.7051	-48.2366	-50.1654	-52.9937	-53.9801	-56.2132	-60.1327
-65.721	-61.2827	-58.8376	-56.7796	-53.8108	-49.2386	-48.6803	-46.1555	-46.7379	-44.5493	-45.5567	-45.7291	-45.4056	-47.1988	-47.8485	-49.2426	-52.0288	-53.8316	-55.5082	-57.2019	-61.9978
-67.2563	-62.6136	-61.252	-58.3209	-55.7253	-50.6865	-50.1114	-47.7177	-47.4847	-45.9995	-46.48	-46.0855	-46.1708	-47.6879	-48.659	-50.5715	-52.9383	-55.7067	-56.8422	-59.8193	-64.5809
-68.9106	-64.568	-62.9768	-59.5708	-57.0592	-52.4837	-51.9764	-48.8375	-48.7633	-47.3313	-47.5895	-47.651	-48.1574	-49.4296	-50.0395	-51.5769	-54.335	-57.5226	-58.8981	-60.8344	-65.808
-71.2003	-67.376	-64.2494	-60.6213	-58.706	-53.6439	-52.9253	-49.8977	-49.9924	-48.453	-48.9354	-48.7727	-49.135	-50.3824	-51.5503	-53.5313	-55.428	-58.7976	-60.6549	-63.8289	-69.0016
-73.4164	-69.4939	-66.3218	-62.1962	-60.5639	-54.9289	-54.1555	-50.4802	-51.4257	-48.831	-49.9413	-50.3195	-50.4733	-51.1335	-53.1997	-54.1177	-57.2382	-60.78	-63.0812	-65.2291	-69.8134
-76.3039	-71.7564	-68.4403	-65.0473	-62.0414	-56.0157	-55.25	-51.6515	-52.4687	-50.0688	-50.8231	-51.6217	-51.4477	-52.8414	-53.4173	-55.516	-58.739	-63.3179	-65.3062	-67.0321	-72.58
-79.3587	-74.4615	-70.5563	-66.8743	-63.8373	-58.1588	-56.4141	-53.3817	-53.9018	-51.4828	-52.0971	-52.2775	-52.9908	-54.4079	-55.3925	-57.3467	-60.6935	-65.3868	-66.4452	-69.013	-74.7743
-81.5308	-76.1112	-72.7634	-69.1918	-65.167	-60.1701	-58.0258	-54.5438	-55.2062	-52.6966	-53.1679	-53.3851	-54.2839	-55.9318	-57.1538	-58.8707	-62.7982	-67.2223	-68.8391	-70.8566	-77.316
-84.7376	-78.3672	-75.5976	-71.2853	-66.9603	-61.38	-60.1616	-55.7583	-56.5879	-54.2168	-54.5597	-54.9807	-56.1081	-57.3546	-58.8946	-60.532	-64.5471	-68.7946	-70.7012	-74.0016	-80.268
-87.3548	-81.2198	-77.9923	-73.8061	-69.7209	-63.5616	-61.7438	-57.7789	-58.1101	-55.4167	-56.3197	-56.4531	-57.3169	-58.8555	-60.3291	-61.9499	-65.9522	-70.6533	-73.7007	-76.747	-81.7176
-90.2252	-83.5228	-80.5717	-76.5184	-72.0612	-64.834	-63.1905	-59.4449	-59.762	-57.1094	-58.0687	-58.5118	-59.2941	-61.0482	-62.0125	-64.1392	-68.9039	-72.8089	-76.5534	-78.4003	-84.952
-93.3182	-86.2623	-83.0333	-78.7653	-74.0844	-66.6604	-65.1522	-61.5201	-61.8537	-58.9798	-59.6759	-59.9906	-60.389	-62.4285	-64.0535	-66.3051	-70.7413	-74.592	-79.3124	-82.4556	-88.3069
-96.0005	-89.4302	-85.4859	-81.2537	-76.3558	-68.569	-67.3689	-63.438	-63.884	-60.2415	-61.8785	-61.5038	-63.1177	-64.0893	-66.2474	-69.2183	-73.1229	-77.195	-82.2421	-84.3214	-90.3707
-99.1228	-93.0151	-88.4505	-83.234	-78.7162	-70.7592	-69.9957	-65.3409	-64.7147	-61.6365	-63.2715	-63.0972	-65.0868	-65.9081	-68.004	-70.4458	-75.7011	-79.6993	-85.0682	-87.817	-94.4526
-102.438	-96.0707	-91.2237	-85.5065	-81.3683	-73.0963	-72.0546	-66.4296	-66.4501	-63.1705	-64.8636	-65.4625	-66.5651	-67.9999	-70.1467	-73.0531	-77.5226	-82.0697	-86.4997	-90.0829	-95.8164
-105.628	-99.1315	-94.5187	-88.3097	-84.1498	-75.992	-74.1808	-68.1297	-68.221	-65.3898	-66.928	-67.2021	-68.5116	-70.0768	-72.0424	-75.1921	-80.1807	-86.1563	-89.695	-93.3769	-100.38
-108.77	-102.376	-97.7754	-91.4429	-86.6546	-78.3875	-76.3097	-70.2258	-70.6798	-67.9089	-69.4631	-69.4478	-70.4169	-72.3711	-74.2884	-77.3171	-81.9202	-88.2535	-93.3427	-95.899	-100.062
-112.468	-105.548	-100.958	-94.7396	-89.3111	-81.1705	-79.0383	-72.4861	-73.0562	-70.288	-71.1588	-71.0007	-72.5243	-74.4616	-76.5332	-80.6843	-86.3719	-90.655	-95.6468	-100.349	-100.768
-116.372	-108.728	-104.6	-97.6934	-92.0628	-83.48	-82.1569	-75.1627	-75.4044	-72.3899	-72.7708	-73.6621	-74.6764	-76.7981	-79.6527	-82.6101	-89.0707	-95.2391	-98.2234	-101.386	-103.172
-119.983	-112.229	-107.334	-100.934	-94.7126	-86.5109	-84.4771	-77.4689	-77.3973	-73.9702	-75.6957	-75.245	-76.5821	-79.1766	-81.2901	-85.4253	-91.2416	-97.4767	-104.063	-103.733	-72.5812
-123.404	-115.66	-110.33	-104.283	-98.3375	-89.2984	-87.346	-79.6323	-79.671	-76.4466	-77.9271	-78.4149	-79.6905	-81.6984	-84.4332	-88.8824	-94.9818	-100.185	-104.555	-108.071	41.7113
-126.584	-118.865	-114.246	-106.91	-101.538	-91.9354	-90.1024	-82.7717	-82.527	-78.8392	-80.901	-80.6857	-82.1678	-83.0412	-87.7128	-91.8929	-98.0213	-103.723	-110.674	-106.928	49.7851
-129.185	-121.937	-116.94	-110.306	-104.668	-94.4362	-92.6687	-85.6357	-85.2181	-81.9106	-83.5385	-83.3003	-85.3921	-86.6848	-91.1148	-95.5205	-102.615	-107.209	-115.729	-114.392	49.9909
-132.836	-125.028	-120.268	-113.863	-108.406	-97.0648	-95.7817	-88.2534	-88.1611	-84.5416	-86.3103	-85.6514	-87.8235	-89.0945	-93.1091	-98.5891	-106.402	-111.299	-116.587	40.0099	50.7099
-136.048	-128.561	-123.609	-117.413	-112.146	-100.913	-98.5388	-91.1452	-90.9914	-87.3308	-89.0391	-88.7834	-90.6846	-92.383	-96.1395	-102.063	-108.92	-116.549	-114.566	53.1919	46.7906
-139.151	-132.113	-126.91	-121.036	-115.581	-104.291	-101.973	-94.3852	-93.881	-90.5366	-92.3482	-91.6055	-93.4919	-95.7139	-99.9521	-105.462	-114.621	-122.136	64.6644	54.5647	45.033
-141.948	-135.492	-129.911	-124.415	-118.917	-107.639	-105.232	-97.5937	-97.2482	-93.9736	-95.1478	-94.3852	-97.2095	-99.0524	-104.115	-109.477	-117.424	-129.461	64.6764	48.8693	40.9408
-144.958	-138.394	-133.514	-128.459	-122.585	-111.348	-108.594	-100.53	-100.026	-96.7895	-98.552	-97.9675	-100.932	-102.556	-107.222	-113.792	-122.211	-146.428	52.3539	44.498	39.673
-147.54	-141.535	-137.601	-131.805	-125.832	-115.445	-112.002	-103.649	-103.584	-99.566	-101.051	-101.7	-104.21	-106.588	-111.046	-116.013	-124.948	-125.447	47.3254	44.2065	36.5318
-150.099	-144.152	-140.247	-135.253	-129.058	-118.669	-116.302	-107.084	-106.593	-102.98	-104.747	-105.688	-107.767	-109.986	-114.237	-119.987	-134.444	54.9361	48.0448	40.6439	34.902
-151.818	-147.022	-142.95	-137.975	-131.879	-122.431	-119.939	-110.757	-109.893	-106.587	-107.874	-109.043	-110.951	-113.282	-118.872	-125.501	-143.678	55.1877	39.8452	38.187	33.2219
-154.149	-149.79	-145.836	-140.958	-135.604	-126.116	-123.774	-114.886	-114.128	-109.782	-111.834	-112.792	-115.138	-117.927	-122.97	-132.927	-181.12	49.5151	40.4806	35.9721	30.8572
-155.785	-152.588	-148.212	-143.738	-139.395	-129.849	-126.946	-118.477	-118.172	-113.904	-116.113	-116.308	-118.864	-120.916	-127.251	-137.109	72.3593	44.9259	37.5641	32.9622	28.208
-157.881	-154.548	-150.601	-146.842	-142.537	-133.087	-131.267	-122.18	-121.095	-117.406	-120.048	-120.325	-122.681	-125.41	-132.492	-152.246	56.987	42.1155	32.7342	30.7432	26.9326
-160.174	-156.312	-153.122	-149.635	-145.425	-135.958	-134.898	-126.076	-125.143	-121.413	-124.718	-123.742	-127.163	-130.582	-137.503	-172.184	46.1938	38.4518	31.1411	28.8141	23.4542
-162.146	-158.617	-156.112	-152.698	-148.722	-139.864	-138.591	-129.313	-129.042	-125.356	-128.653	-127.499	-131.433	-135.116	-143.72	-240.746	41.7955	34.67	28.9257	26.501	23.0012
-163.57	-160.246	-157.898	-155.372	-151.416	-143.231	-142.402	-132.815	-133.376	-129.232	-132.39	-131.922	-135.456	-140.484	-155.281	67.455	39.444	31.0444	26.4846	24.5038	20.3366
-165.194	-162.168	-160.332	-157.253	-155.039	-146.954	-145.52	-136.781	-137.009	-133.109	-136.614	-135.853	-139.879	-145.443	-174.349	49.0501	33.8634	27.7981	23.798	22.9052	18.5327
-166.43	-164.195	-162.305	-159.618	-157.987	-150.267	-148.384	-140.785	-140.8	-137.169	-140.867	-141.002	-144.357	-151.922	-222.171	42.1885	31.6539	26.0548	22.3423	19.5795	17.0401
-167.788	-166.588	-164.272	-162.589	-160.558	-153.171	-151.884	-144.912	-144.701	-141.364	-145.866	-144.571	-149.649	-160.795	72.3851	36.1054	28.9902	23.0547	19.2891	18.0961	15.4567
-170.154	-168.113	-166.618	-165.302	-162.322	-156.931	-154.764	-148.995	-148.217	-146.154	-150.183	-148.918	-156.079	-173.397	51.1323	32.8648	25.1974	20.5434	18.1369	17.1168	14.0133
-172.331	-170.289	-168.501	-166.509	-164.382	-160.173	-158.692	-153.048	-151.248	-150.128	-155.51	-153.929	-163.964	-203.478	41.6603	30.3239	21.2203	17.6535	16.0942	14.6517	12.7679
-172.802	-172.038	-169.847	-168.581	-166.7	-162.701	-162.491	-157.219	-155.931	-154.082	-160.023	-159.509	-172.242	-220.006	36.8433	26.8143	21.0221	16.4419	14.1788	13.2078	11.5879
-173.722	-173.171	-171.879	-170.929	-168.785	-164.869	-166.037	-160.051	-159.989	-158.754	-164.065	-165.532	-186.925	63.5389	29.4965	22.8556	18.4442	14.6101	12.1858	12.5032	10.4065
-175.714	-174.561	-173.862	-172.89	-171.825	-168.296	-168.739	-163.422	-163.785	-162.203	-169.515	-172.55	-211.557	46.8894	25.8567	20.1831	14.1267	11.9526	10.503	9.64691	8.33498
-177.796	-175.999	-175.636	-175.347	-173.868	-170.759	-171.49	-167.426	-167.346	-166.302	-176.249	-181.226	88.443	35.1006	22.7534	17.6473	12.6471	9.97765	8.37151	8.35018	7.29784
-178.433	-177.322	-177.637	-176.493	-176.061	-174.066	-173.579	-170.918	-171.196	-170.339	-182.668	-192.795	49.1719	25.9952	18.1515	14.2636	10.433	8.36185	7.14325	7.54224	5.91007
-179.723	-178.938	-178.836	-177.888	-177.442	-176.564	-176.669	-173.572	-175.077	-174.862	-188.823	-209.551	35.4163	21.9552	15.1852	11.1999	8.69337	6.69903	5.60662	5.67938	5.0533
-182.09	-180.76	-180.906	-180.084	-179.537	-179.244	-179.836	-176.695	-178.082	-179.202	-198.785	102.021	24.9292	17.8563	12.6309	8.6187	6.64508	4.00568	3.99722	4.32284	3.43806
-182.51	-182.575	-182.862	-182.145	-182.417	-181.558	-182.211	-179.651	-182.629	-185.336	-216.308	54.0627	19.1199	14.038	9.40812	6.39594	4.7633	2.43816	1.95135	3.14963	2.60427
-183.715	-184.072	-183.942	-184.271	-185.063	-184.034	-184.79	-183.597	-185.679	-191.828	-230.922	36.6687	14.3177	9.99732	6.39287	3.7548	1.74708	1.88756	1.41249	1.47063	1.30027
-185.538	-185.554	-185.528	-185.781	-186.877	-186.332	-188.038	-187.964	-190.957	-199.736	69.5952	25.0824	12.8896	6.67981	3.70587	1.99422	0.0391964	0.0968513	-0.474547	-0.0757874	-0.603529
-186.998	-187.338	-186.754	-187.424	-188.74	-188.43	-191.229	-191.58	-196.282	-210.546	41.0753	18.7548	7.57578	3.28115	1.08582	-0.2497	-1.42658	-3.01475	-1.93648	-1.67506	-1.46067
-188.14	-187.861	-189.18	-190.514	-190.56	-191.044	-194.675	-194.264	-201.777	-223.68	26.5664	12.2423	4.21729	0.472299	-1.26527	-2.97386	-2.8475	-3.8947	-3.52123	-2.57862	-3.19837
-189.877	-190.417	-191.701	-193.07	-193.468	-194.066	-198.764	-198.036	-209.492	-248.445	14.0943	5.86368	0.471486	-1.27711	-3.92096	-4.69251	-5.96584	-5.96732	-4.91826	-3.78847	-4.75761
-190.803	-191.147	-192.784	-194.223	-195.839	-196.701	-201.878	-204.078	-218.898	71.5126	5.93457	1.30139	-2.84995	-4.3657	-6.10827	-7.21956	-7.35037	-7.50507	-6.49771	-5.29178	-5.29541
-192.238	-193.321	-193.692	-195.807	-197.431	-199.252	-205.199	-209.063	-227.912	48.0104	-0.384059	-2.91636	-6.61726	-7.70669	-8.57315	-9.43222	-9.16024	-8.97522	-8.18238	-6.28265	-5.93356
-193.119	-195.573	-195.265	-197.131	-201.03	-203.251	-208.85	-213.43	106.472	26.9172	-3.83957	-6.63162	-9.87701	-9.97253	-10.8857	-11.335	-10.848	-10.6419	-10.9856	-7.79151	-7.69509
-195.013	-196.069	-196.996	-200.146	-203.61	-206.837	-212.836	-222.795	73.9319	11.3381	-8.69148	-9.99192	-13.2523	-13.2072	-13.6258	-14.3561	-13.2429	-13.1285	-11.8168	-9.88593	-9.01355
-196.353	-198.411	-199.843	-201.535	-205.719	-209.668	-218.841	-238.532	39.5253	2.97995	-12.4534	-14.4074	-16.2379	-17.1016	-16.6518	-16.3719	-15.1265	-15.4749	-13.2431	-11.68	-10.9839
-197.67	-199.484	-201.79	-204.349	-209.624	-214.359	-227.29	104.432	15.168	-3.91407	-16.8292	-17.0139	-18.8717	-19.0444	-20.2006	-18.4499	-16.8207	-17.131	-14.544	-12.8747	-11.9794
-200.341	-202.47	-202.485	-208.165	-212.866	-220.128	-238.483	69.7129	3.28922	-10.5723	-20.6129	-20.82	-22.4208	-21.6266	-22.1067	-20.4745	-19.2216	-18.163	-15.7508	-13.9546	-12.649
-201.578	-202.846	-205.689	-210.392	-217.006	-225.818	101.245	33.3058	-5.29099	-16.02	-24.093	-23.8045	-24.3713	-23.8398	-24.3396	-22.6911	-21.3779	-19.701	-18.1709	-15.2378	-15.4272
-203.778	-205.051	-208.649	-212.78	-220.752	-232.039	76.7695	15.7387	-9.36795	-20.378	-27.4998	-27.1866	-28.0857	-27.0285	-26.9269	-25.5244	-23.6856	-22.2048	-20.1597	-16.6997	-16.6386
-205.622	-207.861	-211.021	-215.31	-224.06	-243.686	40.5	2.14797	-14.0241	-24.6596	-31.2852	-30.2812	-31.373	-29.6686	-29.5046	-28.8507	-25.3827	-24.0049	-22.3199	-18.8234	-17.5411
-207.373	-209.319	-214.09	-219.463	-229.558	103.943	19.0737	-5.19066	-20.0849	-28.3177	-34.8346	-34.7878	-34.3243	-32.8826	-32.6134	-31.3422	-28.454	-26.3541	-25.7088	-20.9027	-18.3361
-209.788	-212.372	-216.483	-225.393	-235.776	76.6548	2.52819	-14.4406	-24.6081	-31.4799	-38.9439	-37.8918	-37.805	-36.2675	-35.7273	-33.3049	-31.0386	-28.9375	-27.4302	-22.8923	-20.167
-211.991	-215.315	-219.737	-229.03	-246.257	47.1749	-7.34041	-21.4925	-29.8884	-35.1269	-42.8151	-41.5969	-41.1598	-38.9147	-38.0423	-36.5306	-34.4196	-31.3487	-28.2364	-24.3322	-22.7622
-213.879	-216.746	-221.779	-231.59	100.795	27.1207	-14.6341	-26.1657	-33.4543	-38.4679	-45.9671	-45.3669	-44.8232	-41.8564	-41.4481	-39.2331	-36.3898	-33.7319	-29.9824	-25.8757	-24.4048
-216.453	-220.572	-227.203	-240.806	76.432	6.45979	-20.3062	-31.2124	-37.2048	-42.5168	-49.6516	-48.3154	-47.7484	-45.2144	-44.3134	-42.2273	-39.685	-36.0371	-32.5689	-28.1239	-25.5318
-219.519	-226.383	-230.422	-246.944	49.8708	-7.19135	-27.2331	-35.4632	-41.054	-46.1218	-53.8105	-52.1197	-51.4592	-48.0675	-47.2069	-45.4572	-42.0613	-37.7697	-34.6288	-30.0066	-27.1935
-222.662	-229.192	-239.236	99.134	24.3775	-18.6069	-33.0438	-40.5177	-44.734	-50.4032	-57.2353	-55.7101	-54.1788	-52.4402	-50.3628	-48.4755	-44.4644	-40.4461	-37.1005	-31.5591	-28.4814
-225.049	-232.481	-240.659	80.5966	6.51656	-27.3502	-38.2426	-45.2369	-49.093	-53.8381	-60.6128	-59.8534	-57.1477	-56.2359	-53.7774	-51.3528	-47.8236	-43.2084	-39.3902	-32.9058	-30.5267
-228.881	-239.08	107.418	49.5886	-9.44408	-33.1241	-43.1118	-49.1372	-52.522	-58.182	-64.93	-62.8676	-60.3484	-59.9166	-57.272	-54.2438	-50.7105	-45.9817	-42.3305	-35.6006	-32.5921
-233.475	-246.197	98.8	32.0932	-19.76	-38.0296	-47.4567	-53.3643	-56.8106	-62.1593	-68.2681	-66.2887	-63.9816	-62.9838	-60.9986	-57.3069	-53.4988	-48.769	-44.187	-38.0568	-34.9699
-238.089	107.161	81.9052	17.6775	-25.3937	-43.4903	-51.7445	-57.5402	-60.5337	-65.6378	-71.5592	-69.7626	-67.6613	-66.0313	-63.7421	-60.5773	-56.67	-52.1641	-46.5395	-40.0629	-37.2178
-240.666	96.6333	59.5059	-0.452431	-31.4868	-47.4167	-55.146	-60.5313	-64.3885	-69.1556	-75.2171	-73.5852	-70.9618	-70.0989	-67.7694	-63.6588	-59.4995	-54.8047	-49.6379	-42.9219	-39.7848
-254.411	83.471	36.5727	-17.1387	-39.0988	-53.0545	-59.4833	-64.8348	-68.1775	-72.8689	-79.0489	-77.3279	-74.6658	-73.1512	-71.0483	-67.5949	-62.7683	-57.7898	-52.1063	-45.2536	-42.6018
101.654	70.4048	7.86841	-26.8329	-45.5304	-55.6364	-63.9535	-68.299	-72.2443	-76.4846	-82.5559	-80.8616	-78.5755	-76.3665	-74.746	-70.3176	-66.5236	-59.8726	-54.4081	-47.598	-45.0883
91.2948	44.8826	-8.50889	-32.5727	-49.8697	-60.2445	-67.9997	-72.3884	-76.3266	-80.6763	-85.6182	-84.6516	-82.1268	-79.7809	-77.7009	-74.1879	-69.5632	-63.6298	-57.7079	-50.3926	-46.978
75.7764	23.6613	-16.7909	-38.8635	-54.5905	-64.5108	-71.1564	-76.6865	-80.0881	-84.0756	-88.464	-87.9067	-85.9881	-83.6309	-80.7671	-78.0576	-72.6852	-67.2847	-60.8717	-53.4979	-49.5465
51.866	2.81574	-26.4151	-45.4021	-58.2278	-69.2095	-75.2587	-80.1	-83.6442	-87.6587	-92.4724	-91.2095	-89.4248	-87.5952	-84.0684	-80.842	-75.2168	-70.7125	-64.0349	-56.2378	-52.2611
32.8479	-13.4786	-34.0682	-49.821	-63.3262	-73.2553	-78.7878	-83.3339	-86.3242	-90.7134	-96.3443	-94.3977	-92.4035	-90.464	-87.3621	-84.2928	-78.8865	-73.6394	-66.5723	-58.9019	-54.7815
9.81246	-24.0895	-41.5289	-54.1606	-67.6076	-77.0712	-83.017	-87.0788	-89.3726	-93.8847	-99.6496	-97.093	-95.1942	-93.5813	-90.4101	-87.9478	-82.8456	-77.0168	-70.3023	-62.0301	-57.7582
-12.183	-33.2343	-48.2458	-58.9303	-71.1155	-80.4996	-86.4454	-91.1029	-92.7663	-97.0468	-102.394	-100.046	-97.8311	-97.4401	-93.2139	-91.0521	-86.6504	-80.5833	-73.9319	-64.2983	-60.5616
-22.2403	-37.9652	-54.1833	-63.3535	-75.2807	-84.3171	-89.5126	-94.5672	-95.8987	-100.245	-105.286	-103.024	-100.892	-99.9797	-96.3315	-94.2496	-89.8711	-83.6751	-77.8209	-67.0599	-63.4719
-28.8115	-43.5617	-58.9751	-66.6996	-79.3872	-87.5771	-92.0963	-97.0295	-99.0869	-103.594	-107.961	-105.82	-103.694	-102.411	-99.1633	-97.3507	-92.6433	-87.6824	-81.4702	-70.8087	-67.1842
-35.8959	-51.6785	-61.1128	-71.8856	-82.7114	-91.1127	-95.7836	-100.285	-101.881	-106.523	-110.534	-108.182	-106.324	-105.218	-102.597	-100.422	-96.0974	-90.6517	-84.7559	-74.0776	-69.8285
-44.3055	-57.0165	-66.8352	-75.6504	-86.0659	-94.8053	-98.8124	-103.41	-104.991	-108.502	-112.456	-110.531	-109.141	-108.054	-104.866	-103.542	-98.6619	-93.3237	-88.0656	-77.3744	-73.2644
-48.5116	-63.0992	-71.5581	-79.6168	-89.5406	-98.3693	-101.811	-106.29	-106.954	-111.217	-114.717	-112.695	-111.458	-110.156	-107.836	-106.16	-102.4	-96.8425	-90.6478	-80.2901	-76.8246
-56.3164	-67.4281	-75.6068	-83.2174	-92.8018	-101.468	-105.118	-108.999	-109.883	-113.031	-116.389	-115.31	-113.822	-112.298	-110.264	-107.978	-105.38	-100.262	-93.4958	-84.5902	-79.8745
-60.2762	-70.996	-78.6566	-87.1395	-96.3782	-104.463	-108.25	-111.047	-112.354	-115.03	-118.752	-117.133	-115.269	-114.708	-112.635	-110.634	-107.502	-103.241	-96.6914	-87.4404	-83.4546
-65.8193	-75.6057	-81.9861	-89.9796	-100.388	-106.836	-110.409	-112.759	-114.294	-117.005	-120.781	-119.374	-117.261	-116.564	-114.775	-113.427	-110.643	-105.567	-100.646	-90.3374	-86.6206
-69.8028	-79.8933	-86.5957	-93.1359	-103.167	-109.793	-112.538	-115.457	-116.243	-119.508	-122.846	-121.284	-119.163	-118.659	-116.895	-115.979	-113.253	-108.769	-103.6	-93.6574	-89.5194
-72.7963	-83.4328	-89.4024	-97.4123	-105.792	-111.747	-114.569	-117.246	-117.841	-121.024	-124.342	-122.904	-120.87	-120.513	-118.832	-117.659	-115.381	-111.074	-105.942	-96.5324	-93.2981
-78.1974	-86.795	-94.2938	-100.223	-108.509	-114.465	-116.665	-118.846	-119.342	-123.576	-125.872	-124.404	-122.447	-122.512	-120.479	-119.621	-117.622	-113.298	-108.721	-99.777	-96.516
-82.401	-90.6289	-96.9131	-103.081	-110.592	-116.545	-118.718	-120.87	-121.825	-124.555	-127.473	-125.407	-124.456	-124.244	-121.985	-121.666	-119.564	-115.676	-111.346	-102.722	-99.2057
-86.1935	-94.1502	-99.8056	-105.473	-113.307	-118.293	-120.193	-122.735	-123.919	-126.367	-128.486	-126.791	-126.339	-125.369	-123.562	-122.64	-121.508	-117.916	-113.548	-106.07	-102.074
-90.3971	-96.9472	-102.489	-108.299	-115.264	-120.371	-121.781	-124.911	-125.059	-127.103	-129.802	-128.57	-127.273	-126.701	-125.316	-124.418	-122.112	-119.468	-116.177	-108.312	-104.965
-94.4901	-100.237	-105.683	-110.88	-117.051	-122.203	-123.797	-126.291	-126.275	-128.361	-131.223	-130.169	-128.318	-127.985	-126.835	-126.505	-124.118	-121.818	-118.324	-111.18	-107.939
-97.5488	-103.38	-108.675	-113.721	-118.325	-124.005	-125.851	-127.242	-127.722	-129.726	-131.875	-131.199	-129.744	-129.146	-128.764	-127.988	-126.193	-123.311	-119.892	-113.478	-111.205
-101.845	-106.221	-111.492	-115.582	-119.894	-125.559	-127.392	-128.442	-129.057	-130.579	-133.138	-131.818	-131.418	-130.824	-129.96	-129.504	-127.325	-124.739	-122.271	-116.226	-113.759
-104.256	-108.892	-113.381	-117.15	-122.155	-126.797	-127.964	-129.883	-130.242	-132.12	-134.405	-133.127	-132.512	-131.585	-130.639	-130.495	-128.933	-126.724	-124.301	-118.429	-116.165
-107.117	-111.861	-115.745	-119.887	-124.189	-128.158	-129.12	-131.217	-131.415	-133.409	-136.054	-134.06	-132.742	-133.148	-131.939	-131.508	-129.959	-127.739	-126.32	-120.296	-118.041
-109.853	-114.339	-117.759	-121.376	-126.307	-129.302	-130.547	-132.1	-132.631	-134.528	-136.356	-134.978	-134.009	-134.332	-133.282	-132.426	-131.122	-129.484	-127.147	-122.072	-120.397
-112.16	-116.482	-120.041	-123.343	-128.006	-131.219	-131.867	-133.068	-133.726	-135.471	-137.135	-136.471	-135.268	-135.153	-135.015	-134.293	-132.849	-130.782	-128.266	-123.229	-122.363
-114.135	-118.649	-121.551	-124.405	-129.042	-132.805	-133.014	-134.031	-134.529	-136.044	-138.233	-137.554	-136.255	-135.659	-136.01	-135.309	-133.939	-132.455	-129.521	-125.634	-123.578
-116.791	-120.972	-122.712	-125.574	-130.205	-132.532	-133.65	-135.419	-135.377	-136.896	-139.824	-138.159	-137.199	-136.807	-136.085	-135.867	-135.005	-133.863	-131.351	-127.779	-125.781
-118.12	-123.314	-124.042	-127.333	-131.193	-133.946	-134.63	-136.226	-136.601	-137.941	-140.094	-138.799	-138.266	-137.8	-136.854	-137.636	-136.281	-134.528	-132.249	-129.327	-128.008
-120.571	-124.83	-125.876	-129.194	-131.897	-134.713	-135.411	-137.12	-137.914	-139.27	-140.604	-139.723	-139.227	-138.451	-137.904	-138.539	-136.607	-135.471	-133.84	-130.35	-129.691
-122.899	-126.235	-128.267	-129.769	-133.593	-136.826	-136.788	-137.912	-138.264	-139.893	-141.678	-140.587	-140.188	-139.496	-138.814	-138.961	-137.839	-136.753	-135.573	-132.041	-130.895
-124.276	-127.454	-129.454	-131.307	-134.772	-137.5	-137.968	-139.185	-138.802	-140.415	-142.523	-140.816	-140.729	-140.52	-139.888	-139.85	-139.086	-137.362	-135.963	-132.751	-131.963
-125.609	-129.21	-131.274	-132.646	-135.659	-138.178	-138.358	-140.005	-140.11	-141.047	-142.704	-141.842	-141.076	-140.549	-140.126	-140.455	-140.183	-137.901	-137.515	-133.8	-132.957
-127.23	-129.985	-132.16	-133.653	-136.508	-138.5	-139.223	-141.031	-141.262	-141.782	-143.558	-142.68	-141.706	-141.789	-141.494	-141.953	-140.535	-139.998	-138.127	-134.889	-134.306
-128.818	-131.081	-132.717	-135.234	-137.711	-140.083	-139.953	-141.499	-140.895	-141.907	-144.602	-143.034	-142.386	-142.711	-141.982	-142.409	-141.028	-140.937	-138.306	-135.912	-135.776
-130.434	-132.621	-134.186	-136.1	-138.641	-140.167	-140.715	-142.534	-141.587	-143.62	-144.592	-144.059	-143.17	-142.957	-142.492	-143.03	-142.513	-140.898	-139.708	-137.42	-137.001
-132.015	-133.572	-134.904	-137.535	-139.975	-141.623	-141.515	-142.8	-142.37	-144.058	-144.909	-144.79	-143.989	-143.179	-143.679	-143.715	-143.486	-141.437	-140.939	-138.507	-137.665
-132.49	-135.076	-135.659	-137.484	-140.253	-142.444	-142.462	-143.118	-143.763	-144.376	-146.007	-144.883	-144.638	-144.141	-144.001	-144.317	-143.58	-142.808	-141.884	-139.523	-138.775
-134.19	-135.304	-137.333	-139.113	-140.881	-142.956	-142.776	-143.854	-144.052	-145.356	-146.483	-145.586	-145.066	-145.546	-144	-144.444	-143.917	-143.364	-142.535	-140.083	-139.246
-134.875	-135.989	-138.088	-140.277	-141.895	-143.786	-143.408	-145.641	-144.454	-146	-146.908	-146.687	-145.807	-144.799	-145.449	-145.116	-144.956	-143.929	-143.306	-141.062	-140.608
-136.589	-137.972	-139.501	-140.8	-142.594	-143.86	-143.869	-145.161	-144.988	-146.54	-147.429	-146.887	-146.202	-146.267	-146.037	-146.327	-145.249	-144.959	-143.498	-142.083	-141.313
-136.827	-138.555	-139.502	-141.171	-143.092	-144.455	-145.049	-145.796	-146.053	-146.818	-148.187	-147.805	-146.963	-146.952	-145.998	-146.659	-146.478	-145.676	-144.039	-142.352	-142.28
-138.646	-139.472	-140.653	-141.654	-143.722	-145.673	-145.654	-146.152	-146.662	-147.306	-148.849	-147.992	-147.373	-147.361	-147.001	-147.175	-146.603	-146.271	-145.367	-143.369	-143.557
-139.331	-140.407	-141.667	-142.314	-144.47	-145.902	-146.435	-147.542	-147.115	-147.859	-148.632	-148.866	-147.833	-147.664	-147.816	-147.89	-147.77	-147.142	-145.509	-144.19	-144.331
-139.627	-141.351	-141.607	-143.116	-145.173	-146.678	-146.879	-147.056	-147.536	-148.678	-149.909	-148.843	-148.094	-148.183	-147.893	-148.52	-147.658	-147.403	-146.555	-144.371	-144.062
-141.122	-142.035	-143.124	-144.523	-146.094	-147.638	-147.355	-148.368	-148.498	-148.477	-149.892	-148.846	-148.204	-148.767	-148.745	-148.405	-148.295	-147.76	-147.061	-145.412	-144.872
-141.857	-142.622	-143.259	-143.632	-145.581	-148.199	-147.569	-148.994	-148.635	-149.386	-150.625	-149.1	-149.911	-149.368	-148.467	-149.704	-148.687	-147.963	-147.133	-145.575	-145.898
-142.435	-142.669	-144.469	-145.375	-146.906	-148.693	-148.575	-149.061	-148.977	-149.928	-150.545	-150.195	-150.185	-149.503	-149.196	-149.641	-149.637	-148.581	-148.3	-146.925	-146.755
-143.372	-143.953	-144.675	-145.64	-147.339	-148.211	-148.842	-149.264	-148.991	-150.878	-151.212	-150.511	-149.498	-150.468	-150.462	-150.068	-149.884	-149.281	-148.274	-146.977	-146.894
-144.246	-144.749	-145	-145.529	-147.327	-149.158	-149.113	-149.927	-149.077	-150.825	-152.105	-150.839	-150.462	-150.316	-150.409	-151.187	-150.345	-149.677	-149.355	-147.929	-147.464
-144.096	-144.497	-145.65	-147.302	-148.049	-150.218	-149.13	-150.402	-150.072	-151.096	-151.929	-151.356	-150.635	-150.974	-151.317	-150.723	-150.076	-150.331	-149.981	-147.981	-148.108
-146.256	-145.256	-146.165	-148.469	-148.57	-150.084	-150.409	-151.557	-150.782	-152.011	-152.457	-151.651	-150.938	-151.445	-150.902	-151.279	-151.018	-150.554	-149.923	-148.711	-148.903
-145.052	-147.257	-146.791	-147.817	-149.201	-149.935	-150.59	-151.22	-150.402	-151.975	-152.024	-151.872	-152.27	-151.847	-151.845	-151.748	-151.919	-151.522	-149.901	-149.682	-149.384
-146.136	-147.404	-147.905	-147.694	-149.646	-150.815	-150.768	-151.729	-150.91	-152.514	-153.116	-152.474	-152.403	-151.777	-152.234	-152.372	-151.787	-151.632	-150.855	-150.682	-150.066
-146.551	-147.448	-147.871	-148.96	-150.219	-151.328	-151.339	-151.587	-151.497	-152.045	-153.36	-152.725	-152.022	-152.184	-152.404	-153.291	-151.863	-151.729	-151.582	-150.494	-150.43
-147.155	-148.469	-148.481	-149.394	-150.846	-151.636	-151.189	-152.503	-152.435	-152.919	-154.048	-152.925	-152.817	-152.704	-153.072	-152.785	-152.831	-151.867	-151.807	-150.607	-150.596
-147.307	-149.026	-148.574	-149.167	-150.305	-151.998	-152.848	-153.383	-152.447	-153.652	-154.454	-153.625	-153.514	-153.539	-152.829	-153.197	-152.989	-152.904	-152.225	-151.446	-151.613
-148.367	-149.493	-149.068	-149.146	-151.425	-152.668	-153.259	-152.926	-153.021	-153.408	-154.53	-154.651	-153.435	-153.254	-153.754	-153.824	-153.089	-153.102	-152.718	-151.763	-152.053
-148.569	-149.166	-150.159	-150.644	-152.792	-153.122	-152.62	-153.229	-153.229	-153.944	-154.453	-154.266	-154.281	-153.636	-154.168	-154.442	-153.845	-153.903	-152.561	-151.584	-152.636
-149.282	-151.204	-150.419	-151.243	-152.086	-153.618	-153.121	-154.327	-154.006	-154.684	-155.394	-154.522	-153.959	-154.301	-154.145	-154.895	-154.162	-153.416	-152.931	-152.226	-152.351
-150.545	-150.503	-150.79	-151.215	-151.897	-153.393	-153.845	-154.144	-153.632	-154.66	-155.064	-154.775	-154.224	-154.265	-154.672	-154.87	-154.998	-154.335	-154.119	-152.641	-153.381
-150.011	-151.639	-151.592	-151.809	-153.406	-154.028	-154.186	-154.932	-154.451	-154.924	-155.608	-155.348	-154.958	-155.093	-154.63	-154.916	-155.183	-154.971	-154.459	-153.485	-153.353
-149.863	-151.256	-151.606	-152.267	-153.33	-154.591	-154.685	-155	-154.041	-155.345	-155.696	-155.507	-154.862	-155.277	-155.267	-155.813	-155.294	-155.166	-154.493	-153.654	-153.861
-151.102	-151.571	-152.162	-152.634	-153.504	-154.6	-154.434	-155.148	-154.842	-155.413	-156.586	-155.512	-155.433	-155.339	-155.187	-156.115	-155.653	-154.665	-154.605	-154.767	-153.766
-152.019	-152.111	-152.228	-152.618	-154.419	-154.714	-154.613	-155.793	-155.418	-156.019	-156.598	-155.812	-155.989	-156.048	-155.779	-155.893	-155.899	-155.735	-155.073	-154.508	-154.338
-152.471	-152.304	-153.134	-153.972	-154.048	-154.973	-155.501	-155.915	-155.358	-156.768	-157.397	-156.098	-155.958	-156.511	-155.477	-156.674	-156.025	-155.325	-155.337	-154.733	-154.767
-152.12	-153.084	-152.297	-153.496	-154.276	-156.131	-156.191	-155.588	-155.422	-156.549	-156.734	-156.502	-156.023	-156.098	-156.626	-156.068	-155.931	-156.149	-155.177	-154.497	-154.659
-153.01	-153.915	-154.071	-153.942	-155.346	-155.857	-155.777	-155.108	-155.865	-156.576	-157.322	-156.343	-156.266	-156.375	-156.963	-157.023	-156.828	-155.848	-155.649	-155.979	-155.986
-153.683	-153.712	-154.239	-154.079	-155.437	-155.968	-156.04	-156.008	-156.507	-157.159	-157.057	-157.147	-156.886	-157.091	-157.303	-157.46	-156.626	-156.431	-156.757	-155.419	-155.874
-154.332	-153.99	-154.684	-154.101	-156.281	-156.808	-156.173	-156.858	-156.522	-157.306	-158.334	-157.919	-157.269	-156.521	-156.622	-157.296	-157.115	-157.224	-155.763	-155.317	-156.022
-154.042	-154.347	-154.774	-154.667	-156.127	-156.368	-156.635	-157.318	-156.155	-157.702	-157.886	-157.605	-157.053	-157.525	-157.047	-158.076	-157.131	-157.004	-156.936	-156.64	-156.039
-154.344	-154.758	-155.318	-155.486	-156.693	-156.763	-157.344	-157.657	-156.959	-157.615	-157.722	-157.679	-157.405	-157.284	-158.036	-157.405	-158.14	-157.268	-157.599	-156.424	-156.485
-155.217	-154.583	-154.25	-155.885	-156.693	-157.702	-157.302	-157.769	-157.406	-158.578	-159.141	-157.999	-157.581	-158.43	-157.621	-158.075	-157.817	-157.73	-157.097	-156.876	-157.219
-155.415	-155.037	-154.836	-156.04	-156.127	-157.702	-157.285	-157.771	-157.872	-157.406	-158.608	-159.016	-157.97	-158.509	-157.492	-158.681	-158.082	-158.158	-157.438	-157.653	-157.218
-155.195	-155.978	-156.577	-156.958	-156.693	-157.702	-157.787	-158.625	-157.468	-157.406	-159.529	-158.521	-158.592	-158.73	-158.257	-158.681	-159.236	-158.355	-158.066	-156.969	-157.847
-155.387	-155.828	-156.409	-156.479	-156.693	-157.702	-157.787	-158.256	-157.814	-157.406	-158.98	-159.171	-157.847	-158.62	-158.257	-158.681	-158.471	-158.355	-158.066	-158.04	-157.847

## Sheet: Fig_2a_Vc=-1
57.0884	-41.1721	15.4001	-29.6149	-13.2159	-16.4316	-14.581	-14.917	-13.984	-14.0312	-13.8388	-15.9746	-14.9354	-11.7166	-11.6207	1.20848	-42.7275	-15.1984	-40.8556	-37.0917	-2.97986
-3.53745	12.7826	-30.3274	-9.66191	-17.8667	-15.0723	-15.2462	-14.7258	-14.9315	-13.5127	-13.2208	-11.9924	-11.5914	-13.4212	-12.6749	-12.2012	-0.0449209	-42.6499	-8.55759	-17.2691	-32.7726
-34.2811	-29.2497	-12.6655	-19.8423	-15.6778	-16.2242	-15.1532	-14.7406	-13.9001	-14.7195	-12.9612	-15.3535	-14.0195	-13.9589	-13.4864	-15.1292	-11.3991	-2.39067	-6.11474	-4.31801	-23.337
-13.8659	-16.0044	-19.5369	-14.455	-17.0373	-15.5932	-15.1781	-15.1099	-14.8134	-14.2695	-13.5566	-13.4999	-13.5726	-13.4171	-13.2222	-12.1381	-15.6838	-7.78835	-15.1744	-11.4744	-5.41312
-10.9385	-17.6422	-17.4175	-17.9329	-16.9277	-15.74	-15.8857	-15.1123	-14.9751	-14.6133	-14.2703	-14.1885	-12.9614	-13.892	-12.832	-11.6469	-12.4474	-16.1559	-13.5673	-14.0319	-10.9948
-18.2499	-18.9948	-17.6069	-17.4852	-16.1589	-16.0433	-15.4022	-15.7183	-14.7903	-15.0645	-13.082	-14.4213	-14.3178	-14.1244	-13.0603	-13.2393	-12.1488	-12.5861	-12.8732	-12.9306	-14.1156
-17.7982	-17.3424	-18.8496	-17.2553	-17.5332	-17.0264	-15.894	-15.8749	-15.6087	-14.7368	-14.5447	-14.6429	-13.3057	-14.0982	-14.0427	-12.6082	-12.8644	-11.8691	-12.9492	-11.6477	-14.0523
-18.8467	-19.486	-18.0729	-18.054	-17.5195	-17.0012	-16.7283	-15.6586	-15.3619	-15.5375	-14.1632	-15.0705	-14.3501	-14.4133	-13.0557	-14.2605	-15.1687	-13.458	-13.4943	-12.5091	-13.9892
-22.4097	-19.2148	-18.1217	-17.5041	-17.6788	-16.8047	-16.3158	-15.5503	-15.0496	-15.448	-14.1317	-14.7643	-13.7405	-14.1883	-14.4047	-13.8474	-14.065	-13.8278	-13.697	-13.8609	-13.4691
-20.8622	-19.3297	-18.6136	-18.5859	-17.4466	-17.5387	-15.7106	-16.1426	-15.7327	-15.715	-14.2233	-14.7288	-14.2964	-15.1096	-14.0229	-13.8879	-14.6048	-13.6792	-14.0769	-14.1129	-12.6523
-19.2179	-19.1198	-18.9895	-18.3585	-18.3607	-17.4557	-16.5927	-16.1487	-16.012	-15.4468	-15.0323	-14.9328	-14.4778	-14.6939	-13.7657	-14.3135	-13.8366	-13.9435	-13.2718	-13.2727	-12.9666
-21.4641	-19.9408	-19.4307	-18.5389	-17.6055	-18.0449	-16.8707	-16.4864	-15.6418	-15.6253	-15.2797	-15.5147	-14.4053	-15.0488	-14.3195	-14.32	-14.4174	-14.3986	-15.1414	-14.3227	-13.9241
-20.9499	-20.0661	-19.4393	-18.7114	-18.806	-17.8537	-17.1373	-16.7461	-15.935	-15.9611	-14.9206	-15.802	-15.4908	-14.922	-14.5974	-14.5628	-14.2888	-14.0556	-14.3679	-13.1096	-14.273
-20.6498	-20.2946	-19.5583	-18.9952	-18.3214	-17.9282	-17.0858	-17.402	-16.1533	-16.4505	-15.6251	-15.4937	-14.8436	-15.0872	-14.9188	-14.7624	-14.9701	-13.8227	-14.1366	-13.9166	-14.7118
-22.0614	-21.0467	-20.784	-19.091	-18.5757	-18.7106	-17.5621	-17.111	-16.5918	-16.7	-15.0932	-15.4042	-15.4184	-15.6146	-15.3977	-14.5508	-14.649	-14.7994	-14.5704	-15.0599	-14.3634
-22.1754	-21.1445	-20.268	-19.6239	-19.5741	-18.2701	-17.9656	-17.4176	-16.9329	-16.4003	-15.0793	-16.7622	-15.6186	-15.908	-16.1178	-14.8811	-14.6269	-14.2217	-14.7835	-13.4997	-14.7137
-22.1892	-21.3425	-21.3918	-19.8832	-19.2077	-18.5202	-18.0068	-17.4117	-17.3223	-16.6884	-16.1128	-16.1857	-16.7213	-15.2558	-15.8202	-15.1837	-14.7273	-14.401	-15.4649	-13.9304	-14.9242
-22.5953	-21.8419	-21.5978	-20.6937	-19.811	-18.806	-18.7086	-17.9752	-17.1325	-17.6149	-16.4689	-16.6557	-16.2086	-16.6053	-15.5527	-15.5519	-15.3519	-14.9864	-14.236	-15.516	-14.68
-23.5726	-21.5995	-21.5367	-20.3531	-20.0695	-19.0679	-18.2847	-17.9934	-17.8075	-16.8091	-16.4294	-16.4053	-16.368	-15.9605	-15.676	-15.1801	-16.3826	-15.5783	-15.8371	-16.0161	-14.2521
-23.8887	-22.4841	-21.2888	-20.8694	-20.4594	-19.7563	-19.2426	-18.4589	-17.6264	-17.91	-16.943	-16.707	-16.12	-16.5277	-15.5421	-15.2161	-15.9577	-16.0231	-16.2704	-14.9462	-15.339
-23.5098	-23.1809	-22.2575	-20.9833	-20.5461	-19.4696	-19.4157	-18.5769	-18.3467	-17.9703	-16.5646	-17.0846	-17.1464	-15.6527	-16.3254	-16.0993	-16.3396	-15.7626	-15.3518	-16.1192	-15.5936
-23.925	-22.9173	-22.1399	-22.1767	-21.2608	-20.6699	-19.1732	-18.7736	-18.0098	-18.2877	-17.1912	-17.4103	-17.3665	-16.8549	-16.4382	-15.5018	-16.2919	-15.4914	-16.6151	-16.3128	-15.7567
-24.9251	-23.4473	-22.5026	-22.0426	-21.0032	-20.254	-19.7524	-19.4924	-18.6153	-18.8625	-17.296	-18.0075	-16.8636	-17.6925	-16.3446	-16.0704	-16.8798	-15.9735	-15.9433	-16.362	-15.9217
-25.6507	-23.9547	-22.9044	-22.1094	-22.0126	-20.7424	-20.2739	-19.3491	-18.744	-18.3627	-17.4421	-17.8969	-17.1407	-17.3993	-16.9229	-15.9126	-16.9388	-17.0499	-16.0232	-16.3935	-16.2784
-25.5893	-23.8861	-23.7087	-22.5126	-21.4742	-21.1258	-20.363	-19.1011	-19.5482	-18.8302	-17.6421	-18.7562	-17.7618	-17.0307	-17.1882	-16.7794	-16.363	-17.0573	-16.6281	-16.4836	-16.0334
-26.354	-25.0958	-23.8675	-23.1195	-22.2406	-21.2461	-20.3932	-20.0775	-19.7825	-19.7021	-17.7379	-18.1779	-17.7092	-17.9532	-16.9136	-17.367	-17.4366	-16.981	-16.7797	-17.5511	-17.4738
-26.1431	-25.1671	-24.82	-23.4137	-22.853	-21.7101	-20.7717	-19.8292	-19.6733	-19.3645	-18.114	-18.5912	-18.5467	-18.0223	-18.1324	-17.0705	-17.2723	-16.948	-16.7838	-17.9514	-16.3072
-27.2893	-24.907	-24.7594	-23.1903	-23.0775	-22.1773	-21.1154	-20.5769	-19.2214	-19.5031	-19.0367	-19.2449	-18.781	-18.5529	-17.8887	-16.3214	-16.9886	-16.7083	-17.5369	-16.8136	-17.2593
-27.5122	-26.046	-25.1165	-23.877	-23.5382	-21.9396	-21.0412	-20.8443	-20.1671	-20.382	-18.9872	-19.0247	-18.6481	-18.2081	-18.3149	-18.0127	-17.3633	-18.0669	-17.9888	-18.2597	-18.4355
-27.8889	-26.6235	-25.4825	-24.4156	-23.6647	-22.819	-21.5379	-21.0999	-20.9713	-20.532	-19.1092	-19.3071	-18.5153	-18.4432	-17.8374	-17.9266	-17.6423	-18.0591	-17.6972	-18.2327	-17.2084
-29.0047	-26.9369	-25.7635	-24.198	-24.3564	-23.1148	-22.4051	-21.547	-20.6975	-20.3054	-18.994	-19.9293	-19.9031	-18.8981	-18.6172	-18.149	-18.4378	-18.5438	-18.7132	-18.0344	-17.8659
-28.8599	-27.6631	-26.4246	-25.1314	-24.6794	-23.8204	-22.8866	-21.1993	-21.0825	-20.8656	-19.5974	-19.8457	-19.1389	-18.9613	-18.6286	-18.6775	-18.7227	-19.053	-18.465	-18.4382	-18.4476
-29.2182	-27.7507	-27.1922	-26.0414	-25.1758	-23.862	-22.5939	-22.2554	-21.6683	-21.5585	-20.0708	-20.3534	-20.0899	-19.4251	-18.88	-18.2782	-19.2663	-18.2417	-18.3975	-18.4937	-18.4496
-30.8467	-28.2629	-27.3931	-26.2566	-25.8084	-24.2912	-22.7748	-22.5486	-21.509	-21.4294	-20.4937	-20.9382	-19.6491	-19.4919	-19.5539	-19.5065	-18.9848	-19.2906	-19.2997	-18.7405	-18.1408
-31.3059	-29.5512	-28.0344	-27.0295	-25.8102	-24.8763	-24.3143	-23.0236	-22.0541	-22.0258	-20.9625	-20.637	-20.7949	-20.5423	-19.1571	-19.3844	-19.1408	-19.1907	-19.2852	-19.7501	-19.1894
-31.8643	-29.5274	-28.7095	-26.7331	-26.4366	-25.2459	-24.2862	-23.3374	-22.3481	-22.8712	-21.0239	-21.4614	-20.7088	-20.4428	-20.3422	-20.3242	-19.547	-19.5006	-19.0651	-20.0028	-19.5428
-32.5375	-30.3043	-29.2188	-27.4096	-26.4821	-25.2284	-24.7619	-23.3952	-22.8739	-22.8629	-20.793	-21.865	-20.7705	-20.3569	-20.607	-19.8257	-20.3687	-19.6986	-20.4651	-20.3222	-20.1074
-32.6927	-30.9071	-29.343	-27.9523	-27.4805	-25.8959	-24.9266	-24.1249	-23.2694	-22.6526	-21.5518	-22.0855	-21.9065	-21.3498	-21.3256	-20.5214	-20.3094	-20.7714	-19.9683	-20.7727	-20.3888
-33.913	-31.2255	-30.1642	-29.4981	-28.0926	-26.5485	-25.3457	-24.6047	-23.4256	-23.4596	-21.5995	-22.0018	-21.5943	-21.3574	-20.7978	-20.5739	-21.1764	-20.8889	-21.2216	-20.6159	-21.2781
-34.9367	-32.5098	-30.9779	-29.2795	-28.0216	-27.3724	-25.434	-24.8957	-23.9071	-23.6049	-22.4935	-22.6801	-22.5567	-22.3748	-21.0381	-20.5447	-21.116	-20.4927	-21.0773	-21.6085	-20.9651
-34.9666	-32.8033	-31.3677	-29.2535	-28.6995	-27.1889	-25.9199	-24.9929	-24.1309	-23.8666	-22.9971	-23.1808	-21.8988	-22.3736	-22.5989	-20.8922	-21.8521	-21.4886	-21.4523	-21.7583	-21.3536
-36.0865	-33.7009	-32.23	-30.1246	-29.589	-27.9863	-26.825	-25.4846	-25.155	-24.348	-23.0529	-23.5266	-23.2736	-22.966	-22.0874	-21.7024	-22.269	-21.4473	-22.1943	-22.4855	-21.9709
-36.8978	-34.5818	-33.0883	-31.2667	-29.428	-28.4993	-27.0932	-26.1036	-25.326	-25.2922	-24.1188	-23.9339	-23.0442	-23.0866	-22.6405	-21.8967	-21.8195	-21.8959	-22.9594	-22.2016	-22.2909
-38.4206	-35.0867	-33.5955	-32.023	-30.2295	-29.1574	-27.2241	-26.9744	-25.6514	-25.7281	-23.967	-23.7619	-23.7627	-23.5008	-22.5226	-22.2511	-22.6934	-22.3989	-22.5319	-22.7063	-22.5234
-38.5682	-36.2333	-34.1409	-32.2644	-31.0306	-29.5688	-28.104	-26.9976	-25.6795	-25.4149	-24.2603	-25.1537	-23.5431	-23.4382	-22.829	-22.9326	-23.0385	-23.1219	-23.5803	-22.979	-24.1535
-39.7717	-37.2464	-35.4686	-33.197	-31.839	-30.1387	-28.6458	-27.4151	-26.9379	-25.7562	-24.6599	-24.8184	-24.6475	-23.6807	-23.5015	-22.993	-23.9499	-23.8241	-23.6065	-23.9808	-24.2945
-40.5039	-37.9902	-36.1437	-34.2461	-32.5566	-30.9481	-29.5177	-28.2351	-26.8377	-26.8131	-25.0846	-25.7525	-24.4033	-24.7009	-23.8569	-24.0384	-23.595	-23.4232	-23.7424	-24.0999	-23.4805
-41.6538	-38.5308	-36.4689	-34.504	-33.2188	-31.3653	-29.5419	-28.5856	-27.5099	-27.9341	-24.899	-25.7842	-24.8456	-25.3113	-23.9533	-23.9354	-23.5362	-24.2459	-24.4141	-24.8037	-24.8201
-43.0723	-40.2256	-37.5107	-35.449	-33.377	-32.0525	-30.1741	-29.0387	-27.7029	-27.6503	-25.8544	-26.0016	-25.71	-25.2499	-24.2237	-24.0527	-24.7424	-24.622	-24.6269	-25.6098	-25.2171
-44.4884	-40.7951	-38.7183	-36.8081	-34.1433	-32.6406	-30.6333	-29.6421	-28.3207	-28.264	-26.4236	-26.5735	-26.7106	-26.0111	-25.3127	-25.0781	-25.3183	-24.7193	-25.4288	-26.1553	-25.0799
-45.9468	-41.9681	-40.4352	-37.6543	-35.4127	-33.5112	-31.5223	-29.9994	-29.1231	-28.5297	-27.4369	-27.1962	-27.2861	-26.4969	-25.8422	-25.2478	-25.3218	-25.6713	-25.9674	-26.3501	-26.2846
-47.0193	-43.2486	-40.7674	-38.3427	-36.1537	-34.7269	-32.0695	-30.6799	-29.4272	-29.6907	-27.6253	-27.7092	-27.3615	-26.3662	-26.3416	-25.6385	-25.8839	-25.9624	-26.4285	-26.5137	-26.3033
-48.3548	-43.7536	-42.1162	-39.4084	-36.879	-35.0405	-33.204	-30.9945	-30.3088	-29.7239	-27.7865	-28.1118	-27.3492	-27.0366	-26.9992	-26.1689	-26.9358	-27.5224	-26.213	-27.1621	-26.7605
-49.7555	-45.1828	-43.4735	-40.5335	-37.4656	-36.4909	-33.6764	-32.3519	-31.2879	-30.3585	-28.845	-28.6225	-28.3516	-27.8174	-27.6639	-26.5165	-26.4718	-27.0448	-27.5843	-27.8929	-27.8374
-51.5222	-47.0893	-44.4515	-41.2677	-39.0079	-36.8256	-34.5163	-32.7372	-31.0901	-30.6095	-29.1657	-29.7165	-28.315	-28.5004	-27.7208	-26.9222	-27.7697	-27.7457	-28.2676	-28.1373	-27.3801
-52.6442	-48.4605	-45.1944	-42.1752	-39.4026	-37.8223	-34.8054	-33.542	-31.8757	-31.628	-30.0299	-30.2772	-29.3804	-29.1232	-28.6922	-27.216	-28.3031	-27.942	-28.7189	-28.6534	-28.1506
-54.9907	-49.8035	-46.0345	-43.8414	-40.3337	-39.2067	-35.9049	-34.0116	-32.2642	-32.4914	-30.8629	-29.8065	-29.4275	-29.3797	-28.6565	-28.0433	-28.3738	-28.4142	-28.7265	-29.4783	-29.2555
-56.0088	-50.8211	-47.8639	-44.1965	-41.7338	-40.0649	-36.5379	-34.996	-33.323	-33.2369	-31.0541	-31.2245	-30.345	-29.9664	-29.0328	-28.6789	-30.0869	-29.1682	-29.21	-29.6649	-29.355
-58.0167	-53.0032	-49.4423	-45.4315	-42.5819	-40.753	-38.012	-35.5259	-34.1694	-33.4669	-32.0934	-31.1492	-31.4802	-30.4667	-29.5088	-29.2207	-29.5001	-29.8655	-29.949	-30.3211	-30.3829
-59.3912	-54.1542	-50.4882	-47.2162	-43.7992	-41.657	-38.4092	-35.9753	-34.7042	-34.5422	-32.2162	-32.5089	-31.4586	-30.9868	-31.2605	-29.6303	-30.5055	-29.9743	-30.9936	-31.8466	-29.5692
-61.6087	-56.5243	-51.9727	-48.8208	-45.0288	-42.635	-39.6143	-37.0314	-35.8214	-35.1275	-32.8745	-32.618	-32.2163	-32.0013	-31.268	-30.4638	-31.4296	-31.3313	-30.7466	-30.6238	-31.5404
-63.6958	-58.5173	-53.543	-50.2571	-46.0979	-43.8608	-40.7477	-38.2852	-36.8534	-36.2971	-33.841	-33.1496	-32.8471	-32.6834	-31.8341	-31.3827	-32.0911	-31.2928	-31.8438	-32.1435	-30.6827
-65.7734	-60.5265	-56.1333	-51.7862	-47.6806	-45.0781	-41.7659	-39.1107	-37.2223	-36.9149	-35.1829	-34.374	-33.5199	-32.798	-32.2579	-31.461	-32.2446	-32.0224	-32.3484	-32.5551	-30.9877
-68.4867	-62.1489	-57.804	-53.0622	-48.2989	-46.2162	-42.4043	-40.1177	-38.5811	-37.7924	-35.064	-35.0564	-34.4617	-34.0216	-33.023	-32.6297	-33.3261	-33.171	-32.5856	-32.7657	-32.3808
-70.5728	-63.841	-59.8056	-54.5083	-49.3615	-47.3804	-43.2777	-41.2905	-39.4697	-38.1507	-36.0519	-35.7696	-35.0209	-34.7859	-33.721	-33.3538	-33.4353	-32.8521	-33.7843	-32.6391	-31.3522
-72.8074	-65.6981	-61.5791	-56.4233	-51.5174	-49.0512	-44.752	-42.6616	-40.1359	-39.4692	-37.1358	-37.1074	-35.7595	-35.0173	-34.342	-33.1545	-34.5029	-34.0345	-34.2315	-33.5778	-32.6266
-75.2752	-68.2364	-63.665	-58.2639	-53.1281	-50.1337	-46.3853	-43.5757	-41.5206	-40.5842	-37.8499	-37.6357	-36.7081	-36.4404	-35.5453	-34.6103	-34.7707	-34.6802	-35.0849	-32.9198	-30.9979
-77.9867	-70.6767	-65.4703	-60.0613	-54.4727	-51.7848	-47.3369	-44.3805	-41.7616	-42.0768	-39.1752	-38.533	-37.8262	-37.0562	-36.3403	-35.6392	-35.8446	-35.5701	-34.6942	-33.1465	-32.2303
-80.7149	-72.9771	-67.3903	-61.8924	-55.562	-53.297	-48.5265	-45.713	-43.0766	-42.5972	-39.6108	-39.1077	-38.3424	-37.9458	-37.0203	-35.9356	-36.2982	-35.8143	-35.6219	-33.6451	-31.5632
-83.6907	-75.6655	-70.22	-64.1955	-57.9626	-54.2325	-49.7135	-46.4603	-44.8374	-43.8864	-40.9215	-40.4938	-39.3327	-38.4529	-38.4593	-37.1665	-37.281	-35.8239	-35.8993	-33.6576	-29.6841
-86.5767	-79.0069	-73.0244	-65.7074	-59.973	-56.2438	-51.8184	-48.233	-45.4673	-44.8087	-41.9574	-41.2199	-40.497	-39.883	-39.037	-37.8517	-37.739	-37.3915	-35.6747	-33.2779	-28.5737
-89.6861	-82.3208	-75.5958	-67.6668	-61.2845	-58.9365	-53.2832	-48.9561	-47.2901	-45.3361	-42.611	-42.5329	-41.367	-41.0187	-39.1898	-38.1794	-38.039	-37.7588	-34.9878	-32.3838	-28.2407
-92.7461	-84.6949	-78.2084	-69.9792	-63.5819	-60.7187	-55.2258	-50.8214	-48.5248	-47.0026	-44.5527	-43.3981	-42.394	-41.5287	-40.842	-39.5665	-38.9348	-37.9618	-35.4286	-31.8311	-26.0844
-95.6635	-87.2178	-80.6987	-72.8298	-65.9882	-62.2449	-56.3915	-52.2779	-49.632	-47.9029	-44.8366	-44.16	-43.4474	-42.0852	-41.2406	-39.7106	-39.465	-38.5232	-35.8448	-31.2853	-24.7295
-98.8422	-90.5685	-83.0048	-74.9863	-68.2496	-64.1877	-58.9397	-54.108	-50.6465	-50.0268	-47.0584	-45.1725	-44.5917	-44.0229	-42.3884	-40.7571	-39.8245	-38.6693	-34.8644	-30.5069	-23.9576
-103.062	-93.7542	-85.9429	-77.9996	-70.7797	-66.678	-60.2472	-55.9288	-51.8367	-50.6469	-47.8373	-46.5033	-46.0029	-44.5726	-43.221	-41.3229	-40.8399	-38.281	-34.5664	-28.3984	-20.4386
-105.538	-96.6051	-88.9533	-81.2288	-73.467	-68.3003	-61.7002	-57.1425	-53.9722	-52.5993	-49.3464	-47.8325	-46.6453	-46.1344	-44.1393	-42.8864	-41.0876	-38.0968	-33.6009	-26.9684	-19.6498
-108.487	-99.514	-91.6688	-84.1672	-75.7202	-70.4928	-63.5947	-58.484	-56.227	-54.1859	-50.5336	-49.2638	-48.1239	-46.655	-44.6548	-42.7561	-41.5205	-38.1831	-31.298	-24.9481	-15.7992
-111.6	-102.73	-94.6796	-87.3379	-78.9443	-73.1704	-65.7284	-60.9375	-57.3469	-55.7259	-52.2745	-50.6579	-49.1835	-47.7216	-46.0851	-43.9203	-41.6722	-37.563	-30.848	-23.4575	-14.1406
-114.549	-106.045	-97.2375	-90.1914	-80.6749	-76.1437	-68.0362	-63.0722	-58.9058	-57.5237	-53.8079	-52.2704	-50.3107	-48.7785	-46.8884	-44.4672	-41.8683	-37.2382	-29.7942	-21.6185	-12.1359
-118.244	-109.906	-100.854	-92.8589	-83.0084	-78.6422	-70.0549	-65.1689	-61.2824	-58.9905	-54.9519	-53.4695	-51.4623	-49.8256	-47.7306	-44.8587	-41.7049	-35.1219	-26.8828	-17.4605	-10.489
-121.045	-113.317	-104.763	-95.9517	-85.8685	-81.2875	-72.8861	-67.3606	-63.0528	-60.6718	-56.717	-54.628	-53.5474	-50.7961	-48.4402	-45.1832	-40.633	-35.0803	-25.6789	-17.2497	-8.03574
-124.029	-115.593	-108.496	-99.1811	-89.4061	-84.2284	-74.9658	-69.6693	-64.9108	-62.8536	-58.7708	-56.4323	-54.3074	-51.6913	-49.1618	-46.1642	-39.8194	-34.1739	-23.0135	-15.2721	-6.76779
-127.078	-119.126	-111.672	-101.93	-92.2111	-87.4489	-77.5922	-71.5419	-67.6685	-64.8465	-60.5018	-57.6166	-55.7243	-53.1403	-48.8924	-45.187	-40.6505	-31.4903	-21.0592	-12.7166	-6.33827
-130.189	-122.86	-114.916	-105.514	-95.6584	-90.6395	-80.1497	-73.9929	-69.2267	-66.5658	-62.5181	-59.5202	-57.1625	-53.917	-50.3733	-45.7336	-38.2073	-30.3157	-18.8491	-11.0703	-5.71712
-133.401	-126.191	-117.605	-109.106	-99.1035	-93.8222	-83.0267	-76.4474	-71.7137	-68.9493	-64.5738	-60.9782	-58.2486	-54.3578	-50.9848	-45.0818	-37.4351	-27.7841	-17.645	-8.92407	-4.75011
-136.568	-128.769	-120.802	-112.3	-102.435	-96.9578	-86.0507	-79.2244	-74.1849	-71.424	-66.5596	-62.8662	-59.7367	-56.0044	-51.1363	-44.9694	-35.5286	-23.4324	-15.4935	-8.54163	-4.61635
-138.923	-131.242	-124.301	-115.442	-105.541	-100.118	-89.1009	-81.7486	-77.3847	-73.3992	-68.7551	-64.7463	-61.2357	-57.068	-50.7897	-43.8789	-33.5471	-22.6223	-13.3498	-7.46202	-4.05146
-141.046	-134.117	-126.802	-118.715	-108.893	-103.576	-91.6925	-84.2664	-80.029	-75.6826	-70.5035	-66.9684	-61.8786	-57.4809	-51.0178	-43.3506	-32.1509	-21.5718	-11.6015	-6.98559	-5.05716
-142.324	-136.374	-129.853	-121.845	-111.955	-106.891	-94.5759	-87.9286	-82.448	-78.0896	-72.7693	-68.0038	-63.5244	-57.6548	-50.5432	-41.8872	-30.1128	-18.4863	-9.91102	-6.87996	-5.20747
-144.407	-139.016	-132.692	-124.955	-115.641	-110.518	-97.7156	-90.9865	-84.8238	-80.4541	-75.0154	-69.9222	-64.6753	-58.3358	-50.1186	-40.0321	-27.3015	-16.4434	-10.8246	-6.16236	-5.2744
-146.395	-141.456	-135.939	-128.097	-118.991	-113.651	-100.868	-94.4622	-87.9429	-82.8298	-76.69	-71.6636	-65.4845	-58.3879	-48.8427	-38.204	-26.1687	-15.1496	-10.0592	-6.08881	-5.85933
-148.217	-143.514	-139.018	-131.289	-122.542	-117.083	-104.191	-97.2082	-90.3956	-85.9158	-79.3354	-72.8434	-66.7218	-57.7792	-47.1407	-36.0086	-23.689	-14.8105	-9.10672	-7.48253	-6.19628
-150.084	-145.955	-140.825	-133.749	-125.943	-119.968	-106.807	-100.227	-93.5788	-88.4438	-81.6838	-74.966	-67.1079	-57.2541	-45.1358	-33.3964	-20.7691	-13.8187	-10.4075	-7.77433	-6.69123
-151.827	-148.222	-143.029	-136.48	-128.706	-123.176	-110.49	-103.752	-96.6709	-90.8486	-83.5868	-75.9293	-67.2729	-56.5431	-43.5353	-31.2968	-20.8236	-12.8127	-9.76015	-7.54699	-7.19765
-153.453	-149.772	-144.984	-138.924	-131.566	-126.822	-114.087	-107.367	-99.5192	-93.5236	-85.3746	-76.8456	-66.9388	-55.1068	-41.8213	-29.3109	-19.8486	-13.2792	-10.2905	-9.06162	-7.61759
-154.747	-151.295	-147.641	-141.438	-134.418	-129.645	-117.893	-110.19	-102.948	-96.2376	-87.211	-77.8946	-67.369	-54.0449	-40.1334	-27.5411	-18.5929	-13.4809	-11.1755	-9.03751	-8.49788
-155.737	-152.686	-149.956	-143.607	-137.076	-132.562	-121.069	-113.859	-106.336	-98.7674	-89.5598	-79.4891	-66.9308	-52.108	-38.3198	-25.7118	-17.3963	-13.5396	-12.0146	-9.75861	-9.46856
-157.718	-153.765	-152.038	-146.082	-139.869	-135.822	-124.514	-116.976	-109.278	-101.264	-91.2615	-79.8965	-65.6286	-50.8351	-35.4839	-25.0744	-17.7539	-14.089	-11.8602	-10.3179	-10.194
-158.394	-155.253	-153.607	-148.168	-142.766	-137.924	-126.964	-119.879	-111.739	-103.658	-92.5229	-79.4371	-64.6792	-48.3453	-33.6958	-24.0487	-18.4601	-14.7818	-13.4347	-11.9313	-10.4803
-159.868	-157.72	-154.689	-150.325	-144.709	-140.761	-130.491	-122.879	-114.615	-105.857	-93.8584	-79.2463	-63.4031	-46.6878	-33.0189	-24.5944	-19.1938	-15.8789	-14.4092	-11.9012	-12.015
-161.024	-159.303	-155.949	-152.397	-147.267	-143.298	-133.446	-126.061	-117.477	-107.396	-94.8768	-78.7801	-61.1801	-45.732	-32.7367	-23.9686	-19.5681	-16.5979	-14.8675	-13.1743	-12.5656
-162.539	-160.648	-158.228	-154.135	-149.215	-145.707	-135.983	-129.096	-120.085	-109.738	-94.7901	-77.8163	-59.7365	-43.7687	-32.702	-24.9188	-20.395	-17.1414	-15.9444	-14.0355	-13.4488
-163.494	-161.592	-159.58	-156.393	-150.913	-147.497	-138.325	-131.36	-122.171	-110.609	-94.9662	-77.0161	-58.5012	-42.9362	-32.0524	-25.5119	-20.6565	-18.5136	-17.3913	-14.7917	-14.4875
-164.553	-162.785	-161.045	-157.899	-153.307	-149.886	-141.098	-133.972	-124.305	-111.099	-94.7535	-75.8058	-56.7323	-42.3725	-32.885	-26.4822	-22.5526	-19.7849	-18.0484	-15.9435	-14.7363
-166.065	-164.088	-162.115	-159.142	-154.823	-152.024	-143.378	-135.988	-125.914	-111.808	-93.2589	-73.8974	-56.0714	-41.9428	-33.3423	-27.5069	-24.061	-21.3582	-18.6717	-16.4759	-16.0151
-166.538	-165.761	-163.288	-159.988	-156.636	-153.545	-145.409	-138.55	-127.126	-111.644	-91.5153	-72.4871	-54.6695	-42.5467	-34.2821	-28.583	-25.0387	-23.0717	-20.0979	-18.3019	-16.9543
-167.893	-167.021	-164.672	-161.764	-158.23	-155.687	-146.84	-139.593	-128.065	-110.609	-89.6061	-70.6552	-54.1925	-43.5933	-35.5252	-29.6468	-26.634	-24.2452	-20.9035	-18.9724	-17.7738
-167.86	-166.871	-166.402	-162.628	-159.906	-156.649	-148.511	-140.472	-128.019	-109.857	-87.8142	-68.7387	-54.3509	-44.3144	-36.9575	-31.7277	-28.265	-25.4574	-23.127	-20.517	-18.654
-169.812	-168.922	-167.553	-165.237	-161.284	-157.24	-149.942	-141.536	-127.512	-107.997	-86.4713	-68.4713	-54.8885	-45.8395	-38.8461	-33.2515	-29.4254	-26.7494	-23.8523	-21.4928	-20.046
-171.066	-170.359	-168.238	-167.008	-162.945	-158.854	-150.385	-141.716	-125.775	-105.544	-84.3793	-67.7996	-55.6492	-47.1737	-41.5868	-35.1363	-31.704	-28.5651	-25.6548	-22.6404	-21.285
-171.924	-170.405	-169.419	-167.373	-163.66	-160.005	-151.638	-141.336	-124.647	-103.508	-83.0854	-68.234	-57.1929	-48.7395	-42.9742	-37.0339	-33.658	-30.1176	-27.0391	-23.8194	-22.0223
-172.005	-171.264	-170.611	-167.327	-164.399	-160.147	-151.794	-139.674	-122.647	-100.466	-82.5223	-68.4345	-58.7083	-50.8124	-44.9081	-38.8886	-35.5589	-31.2743	-28.2607	-25.9456	-23.4611
-173.401	-172.683	-171.302	-168.65	-165.167	-160.157	-151.831	-139.041	-119.868	-98.8177	-82.0593	-69.2908	-60.3219	-53.9831	-47.1545	-40.703	-37.1234	-32.7169	-29.746	-26.7848	-24.771
-174.611	-173.413	-172.123	-169.541	-166.319	-160.591	-151.269	-137.015	-116.738	-96.7014	-82.0219	-71.0596	-62.6127	-55.9999	-49.7622	-42.9297	-38.8427	-35.1636	-31.7389	-27.562	-25.6618
-175.211	-174.402	-172.931	-170.738	-166.479	-159.535	-150.718	-133.647	-114.07	-95.5002	-83.2839	-72.7276	-64.8305	-58.6983	-51.933	-46.1455	-41.8711	-37.1271	-33.4725	-29.1226	-26.8374
-175.659	-175.272	-173.673	-170.62	-166.803	-158.454	-149.447	-131.86	-110.688	-95.0836	-84.0401	-74.4224	-68.1828	-61.5214	-54.7294	-48.7624	-43.526	-38.7779	-35.3475	-31.0302	-27.6044
-177.546	-175.491	-174.269	-171.544	-166.448	-157.759	-146.657	-128.628	-108.406	-94.8245	-85.4854	-76.7039	-70.4042	-64.3095	-57.414	-51.4732	-45.7543	-40.9046	-37.0012	-32.3644	-29.4934
-177.948	-176.522	-174.368	-171.521	-165.763	-155.582	-143.597	-124.779	-106.133	-94.9423	-87.8111	-79.1676	-73.7535	-67.1148	-60.2147	-54.1184	-48.0355	-43.1908	-38.656	-33.7171	-31.1927
-178.334	-177.342	-174.971	-171.864	-165.93	-152.418	-140.765	-121.224	-105.136	-96.1437	-89.6171	-81.2995	-76.2288	-70.4263	-63.1611	-56.8982	-50.3598	-45.2346	-41.0922	-35.702	-31.9952
-178.193	-177.751	-175.758	-171.039	-164.306	-149.988	-138.03	-118.51	-104.829	-97.1467	-91.5797	-84.4587	-79.3006	-73.581	-66.4001	-59.9201	-52.8397	-47.0939	-42.4655	-37.6575	-33.6582
-179.409	-178.001	-176.096	-171.222	-162.721	-146.552	-135.041	-116.025	-104.782	-98.3513	-94.0014	-86.6258	-82.7298	-76.4515	-69.2639	-62.544	-55.6201	-49.4293	-44.1658	-39.5652	-35.3735
-180.483	-178.673	-175.851	-171.246	-159.528	-143.042	-131.04	-114.093	-105.003	-100.048	-96.2477	-89.7838	-85.4412	-79.1919	-72.923	-65.412	-58.1926	-51.7265	-46.4132	-41.4249	-37.3945
-180.629	-178.498	-175.914	-169.459	-157.307	-138.688	-127.269	-113.165	-105.428	-102.429	-99.2173	-92.6728	-88.744	-82.5987	-75.7572	-69.068	-60.4188	-55.0119	-48.1343	-43.4491	-39.1811
-180.875	-178.608	-174.49	-166.898	-153.876	-134.382	-124.781	-112.385	-106.668	-103.225	-101.76	-95.8436	-91.8236	-86.157	-78.6655	-72.066	-63.4004	-57.6294	-50.8533	-45.2362	-40.9013
-182.194	-179.667	-173.487	-164.923	-150.812	-131.486	-122.06	-111.83	-107.778	-106.084	-104.517	-98.3769	-94.9588	-89.1656	-82.4798	-75.2287	-66.7675	-60.6939	-53.3334	-47.9873	-42.601
-181.227	-179.192	-174.493	-161.301	-147.223	-126.967	-120.231	-112.29	-109.293	-108.071	-107.176	-100.997	-98.7701	-92.3209	-84.9711	-78.1229	-69.9381	-63.1683	-56.4389	-49.5807	-44.7805
-181.698	-178.537	-171.308	-160.27	-143.283	-125.788	-118.484	-113.046	-111.089	-110.773	-109.908	-103.993	-101.641	-95.3638	-88.8096	-81.0883	-72.9334	-65.5594	-58.9586	-51.2149	-46.5741
-182.383	-177.936	-168.015	-155.63	-137.955	-125.704	-117.252	-114.135	-112.94	-112.795	-111.843	-106.602	-104.233	-98.7456	-92.5295	-84.4184	-76.7468	-68.5175	-61.1986	-53.8669	-48.7012
-182.012	-176.129	-165.414	-151.273	-135.291	-122.623	-117.348	-115.48	-114.875	-114.772	-114.181	-108.868	-106.825	-101.623	-95.8419	-88.1085	-79.696	-71.3229	-63.8525	-56.9308	-51.2797
-181.07	-174.2	-163.067	-147.872	-132.465	-122.119	-117.169	-116.298	-117.206	-116.877	-116.771	-112.077	-109.537	-104.788	-98.8535	-91.569	-83.2173	-74.5939	-66.7459	-59.1697	-53.5568
-181.066	-173.782	-158.417	-142.542	-128.674	-120.95	-118.981	-118.204	-118.709	-119.13	-119.413	-114.824	-111.466	-108.11	-102.099	-94.9318	-86.3747	-78.3835	-69.3986	-61.9592	-56.1122
-179.005	-169.882	-154.205	-138.678	-126.341	-122.346	-119.138	-119.64	-120.729	-121.461	-121.481	-117.074	-113.673	-111.289	-105.407	-98.1819	-89.4581	-81.3148	-72.6321	-64.0323	-58.4352
-177.381	-165.924	-149.157	-135.119	-125.226	-122.011	-119.684	-121.135	-122.868	-123.765	-123.426	-118.97	-116.205	-113.807	-107.891	-101.239	-93.1915	-84.9118	-76.1712	-67.6584	-60.7121
-176.814	-161.701	-146.172	-132.855	-124.068	-121.954	-120.782	-123.232	-124.61	-125.511	-124.533	-121.169	-119.145	-115.762	-110.288	-104.182	-96.2402	-88.7844	-79.6408	-70.6689	-63.1277
-174.185	-156.69	-141.31	-130.488	-124.498	-123.853	-122.513	-124.556	-126.129	-127.348	-126.154	-123.467	-120.939	-118.5	-112.63	-106.922	-99.6972	-91.8062	-82.8712	-73.624	-65.5881
-169.917	-154.329	-136.914	-129.018	-124.536	-125.133	-123.905	-126.626	-127.939	-128.174	-128.219	-125.083	-123.614	-120.156	-115.17	-109.709	-103.133	-94.1942	-86.6526	-76.3118	-68.7857
-165.647	-148.797	-133.899	-126.406	-125.088	-125.832	-125.786	-127.804	-129.577	-129.989	-129.688	-126.859	-125.359	-122.474	-118.154	-112.407	-106.507	-97.3719	-89.8703	-79.4904	-72.2276
-161.151	-143.529	-132.437	-127.582	-125.404	-127.282	-126.705	-129.587	-130.683	-131.448	-131.553	-128.046	-126.51	-124.909	-120.618	-115.255	-108.456	-100.569	-92.7049	-82.8449	-74.874
-156.032	-138.72	-129.708	-126.299	-126.212	-128.514	-128.464	-131.077	-132.453	-132.769	-132.978	-129.257	-128.312	-125.973	-122.282	-117.708	-111.624	-102.932	-96.1542	-86.2478	-77.9119
-152.482	-137.924	-128.604	-125.874	-127.109	-129.988	-129.749	-132.13	-133.802	-134.221	-134.13	-131.356	-129.977	-128.08	-124.715	-119.925	-114.259	-106.021	-98.591	-89.2776	-80.8353
-145.949	-134.654	-128.185	-126.77	-129.035	-132.102	-131.108	-133.785	-134.702	-135.498	-135.58	-132.846	-131.315	-129.913	-126.029	-122.257	-116.961	-109.365	-101.687	-92.4113	-83.545
-142.073	-131.947	-127.559	-128.06	-129.908	-132.734	-132.473	-134.862	-135.909	-136.384	-136.801	-134.208	-132.723	-131.429	-128.169	-124.43	-119.353	-111.966	-105.03	-95.4035	-86.8085
-138.24	-130.131	-128.698	-128.968	-131.798	-134.458	-134.134	-136.335	-137.118	-137.824	-138.111	-135.144	-133.929	-132.734	-129.825	-126.227	-121.354	-114.512	-108.222	-98.2675	-89.9485
-135.743	-129.557	-129.38	-130.094	-132.635	-135.276	-135.238	-137.561	-137.995	-139.181	-138.864	-136.561	-135.146	-134.185	-131.179	-127.656	-123.447	-117.611	-111.395	-101.517	-93.3233
-133.38	-129.957	-129.385	-131.04	-133.5	-137.385	-136.411	-138.534	-139.532	-140.465	-139.97	-137.95	-136.891	-135.182	-132.388	-129.421	-125.826	-120.005	-114.138	-104.711	-96.2591
-132.548	-128.653	-130.711	-132.096	-135.301	-137.782	-137.571	-138.79	-139.961	-141.083	-141.259	-139.107	-137.768	-136.622	-133.601	-130.916	-127.31	-122.342	-116.023	-107.679	-99.2689
-129.961	-129.22	-131.743	-134.127	-136.138	-139.411	-138.919	-140.342	-141.214	-141.845	-141.312	-139.884	-139.392	-138.222	-135.474	-132.837	-129.266	-124.782	-118.27	-110.302	-101.892
-130.868	-130.949	-132.449	-134.762	-137.416	-140.223	-139.795	-141.227	-142.06	-142.49	-142.801	-141.166	-140.021	-138.167	-136.716	-134.671	-130.725	-125.697	-120.461	-112.692	-105.461
-129.903	-131.664	-133.986	-135.779	-138.85	-140.858	-140.607	-142.071	-143.29	-143.651	-143.382	-141.498	-140.877	-139.605	-137.683	-136.028	-132.009	-127.852	-122.893	-115.646	-108.59
-131.114	-132.087	-134.899	-137.041	-138.92	-141.832	-141.311	-142.84	-144.057	-144.354	-144.614	-142.294	-141.942	-140.779	-138.914	-136.442	-133.499	-129.417	-125.112	-118.33	-111.265
-132.063	-133.608	-136.041	-138.571	-141.442	-142.908	-142.62	-143.571	-144.87	-145.079	-145.016	-143.453	-142.345	-141.813	-139.909	-137.882	-134.903	-130.956	-126.302	-120.876	-113.676
-131.018	-134.242	-137.82	-138.956	-141.594	-144.019	-143.446	-144.613	-145.497	-145.305	-146.069	-144.303	-143.361	-142.568	-141.411	-138.82	-136.235	-132.065	-128.392	-122.739	-116.329
-133.846	-136.578	-138.889	-140.151	-142.715	-144.605	-144.193	-145.401	-146.275	-146.624	-146.119	-145.385	-144.308	-143.299	-142.166	-140.143	-137.693	-133.563	-130.278	-125.073	-118.896
-133.503	-136.642	-139.295	-141.33	-143.833	-145.026	-145.343	-146.206	-146.32	-147.061	-147.111	-146.26	-145.602	-144.507	-142.606	-141.347	-139.141	-135.283	-132.302	-126.984	-121.428
-135.001	-138.503	-140.772	-142.395	-144.334	-146.053	-145.946	-146.743	-147.375	-147.813	-147.845	-146.606	-145.681	-144.887	-144.192	-142.161	-139.791	-136.334	-133.339	-128.704	-123.979
-136.587	-139.24	-141.415	-143.597	-145.47	-147.159	-146.532	-146.951	-148.618	-148.169	-148.517	-147.334	-146.851	-146.034	-144.861	-143.015	-140.651	-137.889	-134.601	-130.208	-126.558
-137.483	-140.969	-143.148	-143.648	-145.915	-147.232	-147.43	-147.932	-148.74	-148.614	-149.419	-147.611	-146.856	-146.892	-144.913	-144.049	-141.931	-139.491	-135.991	-132.594	-128.598
-138.79	-140.815	-143.856	-145.962	-147.218	-147.956	-148.227	-148.735	-149.839	-149.692	-149.838	-147.919	-148.213	-147.418	-146.011	-145.071	-143.045	-140.179	-136.947	-134.11	-130.186
-139.916	-142.147	-144.334	-145.71	-147.166	-149.088	-148.834	-149.242	-149.74	-150.767	-151.057	-148.621	-148.13	-147.92	-146.588	-145.102	-144.318	-140.473	-138.923	-135.314	-131.535
-140.642	-143.08	-144.849	-146.485	-147.832	-150.112	-148.683	-149.469	-149.978	-150.451	-150.467	-149.369	-148.708	-148.39	-147.876	-146.464	-144.967	-141.425	-140.037	-136.418	-133.397
-142.028	-144.334	-145.915	-147.987	-148.248	-150.111	-149.583	-150.799	-151.259	-151.462	-151.685	-150.488	-149.645	-149.299	-148.153	-147.755	-145.816	-142.606	-140.754	-137.726	-133.929
-143.102	-144.987	-146.543	-147.769	-149.173	-151.216	-150.517	-150.793	-150.835	-151.72	-152.341	-150.8	-150.927	-150.176	-148.672	-147.935	-145.78	-143.495	-141.723	-138.934	-135.377
-144.361	-145.27	-147.382	-148.327	-149.903	-150.936	-150.851	-151.693	-151.858	-152.043	-152.597	-150.913	-150.818	-149.96	-149.766	-148.308	-146.277	-144.964	-142.641	-140.158	-136.143
-144.514	-145.771	-147.941	-149.486	-151.096	-151.747	-151.192	-152.112	-152.66	-152.518	-152.904	-151.263	-150.849	-151.005	-149.88	-149.248	-147.414	-145.003	-142.92	-141.154	-138.264
-145.763	-147.572	-148.844	-150.159	-150.67	-151.725	-152.163	-152.403	-153.266	-153.25	-153.909	-152.355	-152.183	-151.712	-150.579	-149.501	-148.638	-145.605	-144.239	-142.801	-139.924
-145.632	-148.407	-149.34	-149.956	-151.125	-152.597	-152.208	-152.865	-153.282	-153.367	-153.773	-152.608	-152.86	-151.765	-151.132	-149.745	-149.219	-146.861	-145.188	-143.467	-141.567
-146.903	-149.056	-150.267	-150.885	-151.235	-153.268	-153.17	-153.389	-153.268	-153.81	-154.609	-153.264	-152.013	-152.652	-151.308	-150.767	-149.346	-147.82	-145.772	-144.142	-141.855
-148.342	-149.659	-150.68	-151.968	-151.979	-153.639	-153.17	-154.149	-154.294	-154.807	-154.445	-153.926	-152.695	-152.844	-151.53	-151.792	-150.092	-148.685	-146.622	-144.985	-142.436
-148.459	-150.495	-151.361	-152.697	-152.967	-154.281	-154.144	-154.228	-154.574	-154.996	-154.735	-153.805	-153.969	-153.358	-153.116	-152.026	-150.643	-148.796	-147.645	-145.715	-143.673
-149.789	-150.773	-152.192	-152.098	-154.153	-154.211	-153.652	-154.896	-155.526	-155.386	-155.514	-154.426	-153.896	-154.036	-153.424	-152.234	-151.363	-149.917	-148.269	-146.522	-144.431
-150.077	-151.728	-152.248	-152.952	-153.745	-155.159	-154.366	-154.909	-154.638	-155.363	-155.739	-155.177	-154.145	-154.265	-153.252	-152.862	-151.834	-150.615	-148.965	-147.228	-145.178
-150.85	-151.467	-152.404	-154.134	-154.601	-154.844	-155.07	-155.308	-155.855	-156.158	-156.133	-155.37	-154.952	-154.486	-153.904	-153.037	-152.559	-150.284	-149.878	-147.765	-146.702
-150.905	-153.084	-153.25	-154.347	-154.735	-155.7	-155.043	-155.791	-156.209	-156.128	-156.34	-155.961	-155.512	-155.34	-155.041	-153.719	-152.443	-150.84	-150.234	-149.365	-147.665
-151.822	-153.21	-154.142	-154.287	-155.42	-155.751	-155.748	-156.066	-156.423	-156.392	-156.74	-155.709	-155.477	-155.267	-155.166	-154.553	-153.567	-152.117	-151.097	-149.758	-148.314
-152.541	-153.205	-154.695	-155.042	-155.911	-156.31	-156.144	-156.267	-156.095	-157.518	-157.205	-156.189	-156.138	-155.606	-155.015	-154.324	-153.575	-152.625	-151.444	-149.595	-147.887
-152.988	-153.804	-154.607	-155.146	-156.245	-156.885	-156.209	-156.228	-157.102	-157.924	-156.984	-156.649	-156.144	-156.405	-155.684	-155.487	-153.631	-152.893	-151.628	-150.22	-149.016
-153.824	-154.21	-154.999	-155.926	-156.532	-157.009	-156.526	-156.921	-157.483	-157.428	-157.743	-156.925	-156.587	-156.431	-155.423	-155.535	-154.478	-152.793	-152.724	-151.691	-150.152
-154.063	-154.343	-155.622	-155.854	-156.989	-158.149	-157.411	-157.648	-158.273	-157.799	-158.476	-157.195	-156.809	-156.751	-156.485	-155.625	-155.129	-153.6	-152.723	-152.081	-150.748
-154.004	-155.135	-155.685	-156.514	-157.117	-157.281	-158.01	-158.036	-158.025	-158.14	-158.247	-158.129	-157.596	-156.979	-157.288	-156.349	-155.215	-154.4	-153.131	-152.377	-150.987
-154.319	-155.097	-157.162	-156.555	-157.1	-157.769	-157.447	-158.846	-157.983	-158.642	-158.283	-157.593	-158.055	-157.151	-157.035	-156.594	-156.302	-154.819	-154.277	-152.66	-151.552
-155.129	-156.332	-155.934	-157.087	-157.967	-158.685	-158.277	-158.265	-158.955	-159.405	-159.131	-158.324	-158.208	-157.607	-157.505	-156.536	-156.12	-154.785	-153.553	-153.619	-152.59
-155.335	-155.624	-157.698	-157.501	-158.265	-158.298	-157.915	-159.295	-158.895	-158.852	-159.559	-159.009	-158.62	-157.912	-157.788	-157.244	-157.156	-155.746	-154.478	-153.997	-152.939
-156.618	-156.659	-157.724	-157.927	-157.854	-158.828	-158.504	-159.341	-159.345	-159.722	-159.181	-158.774	-158.615	-158.54	-158.149	-157.797	-157.281	-156.45	-154.986	-154.231	-153.151
-156.015	-156.762	-157.331	-158.073	-158.781	-159.145	-159.438	-159.322	-159.161	-159.926	-159.804	-159.408	-159.424	-158.776	-158.303	-157.379	-156.318	-155.892	-155.248	-154.93	-153.436
-157.074	-157.174	-158.951	-158.401	-159.297	-159.459	-159.787	-159.797	-159.715	-159.977	-160.509	-158.562	-159.304	-159.195	-158.79	-158.263	-157.846	-156.199	-156.096	-154.616	-154.288
-156.971	-157.239	-158.856	-159.175	-159.19	-159.677	-159.252	-160.097	-159.932	-160.456	-160.679	-159.643	-159.555	-158.999	-158.777	-158.323	-158.386	-157.469	-156.214	-155.617	-154.586
-156.841	-158.244	-158.371	-158.111	-159.564	-160.984	-159.202	-159.647	-160.385	-160.433	-161.152	-160.551	-159.667	-159.568	-159.177	-159.132	-158.378	-157.213	-156.654	-156.274	-155.112
-158.698	-157.973	-158.926	-158.817	-159.55	-160.067	-159.591	-160.398	-160.543	-160.731	-160.711	-160.552	-159.987	-160.369	-159.573	-158.699	-158.604	-157.523	-157.266	-156.445	-155.66
-158.214	-158.429	-159.015	-159.468	-160.547	-160.357	-160.183	-160.753	-158.273	-157.799	-160.91	-159.819	-160.735	-160.253	-159.635	-159.933	-159.195	-158.382	-157.609	-156.661	-156.006
-158.453	-159.234	-159.172	-159.68	-160.162	-159.998	-160.781	-158.846	-158.025	-158.14	-160.993	-160.641	-160.308	-160.363	-160.54	-160.059	-158.676	-157.691	-157.52	-156.958	-156.388
-159.369	-159.401	-160.059	-160.187	-161.507	-161.415	-160.43	-158.265	-157.983	-158.642	-161.886	-161.682	-161.009	-160.832	-160.462	-159.869	-159.956	-159.166	-157.879	-157.802	-156.461
-159.283	-159.4	-159.93	-159.588	-161.847	-160.903	-159.438	-159.295	-158.955	-159.405	-161.535	-160.96	-161.104	-160.777	-161.031	-160.242	-159.893	-158.789	-157.931	-158.1	-157.048
-159.308	-160.361	-160.46	-160.806	-160.716	-160.903	-159.787	-159.341	-158.895	-158.852	-160.679	-161.603	-161.555	-160.777	-161.031	-160.63	-158.999	-159.51	-158.826	-158.022	-157.6
-160.029	-160.666	-159.807	-160.71	-160.716	-160.067	-159.252	-159.322	-159.345	-159.722	-161.152	-161.603	-160.925	-160.369	-159.573	-160.075	-160.955	-159.682	-159.159	-158.32	-158.205
-159.771	-160.997	-162.175	-161.198	-160.162	-160.357	-159.202	-159.797	-159.161	-159.926	-160.711	-160.641	-160.308	-160.253	-159.635	-160.891	-159.808	-159.273	-159.261	-159.278	-158.587
-160.772	-161.242	-161.297	-160.816	-161.507	-159.998	-159.591	-160.097	-159.715	-159.977	-160.91	-161.682	-161.009	-160.363	-160.54	-161.244	-160.673	-159.823	-159.902	-158.715	-158.295
-160.648	-160.523	-160.927	-160.816	-161.847	-161.415	-160.183	-159.647	-159.932	-160.456	-160.993	-160.96	-161.104	-160.832	-160.462	-160.075	-160.673	-159.831	-159.936	-159.174	-159.127
-160.308	-161.325	-160.927	-160.816	-160.716	-160.903	-160.781	-160.398	-160.385	-160.433	-161.886	-161.603	-161.555	-160.777	-161.031	-160.891	-160.673	-160.677	-159.902	-158.715	-159.15
-160.717	-160.717	-160.927	-160.816	-160.716	-160.903	-160.43	-160.753	-160.543	-160.731	-161.535	-161.603	-160.925	-160.777	-161.031	-161.244	-160.673	-160.677	-159.936	-159.174	-159.15

## Sheet: Fig_2a_Vc=0
-11.6956	-11.5385	-10.8989	-9.94437	-9.30936	-9.38984	-9.24648	-8.16811	-8.17421	-8.56904	-6.71247	-6.69027	-6.27346	-5.27064	-7.91069	-8.0224	2.68115	-26.8523	-25.3366	6.07038	67.5007
-11.378	-10.6462	-11.047	-10.5434	-9.90428	-9.11046	-9.06388	-8.86631	-7.99764	-8.13503	-7.57453	-8.04561	-6.9283	-6.90325	-7.24735	-5.80924	-3.66725	-15.641	-15.7045	-22.8234	10.2831
-11.388	-11.7844	-10.8496	-9.85924	-9.58807	-9.65622	-9.18615	-9.22699	-8.52288	-7.48991	-8.08855	-6.66142	-7.49573	-6.69155	-5.35145	-5.49411	-7.83867	1.9659	0.954016	-18.617	-18.7278
-11.9312	-11.2666	-11.0899	-10.4381	-9.77201	-10.5143	-9.76238	-8.21281	-8.58348	-7.36015	-7.40383	-6.69936	-6.51253	-7.12196	-5.98482	-6.56499	-6.33068	-2.49053	-2.2269	-2.22552	-22.37
-12.4086	-11.6196	-10.5176	-11.0219	-10.0869	-9.29211	-9.01102	-8.83081	-8.58065	-8.1877	-7.71027	-7.14578	-7.57739	-6.97282	-6.23123	-5.70363	-5.32544	-6.52913	-5.83938	-1.29553	-5.29005
-11.437	-12.3713	-11.6102	-10.0501	-10.0469	-9.56189	-9.60518	-9.21957	-8.82384	-8.44552	-8.0335	-7.13281	-7.76776	-7.17343	-5.87963	-5.84667	-6.25029	-6.54585	-7.23058	-4.51076	-0.710957
-12.9995	-11.9595	-11.5286	-10.6097	-9.93612	-10.2822	-9.64995	-9.19233	-8.20872	-8.05888	-7.74314	-7.11568	-7.4493	-6.64841	-5.74114	-5.9933	-4.95295	-5.6766	-5.13035	-6.00796	-3.48669
-12.5956	-12.1902	-11.5184	-10.7252	-9.70792	-10.4466	-9.59981	-9.84291	-8.716	-8.25586	-7.14196	-7.26152	-7.99643	-7.228	-7.19241	-7.41416	-5.43821	-5.50488	-4.91936	-4.41184	-5.39806
-12.6543	-12.3647	-12.1706	-11.8627	-10.8342	-9.76523	-10.5231	-9.33185	-8.82419	-8.86506	-8.00022	-7.38186	-7.1465	-6.37525	-5.99655	-6.27028	-6.45246	-5.67598	-5.18638	-5.13168	-6.20451
-13.1342	-12.6114	-11.5846	-11.08	-10.4992	-10.4907	-8.72336	-10.0306	-9.2399	-8.41149	-7.92832	-7.24724	-7.63466	-6.60936	-6.33235	-6.50888	-5.61621	-5.49308	-6.21632	-5.22353	-4.6169
-13.3227	-12.351	-12.3167	-12.0969	-11.3268	-9.95776	-10.7435	-9.75508	-9.41962	-8.89278	-7.99221	-7.21002	-8.88985	-7.11375	-7.55005	-6.6676	-6.42087	-5.01519	-5.37746	-6.20946	-4.01018
-13.436	-13.3308	-12.1676	-11.6165	-11.0697	-10.8939	-9.66518	-10.4102	-9.72789	-9.44936	-7.98552	-7.80027	-7.98704	-7.10049	-7.26631	-6.77595	-6.43859	-5.4556	-4.88714	-5.55699	-4.7769
-14.2867	-13.4661	-12.4688	-11.5239	-11.664	-10.2981	-10.5484	-10.5086	-9.53973	-8.63938	-8.56176	-7.90475	-7.97062	-7.00582	-6.70778	-6.45127	-6.51196	-6.50212	-6.31728	-5.07573	-5.66658
-13.522	-13.0619	-12.2118	-12.3165	-10.8613	-10.7366	-10.693	-10.3611	-9.90069	-9.24206	-8.47451	-7.926	-8.0067	-8.19009	-6.96142	-6.87124	-5.25125	-6.05883	-5.36467	-5.51555	-5.06234
-13.8262	-13.7204	-12.8793	-11.9245	-11.6094	-10.8485	-10.85	-9.91027	-9.19706	-9.90226	-8.27117	-8.86537	-8.57727	-8.0446	-8.24948	-7.0952	-6.43756	-5.68249	-5.46569	-4.92703	-4.77612
-13.3468	-13.6756	-13.3441	-12.0029	-11.471	-10.816	-11.1196	-9.6973	-9.9582	-8.29347	-8.9491	-8.1937	-8.18682	-7.26744	-7.49836	-7.34766	-6.5581	-6.22924	-6.71422	-5.59519	-5.07332
-14.5963	-14.5718	-13.2556	-12.3851	-12.0934	-11.5592	-10.611	-10.9607	-10.2462	-8.78243	-8.41639	-8.42911	-8.54791	-8.08192	-7.95922	-7.94109	-6.65732	-6.17618	-6.27531	-6.61603	-5.75335
-14.031	-14.2285	-13.1829	-12.2817	-11.6274	-11.1457	-11.1559	-10.1227	-9.3153	-9.74287	-8.99023	-8.75369	-8.79895	-8.04857	-7.52174	-6.61388	-6.45635	-5.60382	-5.47712	-4.96978	-5.55404
-14.3515	-14.6891	-14.0479	-12.9116	-11.3366	-11.7787	-11.7522	-10.6858	-10.592	-9.55756	-9.19182	-7.92403	-8.73116	-8.47682	-7.79982	-7.44942	-6.62238	-5.96132	-6.15832	-6.38171	-6.00263
-14.9595	-14.6515	-13.888	-13.2707	-12.4446	-11.7116	-10.8529	-10.5967	-10.4123	-10.4612	-9.13185	-9.35069	-8.86275	-7.89418	-7.38186	-6.8849	-7.03327	-6.48048	-5.94243	-6.06827	-5.49191
-15.3969	-14.5578	-13.5088	-13.1003	-12.7429	-11.7923	-11.8565	-10.5968	-10.6691	-10.2008	-9.13558	-9.31029	-8.79196	-8.31928	-7.60626	-8.51748	-6.82742	-6.95337	-6.72586	-6.0759	-5.91021
-15.6727	-15.0074	-13.9504	-13.5937	-11.8858	-12.2056	-11.1823	-11.1402	-10.6998	-10.4447	-9.58775	-9.47454	-8.88291	-8.59193	-8.07657	-7.1584	-6.59071	-6.359	-6.45475	-6.49596	-4.81438
-15.4126	-15.5971	-14.9338	-13.8229	-13.9458	-12.2458	-11.7391	-11.0255	-10.6898	-10.3735	-8.75364	-9.17489	-8.30855	-8.12018	-8.02187	-7.74766	-7.23809	-6.2919	-6.80091	-5.78841	-6.16476
-16.2309	-15.0069	-14.5507	-13.5702	-12.7615	-12.067	-12.4039	-11.9129	-10.9787	-10.4629	-9.96581	-8.53906	-8.76851	-8.57154	-7.84557	-8.11842	-7.14716	-7.64586	-6.0945	-5.77725	-5.71524
-15.848	-15.6049	-14.6325	-14.3232	-13.1523	-12.1941	-11.722	-11.9646	-11.248	-10.3235	-9.0453	-10.2263	-9.61666	-9.21988	-7.93284	-7.65097	-7.60438	-6.38382	-6.84753	-6.65804	-6.09657
-16.5277	-15.7926	-15.4409	-14.4969	-13.4244	-12.6673	-12.1184	-11.7174	-10.8784	-10.4334	-9.73868	-9.43265	-9.37312	-8.79258	-8.92576	-9.06774	-7.8725	-6.84142	-6.20646	-7.15542	-5.63795
-16.8147	-15.656	-15.1863	-14.5718	-13.3265	-12.5529	-13.2023	-11.4581	-11.2179	-10.5138	-9.73037	-9.43809	-9.18526	-8.82443	-8.40357	-7.87866	-7.41278	-7.30202	-6.9292	-5.86348	-5.48566
-17.2918	-16.8265	-16.0867	-15.0553	-13.5685	-13.2396	-12.1484	-12.3549	-11.4971	-11.3264	-9.86397	-10.2822	-9.54418	-8.98911	-8.72447	-8.40459	-7.21163	-7.66032	-7.06661	-6.88071	-6.29317
-16.4434	-16.4621	-16.1132	-15.058	-14.3347	-13.6973	-13.3375	-12.2787	-11.4587	-10.2529	-10.9954	-9.83355	-9.74799	-9.23906	-8.18896	-8.08846	-7.40947	-7.18107	-6.70255	-7.22644	-6.07256
-17.753	-17.4822	-16.0164	-15.5348	-13.691	-13.6572	-13.5961	-12.6483	-11.7108	-11.3098	-10.3363	-9.6351	-9.9408	-9.29156	-8.38453	-8.96385	-8.02918	-7.92592	-7.24232	-5.82989	-5.20784
-17.9875	-17.3062	-16.3482	-15.7344	-14.7438	-13.4498	-13.5546	-13.3803	-11.9359	-11.6331	-10.161	-10.5822	-10.1477	-9.82072	-8.82654	-9.03726	-8.06259	-6.92806	-7.73427	-6.09943	-6.16266
-18.3357	-17.0747	-16.5063	-15.6084	-14.722	-14.4598	-13.4572	-12.4797	-11.7636	-11.3114	-10.9975	-10.7957	-9.98825	-9.41463	-9.2279	-9.04138	-8.31378	-6.92067	-6.94619	-7.65283	-6.89637
-17.9753	-18.041	-17.6357	-16.0885	-14.605	-13.4755	-13.8869	-12.9159	-11.9563	-11.507	-10.8576	-9.89304	-10.4249	-9.78916	-10.145	-9.29053	-8.10629	-7.53066	-7.75538	-6.81668	-6.50426
-18.5849	-18.3256	-16.9251	-15.9405	-14.6248	-14.4442	-13.7599	-13.3783	-12.1802	-11.321	-10.4303	-10.7973	-10.0031	-9.86264	-8.95229	-8.66076	-7.81543	-7.16288	-7.23821	-6.18984	-6.11402
-19.2814	-18.741	-17.8146	-16.8306	-16.05	-14.4518	-13.8218	-13.2816	-12.6867	-11.9595	-11.7419	-10.964	-11.0884	-9.95589	-9.58881	-9.56889	-8.52489	-8.05569	-7.60669	-7.99471	-6.95961
-20.3153	-18.7706	-18.4321	-17.0056	-15.7574	-15.1316	-14.3324	-13.4568	-12.8172	-12.1185	-10.3793	-10.7328	-10.4345	-9.89325	-9.32971	-8.61832	-8.29763	-8.06342	-6.87039	-7.26181	-6.40939
-19.4685	-18.9228	-18.1824	-16.2705	-15.8096	-15.6775	-14.7454	-13.7517	-13.1918	-12.7682	-12.1096	-11.3511	-11.0872	-9.95822	-10.0711	-9.71993	-8.23338	-8.20293	-8.05897	-7.07244	-7.27527
-20.4262	-19.5212	-18.4483	-18.0558	-16.0176	-14.9961	-14.3407	-14.0268	-12.9065	-11.9742	-11.7169	-10.1872	-10.717	-10.602	-9.78065	-9.51494	-9.2983	-7.73347	-7.1743	-7.05174	-7.56261
-20.5751	-19.7948	-19.0577	-17.1325	-16.2256	-16.1418	-14.5024	-13.9609	-13.8095	-11.8902	-11.6402	-11.8367	-11.1815	-10.4875	-9.30746	-9.41327	-9.17171	-8.32948	-7.81011	-6.37249	-6.83394
-21.0608	-20.2449	-19.2565	-18.0888	-17.0077	-15.4994	-15.4474	-14.8711	-13.5072	-13.3502	-12.2712	-10.9032	-11.0131	-10.8254	-9.90528	-9.82197	-9.5444	-8.41049	-7.63848	-7.46547	-7.21323
-21.8764	-21.2885	-19.5551	-18.3851	-16.2455	-15.97	-15.71	-14.8903	-13.4476	-13.1794	-11.9874	-11.8201	-11.3445	-10.7977	-10.3601	-9.74176	-9.97419	-8.28106	-8.64623	-7.19026	-7.76044
-22.3101	-20.762	-19.7282	-18.7729	-17.036	-16.2695	-16.056	-15.2308	-14.164	-13.32	-12.8	-11.7543	-11.9708	-11.0751	-10.4212	-10.0467	-8.78305	-8.37264	-8.19935	-8.19148	-7.2568
-22.3635	-21.1282	-20.6972	-19.288	-17.627	-17.1684	-15.9918	-15.1664	-14.2156	-14.3531	-12.5292	-11.9463	-11.4969	-10.8885	-11.0238	-10.8411	-9.37278	-9.09132	-8.83292	-6.83615	-7.46267
-23.234	-22.4815	-20.4317	-18.8664	-17.9429	-17.4699	-16.068	-14.6803	-15.3374	-13.1761	-13.0285	-12.4275	-11.9702	-10.9927	-10.8486	-9.22769	-9.07284	-8.562	-8.01126	-7.84415	-7.44526
-23.7479	-23.0718	-21.4921	-19.9908	-18.2281	-16.4807	-16.1486	-15.7062	-14.7937	-14.2501	-12.7429	-12.1144	-11.6899	-11.2144	-10.2193	-10.1819	-9.89715	-8.78854	-9.18058	-7.4734	-7.11322
-23.6033	-22.8501	-21.6598	-20.3028	-18.4719	-18.0154	-17.0673	-16.2796	-14.4888	-13.2173	-13.2128	-12.9616	-12.5356	-11.5926	-10.9979	-9.90618	-9.09722	-8.72498	-8.1181	-8.35868	-8.05146
-24.8312	-23.1863	-22.3634	-20.8736	-19.2399	-17.6229	-17.3745	-16.4122	-15.2745	-13.9045	-13.4297	-12.6655	-12.1356	-11.6068	-11.5484	-10.7474	-9.40494	-9.23395	-8.64312	-7.99804	-7.76721
-25.4274	-24.1122	-22.352	-21.3135	-19.2465	-17.7213	-17.5403	-16.2264	-15.65	-14.7479	-13.872	-13.0894	-12.6484	-11.9301	-11.0564	-10.6217	-9.87411	-8.83576	-8.62685	-8.15713	-8.17268
-25.8897	-24.4959	-22.936	-21.4769	-19.266	-18.8621	-17.8681	-17.3483	-16.1734	-14.6379	-14.5485	-13.1982	-13.0801	-11.9803	-11.6181	-10.7035	-9.81593	-9.7232	-9.31627	-8.62294	-8.3665
-26.7309	-25.6016	-23.9293	-22.4378	-19.9952	-18.461	-17.6805	-17.4782	-16.1373	-15.1155	-14.2496	-13.2622	-12.9918	-12.2184	-11.3702	-11.1758	-9.8746	-9.56139	-9.54395	-8.73278	-7.90286
-27.1653	-26.199	-23.5216	-22.0922	-20.2532	-19.5598	-18.3493	-17.2562	-15.6361	-15.8309	-14.1788	-14.2333	-13.1527	-12.3571	-11.8293	-11.1297	-9.89583	-9.04181	-8.47981	-8.42318	-8.2937
-27.4709	-26.232	-24.6265	-22.8131	-21.0371	-19.9937	-19.1735	-17.9902	-17.1343	-15.2051	-14.7702	-13.7115	-13.1869	-12.3444	-11.4257	-11.857	-10.7756	-9.56101	-9.17683	-8.85193	-8.5967
-28.287	-26.758	-25.2158	-23.9111	-21.9456	-20.058	-18.8283	-18.4561	-16.5893	-15.4931	-14.8992	-13.8577	-13.8334	-13.2786	-12.015	-11.0777	-10.1843	-9.94046	-9.3121	-8.78571	-8.54924
-29.4507	-27.3772	-25.3851	-23.8913	-21.801	-20.5032	-19.6814	-17.6705	-16.9581	-16.4024	-15.2505	-14.5454	-13.957	-13.1436	-12.4153	-11.7144	-10.8803	-9.49883	-9.77692	-8.94135	-8.36671
-29.903	-27.9987	-26.7296	-24.3839	-22.2836	-21.4947	-20.7469	-19.4754	-17.5888	-16.1361	-15.5424	-14.3852	-14.4143	-13.1664	-12.0543	-12.0454	-10.7559	-10.3947	-9.63925	-9.33584	-8.81634
-30.7734	-29.6369	-27.3305	-24.5063	-22.7326	-21.8979	-20.6145	-19.1477	-18.0527	-16.4419	-15.4654	-14.2867	-14.7121	-13.3091	-12.6915	-11.9973	-11.2267	-9.97155	-10.1828	-9.53819	-9.59218
-31.4547	-29.8007	-27.395	-25.2674	-22.988	-22.1795	-20.5837	-18.9784	-18.2848	-16.8656	-15.569	-15.5336	-14.4236	-13.7571	-12.5316	-12.682	-10.9167	-11.1354	-9.90703	-9.01724	-9.46083
-32.3171	-30.3646	-28.1428	-26.3117	-23.8427	-21.5684	-21.3199	-20.0938	-18.6465	-17.252	-16.0826	-14.8683	-14.6619	-13.7488	-12.5373	-11.979	-10.9238	-10.2402	-10.476	-10.1153	-8.8352
-33.2945	-31.2047	-29.1981	-26.9508	-24.5267	-22.912	-22.6174	-20.4839	-18.6654	-18.1079	-16.1516	-15.6333	-15.153	-14.1412	-13.5308	-12.5372	-11.4592	-11.3332	-10.9364	-10.1076	-9.59714
-33.8182	-32.5337	-30.0507	-27.7995	-24.3719	-23.4569	-22.2202	-20.2432	-18.8645	-17.7683	-16.8635	-15.6687	-14.4184	-14.317	-13.3599	-12.8537	-12.153	-10.9422	-10.1119	-10.081	-9.78353
-34.8642	-33.0741	-30.6233	-27.627	-25.2729	-23.6166	-22.2213	-21.1552	-19.6442	-18.3186	-17.0709	-15.5356	-15.8318	-14.6018	-13.9803	-12.9506	-12.0001	-10.903	-10.6468	-9.93613	-9.94929
-35.9772	-33.5131	-31.6497	-28.8421	-26.4128	-24.4897	-23.1998	-21.7219	-19.8349	-18.8704	-17.0244	-16.5587	-15.7906	-14.8061	-13.6662	-13.3721	-11.8305	-11.4895	-10.7221	-10.7885	-9.78649
-37.7801	-34.7196	-32.2942	-30.1714	-26.478	-25.0258	-23.6705	-21.5406	-20.8424	-18.778	-17.9748	-17.0957	-16.326	-14.9214	-14.6469	-13.5768	-12.2767	-11.6264	-10.921	-10.0624	-10.0866
-38.492	-36.0922	-33.1122	-30.5508	-27.2062	-25.332	-24.0311	-22.2555	-20.6525	-19.5371	-18.3098	-16.8118	-16.3632	-15.764	-14.2361	-13.9186	-12.9815	-11.4908	-11.3333	-11.1734	-10.4531
-39.8472	-37.0726	-34.3658	-31.0952	-27.2958	-26.4801	-24.9502	-22.7081	-21.3581	-18.9556	-18.2179	-17.3741	-16.508	-15.6187	-15.0247	-13.5088	-12.386	-12.1859	-11.945	-11.1118	-11.0128
-41.1445	-38.0321	-36.1079	-32.1796	-29.2059	-27.1492	-25.1954	-22.9453	-21.9001	-20.4142	-18.6254	-17.7377	-17.5227	-15.7872	-14.9628	-14.564	-12.8657	-11.3369	-11.5213	-10.9252	-11.2032
-41.657	-39.2886	-36.0772	-32.9232	-29.7788	-27.4268	-25.503	-24.3395	-22.0796	-20.5275	-18.5893	-18.2667	-17.329	-15.6186	-14.5399	-13.8197	-13.3806	-12.4359	-11.2519	-11.8776	-10.3273
-43.9432	-40.8459	-37.0679	-33.5689	-30.3798	-27.9041	-26.3231	-24.3341	-22.8038	-20.6846	-19.4346	-18.2266	-18.0878	-16.5264	-15.7962	-15.2033	-13.7867	-12.2993	-12.1667	-11.4122	-11.6348
-44.5799	-41.7224	-38.4683	-34.6289	-30.4136	-28.69	-27.654	-25.1133	-23.3167	-21.01	-20.294	-18.9187	-17.6363	-16.8055	-15.6402	-14.6836	-13.1863	-12.6624	-12.4958	-12.2232	-10.9338
-45.8381	-42.796	-39.0686	-36.4205	-31.7487	-29.774	-27.8158	-25.6956	-23.592	-21.9113	-20.0326	-18.6984	-18.2674	-17.2759	-15.9922	-15.5164	-13.5244	-12.6994	-12.3714	-11.4936	-12.0099
-47.463	-44.5361	-40.4161	-37.0891	-32.7789	-30.2818	-28.3617	-26.2991	-24.2765	-22.1043	-20.7605	-19.476	-19.1239	-17.4216	-16.0257	-15.2551	-13.9297	-13.6129	-13.0529	-12.557	-12.266
-49.411	-46.2609	-42.0958	-37.6957	-33.4759	-31.5497	-28.407	-26.7986	-24.7307	-22.7548	-21.2709	-20.0082	-18.7158	-17.2651	-16.907	-15.3931	-14.0053	-14.0855	-13.077	-12.1981	-11.9709
-51.4524	-47.9199	-43.3259	-38.4632	-34.5392	-31.8916	-29.7234	-27.4535	-25.202	-23.7975	-22.2792	-20.6544	-19.6182	-18.2189	-17.3085	-15.4692	-14.4173	-14.2094	-13.1617	-13.0428	-13.1273
-53.2732	-49.3799	-44.9327	-40.6248	-35.4731	-32.994	-30.8404	-28.368	-26.4876	-23.3398	-22.4566	-20.794	-19.7334	-18.2869	-17.4053	-16.2383	-15.0547	-13.8904	-13.6496	-13.4901	-12.8186
-54.7399	-50.7711	-46.1364	-42.1653	-37.1266	-33.9604	-31.8524	-29.0049	-26.2524	-24.0633	-22.6853	-20.725	-20.4722	-18.484	-17.2678	-16.8628	-14.8893	-14.006	-14.5783	-13.4061	-13.776
-56.5396	-52.4542	-47.4523	-43.0731	-38.3482	-35.1152	-32.8166	-29.5651	-27.052	-24.7676	-22.8319	-21.5753	-20.7884	-19.1905	-17.3303	-17.2944	-15.3144	-14.3175	-14.2328	-13.2319	-13.4897
-58.698	-54.8404	-48.7373	-44.203	-38.8046	-35.9941	-33.3695	-30.4116	-27.7366	-25.7491	-23.9916	-22.0285	-20.9978	-19.4693	-18.7336	-17.3181	-15.2997	-14.7922	-14.3841	-13.9326	-13.8032
-60.6623	-56.5705	-50.8906	-45.9502	-40.4717	-36.7888	-34.4073	-31.1132	-28.7172	-26.3354	-24.0113	-22.4916	-21.5502	-20.2513	-18.3989	-17.4564	-15.5724	-15.447	-14.5196	-14.3816	-14.4806
-63.0908	-58.3778	-52.8099	-47.5136	-41.2088	-38.7564	-35.0653	-31.9692	-29.5489	-26.7879	-24.5073	-22.7411	-22.2893	-20.294	-19.1919	-18.7724	-16.4755	-15.1275	-14.4142	-14.5811	-14.3368
-65.5291	-60.7054	-54.2627	-49.5291	-42.7007	-39.3752	-36.7689	-32.7831	-29.9447	-27.0637	-25.3845	-23.8784	-22.1114	-20.9755	-19.1231	-18.1668	-17.3487	-16.2608	-15.2381	-15.0678	-14.687
-68.1436	-63.2564	-56.1618	-51.2667	-43.8204	-40.4389	-37.5085	-33.9134	-30.386	-28.5553	-25.9952	-24.0945	-23.3224	-20.8586	-19.7801	-18.9163	-16.6182	-16.042	-15.7245	-15.4916	-15.4481
-70.3542	-64.793	-58.5146	-52.9623	-45.3066	-42.0047	-38.1827	-34.9015	-31.6227	-28.5754	-26.8833	-24.6179	-23.2529	-21.6518	-20.4532	-19.1553	-17.2567	-16.5311	-15.6532	-15.5101	-15.1343
-73.0261	-67.4001	-60.647	-54.0235	-47.2194	-43.4697	-39.1019	-35.5084	-32.7463	-29.6526	-28.1025	-25.2344	-24.3677	-22.0612	-20.6667	-19.4906	-18.0076	-16.5234	-16.4715	-16.2952	-15.7127
-76.4503	-69.6887	-63.0156	-55.9289	-48.9677	-44.4782	-40.9578	-36.8773	-33.7652	-30.2417	-27.7659	-25.9134	-24.7314	-22.6293	-21.1501	-20.4938	-18.2433	-17.1521	-16.9554	-16.2748	-16.5772
-79.4895	-72.2187	-65.4339	-58.4372	-50.8211	-46.0102	-42.3701	-38.4879	-34.6709	-31.3195	-29.0715	-26.6724	-25.0134	-23.5121	-21.0943	-20.8057	-18.3986	-17.4847	-17.3764	-17.2525	-16.8322
-82.1832	-75.0663	-67.441	-60.3289	-52.7723	-47.9517	-43.4686	-39.3356	-35.4326	-32.2113	-29.955	-27.9315	-25.5055	-23.7277	-22.2392	-20.294	-18.6968	-17.7336	-17.455	-17.7967	-17.6915
-85.1738	-78.0066	-70.4139	-62.5933	-54.4936	-49.5143	-44.6246	-40.4153	-36.597	-33.1686	-30.2798	-28.0072	-26.5227	-24.3934	-22.9972	-21.9068	-19.7425	-18.4625	-18.2051	-17.7187	-17.7262
-88.1938	-81.2653	-72.983	-64.6933	-56.8533	-51.1603	-46.0416	-42.0224	-37.8795	-33.5401	-31.0763	-28.2327	-27.1693	-24.8178	-22.8951	-22.719	-19.8428	-18.9937	-18.379	-18.7638	-18.7374
-91.2974	-83.414	-75.4862	-67.3725	-58.5357	-53.3386	-48.0587	-43.0836	-38.5785	-34.4034	-32.5498	-29.4993	-27.4581	-25.3347	-23.3138	-22.3647	-19.7117	-19.487	-19.2895	-18.8415	-18.9328
-94.4617	-86.9518	-78.154	-69.893	-60.8599	-54.2229	-50.3927	-44.4368	-39.6481	-35.6052	-32.7464	-30.43	-28.1748	-25.8583	-24.7645	-23.4944	-20.4746	-19.8698	-20.5231	-18.797	-18.9469
-97.3688	-89.782	-80.6445	-72.8107	-63.1909	-56.5638	-51.8976	-45.8531	-41.1072	-37.1536	-34.3773	-31.077	-29.4364	-26.6288	-24.7143	-24.0548	-21.6264	-20.3099	-20.4063	-20.6183	-20.1016
-100.266	-92.2477	-83.5544	-75.5114	-64.9895	-59.2998	-53.5114	-47.615	-43.0364	-38.9093	-35.0161	-31.9632	-29.4718	-27.9087	-24.7749	-24.5564	-22.2754	-20.5211	-20.4986	-20.4	-19.8794
-103.249	-95.8177	-86.6287	-77.8227	-67.0702	-61.9063	-55.2891	-48.7243	-44.3285	-39.9107	-36.3093	-32.6319	-30.941	-28.5548	-26.28	-24.5521	-22.0783	-21.5059	-20.9019	-20.5204	-20.3134
-106.275	-98.6526	-89.0281	-80.5153	-69.4674	-63.829	-57.7405	-50.7369	-45.7734	-40.7413	-37.3962	-33.7006	-31.3146	-28.6414	-26.4834	-25.6201	-23.1226	-21.8408	-21.5201	-21.0728	-20.9053
-108.603	-101.789	-92.0919	-84.0169	-72.5442	-66.0511	-59.9457	-52.5158	-47.3679	-42.0042	-38.9608	-34.7223	-32.171	-29.0976	-27.8487	-26.357	-23.9506	-22.5202	-22.2867	-22.1381	-21.5312
-111.913	-105.062	-95.3459	-86.8715	-75.5101	-68.4544	-61.918	-54.607	-48.194	-43.4606	-39.9533	-35.6935	-33.6483	-31.0609	-28.5343	-26.536	-24.0782	-22.1193	-22.7163	-21.6623	-21.1373
-115.391	-108.361	-98.8919	-89.915	-78.3478	-71.2994	-64.0167	-56.3816	-50.1605	-44.8411	-40.7769	-36.7272	-34.476	-31.0973	-28.8171	-27.6588	-24.8467	-23.7775	-23.0471	-22.6188	-21.7886
-118.532	-110.828	-102.351	-92.5967	-81.3081	-74.2879	-65.6763	-57.8778	-52.6152	-46.3502	-42.0146	-38.0374	-35.1149	-32.2677	-29.5247	-28.6637	-24.8562	-24.982	-23.4985	-23.1219	-22.7317
-120.583	-113.715	-105.287	-95.3023	-84.6096	-76.2621	-68.6388	-60.0873	-54.0693	-48.303	-43.6722	-39.3093	-35.7111	-33.5618	-30.7295	-29.4998	-26.1792	-24.7919	-24.242	-23.1109	-22.6437
-124.039	-117.62	-108.173	-98.311	-87.4513	-79.365	-71.8151	-62.913	-56.8898	-49.5689	-45.3362	-40.4319	-36.3791	-34.3536	-31.7007	-29.7749	-26.8934	-25.0209	-24.6189	-24.0126	-22.9859
-126.139	-119.883	-111.19	-101.476	-90.4344	-82.2151	-74.4986	-65.1671	-58.3335	-51.0085	-46.8747	-41.7843	-38.5936	-36.071	-32.4568	-30.7581	-27.2367	-26.5862	-25.0256	-24.1009	-23.3915
-128.644	-122.68	-114.405	-104.637	-93.6422	-85.263	-77.2795	-67.7624	-60.1559	-52.5376	-48.6833	-42.9289	-39.6023	-36.4297	-32.9807	-31.4045	-28.2179	-26.3376	-25.8884	-24.2999	-23.2442
-131.21	-124.701	-116.991	-108.075	-96.3374	-88.7276	-79.584	-69.4924	-62.0053	-54.6179	-50.2585	-44.7253	-40.7704	-37.6607	-34.4836	-32.1607	-29.0814	-27.1906	-26.5651	-25.0383	-23.5305
-133.285	-127.509	-119.508	-110.877	-99.1657	-92.1862	-82.5166	-72.739	-64.0976	-56.5126	-52.0601	-46.354	-42.3592	-38.9706	-35.6827	-33.2727	-29.5321	-27.5192	-27.3902	-26.0324	-24.088
-134.357	-130.078	-122.53	-114.038	-101.743	-95.1116	-85.5261	-75.4996	-66.3702	-58.8183	-53.6084	-47.829	-43.3222	-40.5151	-36.0638	-34.3037	-30.3436	-28.7173	-27.3235	-26.1836	-24.7402
-136.519	-132.258	-124.573	-117.317	-104.724	-98.3137	-88.4978	-77.9116	-69.7219	-61.572	-55.937	-49.7306	-45.1609	-41.9389	-37.8179	-35.0125	-30.7461	-29.2742	-27.5467	-26.7362	-25.2912
-138.455	-133.621	-126.97	-119.995	-108.405	-101.002	-92.051	-80.5815	-72.5025	-63.2449	-57.8683	-51.6516	-46.3155	-42.44	-38.7793	-36.3336	-32.2085	-30.0111	-28.9008	-27.1928	-25.1079
-139.969	-135.049	-129.395	-122.516	-111.3	-103.988	-94.8958	-82.8798	-74.9707	-65.7494	-60.2745	-53.0549	-48.1152	-43.7838	-40.1018	-37.0396	-32.8736	-30.451	-29.898	-27.1766	-26.1279
-141.885	-137.006	-131.702	-124.614	-114.339	-106.627	-97.9556	-86.0209	-77.3067	-68.4051	-62.5863	-55.4213	-50.1015	-45.4793	-40.9251	-39.0076	-33.478	-31.1437	-29.4166	-27.8243	-26.4639
-143.345	-139.138	-133.958	-127.061	-117.501	-109.698	-100.567	-89.3324	-80.0918	-70.7126	-65.3092	-56.7061	-51.4887	-47.8532	-41.5953	-40.0537	-34.3729	-32.362	-30.7109	-28.6487	-27.0116
-144.469	-140.362	-135.829	-128.777	-120.763	-112.878	-103.67	-92.3796	-82.9898	-73.1884	-67.5736	-58.2605	-53.5292	-49.0378	-43.5068	-41.2335	-35.4831	-32.7983	-31.1973	-29.0843	-27.2546
-145.188	-141.64	-136.978	-131.233	-123.398	-116.674	-107.044	-95.4473	-86.0184	-76.0508	-69.7544	-60.7236	-55.6141	-50.4566	-44.947	-42.1391	-36.3804	-33.7912	-31.8567	-30.0207	-28.1128
-146.395	-143.5	-138.991	-133.308	-125.819	-119.364	-110.487	-98.9218	-89.2998	-79.2417	-72.3167	-63.1622	-58.0839	-52.4991	-46.5831	-43.0416	-37.81	-34.9146	-32.709	-30.3954	-28.3902
-147.637	-144.557	-140.698	-135.246	-127.873	-121.91	-113.224	-102.166	-92.2406	-82.1244	-75.1395	-65.7075	-60.0256	-54.334	-48.0504	-44.6546	-39.0425	-35.9289	-33.3731	-31.2305	-29.0832
-148.156	-145.153	-141.856	-137.701	-130.155	-123.901	-115.924	-105.309	-94.99	-85.1587	-78.3602	-68.5539	-61.6242	-56.3599	-49.3997	-46.2344	-40.3894	-36.5125	-34.1917	-32.0185	-29.7275
-149.416	-146.68	-142.845	-138.827	-132.438	-127.189	-118.514	-108.595	-97.8082	-88.13	-80.8297	-70.8089	-63.8222	-58.0216	-50.5767	-47.8751	-40.7921	-37.6353	-34.9385	-32.752	-30.2536
-151.149	-147.703	-144.592	-139.739	-134.284	-129.141	-121.289	-111.771	-101.282	-91.2628	-83.5205	-73.0518	-66.1735	-60.2756	-52.548	-49.7311	-42.3371	-38.2896	-36.1017	-33.1456	-31.1423
-151.524	-148.165	-145.803	-141.349	-136.373	-130.911	-123.802	-114.452	-103.921	-94.1822	-86.8559	-76.0031	-68.1708	-62.8728	-54.4871	-51.0692	-43.5124	-39.7654	-37.3857	-34.3735	-31.971
-152.326	-149.552	-146.724	-142.897	-137.845	-133.803	-126.295	-117.287	-106.354	-97.1467	-89.9443	-78.9505	-71.2936	-65.222	-56.3553	-52.4181	-44.7829	-40.9081	-38.7193	-35.2764	-33.0279
-153.131	-150.762	-148.143	-144.418	-139.544	-135.232	-128.1	-120.794	-109.855	-99.9122	-92.6747	-81.4681	-73.9723	-67.7281	-58.6014	-54.6266	-46.2551	-41.9662	-39.1145	-36.4415	-33.5478
-153.479	-152.074	-148.547	-145.495	-140.941	-136.573	-129.822	-122.537	-112.368	-102.522	-95.6856	-84.7235	-77.0363	-70.2545	-60.3963	-56.3234	-47.8572	-43.5239	-40.186	-36.884	-34.2706
-154.779	-152.543	-149.306	-146.371	-142.258	-137.994	-132.002	-124.101	-115.083	-105.39	-99.4159	-87.838	-79.5514	-72.6934	-62.6873	-58.1397	-49.1604	-44.4821	-41.8373	-37.1035	-34.9688
-154.775	-153.079	-150.798	-147.43	-143.508	-140.009	-134.325	-126.956	-117.662	-108.813	-102.347	-90.9425	-82.2766	-75.1449	-64.6835	-60.4719	-50.7506	-45.5718	-42.7619	-39.1691	-36.4146
-156.294	-153.797	-151.503	-149.025	-144.365	-141.106	-135.418	-128.132	-121.163	-111.752	-105.314	-94.1603	-85.1397	-77.7098	-66.6679	-63.0562	-52.7062	-47.657	-44.1686	-40.2349	-36.3906
-156.478	-154.738	-152.312	-149.818	-145.54	-142.539	-137.36	-130.443	-124.089	-114.19	-107.954	-96.9638	-88.2534	-80.8178	-69.0023	-65.1706	-55.0182	-49.3107	-45.2963	-41.6556	-37.8772
-157.746	-155.093	-152.974	-150.56	-147.071	-143.725	-138.493	-132.572	-125.682	-116.569	-111.432	-99.92	-91.2663	-83.5604	-72.1217	-67.9743	-57.1192	-50.5851	-46.7306	-42.9728	-38.6613
-157.535	-156.289	-153.493	-151.333	-148.011	-144.235	-139.954	-134.07	-127.105	-119.029	-114.139	-103.157	-94.4302	-86.4526	-74.9264	-69.6983	-58.7636	-52.8705	-48.427	-43.8113	-39.5632
-157.965	-156.199	-154.699	-152.057	-148.298	-145.389	-141.227	-135.845	-129.564	-121.495	-117.105	-106.044	-97.8442	-89.8767	-77.6501	-72.3937	-60.6256	-54.3828	-49.8785	-45.3992	-41.0414
-159.128	-156.932	-155.421	-152.759	-149.154	-146.761	-142.068	-137.666	-131.159	-124.368	-119.652	-108.803	-101.027	-92.9425	-80.4317	-74.9895	-63.3736	-56.1309	-51.1926	-46.9656	-42.2248
-158.734	-158.194	-155.678	-153.205	-149.519	-147.291	-143.19	-138.795	-133.06	-126.69	-121.782	-111.78	-103.954	-96.2933	-83.5497	-78.473	-65.6708	-58.4255	-53.1358	-48.4913	-44.3887
-159.65	-158.264	-156.418	-153.4	-151.352	-147.986	-143.381	-139.698	-134.608	-128.731	-124.428	-114.332	-106.111	-98.9178	-86.679	-81.1611	-67.8687	-60.6011	-54.7723	-50.3432	-45.6774
-160.537	-158.17	-156.93	-154.348	-151.596	-148.595	-144.752	-140.842	-135.389	-130.136	-126.96	-116.958	-108.845	-101.784	-90.4355	-83.5818	-69.9663	-62.6663	-56.6993	-51.8761	-46.5446
-160.515	-159.079	-157.04	-154.676	-152.034	-149.609	-146.392	-142.229	-136.907	-131.903	-128.936	-119.748	-111.752	-104.668	-92.8397	-85.9953	-72.7659	-64.9006	-59.714	-52.8023	-48.1862
-161.323	-159.651	-157.321	-155.137	-152.336	-150.216	-146.791	-142.567	-138.576	-133.687	-130.781	-122.646	-114.076	-108.365	-95.9515	-89.1707	-75.7754	-67.4256	-62.1918	-55.5116	-49.7336
-161.422	-159.476	-158.027	-155.292	-153.455	-150.649	-147.335	-143.792	-140.487	-135.512	-132.87	-124.826	-117.404	-111.366	-98.8761	-92.3621	-78.7186	-70.2672	-64.5014	-57.9236	-51.7052
-162.214	-159.913	-158.044	-155.929	-152.955	-150.74	-147.303	-145.404	-141.35	-136.855	-134.421	-127.047	-120.366	-114.284	-101.747	-95.0988	-81.2627	-72.6176	-65.8492	-59.7868	-53.2098
-161.695	-160.752	-158.446	-156.336	-154.51	-151.363	-148.522	-145.635	-142.483	-138.296	-136.12	-129.516	-122.986	-117.357	-104.676	-98.1501	-84.7056	-75.4756	-68.8536	-62.0104	-55.073
-162.015	-160.785	-158.834	-157.102	-154.209	-151.98	-149.059	-146.337	-143.418	-140.029	-137.736	-131.118	-125.393	-119.762	-107.45	-101.433	-87.3126	-78.5284	-71.0381	-64.5941	-56.4432
-162.624	-160.839	-159.636	-156.818	-154.78	-152.466	-149.641	-146.803	-144.623	-140.964	-139.169	-133.128	-127.448	-122.642	-110.863	-104.669	-90.5505	-81.7964	-73.2913	-66.2424	-58.6693
-162.471	-161.264	-158.809	-157.805	-154.569	-153.389	-150.442	-148.479	-144.741	-142.971	-140.319	-134.918	-129.968	-124.869	-113.498	-107.109	-94.0286	-84.6506	-76.281	-68.3665	-61.4148
-162.833	-161.538	-159.37	-157.57	-154.682	-152.973	-151.277	-148.487	-145.848	-143.655	-141.691	-136.445	-132.08	-127.08	-116.822	-109.779	-97.3273	-87.7045	-79.1346	-71.4583	-63.2828
-163.391	-161.369	-159.618	-157.613	-155.836	-153.224	-151.559	-149.19	-146.787	-144.595	-143.24	-137.868	-133.409	-129.067	-119.603	-113.032	-100.351	-90.6466	-82.4824	-74.537	-65.6471
-163.43	-161.29	-159.105	-157.264	-155.392	-154.255	-151.831	-150.104	-148.08	-144.978	-144.312	-139.169	-135.019	-131.494	-121.691	-116.483	-103.842	-93.5314	-85.0932	-76.8838	-67.714
-163.158	-161.723	-159.702	-157.102	-155.731	-154.101	-152.301	-150.6	-149.256	-146.197	-144.862	-141.131	-136.61	-132.972	-124.426	-118.988	-107.404	-96.6364	-88.0071	-79.9199	-70.2668
-164.033	-161.97	-159.868	-157.99	-156.473	-154.965	-152.804	-150.913	-149.475	-147.056	-145.903	-142.635	-138.301	-134.541	-126.437	-121.043	-110.473	-100.094	-91.3672	-82.7336	-72.9537
-163.247	-161.605	-160.115	-158.36	-156.341	-155.33	-153.31	-153.008	-150.3	-148.407	-146.521	-143.01	-139.284	-136.811	-128.721	-123.794	-113.131	-102.776	-94.4915	-85.5132	-76.0555
-163.538	-161.515	-159.325	-158.533	-156.115	-155.577	-154.657	-152.775	-151.205	-149.637	-147.824	-144.498	-140.577	-137.933	-131.109	-125.022	-115.78	-106.321	-97.3876	-88.5687	-78.7564
-162.682	-161.143	-159.862	-158.416	-157.522	-155.843	-154.822	-152.696	-151.849	-149.813	-149.182	-144.807	-142.038	-139.505	-133.067	-127.295	-118.755	-109.315	-100.855	-91.5484	-81.8457
-162.757	-162.079	-159.692	-158.511	-157.653	-156.345	-154.692	-153.983	-151.947	-150.435	-150.052	-146.284	-143.371	-141.389	-134.305	-129.854	-121.295	-112.054	-104.701	-94.5184	-84.2264
-163.446	-161.853	-159.896	-158.324	-157.169	-157.095	-155.651	-154.272	-152.685	-151.381	-150.568	-147.686	-144.472	-142.906	-136.009	-131.962	-123.788	-115.306	-107.454	-97.5659	-87.4005
-162.879	-161.266	-159.906	-158.784	-157.597	-157.621	-155.873	-154.829	-153.79	-152.231	-151.198	-148.277	-145.171	-143.435	-137.978	-133.83	-125.716	-117.771	-110.297	-100.775	-90.3255
-163.052	-161.202	-159.565	-158.588	-157.681	-157.45	-156.612	-155.144	-153.757	-152.529	-151.999	-149.168	-146.197	-144.109	-138.754	-135.478	-128.044	-120.791	-113.503	-103.929	-93.5008
-161.934	-161.116	-159.671	-159.635	-158.491	-158.297	-156.11	-156.179	-154.561	-153.155	-152.589	-150.208	-147.169	-145.473	-140.023	-137.409	-130.298	-123.166	-116.605	-106.729	-96.2286
-162.379	-160.946	-160.059	-158.758	-158.641	-157.822	-157.638	-155.875	-155.262	-154.058	-153.64	-150.714	-149.179	-146.267	-141.643	-139.118	-132.173	-125.594	-119.405	-109.653	-99.3189
-162.654	-161.223	-160.396	-159.673	-158.7	-158.844	-157.785	-157.251	-156.327	-154.598	-154.512	-151.501	-149.347	-146.876	-143.35	-140.327	-134.479	-127.609	-122.452	-112.91	-101.796
-162.381	-161.133	-159.669	-159.973	-159.647	-158.803	-157.434	-157.201	-156.411	-154.751	-154.687	-152.316	-150.038	-148.439	-144.002	-141.025	-135.891	-129.802	-124.694	-116.03	-104.725
-162.004	-160.925	-160.704	-159.999	-159.211	-159.737	-158.576	-157.689	-156.657	-155.836	-154.891	-152.785	-150.493	-149.237	-145.18	-142.598	-136.878	-131.411	-126.602	-118.352	-108.322
-161.955	-160.461	-160.189	-160.321	-160.452	-159.351	-158.444	-157.909	-157.218	-156.238	-155.502	-153.968	-151.957	-150.274	-146.353	-144.163	-139.291	-133.986	-128.174	-120.693	-111.549
-161.536	-161.798	-160.799	-160.64	-160.093	-159.88	-159.039	-158.521	-158.036	-156.394	-156.541	-154.42	-152.537	-150.848	-147.027	-144.566	-140.587	-135.767	-130.329	-123.119	-114.579
-162.201	-161.427	-161.309	-161.181	-160.548	-160.688	-159.992	-158.5	-157.341	-157.363	-156.652	-154.712	-152.836	-151.437	-148.17	-146.301	-141.751	-136.737	-132.621	-125.625	-117.007
-161.872	-161.583	-161.368	-160.714	-161.233	-160.254	-159.731	-159.384	-158.841	-157.73	-157.036	-155.301	-153.03	-153.033	-149.587	-147.327	-142.838	-138.847	-134.605	-127.719	-120.294
-162.357	-162.182	-161.474	-161.773	-161.442	-161.36	-159.82	-159.932	-158.932	-157.739	-157.521	-156.181	-154.196	-152.915	-150.355	-148.573	-144.488	-140.408	-136.564	-129.753	-122.658
-162.37	-161.223	-161.61	-162.115	-162.095	-161.357	-160.844	-159.704	-158.638	-158.228	-157.672	-156.432	-155.173	-153.56	-150.502	-148.968	-145.509	-141.324	-138.175	-131.873	-124.672
-162.187	-162.068	-162.157	-162.054	-161.576	-161.883	-160.59	-160.521	-159.558	-158.903	-158.656	-157.288	-155.802	-154.088	-151.551	-149.294	-146.549	-143.254	-138.987	-133.797	-127.103
-162.598	-162.224	-161.742	-161.87	-162.043	-161.951	-161.333	-160.763	-160.304	-159.49	-158.507	-156.994	-155.936	-154.875	-152.859	-149.612	-147.042	-143.767	-140.419	-135.563	-129.466
-162.452	-162.301	-163.323	-162.62	-162.744	-162.16	-162.161	-160.925	-159.84	-158.964	-159.122	-157.799	-156.359	-156.006	-153.599	-151.593	-148.501	-145.143	-141.744	-136.87	-131.493
-161.953	-162.359	-163.141	-163.141	-162.147	-162.662	-161.758	-160.82	-160.929	-160.419	-159.352	-157.925	-156.453	-156.21	-152.881	-152.144	-148.985	-145.981	-143.105	-138.345	-133.008
-162.649	-162.655	-163.403	-163.377	-163.37	-163.305	-162.454	-162.175	-160.525	-160.279	-160.566	-158.268	-156.856	-156.961	-153.355	-152.838	-150.172	-147.217	-144.295	-140.352	-134.974
-163.594	-163.228	-163.118	-163.625	-163.56	-162.829	-162.638	-161.448	-161.811	-160.667	-160	-159.226	-158.144	-157.15	-154.704	-153.458	-151.09	-148.707	-145.526	-141.661	-136.569
-163.455	-162.756	-163.887	-163.759	-163.269	-163.337	-163.369	-162.359	-161.259	-160.536	-160.51	-159.108	-158.531	-157.247	-155.092	-153.769	-150.935	-149.04	-146.823	-142.919	-137.964
-163.183	-164.335	-163.812	-163.537	-164.356	-163.739	-162.55	-162.465	-162.306	-161.129	-160.717	-159.567	-158.377	-157.677	-155.437	-154.246	-152.635	-150.048	-147.511	-144.204	-139.794
-164.159	-163.689	-164.117	-164.096	-164.001	-163.575	-163.242	-162.123	-162.506	-162.21	-161.383	-160.039	-159.232	-158.628	-156.509	-154.361	-153.128	-150.683	-148.215	-145.722	-141.112
-163.603	-164.614	-163.954	-164.447	-164.503	-164.366	-163.381	-163.231	-162.848	-161.942	-161.209	-160.507	-159.125	-158.65	-156.757	-155.821	-153.028	-151.121	-148.766	-146.226	-142.381
-164.766	-164.507	-164.954	-164.01	-164.45	-164.383	-164.009	-163.814	-162.475	-162.121	-161.853	-160.764	-159.706	-159.012	-157.634	-155.836	-154.211	-152.155	-150.148	-146.97	-143.562
-163.486	-164.33	-164.687	-165.017	-164.678	-164.251	-163.114	-163.135	-162.453	-162.637	-162.111	-161.019	-160.038	-159.541	-158.053	-156.598	-154.485	-153.08	-151.228	-148.154	-144.583
-165.089	-164.36	-165.271	-165.368	-165.291	-164.954	-164.52	-163.495	-163.319	-162.914	-162.729	-161.502	-160.296	-159.99	-158.565	-157.125	-154.886	-153.674	-152.165	-149.607	-145.658
-164.741	-165.118	-164.273	-165.627	-164.64	-165.054	-164.384	-164.46	-163.841	-163.183	-163.094	-162.021	-160.812	-160.401	-158.898	-157.37	-156.401	-154.44	-152.66	-150.303	-147.034
-165.26	-165.385	-165.776	-165.138	-165.696	-164.96	-164.268	-164.205	-163.585	-162.927	-163.3	-161.989	-161.33	-160.801	-159.534	-157.648	-156.433	-154.347	-153.034	-151.092	-148.121
-165.026	-165.429	-165.352	-165.282	-165.251	-165.133	-165.024	-164.52	-164.11	-163.629	-162.7	-162.314	-161.583	-160.673	-159.271	-158.254	-157.328	-154.765	-153.876	-151.61	-148.456
-165.452	-165.578	-165.875	-165.846	-165.939	-165.436	-164.903	-164.544	-163.849	-163.828	-163.884	-162.606	-161.936	-160.824	-160.029	-159.149	-156.776	-155.533	-154.634	-152.494	-149.363
-165.296	-165.498	-165.708	-166.022	-165.967	-166.134	-165.259	-165.058	-164.753	-164.277	-164.116	-162.669	-162.542	-162.047	-160.732	-159.535	-157.691	-156.816	-154.817	-153.051	-150.521
-166.081	-166.248	-165.957	-165.961	-165.584	-165.5	-165.454	-165.284	-164.258	-164.049	-163.788	-162.889	-161.8	-161.995	-160.309	-159.401	-158.502	-156.738	-155.572	-153.793	-151.557
-165.947	-166.208	-166.692	-166.124	-166.126	-165.595	-165.854	-164.914	-164.51	-164.049	-164.357	-163.58	-163.275	-162.472	-160.721	-160.009	-158.778	-156.956	-155.958	-153.7	-152.032
-166.096	-166.201	-166.988	-166.017	-166.192	-165.842	-166.43	-166.216	-165.246	-165.322	-164.675	-163.683	-163.275	-162.879	-161.13	-159.802	-159.344	-158.079	-157.028	-154.97	-152.394
-167.444	-165.931	-166.94	-166.941	-166.167	-166.073	-166.171	-165.547	-165.232	-164.82	-164.576	-163.814	-163.099	-163.112	-161.689	-160.913	-159.125	-158.575	-157.205	-155.642	-153.141
-166.432	-166.009	-166.573	-166.865	-166.878	-166.092	-166.521	-165.343	-165.533	-165.291	-165.257	-164.538	-163.008	-163.465	-162.098	-161.335	-159.898	-158.404	-157.654	-156.151	-153.695
-166.554	-167.647	-166.786	-166.457	-166.923	-166.92	-166.329	-166.106	-162.848	-161.942	-165.515	-164.045	-163.934	-163.305	-161.589	-161.431	-160.546	-159.59	-157.304	-156.498	-154.538
-167.295	-166.684	-167.53	-166.991	-167.044	-167.291	-166.638	-163.135	-162.475	-162.121	-165.428	-164.669	-163.785	-163.6	-162.389	-161.82	-160.784	-160.07	-158.65	-156.978	-155.317
-167.397	-167.603	-167.248	-165.627	-167.549	-167.127	-166.258	-163.495	-162.453	-162.637	-166.641	-165.003	-164.416	-163.769	-162.828	-162.1	-160.729	-160.239	-158.725	-158.059	-155.835
-167.237	-166.789	-165.352	-165.138	-165.251	-165.133	-165.024	-164.46	-163.319	-162.914	-162.7	-165.102	-164.126	-164.001	-163.36	-162.561	-161.222	-160.066	-159.315	-158.15	-156.27
-167.506	-167.477	-165.875	-165.282	-165.939	-165.436	-164.903	-164.205	-163.841	-163.183	-163.884	-165.169	-165.316	-164.856	-163.044	-162.21	-161.909	-160.74	-159.922	-158.299	-157.065
-168.171	-167.524	-165.708	-165.846	-165.967	-166.134	-165.259	-164.52	-163.585	-162.927	-164.116	-165.118	-164.414	-164.424	-163.253	-163.101	-161.502	-161.168	-159.986	-158.783	-157.817
-168.171	-165.931	-165.957	-166.022	-165.584	-165.5	-165.454	-164.544	-164.11	-163.629	-163.788	-165.454	-165.168	-164.95	-164.355	-163.23	-162.483	-161.656	-160.212	-159.283	-157.564
-166.554	-166.009	-166.692	-165.961	-166.126	-165.595	-165.854	-165.058	-163.849	-163.828	-164.357	-164.045	-163.934	-163.305	-164.328	-163.23	-162.487	-161.36	-160.54	-159.739	-157.646
-167.295	-167.647	-166.988	-166.124	-166.192	-165.842	-166.43	-165.284	-164.753	-164.277	-164.675	-164.669	-163.785	-163.6	-163.893	-162.1	-162.026	-161.873	-161.531	-160.339	-158.416
-167.397	-166.684	-166.94	-166.017	-166.167	-166.073	-166.171	-164.914	-164.258	-164.049	-164.576	-165.003	-164.416	-163.769	-163.044	-162.561	-163.46	-162.224	-161.679	-160.472	-158.996
-167.237	-167.603	-166.573	-166.941	-166.878	-166.092	-166.521	-166.216	-164.51	-164.049	-165.257	-165.102	-164.126	-164.001	-163.253	-162.21	-162.483	-162.908	-162.256	-160.796	-159.736
-167.506	-166.789	-166.786	-166.865	-166.923	-166.92	-166.329	-165.547	-165.246	-165.322	-165.515	-165.169	-165.316	-164.856	-164.355	-163.101	-162.487	-162.908	-161.852	-161.491	-159.697
-168.171	-167.477	-167.53	-166.457	-167.044	-167.291	-166.638	-165.343	-165.232	-164.82	-165.428	-165.118	-164.414	-164.424	-164.328	-163.23	-162.026	-162.908	-162.256	-161.321	-160.594
-168.171	-167.524	-167.248	-166.991	-167.549	-167.127	-166.258	-166.106	-165.533	-165.291	-166.641	-165.454	-165.168	-164.95	-163.893	-163.23	-163.46	-162.908	-161.852	-161.321	-160.213

## Sheet: Fig_2a_Vc=2
19.1887	-0.407779	-1.35878	-0.813923	0.139743	1.93505	3.63115	3.1674	4.42911	5.18726	5.74977	5.89731	6.90443	10.0048	4.51994	8.83104	8.46098	8.24744	0.73343	20.2547	19.6499
25.4038	-4.14972	-1.92828	-0.20564	0.776906	1.59929	1.69084	3.00754	4.38886	4.74365	5.49629	6.66749	7.91943	8.34488	10.0675	5.89148	7.51031	8.36795	8.61954	25.5862	19.6499
6.83186	-3.38716	-2.52096	-0.555625	-0.0229497	0.770564	2.64023	2.59107	3.69467	4.48219	5.12813	5.87188	6.90495	8.36068	9.39885	9.27979	8.64535	9.50521	10.4198	2.15467	25.6028
0.307287	-3.08278	-2.62727	-1.0663	0.215356	1.44016	1.55978	3.10663	3.65064	4.42564	5.18115	5.90247	6.91007	7.70357	8.09714	10.3121	11.1757	11.9889	9.85407	7.13213	3.90521
1.77429	-4.15648	-2.95506	-1.48928	-0.26472	1.10131	1.08866	2.93275	3.84001	4.83588	5.14249	5.6461	7.33792	7.40284	8.39119	8.5131	9.79385	10.5261	12.0867	12.0364	5.60504
-6.42505	-4.97644	-4.5822	-0.97564	-1.26185	0.171804	1.23327	1.85546	2.10272	3.96867	4.55224	5.3462	6.51606	7.9119	7.35316	8.9066	9.45379	9.36667	11.0996	10.2857	12.2608
-10.7057	-5.8315	-4.42236	-2.75945	-1.26359	-0.405897	1.17586	2.27595	3.04225	4.41441	4.09502	5.92137	6.04967	7.12433	8.08434	8.6183	9.31125	9.58799	10.6025	12.2931	13.0236
-7.35109	-6.32582	-4.54304	-2.6175	-1.93366	-0.430799	0.527766	2.105	3.3799	3.09412	4.64958	4.73589	5.34125	6.608	8.04126	8.35815	9.55309	9.86515	10.4884	11.3907	11.7461
-7.07067	-7.0182	-5.75031	-3.56658	-2.05465	-1.28644	0.51669	1.07273	1.68771	2.82012	4.17205	5.33721	6.17224	6.49815	7.2173	8.12731	8.91461	9.74357	10.2464	11.044	11.0378
-8.4908	-7.63205	-6.16389	-4.19864	-2.58691	-1.76748	-0.0568359	0.968099	2.27792	3.057	3.96144	5.16718	6.11704	6.56074	7.06029	7.68324	8.17297	9.0762	10.1736	10.2745	10.8875
-10.3586	-8.61965	-7.21207	-4.52323	-3.78123	-1.60983	-1.4718	0.674646	1.99919	2.45662	2.64698	4.80873	4.79054	6.1503	6.97757	7.72428	8.50853	8.83112	10.2283	10.8233	11.8088
-10.8233	-10.0617	-8.08919	-5.79463	-4.50783	-2.55077	-1.15549	0.0766881	1.48011	1.71008	3.4413	4.01658	4.53466	6.25859	7.12013	7.89402	8.3716	9.29796	9.7653	10.3913	11.191
-12.3126	-10.8052	-8.67267	-6.0381	-4.91212	-3.37317	-1.18339	-0.897217	0.291595	0.987978	2.65902	4.08299	4.63989	5.37488	6.84125	7.09367	8.03564	8.73186	9.47341	9.85179	10.6561
-13.7867	-11.9997	-9.91399	-7.34199	-5.8754	-4.28276	-2.08714	-0.981451	0.0503705	1.23067	2.14463	3.72942	4.37622	5.35829	5.935	6.84681	7.11263	7.71016	8.7109	9.38287	9.54503
-15.4709	-13.4654	-11.3641	-7.87521	-6.4324	-4.8527	-2.90666	-1.54738	-0.531442	0.460102	1.76617	2.72814	3.84349	5.57382	5.81292	6.10831	7.4716	7.83631	8.08179	9.12514	8.71712
-16.7888	-14.9655	-12.4678	-9.2325	-7.56912	-5.78938	-3.98119	-1.88395	-0.740079	-0.136364	0.70521	2.66917	3.01681	4.76509	5.23068	5.64382	6.3732	7.25329	7.93504	8.31011	8.27972
-18.1929	-16.3489	-13.8461	-10.3851	-8.8144	-7.06564	-4.43765	-3.18408	-1.77412	-0.27359	0.370793	2.23256	2.86302	4.02024	4.60262	5.36342	6.2209	6.13022	7.38852	7.64374	7.95152
-20.3986	-18.202	-15.4755	-12.3879	-9.94019	-7.57673	-5.11379	-4.36258	-3.01038	-1.1076	-0.0290676	1.37987	2.28363	3.11855	4.17711	4.85397	5.33864	5.56114	6.57531	7.31188	7.41139
-21.9026	-20.0839	-16.7946	-13.0514	-10.8252	-8.6942	-6.10129	-4.32421	-3.67387	-2.23504	-0.948906	1.07228	1.85561	2.37825	3.47145	3.68511	4.48316	4.8656	5.4713	6.13619	6.10056
-24.5872	-21.9004	-19.2346	-14.5857	-12.8841	-9.809	-7.6204	-5.91956	-4.2368	-2.87129	-2.44565	-0.533958	0.915326	2.48187	2.90681	3.90109	3.55048	3.92749	4.16091	5.39283	5.18783
-27.2758	-24.6096	-20.9714	-16.8816	-14.0986	-11.718	-8.81164	-7.33807	-5.43164	-3.95736	-3.24101	-1.05237	0.0911425	1.37456	1.38053	1.76547	2.94797	2.6963	3.54648	3.78289	3.06684
-29.887	-26.9223	-23.1079	-18.8337	-15.9431	-13.273	-10.5787	-8.72958	-6.48465	-5.04418	-4.19647	-1.93501	-1.40183	-0.524385	0.873585	1.51324	1.53986	2.05474	2.53507	2.3672	1.96154
-32.9137	-29.8838	-25.4677	-21.004	-17.6139	-14.6914	-12.0384	-9.6158	-7.54707	-6.06	-5.05372	-3.55111	-2.04147	-1.05147	-0.350733	0.0535274	0.0620547	0.405551	0.530457	0.82577	0.950533
-36.1391	-33.2055	-28.2436	-23.0311	-19.7143	-16.4201	-13.2067	-11.2206	-9.48183	-7.36479	-6.93893	-3.91434	-3.51789	-2.07529	-1.43231	-1.45236	-1.57707	-1.24078	-1.04335	-0.539918	-1.07568
-39.2109	-36.1324	-31.7824	-25.4598	-22.6451	-18.9094	-14.8505	-12.9177	-10.8842	-9.29065	-8.03229	-5.27675	-5.29066	-3.79413	-2.83438	-2.83095	-3.37373	-2.98206	-2.5143	-2.71353	-3.51542
-42.964	-39.6828	-35.9046	-28.0662	-25.0679	-21.0497	-16.6581	-15.0248	-12.5278	-10.5643	-10.1729	-8.10153	-6.46949	-4.72089	-4.23317	-4.46059	-4.81618	-4.9536	-4.6805	-4.77967	-6.55186
-47.0108	-43.5531	-38.8842	-30.9551	-27.8888	-23.8557	-19.8883	-17.3289	-14.7202	-12.4805	-12.2529	-9.2308	-8.16204	-6.9775	-6.17914	-6.94288	-7.15925	-7.44066	-6.61527	-6.73561	-8.82785
-51.8054	-47.7222	-42.8574	-35.1193	-31.1841	-26.4456	-22.0506	-19.6943	-17.0749	-15.0742	-14.3151	-11.3343	-10.1521	-8.89271	-8.0979	-9.49655	-9.38355	-9.75057	-8.72075	-10.0447	-12.1433
-56.754	-52.4363	-46.8607	-38.7715	-34.6877	-29.6781	-24.7095	-22.2514	-19.1545	-17.1464	-16.3693	-13.4053	-12.2613	-11.0435	-10.798	-11.5545	-11.8194	-12.7013	-11.7611	-12.945	-14.9985
-61.7879	-57.513	-50.8734	-42.9037	-38.4884	-33.1548	-27.8276	-24.736	-21.4162	-20.2642	-18.9935	-15.9422	-15.152	-13.1647	-13.0339	-14.0817	-14.8446	-15.8562	-14.7999	-16.1973	-18.344
-66.2749	-62.4737	-55.8849	-46.8392	-42.5988	-37.0255	-30.6725	-27.841	-24.5023	-22.5051	-21.9955	-17.8536	-17.6797	-15.5275	-16.1489	-17.3999	-17.7757	-19.0381	-18.498	-19.8549	-21.9349
-72.4002	-67.6884	-61.2066	-51.3839	-46.8984	-40.6991	-34.5965	-31.1922	-28.0645	-26.0165	-24.6201	-20.8771	-20.8053	-19.0182	-18.8462	-20.6943	-21.1953	-22.2407	-22.4649	-23.7412	-26.1433
-78.1471	-72.4177	-66.6641	-55.6824	-51.2906	-45.0687	-39.2535	-34.5142	-31.477	-29.5025	-28.1112	-23.9651	-24.2436	-22.2551	-22.2795	-23.9391	-24.7118	-26.3153	-26.3587	-28.1813	-30.1118
-83.8198	-78.1868	-71.3879	-60.5596	-55.8653	-49.5493	-42.5735	-38.8701	-35.5225	-32.8084	-31.9874	-27.9272	-27.9728	-25.4096	-25.1907	-27.6868	-28.8451	-30.5304	-30.4175	-32.6565	-35.0096
-89.4372	-83.2279	-77.0151	-66.1976	-61.1972	-53.9165	-47.1787	-42.9773	-39.8488	-37.0857	-35.9152	-31.8579	-32.0219	-29.5478	-29.5787	-31.7189	-33.0526	-34.4754	-34.5448	-36.915	-39.4738
-94.5275	-88.6198	-82.6005	-71.6748	-66.4045	-59.4336	-52.2971	-47.4764	-43.7304	-41.3356	-40.299	-35.9596	-35.8139	-33.7197	-33.6323	-36.1099	-37.1419	-38.8184	-39.4876	-41.3463	-43.4833
-99.2258	-93.8591	-87.7809	-77.3213	-71.8872	-64.2299	-56.7646	-52.858	-48.2225	-45.6497	-44.4155	-40.4515	-40.4954	-37.8019	-37.9929	-40.7942	-41.5954	-43.9775	-43.6738	-45.7315	-47.5935
-103.865	-99.078	-93.29	-82.8829	-77.5876	-70.0149	-62.2572	-57.5253	-52.9318	-50.6452	-49.8334	-44.5864	-44.9287	-42.5072	-42.3274	-44.9689	-46.4066	-48.2825	-48.0622	-49.728	-51.353
-107.94	-103.2	-97.6694	-88.5479	-83.0802	-75.2227	-67.7411	-62.2841	-58.1434	-55.6629	-54.5225	-49.606	-49.8428	-46.3623	-47.3698	-49.9197	-51.2081	-52.9197	-51.9439	-53.6291	-54.8759
-111.358	-106.974	-101.801	-93.1552	-88.003	-80.5106	-72.9212	-67.3222	-63.153	-60.7017	-59.1632	-54.4163	-54.0391	-51.4631	-51.4358	-54.0458	-55.3469	-56.7039	-56.3692	-57.616	-58.3387
-113.912	-110.251	-105.047	-97.5748	-92.1411	-85.4634	-78.1582	-72.8813	-67.7988	-65.9675	-64.0635	-59.651	-59.6448	-56.2103	-56.4051	-59.1175	-59.369	-61.146	-60.1756	-60.2652	-60.5038
-115.595	-112.374	-108.423	-101.647	-96.6199	-89.7305	-83.175	-78.2501	-73.3419	-70.5665	-68.9853	-64.3653	-64.3025	-61.1683	-61.0785	-63.0777	-62.5835	-63.4098	-62.9508	-62.5963	-62.7081
-117.546	-114.212	-111.087	-104.547	-100.178	-94.1061	-87.6823	-82.9061	-78.5125	-75.6359	-73.5571	-69.3508	-68.5736	-65.5187	-65.1271	-66.5825	-66.2327	-66.0941	-65.1114	-64.3873	-63.5793
-118.398	-115.264	-112.308	-107.386	-103.162	-97.6233	-91.4885	-87.401	-82.7046	-80.0785	-77.2188	-73.5372	-72.8983	-69.3216	-69.1668	-69.2836	-68.6422	-68.0208	-66.3821	-65.3402	-64.0756
-119.867	-116.508	-113.427	-109.259	-106.103	-100.813	-95.3427	-91.0945	-87.0913	-83.9621	-81.2738	-76.7402	-76.472	-73.0221	-72.6274	-71.4103	-70.9637	-69.3038	-67.6611	-65.7625	-64.5511
-119.999	-117.283	-114.404	-110.045	-107.433	-102.845	-98.4747	-94.1283	-90.6739	-87.3053	-84.6384	-80.6402	-79.4685	-75.88	-75.2411	-73.6283	-71.9049	-70.2846	-68.2802	-66.2198	-64.4305
-120.862	-118.488	-115.285	-111.921	-108.515	-104.648	-100.694	-96.0995	-93.1415	-89.8551	-87.0644	-83.5451	-81.5731	-78.3391	-76.5104	-74.8513	-72.6427	-70.2378	-68.6949	-66.2187	-64.4935
-121.767	-118.894	-116.29	-112.052	-109.098	-105.628	-101.955	-98.2482	-95.0197	-91.6727	-88.6376	-85.6152	-82.9486	-79.878	-77.6619	-75.4973	-73.3625	-70.7737	-68.3571	-66.3081	-64.1044
-121.794	-119.379	-116.203	-113.438	-110.098	-106.585	-102.457	-99.6263	-95.7823	-93.4626	-89.6476	-86.5697	-83.9197	-81.0098	-78.5699	-75.676	-73.3556	-71.1532	-68.6154	-66.1851	-64.0121
-122.76	-119.637	-117.145	-114.013	-110.538	-107.138	-103.303	-100.12	-96.8938	-93.9434	-90.8431	-87.3887	-84.6722	-81.972	-79.0711	-76.4217	-73.4734	-71.32	-68.6681	-66.1863	-63.8234
-122.114	-119.983	-117.004	-114.329	-111.023	-108.327	-104.518	-101.511	-97.9242	-95.0153	-91.7772	-87.8274	-85.1871	-82.056	-79.6995	-76.3854	-74.0772	-71.2593	-68.7244	-66.7014	-63.8896
-122.858	-120.009	-117.514	-114.395	-111.644	-108.451	-105.048	-102.154	-98.2317	-94.6037	-91.8863	-88.7379	-85.6256	-82.0469	-79.2826	-76.5966	-73.763	-71.1265	-68.6077	-65.4516	-63.3562
-123.051	-120.124	-117.971	-114.473	-112.106	-108.612	-105.58	-101.967	-98.4981	-95.4891	-92.152	-89.3582	-85.9709	-82.4578	-79.8111	-76.4237	-73.8068	-71.1124	-67.7794	-65.2995	-63.1736
-122.866	-120.486	-117.542	-115.383	-112.067	-108.78	-106.167	-102.472	-99.6471	-96.4436	-92.7216	-89.2608	-86.0498	-83.1797	-79.7465	-76.671	-73.787	-70.6314	-68.1054	-65.7875	-63.1981
-123.643	-120.235	-117.861	-115.24	-112.249	-108.586	-105.751	-102.832	-99.8163	-95.8348	-93.2725	-89.3913	-86.643	-83.3502	-79.3925	-76.9447	-73.6489	-70.6135	-67.883	-65.2787	-62.7036
-122.425	-119.676	-117.892	-115.088	-111.734	-109.313	-105.643	-102.708	-100.012	-96.5823	-93.11	-89.3325	-86.086	-83.1078	-80.1947	-76.8142	-73.4753	-71.029	-67.7214	-65.1762	-62.8296
-122.186	-120.554	-117.301	-114.627	-112.546	-109.343	-106.607	-103.292	-100.037	-96.9376	-92.9344	-90.0352	-86.7977	-82.8618	-80.2469	-76.6529	-73.9909	-71.17	-68.0199	-64.7394	-62.5742
-122.47	-120.131	-117.622	-114.708	-112.33	-109.212	-106.524	-103.302	-100.055	-96.9095	-93.0927	-90.287	-86.9298	-83.6386	-80.3683	-77.7533	-74.1176	-71.0267	-67.8848	-65.6956	-61.9092
-121.629	-119.872	-117.541	-115.23	-112.032	-109.587	-106.456	-103.593	-100.193	-96.8906	-93.7604	-90.2472	-87.5899	-84.1649	-80.9754	-77.2405	-73.8428	-70.9996	-67.8826	-65.1304	-62.3737
-122.096	-120.197	-117.396	-114.808	-112.663	-109.807	-106.727	-103.84	-100.593	-97.8859	-94.6568	-91.8252	-87.2774	-83.951	-80.5324	-77.0256	-74.4537	-71.1085	-68.4155	-64.9622	-62.7238
-122.417	-119.912	-117.424	-115.339	-113.06	-109.608	-106.866	-104.166	-101.549	-98.0056	-94.6674	-91.1583	-87.9725	-84.4851	-81.136	-77.7706	-74.8221	-71.5258	-68.3804	-65.3463	-62.5716
-121.964	-119.91	-117.417	-115.334	-112.938	-110.176	-107.432	-104.733	-101.302	-98.5386	-95.3292	-91.6462	-89.3226	-84.8917	-81.7416	-79.0371	-75.4177	-72.374	-69.2719	-65.8849	-63.3457
-121.596	-119.505	-117.786	-115.015	-112.557	-110.427	-108.203	-104.903	-102.049	-99.2587	-95.9474	-93.2333	-89.925	-86.2018	-82.5579	-79.2901	-75.9907	-73.366	-69.3313	-66.8116	-63.1885
-121.568	-120.011	-118.23	-115.762	-113.063	-110.906	-108.856	-105.689	-103.409	-100.55	-96.8337	-93.7829	-90.8633	-86.757	-83.9669	-80.1139	-77.5383	-73.3973	-70.3157	-66.9165	-64.0411
-121.482	-120.079	-118.612	-115.913	-114.48	-112.18	-109.592	-106.642	-104.065	-100.88	-98.3944	-94.7878	-91.747	-87.9571	-85.0946	-81.6815	-78.4174	-74.6071	-70.8432	-67.6153	-64.9354
-121.888	-120.602	-118.841	-116.75	-114.692	-112.876	-110.429	-107.353	-104.963	-102.912	-99.3391	-96.3154	-93.0489	-89.458	-86.5544	-82.8022	-79.0433	-75.9849	-72.4819	-69.153	-65.5111
-122.094	-120.835	-119.321	-117.624	-116.206	-113.77	-111.435	-108.578	-106.641	-104.515	-100.541	-98.6944	-95.2385	-90.5683	-87.7892	-84.3907	-80.9276	-77.4269	-74.0024	-70.2093	-66.7216
-122.834	-121.587	-120.101	-118.577	-117.326	-114.7	-113.217	-110.28	-107.607	-106.031	-102.577	-100.228	-97.5301	-92.7381	-89.9534	-86.3924	-82.702	-78.8892	-75.1308	-71.4797	-67.9312
-123.062	-121.999	-121.119	-119.774	-118.618	-116.682	-114.402	-112.229	-110.305	-108.604	-104.603	-102.328	-100.032	-94.7065	-91.8991	-88.3523	-84.9413	-80.7913	-76.9761	-72.7228	-68.9863
-124.325	-123.806	-122.871	-120.843	-120.472	-118.566	-116.847	-114.886	-112.591	-111.185	-107.116	-104.632	-102.543	-97.5355	-94.479	-90.5828	-87.0587	-82.788	-78.505	-74.6776	-70.4561
-124.94	-124.569	-124.459	-123.497	-122.27	-120.938	-119.211	-116.972	-115.176	-113.72	-110.399	-107.873	-105.78	-99.8134	-97.9758	-93.3026	-89.6413	-85.6691	-80.861	-76.7579	-72.378
-126.508	-126.286	-126.087	-125.348	-124.753	-123.087	-122.321	-120.08	-117.936	-117.476	-113.562	-110.982	-108.436	-102.938	-100.668	-96.451	-92.4589	-88.2648	-83.3157	-79.4867	-74.9298
-127.663	-128.39	-128.578	-127.061	-127.494	-125.716	-125.277	-122.792	-121.041	-120.251	-116.805	-115.315	-112.458	-106.25	-104.302	-100.116	-95.7533	-91.5923	-86.9465	-81.905	-77.3402
-129.457	-130.08	-130.525	-129.916	-131.038	-128.583	-129.026	-126.811	-124.676	-124.762	-120.577	-119.295	-116.281	-110.15	-107.773	-104.108	-99.2818	-94.3018	-89.7879	-84.1018	-80.192
-131.83	-132.459	-133.748	-132.835	-133.708	-132.226	-132.631	-130.61	-128.069	-129.004	-124.593	-123.791	-120.945	-113.892	-112.134	-108.596	-103.351	-98.4176	-93.2179	-87.3023	-82.7348
-134.016	-135.593	-136.766	-136.503	-137.389	-136.252	-136.529	-134.656	-132.616	-133.657	-129.416	-128.196	-125.556	-118.715	-116.685	-112.686	-107.282	-102.779	-97.2014	-90.9499	-85.9057
-136.998	-138.565	-140.285	-140.323	-141.482	-140.591	-140.431	-138.74	-137.025	-138.485	-133.964	-133.024	-130.71	-123.726	-121.142	-118.039	-112.326	-107.214	-100.769	-95.2866	-89.705
-140.135	-141.463	-144.427	-143.812	-145.366	-145.038	-144.934	-143.063	-142.288	-143.457	-138.727	-137.77	-135.789	-128.748	-126.377	-122.756	-117.259	-112.027	-105.571	-99.2676	-93.542
-143.026	-145.331	-148.235	-148.784	-150.409	-149.474	-150.258	-147.916	-147.203	-147.648	-143.595	-143.112	-141.259	-133.906	-132.065	-127.993	-122.606	-117.385	-110.481	-104.372	-97.4428
-146.577	-149.103	-152.619	-152.638	-155.631	-154.208	-154.782	-153.066	-151.984	-152.758	-148.382	-148.257	-146.646	-139.018	-137.521	-132.884	-128.103	-122.725	-115.548	-108.95	-101.766
-150.135	-153.41	-157.573	-157.303	-159.772	-158.859	-160.196	-158.026	-156.766	-158.044	-153.529	-153.118	-151.71	-144.628	-142.773	-138.85	-133.666	-128.07	-120.58	-113.969	-107.075
-154.074	-158.115	-161.954	-161.522	-164.48	-163.041	-164.69	-162.215	-161.233	-162.698	-157.954	-158.351	-156.962	-150.084	-148.377	-144.239	-138.827	-133.603	-126.135	-119.564	-112.2
-158.602	-162.447	-165.925	-166.481	-169.063	-168.256	-168.456	-167.053	-166.18	-167.073	-162.198	-163.002	-161.215	-154.902	-153	-148.818	-144.17	-139.251	-131.727	-125.051	-117.566
-162.945	-167.197	-170.176	-170.721	-173.245	-172.443	-172.983	-170.852	-169.59	-170.736	-167.115	-166.986	-164.973	-159.306	-157.858	-153.913	-149.144	-144.781	-137.631	-130.739	-123.004
-166.922	-171.437	-174.295	-174.809	-176.361	-176.529	-176.24	-174.332	-173.672	-173.75	-170.462	-170.065	-168.476	-163.02	-162.334	-158.344	-154.189	-149.976	-143.244	-136.359	-129.426
-171.687	-175.246	-177.501	-178.74	-179.178	-179.244	-178.99	-176.854	-175.906	-176.229	-172.998	-173.506	-170.794	-166.44	-164.614	-161.93	-158.23	-154.956	-148.745	-142.337	-135.202
-175.626	-179.357	-181.425	-181.242	-182.241	-180.876	-180.536	-178.776	-178.453	-177.498	-174.618	-175.43	-172.634	-169.35	-168.412	-165.09	-161.783	-158.84	-152.704	-146.833	-140.693
-179.332	-182.156	-183.917	-183.744	-183.556	-182.632	-182.78	-180.314	-179.397	-178.73	-176.658	-176.037	-174.267	-171.55	-170.418	-168.283	-164.334	-161.967	-157.078	-151.569	-145.901
-182.673	-184.479	-184.993	-185.119	-185.336	-184.066	-182.987	-181.856	-180.251	-180.271	-177.877	-177.442	-176.581	-172.489	-171.975	-169.837	-167.269	-165.421	-160.466	-156.294	-150.744
-184.609	-186.29	-186.462	-186.345	-186.044	-184.832	-184.031	-182.947	-181.977	-180.776	-178.643	-178.381	-177.102	-174.809	-173.138	-171.609	-169.335	-167.736	-163.59	-159.825	-155.325
-186.92	-187.682	-187.503	-187.454	-186.918	-185.813	-184.508	-183.483	-182.185	-181.431	-179.792	-179.152	-177.717	-176.286	-174.358	-172.674	-170.924	-169.225	-166.23	-162.301	-158.705
-188.285	-188.496	-188.702	-188.157	-187.163	-186.059	-185.884	-184.018	-182.861	-182.328	-180.749	-180.464	-178.521	-176.678	-175.688	-173.953	-172.101	-169.891	-168.059	-165.172	-161.496
-190.123	-189.44	-189.282	-188.254	-188.256	-187.048	-186.331	-184.509	-184.024	-183.02	-181.207	-181.022	-179.575	-177.555	-176.383	-175.364	-173.163	-171.505	-169.042	-166.384	-163.927
-190.493	-189.877	-189.777	-188.611	-188.025	-187.799	-186.312	-185.316	-184.475	-183.3	-181.833	-181.584	-180.268	-178.519	-177.873	-176.01	-174.1	-172.402	-169.91	-168.67	-166.101
-190.125	-190.617	-189.717	-189.213	-189.001	-187.381	-187.044	-185.768	-185.353	-183.934	-182.574	-181.872	-180.784	-178.999	-178.612	-176.306	-175.047	-173.422	-171.956	-169.509	-167.333
-190.787	-191.123	-190.394	-190.049	-188.815	-187.628	-186.939	-186.298	-184.734	-184.491	-182.961	-182.742	-181.313	-179.985	-178.654	-177.065	-176.175	-175.297	-173.005	-170.879	-168.842
-191.212	-191.282	-190.222	-189.694	-188.667	-188.517	-187.508	-186.973	-185.437	-184.983	-183.56	-182.418	-182.153	-180.541	-179.814	-178.797	-176.942	-175.851	-174.018	-171.594	-169.947
-191.965	-191.415	-191.237	-189.728	-189.237	-188.603	-187.886	-186.894	-185.919	-184.882	-183.805	-183.743	-181.852	-180.655	-179.84	-178.688	-176.97	-175.697	-174.618	-173.114	-171.72
-192.408	-192.057	-190.892	-190.433	-189.897	-188.835	-187.79	-186.525	-186.01	-184.705	-184.491	-183.959	-182.76	-181	-180.924	-178.888	-177.93	-176.914	-175.56	-174.09	-172.343
-191.281	-191.799	-190.809	-190.529	-189.379	-188.701	-188.009	-187.035	-186.275	-185.548	-184.449	-183.566	-182.986	-181.618	-181.074	-180.051	-178.333	-177.461	-176.525	-174.42	-173.377
-191.869	-191.638	-190.661	-190.121	-188.787	-188.948	-188.002	-187.214	-187.398	-186.114	-184.261	-183.453	-183.482	-182.06	-181.058	-180.287	-179.262	-178.018	-176.606	-175.817	-173.586
-191.845	-191.549	-190.755	-190.007	-189.637	-188.664	-187.811	-187.275	-186.726	-185.786	-184.885	-184.207	-183.726	-181.916	-180.816	-180.199	-179.819	-178.819	-177.895	-175.262	-175.249
-192.199	-191.817	-191.115	-190.449	-189.793	-188.905	-188.49	-186.823	-186.337	-186.379	-184.012	-184.631	-183.22	-182.955	-181.992	-181.105	-179.199	-178.679	-177.555	-176.512	-175.147
-192.565	-191.475	-191.344	-190.701	-189.884	-189.066	-188.234	-187.507	-186.939	-186.314	-185.381	-184.328	-183.933	-182.322	-182.42	-181.3	-179.921	-179.518	-178.168	-177.411	-175.868
-192.356	-191.329	-190.347	-189.989	-190.605	-189.235	-188.295	-187.93	-186.268	-186.255	-185.432	-184.863	-183.843	-183.342	-181.916	-181.233	-180.977	-179.074	-179.282	-177.507	-176.341
-191.716	-191.519	-190.743	-190.796	-189.601	-188.77	-189.027	-187.579	-187.232	-186.269	-185.329	-184.668	-184.416	-182.699	-182.161	-182.011	-181.044	-179.819	-179.137	-177.458	-176.883
-191.95	-191.077	-191.206	-190.29	-190.455	-188.689	-188.214	-187.842	-186.341	-186.55	-185.251	-185.686	-183.714	-183.181	-182.997	-182.212	-180.485	-180.407	-179.497	-178.825	-176.973
-191.982	-191.331	-190.981	-190.148	-189.62	-188.786	-188.894	-187.815	-187.064	-186.227	-185.521	-184.371	-183.866	-183.322	-182.871	-182.252	-181.429	-180.332	-179.81	-179.446	-178.098
-191.307	-190.764	-191.284	-190.269	-189.418	-188.777	-187.388	-188.04	-186.806	-185.585	-185.602	-184.933	-184.336	-184.206	-183.131	-182.65	-181.473	-180.921	-179.779	-178.17	-178.231
-191.047	-191.551	-190.115	-190.064	-189.595	-188.426	-187.763	-187.11	-186.782	-186.964	-185.828	-185.101	-184.794	-183.84	-182.471	-182.602	-181.59	-180.889	-179.991	-179.096	-178.107
-191.88	-190.054	-190.721	-190.111	-189.239	-189.411	-187.509	-188.008	-187.058	-185.713	-186.676	-184.886	-184.834	-182.858	-183.201	-182.493	-181.693	-181.368	-180.646	-179.219	-178.752
-190.98	-191.285	-190.015	-190.709	-189.083	-189.222	-188.542	-187.234	-187.1	-186.381	-185.048	-185.628	-184.455	-184.433	-183.171	-182.615	-181.833	-181.133	-180.875	-179.92	-179.17
-191.379	-190.62	-190.074	-189.132	-189.666	-189.424	-187.939	-187.712	-186.099	-186.447	-185.953	-185.419	-184.999	-184.444	-183.238	-182.611	-181.565	-181.554	-180.859	-180.401	-179.436
-190.886	-190.668	-189.056	-189.364	-189.502	-188.31	-188.084	-187.12	-186.604	-186.427	-185.416	-185.004	-184.936	-184.42	-183.7	-183.179	-182.578	-182.065	-180.824	-180.291	-179.608
-191.165	-190.328	-189.72	-189.202	-189.145	-188.872	-187.764	-188.046	-186.615	-186.084	-186.285	-185.326	-184.491	-183.778	-183.255	-182.879	-182.173	-181.648	-180.907	-180.252	-180.01
-191.178	-190.782	-189.894	-189.718	-189.251	-189.023	-187.527	-186.711	-186.304	-187.165	-186.234	-184.979	-185.242	-183.945	-183.354	-182.899	-182.399	-181.323	-181.147	-180.52	-180.441
-190.322	-190.404	-189.782	-189.741	-188.908	-188.435	-187.526	-186.485	-186.897	-186.588	-185.407	-184.996	-184.662	-183.984	-183.93	-182.608	-183.129	-181.416	-181.746	-180.43	-179.987
-190.558	-190.828	-189.98	-188.907	-188.14	-188.452	-188.223	-186.83	-185.594	-185.816	-185.264	-184.865	-184.908	-184.584	-183.495	-183.565	-183.047	-182.539	-181.404	-180.769	-180.58
-189.865	-190.012	-189.215	-189.493	-188.657	-187.951	-187.166	-186.092	-186.339	-186.084	-186.414	-185.594	-185.519	-184.705	-184.055	-183.495	-182.468	-181.993	-181.751	-181.156	-179.666
-190.448	-189.85	-188.331	-188.78	-188.154	-188.226	-187.374	-186.846	-186.545	-186.213	-186.16	-185.192	-185.316	-184.018	-183.241	-182.967	-182.729	-182.708	-181.731	-181.425	-180.898
-189.092	-190.096	-188.569	-187.811	-187.863	-187.928	-187.009	-187.245	-185.622	-186.951	-186.246	-185.291	-185.389	-184.295	-183.728	-183.595	-182.509	-182.579	-181.736	-180.99	-180.732
-189.919	-189.919	-189.577	-189.009	-189.178	-188.485	-187.657	-187.168	-186.647	-186.148	-185.478	-185.742	-185.148	-183.885	-184.024	-183.301	-183.3	-182.4	-182.005	-181.319	-181.384
-189.68	-189.423	-188.943	-187.782	-187.686	-187.384	-187.16	-187.5	-186.43	-185.695	-185.889	-185.019	-185.13	-184.195	-183.348	-183.48	-182.813	-182.464	-182.03	-181.275	-180.771
-189.384	-188.242	-188.914	-189.323	-187.825	-187.233	-187.124	-186.642	-186.262	-186.208	-185.041	-185.15	-185.547	-184.267	-183.813	-183.197	-182.659	-181.484	-182.28	-181.592	-180.822
-189.645	-188.809	-188.601	-188.091	-187.166	-187.396	-187.317	-186.24	-186.843	-186.019	-185.913	-185.196	-184.696	-184.921	-183.953	-183.541	-183.129	-182.468	-181.743	-181.482	-181.345
-189.07	-189.632	-190.136	-187.467	-188.281	-187.673	-186.107	-186.937	-186.066	-185.9	-185.288	-185.69	-184.478	-184.329	-183.84	-182.592	-183.117	-182.689	-182.662	-182.2	-181.068
-189.855	-189.907	-188.974	-188.442	-187.385	-187.384	-187.301	-186.426	-186.687	-185.951	-185.661	-185.966	-184.508	-183.887	-184.006	-182.591	-183.683	-182.354	-182.314	-181.383	-181.043
-189.393	-188.834	-188.268	-188.453	-188.549	-186.827	-186.726	-187.015	-185.985	-186.532	-184.806	-185.178	-184.113	-183.878	-183.742	-183.107	-183.168	-182.718	-181.814	-181.621	-180.582
-189.185	-188.869	-188.401	-188.244	-187.692	-188.235	-186.196	-185.973	-186.825	-185.565	-185.503	-185.337	-185.226	-184.41	-183.781	-183.643	-183.637	-182.681	-182.53	-181.816	-182.081
-188.884	-187.752	-187.828	-187.519	-187.252	-187.047	-186.997	-186.131	-186.859	-185.41	-184.812	-185.689	-183.674	-184.176	-183.821	-183.098	-183.027	-182.162	-182.499	-181.753	-182.032
-189.606	-189.479	-187.311	-188.377	-186.886	-187.728	-186.847	-185.513	-187.163	-185.42	-184.752	-185.208	-184.209	-184.585	-183.842	-183.692	-183.556	-183.62	-182.055	-182.706	-181.936
-189.034	-188.139	-188.514	-187.934	-188.293	-187.415	-187.045	-185.801	-186.534	-186.262	-184.575	-184.603	-184.325	-184.789	-185.009	-183.05	-183.258	-182.762	-182.656	-182.42	-181.922
-190.127	-188.009	-188.381	-188.256	-187.894	-186.972	-186.39	-186.915	-186.268	-185.558	-185.221	-185.205	-184.535	-184.708	-184.328	-184.154	-182.712	-182.623	-182.485	-182.453	-181.707
-189.692	-188.661	-188.023	-188.116	-188.362	-187.503	-185.589	-187.129	-186.113	-186.25	-184.208	-185.291	-185.232	-184.158	-184.349	-184.123	-183.584	-182.944	-182.851	-181.727	-182.331
-188.854	-188.886	-188.025	-187.659	-187.78	-187.53	-186.627	-186.604	-186.029	-185.456	-185.471	-185.613	-184.746	-184.489	-184.22	-184.111	-183.73	-182.609	-183.227	-182.278	-182.992
-188.829	-188.319	-188.048	-188.097	-188.067	-187.286	-186.921	-187.151	-185.765	-185.831	-184.469	-184.759	-185.414	-184.278	-184.399	-183.828	-183.009	-183.592	-183.337	-182.511	-182.855
-189.568	-189.15	-187.577	-188.451	-186.855	-188.207	-186.089	-185.768	-186.303	-185.56	-185.026	-185.401	-184.975	-184.264	-184.07	-183.555	-184.134	-182.938	-183.44	-182.734	-182.49
-190.135	-189.046	-188.914	-187.666	-187.389	-187.816	-186.21	-185.029	-186.264	-186.538	-185.132	-185.523	-184.393	-184.773	-184.408	-183.611	-184.033	-183.873	-183.446	-182.863	-182.125
-189.153	-187.665	-187.608	-187.47	-187.628	-186.991	-187.168	-186.665	-186.463	-186.139	-184.742	-185.475	-184.963	-184.287	-185.003	-184.124	-184.436	-182.993	-182.759	-182.125	-182.921
-189.091	-187.922	-187.876	-187.821	-187.37	-187.881	-185.768	-186.461	-185.384	-185.532	-185.599	-185.838	-185.997	-184.045	-184.293	-183.741	-183.208	-184.265	-182.779	-182.236	-182.955
-188.53	-187.746	-188.515	-187.135	-187.736	-187.471	-186.335	-186.929	-186.906	-186.145	-187.225	-185.877	-185.477	-184.804	-183.652	-183.88	-183.811	-183.2	-183.893	-183.195	-183.107
-188.674	-188.31	-188.326	-186.406	-186.742	-186.863	-186.624	-185.319	-186.426	-186.932	-185.677	-185.214	-184.914	-184.79	-185.041	-182.941	-184.252	-182.631	-183.965	-182.921	-183.308
-187.787	-187.624	-188.634	-187.345	-186.721	-187.329	-185.806	-186.145	-186.117	-185.456	-186.094	-185.238	-185.284	-184.658	-183.493	-183.88	-183.124	-183.825	-183.062	-183.786	-182.81
-188.789	-189.498	-186.883	-186.837	-187.094	-187.126	-186.962	-186.22	-185.67	-186.074	-185.938	-184.586	-184.531	-183.588	-184.495	-183.843	-183.432	-183.705	-183.448	-182.751	-182.034
-188.336	-187.389	-186.927	-188.794	-187.644	-186.733	-185.595	-185.797	-185.733	-184.897	-185.595	-184.589	-184.604	-183.673	-183.983	-184.044	-182.836	-183.849	-182.307	-182.582	-182.632
-187.771	-187.682	-187.679	-187.493	-187.968	-186.411	-185.81	-186.276	-187.032	-185.082	-185.077	-184.928	-183.939	-184.986	-184.873	-183.362	-182.874	-183.79	-182.559	-181.741	-182.911
-188.509	-188.924	-187.981	-186.61	-187.551	-186.397	-186.779	-186.667	-186.24	-186.355	-184.995	-184.833	-184.221	-184.82	-185.181	-183.673	-183.997	-183.606	-183.461	-183.686	-182.799
-186.978	-187.254	-186.15	-187.119	-187.247	-187.399	-186.034	-185.775	-186.8	-186.483	-184.41	-184.796	-185.434	-184.977	-184.583	-184.15	-183.968	-183.97	-182.9	-183.638	-183.19
-189.254	-187.515	-186.674	-187.806	-186.913	-185.458	-185.255	-185.465	-186.659	-186.291	-184.614	-184.46	-184.762	-184.369	-184.005	-184.128	-183.187	-183.588	-183.401	-182.866	-182.844
-187.366	-187.155	-187.175	-186.384	-186.706	-186.735	-185.862	-185.067	-185.051	-185.722	-185.581	-185.759	-184.363	-184.408	-184.11	-184.712	-183.701	-183.626	-182.963	-182.077	-182.357
-188.707	-187.695	-186.522	-187.104	-185.248	-186.889	-187.166	-186.074	-184.848	-185.611	-185.393	-184.973	-184.777	-183.689	-183.583	-184.144	-184.246	-184.129	-182.448	-182.553	-182.281
-188.172	-188.142	-187.318	-186.366	-185.761	-186.52	-186.297	-185.009	-186.249	-185.816	-185.13	-184.747	-185.32	-184.239	-183.998	-184.821	-183.588	-183.522	-183.287	-183.611	-182.864
-188.946	-186.827	-187.472	-186.565	-188.077	-186.787	-184.686	-185.137	-185.783	-185.888	-184.936	-184.38	-185.069	-184.433	-184.268	-183.793	-182.709	-182.163	-183.377	-182.934	-183.722
-186.777	-188.578	-186.179	-187.33	-185.595	-185.849	-185.673	-185.887	-185.771	-185.283	-185.087	-185.297	-185.404	-183.068	-184.93	-182.161	-183.073	-182.539	-183.217	-183.339	-183.278
-187.382	-187.731	-186.009	-186.373	-185.933	-186.421	-184.996	-185.277	-186.346	-185.958	-184.462	-184.854	-185.378	-183.876	-183.716	-183.9	-182.367	-184.419	-182.639	-183.358	-182.074
-188.198	-188.109	-187.017	-186.389	-186.356	-185.791	-185.438	-186.121	-185.617	-185.496	-184.208	-185.061	-184.621	-183.892	-184.562	-183.669	-184.6	-183.269	-183.603	-182.998	-182.662
-186.965	-186.603	-189.651	-186.867	-186.988	-186.233	-186.403	-185.997	-185.168	-185.37	-185.652	-185.073	-184.86	-185.619	-184.126	-183.796	-183.988	-183.346	-183.446	-182.946	-182.914
-187.573	-186.734	-187.39	-187.806	-187.018	-186.366	-186.213	-185.97	-185.801	-186.064	-185.782	-184.123	-184.971	-184.609	-183.946	-183.784	-184.647	-182.764	-183.704	-182.313	-183.827
-187.303	-187.905	-186.285	-186.607	-187.694	-186.428	-187.025	-186.274	-186.241	-184.58	-185.222	-185.283	-184.166	-185.296	-183.476	-183.047	-182.875	-183.042	-183.661	-182.645	-183.105
-186.985	-188.46	-187.375	-186.611	-187.965	-186.965	-187.109	-184.948	-186.264	-184.897	-183.911	-186.387	-185.424	-184.717	-184.822	-183.745	-184.365	-183.903	-183.584	-183.957	-182.782
-186.73	-185.604	-186.046	-187.117	-187.984	-187.735	-185.706	-185.758	-185.382	-185.809	-185.77	-184.995	-184.4	-184.495	-185.049	-183.608	-183.527	-183.741	-182.754	-182.753	-183.074
-187.878	-187.289	-186.953	-186.565	-184.748	-186.901	-185.828	-185.334	-185.696	-185.901	-185.027	-185.808	-185.339	-184.447	-184.481	-184.083	-183.303	-184.543	-183.162	-183.624	-182.712
-188.779	-186.137	-187.062	-187.207	-187.008	-186.248	-186.778	-185.426	-186.79	-184.999	-185.692	-183.394	-185.387	-184.411	-184.436	-184.157	-183.87	-183.135	-183.864	-183.828	-182.51
-186.134	-186.546	-186.344	-186.607	-185.161	-186.515	-186.748	-186.166	-185.916	-186.263	-184.99	-184.597	-183.991	-183.622	-184.786	-184.576	-183.163	-183.581	-182.741	-183.112	-182.576
-186.995	-186.015	-185.903	-186.641	-184.675	-185.973	-186.965	-186.02	-185.41	-185.9	-186.839	-184.909	-184.841	-182.711	-184.234	-184.861	-184.346	-182.975	-182.66	-183.671	-183.726
-187	-185.902	-186.787	-186.136	-186.367	-187.709	-185.903	-184.349	-186.322	-186.053	-184.195	-185.734	-184.59	-184.154	-184.506	-184.34	-184.029	-184.17	-183.477	-181.474	-182.761
-189.315	-188.194	-186.672	-186.692	-186.375	-186.442	-185.486	-185.554	-186.013	-186.319	-184.936	-184.609	-184.135	-184.511	-183.827	-185.425	-184.092	-182.905	-183.441	-183.433	-183.583
-186.953	-187.064	-186.943	-185.397	-186.238	-186.453	-186.87	-186.657	-186.27	-185.397	-184.783	-185.494	-185.991	-185.288	-183.895	-183.624	-184.647	-184.165	-182.686	-182.589	-183.132
-187.527	-185.955	-185.875	-186.814	-187.038	-186.282	-186.313	-185.007	-185.745	-185.089	-185.376	-187.478	-185.398	-185	-184.738	-184.575	-183.563	-183.054	-182.805	-183.389	-182.621
-186.289	-186.687	-185.748	-188.32	-187.22	-186.289	-185.011	-185.875	-184.982	-185.423	-185.293	-185.785	-184.77	-186.17	-185.409	-183.84	-184.597	-183.484	-184.114	-184.121	-183.766
-187.013	-187.461	-185.947	-189.011	-185.342	-186.944	-187.345	-186.208	-186.435	-185.568	-184.399	-184.259	-184.998	-186.376	-186.672	-184.071	-183.638	-184.57	-184.095	-184.222	-183.085
-186.23	-187.031	-187.107	-187.378	-186.457	-187.275	-186.702	-186.527	-186.507	-186.85	-185.283	-186.678	-185.468	-185.411	-185.231	-184.254	-185.601	-183.205	-183.31	-184.233	-182.394
-187.514	-187.686	-186.948	-186.619	-187.32	-186.44	-187.103	-186.234	-187.139	-185.457	-185.524	-186.582	-184.94	-184.749	-185.615	-184.354	-184.849	-183.355	-184.77	-183.046	-184.451
-186.345	-187.658	-185.798	-187.38	-187.37	-186.524	-186.865	-187.26	-185.713	-186.832	-185.383	-186.284	-185.163	-184.611	-184.847	-185.12	-184.976	-183.106	-185.561	-182.821	-182.817
-187.38	-187.448	-188.074	-187.802	-185.153	-186.434	-185.689	-187.315	-186.338	-185.239	-185.458	-185.421	-186.65	-184.798	-184.917	-184.848	-185.517	-184.035	-184.951	-183.766	-183.384
-185.998	-186.19	-186.632	-186.021	-185.322	-186.105	-185.232	-186.671	-186.089	-186.035	-185.183	-186.675	-185.76	-185.363	-184.873	-184.955	-184.844	-183.837	-184.195	-183.714	-183.377
-185.628	-186.651	-186.912	-187.234	-187.153	-186.201	-185.741	-186.794	-185.621	-185.269	-184.859	-185.329	-185.238	-184.493	-185.201	-183.543	-184.495	-184.764	-183.786	-183.922	-183.588
-185.675	-186.671	-187.345	-187.351	-187.079	-186.143	-187.349	-186.059	-186.132	-185.476	-184.418	-185.698	-185.337	-184.875	-185.295	-184.78	-184.615	-183.743	-184.692	-183.604	-184.372
-188.013	-186.885	-186.611	-187.053	-185.783	-186.618	-185.971	-185.557	-185.975	-184.848	-185.82	-183.59	-186.423	-185.903	-185.048	-185.448	-185.706	-183.666	-183.308	-184.365	-184.801
-186.027	-187.361	-186.769	-185.915	-186.993	-183.843	-186.82	-187.222	-185.096	-187.386	-184.543	-185.008	-185.751	-184.678	-186.159	-185.436	-185.768	-184.115	-186.428	-183.663	-184.106
-187.426	-188.34	-187.11	-186.521	-186.918	-185.376	-185.709	-184.329	-185.68	-184.961	-185.587	-184.099	-185.426	-184.994	-185.367	-185.018	-184.242	-183.074	-184.661	-183.195	-184.36
-186.336	-186.44	-187.497	-186.861	-185.908	-187.789	-186.194	-186.742	-186.687	-184.927	-187.037	-184.064	-185.21	-184.875	-184.235	-183.526	-184.113	-184.204	-184.144	-184.234	-185.081
-187.933	-186.671	-184.36	-186.482	-186.894	-185.858	-186.419	-186.567	-184.541	-185.641	-185.558	-185.559	-184.695	-185.196	-184.68	-184.621	-184.045	-184.735	-184.127	-184.769	-183.047
-186.486	-187.991	-185.121	-186.565	-186.314	-186.794	-186.463	-183.357	-184.328	-185.88	-185.224	-185.443	-185.233	-184.163	-184.277	-185.026	-184.259	-184.839	-184.622	-183.315	-184.701
-187.403	-187.421	-187.689	-186.38	-186.84	-188.007	-188.162	-187.787	-185.185	-185.269	-185.709	-185.138	-186.007	-184.968	-184.735	-185.758	-184.048	-185.776	-182.886	-183.816	-183.607
-187.102	-186.55	-186.265	-187.316	-186.691	-185.805	-185.385	-185.478	-185.214	-186.798	-185.709	-183.199	-187.215	-184.907	-184.53	-185.637	-184.949	-185.179	-184.189	-182.99	-182.191
-186.876	-186.199	-188.11	-184.94	-187.403	-185.642	-184.72	-186.026	-187.193	-184.791	-186.42	-183.766	-185.105	-184.84	-185.679	-185.031	-184.077	-185.301	-183.886	-185.614	-184.505
-186.144	-186.391	-187.311	-184.744	-185.093	-185.421	-186.264	-184.341	-185.892	-186.488	-184.305	-186.186	-185.094	-186.73	-185.913	-184.409	-184.995	-184.878	-185.53	-183.902	-183.761
-185.077	-185.453	-187.381	-186.626	-186.693	-185.464	-184.718	-185.775	-186.046	-186.537	-183.9	-184.866	-184.957	-183.916	-185.724	-185.866	-185.268	-185.553	-184.789	-184.738	-183.835
-185.38	-186.025	-185.529	-185	-187.521	-185.589	-185.3	-184.979	-187.623	-185.262	-185.525	-185.301	-185.668	-186.406	-185.109	-183.446	-184.637	-185.218	-184.243	-184.027	-184.433
-186.175	-187.625	-187.438	-185.847	-185.573	-185.698	-185.038	-184.454	-185.203	-183.073	-184.684	-186.304	-185.2	-184.914	-183.436	-184.574	-183.864	-183.301	-183.849	-183.536	-185.125
-187.865	-186.256	-186.202	-186.468	-184.943	-186.702	-184.703	-186.37	-185.079	-184.702	-186.439	-185.443	-184.288	-185.059	-186.644	-184.904	-184.98	-184.168	-183.434	-182.759	-186.078
-187.488	-187.363	-185.052	-187.316	-186.691	-185.805	-185.337	-185.235	-186.125	-186.212	-185.373	-185.138	-185.788	-186.089	-185.055	-183.867	-183.761	-184.873	-183.598	-183.94	-184.805
-184.58	-187.961	-187.311	-184.94	-187.403	-185.642	-186.264	-184.341	-185.892	-186.488	-184.305	-183.199	-185.094	-185.953	-184.547	-184.194	-183.995	-185.518	-186.626	-184.82	-182.622
-186.79	-187.169	-187.381	-184.744	-185.093	-185.421	-184.718	-185.775	-186.046	-186.537	-183.9	-183.766	-184.957	-186.406	-184.916	-185.93	-186.143	-183.06	-184.009	-183.42	-183.484
-186.432	-186.256	-185.529	-186.626	-186.693	-185.464	-185.3	-184.979	-187.623	-185.262	-185.525	-186.186	-185.668	-184.914	-186.644	-183.597	-183.316	-185.611	-182.443	-184.962	-184.781
-186.571	-187.363	-187.438	-185	-187.521	-185.589	-185.038	-184.454	-185.203	-183.073	-184.684	-184.866	-185.2	-185.059	-185.055	-184.194	-183.995	-185.518	-183.585	-183.288	-183.055
-186.762	-187.961	-186.202	-185.847	-185.573	-185.698	-184.703	-186.37	-185.079	-184.702	-186.439	-185.301	-184.288	-186.089	-184.547	-185.93	-186.143	-183.06	-182.443	-184.836	-185.068
-185.763	-187.169	-185.052	-186.468	-184.943	-186.702	-185.337	-185.235	-186.125	-186.212	-185.373	-186.304	-185.788	-185.953	-184.916	-183.597	-183.316	-185.611	-183.585	-184.494	-184.07

## Sheet: Fig_2a_Vc=4
52.8206	0.114102	15.0899	13.9999	16.1514	2.87686	2.76721	4.99438	5.99681	12.1529	14.8491	8.4565	8.3514	7.31298	6.96972	6.05451	53.3383	2.90253	1.81331	0.216423	-0.91866
-42.5667	12.2506	5.15582	5.33149	6.0475	17.3113	17.827	18.2629	19.2932	4.13314	3.11985	21.6687	10.144	7.31298	16.1048	17.7712	-3.98793	22.1309	21.3602	21.0318	20.5885
1.86831	6.46075	7.95159	8.91831	8.5536	7.47315	7.3984	8.70284	8.88397	19.4139	19.8432	10.1759	7.74307	14.9936	6.96972	6.05451	18.4758	6.56211	8.5417	9.56389	11.5124
17.3887	5.25629	7.87456	8.43224	9.61108	9.70685	9.59284	10.267	11.1681	10.0595	12.7713	13.2853	21.9648	5.32579	16.1048	17.7712	18.7398	16.6291	16.4845	15.8973	16.5355
0.244384	7.41991	6.98522	7.40038	8.92308	9.37258	10.0934	10.3545	10.6745	11.5722	11.4475	12.5481	12.1822	19.9584	5.90512	5.68526	53.3383	2.90253	1.81331	0.216423	19.7672
4.90654	6.28634	6.9407	7.6379	8.19201	9.03381	9.54437	10.5941	10.759	11.8972	11.7959	13.2926	13.6905	14.4103	21.249	20.9467	-3.98793	22.1309	21.3602	21.0318	-0.91866
6.55403	4.89295	6.67068	7.83207	7.56775	8.37246	10.5191	10.4028	11.1304	11.0251	11.6372	13.7646	13.063	12.7314	15.0319	16.895	18.4758	6.56211	8.5417	9.56389	20.5885
3.6443	5.57568	5.93495	6.41143	7.90379	9.28222	9.33417	10.0471	10.4077	12.0147	12.3933	12.0988	12.9951	13.4045	13.6056	13.1742	18.7398	16.6291	16.4845	15.8973	11.5124
3.8048	4.65415	6.05183	6.85586	6.96059	8.05696	9.1339	9.5845	10.0563	10.8529	11.1969	12.5354	13.3302	13.5735	14.9639	15.0498	12.217	20.1826	20.1711	20.3042	16.5355
2.86124	4.1952	5.11946	6.29818	7.49408	7.22913	8.4468	9.28207	9.65655	10.9382	11.3035	12.399	12.3567	13.6139	13.9458	14.7362	15.5017	15.0363	15.7085	16.0771	19.7672
3.31762	4.04599	4.66414	6.03221	6.74063	7.85445	8.666	8.9652	9.50136	10.3542	10.9673	11.9478	13.1232	13.7316	13.587	13.9165	14.9438	14.5458	14.7578	15.5013	17.0802
2.85878	3.41435	4.99169	5.34366	6.05383	7.11636	8.21289	8.60937	9.27156	10.1708	10.6916	12.8162	12.4713	12.629	14.3083	14.5537	13.7505	15.2321	15.7089	16.2631	15.8972
1.16378	2.38212	3.67634	4.55472	5.95822	6.57935	7.29229	8.65003	8.85856	10.147	10.0902	11.5286	12.1244	12.7816	13.0968	13.8005	14.6223	14.5365	15.8159	15.0981	15.5511
1.00154	2.05924	2.76609	4.45	5.59983	6.47797	7.03068	7.79713	8.1739	9.37021	9.32756	10.3796	12.252	12.4869	13.1847	13.7272	14.8461	14.2382	14.835	15.2637	16.4466
0.937953	1.627	2.00861	3.78326	4.77628	5.47341	6.85587	7.02275	8.11273	9.3739	8.96434	10.9655	11.6006	12.0996	12.7815	13.1552	13.4568	13.8971	14.4092	14.7565	15.3269
-0.601567	0.813906	2.6288	2.40883	3.60411	5.02029	6.37955	6.66155	8.01263	8.63442	8.76333	10.3332	10.1847	11.5772	11.7351	12.7012	13.2715	13.6019	13.7989	13.3499	14.7098
-1.30251	-0.535618	1.61108	2.48389	2.79486	4.51836	5.32918	6.69461	6.61251	8.12286	8.2716	10.2824	10.6578	11.4149	11.3772	12.2182	12.9731	12.528	13.1869	13.4916	15.1036
-2.31474	-1.43116	0.715187	1.20842	2.90445	3.69092	4.75283	5.4064	6.60247	7.75995	7.78435	9.13241	10.1175	10.7242	11.9271	12.0133	12.4337	12.1417	12.8131	12.8768	13.5587
-3.28057	-2.2376	-0.231235	0.135066	1.96054	2.61799	4.13765	5.43557	5.9832	6.99069	7.1014	8.61687	9.2306	10.5287	10.9485	11.267	11.7272	11.8022	11.8991	12.7281	12.8784
-4.88293	-3.47657	-1.71423	-0.0497216	0.425153	2.1654	3.47409	3.54901	5.53161	6.34036	5.81807	8.00747	8.94419	9.94612	9.72713	10.8079	10.9833	11.4197	11.3723	11.1196	11.8237
-6.25978	-4.49102	-2.84048	-1.63616	-0.419464	1.29774	2.62003	3.11657	3.48105	5.21848	5.30078	7.60912	8.83853	8.45201	9.66495	9.87569	9.86936	10.4232	10.8098	10.1797	11.4408
-7.7782	-5.4873	-3.66638	-2.5944	-1.70453	0.360635	0.743341	2.48697	2.31965	4.65636	4.84738	7.23525	7.72891	7.69394	9.07836	8.61869	9.10926	9.49893	9.3674	9.00287	9.99197
-9.218	-7.48429	-5.07602	-4.13214	-2.56234	-1.59696	0.155764	1.36026	2.35938	3.44954	3.48434	5.1429	6.70778	7.58857	8.23859	8.31764	8.36613	7.76658	8.89518	8.23619	9.08274
-10.596	-9.47789	-7.04214	-5.61334	-3.73282	-2.55224	-1.16467	0.452464	1.52631	2.77926	2.32981	5.25571	5.7842	6.3032	7.28084	7.40142	7.21459	6.67602	7.36091	6.80119	8.04102
-13.1419	-10.9416	-8.72037	-7.25955	-5.6065	-3.64109	-3.16749	-1.12585	-0.0580189	1.31857	1.24889	3.79656	4.78031	5.64189	5.86039	6.32677	6.01474	5.94405	5.36571	4.98606	6.18127
-15.225	-12.9705	-9.76982	-8.70078	-7.12822	-4.83602	-4.44252	-2.99036	-2.12469	-0.089579	0.118366	2.63226	3.75454	3.996	4.91362	4.44231	4.31651	4.72942	4.11113	3.17652	4.50065
-17.7106	-15.3528	-12.0874	-10.6904	-8.78258	-6.91213	-5.94238	-4.32769	-3.19416	-1.73274	-1.42672	1.62315	2.60537	2.81586	3.44448	3.23914	3.13768	3.20598	2.83796	1.86777	3.0311
-20.2836	-18.0177	-14.2662	-12.7112	-11.4678	-9.21428	-8.2768	-6.52278	-4.79274	-3.26472	-4.36252	-0.178856	0.82109	1.28478	2.18254	1.51851	1.06049	0.811087	0.244549	0.546753	1.54708
-23.0473	-20.2398	-17.0137	-14.8465	-13.4203	-11.2949	-9.67115	-8.37402	-7.01084	-5.08027	-5.36564	-2.17586	-0.92591	-0.381574	0.520686	0.351632	-0.854378	-0.198416	-1.09534	-2.53066	-1.2533
-26.1984	-23.2741	-19.7697	-18.1128	-16.4412	-13.5986	-12.0016	-9.87138	-8.78013	-6.79034	-7.68784	-3.56436	-2.66722	-2.36247	-1.44111	-1.52767	-2.15935	-2.96902	-3.65788	-5.31532	-3.98631
-29.5391	-26.623	-22.5449	-21.1661	-18.9308	-15.703	-14.4336	-12.5695	-11.2902	-8.76314	-9.67658	-5.627	-4.98379	-4.38049	-2.94901	-4.05061	-4.68035	-5.70863	-6.65531	-8.01192	-7.08002
-33.0061	-29.897	-26.0364	-24.4468	-22.1439	-18.9322	-17.4849	-15.4041	-13.5369	-11.5927	-12.3438	-8.74177	-6.98989	-6.09881	-5.72291	-6.83292	-6.7345	-8.51313	-9.71186	-10.982	-10.194
-36.8281	-33.4193	-29.5968	-27.9185	-25.3385	-21.7586	-20.4991	-18.6219	-16.5876	-14.4716	-15.2254	-11.5555	-9.44017	-9.18159	-8.32438	-9.91604	-9.94117	-11.2322	-13.1984	-14.8446	-13.7654
-41.4432	-38.1188	-33.3898	-31.4573	-29.2471	-25.2193	-23.7279	-21.6366	-19.6238	-17.3951	-18.5817	-13.9365	-12.4607	-12.0275	-11.4906	-12.5877	-13.4062	-14.7864	-16.3191	-18.243	-16.9254
-46.0462	-42.9073	-37.1945	-35.124	-33.0345	-28.6246	-27.0405	-25.006	-23.1053	-20.3078	-22.4049	-16.3815	-15.4132	-14.6961	-14.3986	-15.1443	-16.3493	-18.7976	-19.8845	-22.0896	-20.6896
-51.5985	-47.1498	-42.1195	-39.7704	-37.0715	-32.9315	-30.7142	-28.2731	-26.7756	-24.8235	-25.7338	-19.7684	-19.2133	-18.4479	-17.344	-18.6574	-20.3055	-21.8785	-24.0094	-26.7437	-24.7998
-56.646	-52.5318	-47.0166	-44.0536	-41.865	-37.1358	-35.2617	-32.1051	-31.0847	-28.5958	-29.4163	-23.6473	-22.3224	-22.1973	-20.8078	-22.7083	-24.2413	-26.6892	-28.3163	-31.0677	-29.6424
-61.7927	-57.7423	-51.9306	-48.8749	-46.6024	-41.9123	-40.3888	-37.191	-35.1836	-32.6689	-33.6691	-27.9567	-26.0564	-26.2085	-25.3102	-26.449	-28.7123	-31.322	-32.9047	-36.0308	-34.5255
-67.3422	-63.5375	-56.9037	-54.2738	-51.2602	-46.419	-45.3119	-41.7225	-39.845	-36.5045	-38.5984	-31.9275	-30.4233	-29.6345	-29.4508	-31.0447	-33.0818	-35.7626	-38.2849	-41.0859	-39.5264
-73.5745	-68.8228	-62.0708	-59.5653	-56.8266	-51.6491	-50.3227	-46.4435	-44.9335	-41.5295	-43.1854	-36.2132	-34.9425	-34.3639	-33.7371	-35.8468	-38.203	-40.35	-42.8341	-45.9195	-44.33
-79.1506	-74.5016	-67.7668	-65.6558	-62.4301	-56.9752	-55.2507	-51.2365	-50.3507	-46.9796	-48.5712	-41.2102	-39.2697	-39.3839	-38.3954	-40.2599	-43.9684	-45.7242	-48.2935	-50.9318	-49.7487
-84.9652	-79.9115	-73.705	-71.7101	-68.4358	-62.5795	-60.9518	-57.0281	-55.6145	-51.847	-54.0098	-46.5311	-44.1391	-45.0708	-43.6021	-45.5617	-48.588	-50.8908	-53.5573	-56.3527	-54.6349
-89.78	-85.2176	-79.28	-76.1721	-73.9444	-68.3916	-66.6287	-62.9256	-61.4148	-57.339	-58.6533	-51.3372	-49.4954	-50.3034	-48.2961	-51.3695	-53.8022	-56.3765	-58.256	-61.415	-60.0124
-94.0868	-90.1356	-84.2903	-82.2909	-79.565	-73.6232	-72.2448	-68.2007	-66.8674	-62.5805	-64.3429	-56.7945	-55.1285	-55.5613	-54.3242	-56.8028	-59.4863	-61.4833	-63.2756	-66.0615	-64.8859
-98.0266	-95.3714	-89.4857	-87.647	-84.5395	-79.3781	-77.4274	-73.7808	-72.7339	-68.006	-69.7866	-62.5685	-60.2819	-60.1624	-59.7131	-61.9045	-64.2456	-66.2781	-68.0183	-70.1355	-69.4353
-101.884	-99.6189	-94.0034	-91.9518	-89.2937	-85.0015	-82.2086	-78.5669	-77.8581	-73.2384	-74.779	-67.7233	-65.7064	-65.2556	-64.8002	-66.7365	-68.7546	-70.5903	-72.2998	-73.9081	-72.8859
-104.341	-102.172	-97.8521	-95.6726	-93.25	-89.5993	-86.4352	-83.6484	-82.1837	-78.2133	-79.3993	-72.5383	-70.8306	-70.7939	-69.2704	-71.4636	-73.5203	-74.5696	-75.6562	-76.9469	-75.4412
-107.238	-104.431	-101.433	-99.1916	-96.7875	-93.3987	-90.0098	-87.7294	-86.3384	-83.0071	-83.4371	-77.4446	-75.7823	-75.5478	-74.1954	-75.4736	-77.4121	-78.1251	-78.335	-78.7885	-77.3593
-109.205	-106.178	-103.606	-101.753	-99.5463	-96.94	-93.6352	-91.3827	-89.951	-87.1299	-86.8505	-82.3279	-80.1827	-80.1083	-78.6643	-79.4097	-80.5961	-80.7879	-80.8812	-80.6639	-78.7613
-110.144	-107.664	-105.627	-103.88	-101.933	-98.7487	-97.1852	-94.5069	-92.9928	-90.1667	-89.9113	-85.4483	-84.1503	-83.1937	-81.8336	-82.0112	-82.9567	-82.3125	-82.6345	-82.0113	-80.8061
-111.392	-109.559	-107.272	-105.056	-103.689	-100.588	-99.5098	-97.0784	-95.0198	-92.8808	-92.1528	-88.3985	-87.127	-85.9693	-84.3364	-84.432	-84.3036	-83.8336	-83.008	-82.8494	-81.3215
-112.559	-110.396	-108.845	-106.971	-105.002	-102.459	-100.649	-98.8761	-97.3874	-94.9065	-93.6239	-90.4812	-89.3021	-88.0956	-86.5017	-86.4735	-85.3405	-85.101	-83.4879	-83.0707	-81.6057
-113.224	-111.619	-109.96	-107.399	-106.239	-103.487	-101.598	-100.269	-98.6672	-96.4616	-94.7549	-92.7641	-90.5045	-89.3216	-88.2079	-87.4348	-86.8393	-85.5884	-84.3352	-83.4249	-82.1016
-114.477	-112.659	-110.538	-108.688	-107.092	-104.501	-103.031	-101.031	-99.5935	-97.0561	-95.9483	-94.211	-91.9795	-90.4381	-89.3102	-88.197	-87.3351	-86.1073	-85.1581	-83.7364	-82.2314
-115.136	-113.19	-111.236	-109.432	-107.518	-105.69	-103.737	-101.422	-100.453	-98.3903	-97.1909	-95.1343	-93.1248	-91.4764	-90.3347	-88.5932	-88.1955	-86.4304	-85.6805	-84.297	-83.0144
-115.663	-113.734	-111.787	-110.273	-108.06	-106.102	-104.789	-102.399	-101.25	-98.8741	-97.9648	-95.3015	-93.6592	-92.5918	-91.0155	-89.6109	-88.5131	-86.8537	-85.3262	-84.4466	-82.1941
-115.742	-113.84	-112.489	-110.448	-108.869	-107.316	-105.09	-103.208	-101.177	-99.3947	-98.3618	-95.8238	-94.2861	-92.6431	-90.903	-89.981	-88.0481	-87.0316	-85.7394	-84.1224	-82.2985
-116.17	-114.509	-113.473	-110.915	-109.411	-107.496	-105.443	-103.69	-101.741	-99.5609	-98.2093	-96.0872	-95.0445	-92.8428	-91.4145	-90.3397	-88.5956	-87.032	-85.2106	-83.4213	-82.4687
-116.517	-114.523	-112.976	-111.605	-109.438	-107.278	-105.706	-104.122	-102.988	-100.28	-98.2821	-96.522	-94.8709	-93.4423	-91.8284	-90.5279	-88.6864	-87.2288	-85.1154	-83.416	-82.3317
-116.647	-114.751	-113.026	-110.987	-109.854	-107.786	-105.591	-103.905	-102.377	-100.221	-98.8059	-96.7523	-95.0164	-93.3347	-91.701	-89.8614	-88.6207	-86.6052	-84.9653	-83.3708	-82.4612
-116.521	-115.383	-112.807	-110.966	-109.846	-108.156	-105.923	-103.987	-102.374	-100.705	-99.115	-97.2814	-95.2917	-92.8935	-91.7607	-89.5708	-88.369	-86.7531	-85.3416	-82.948	-82.0811
-116.687	-114.849	-113.279	-111.824	-109.499	-108.225	-105.994	-103.844	-102.399	-100.775	-99.0698	-96.9829	-94.9954	-93.5216	-91.7073	-89.6771	-88.266	-86.3891	-83.9928	-82.7669	-81.0305
-117.22	-115.335	-113.165	-111.649	-109.715	-107.754	-106.091	-104.644	-102.594	-100.442	-98.5869	-96.6637	-94.8163	-93.004	-91.2388	-89.8649	-87.6919	-85.5717	-84.0096	-82.0042	-80.5381
-116.62	-114.959	-112.606	-110.954	-109.043	-107.318	-106.046	-104.33	-102.009	-100.31	-98.1707	-97.3253	-94.7753	-93.2791	-91.9553	-89.2224	-87.3805	-85.7765	-83.5931	-81.7285	-80.0666
-116.05	-114.618	-113.158	-111.02	-109.202	-107.878	-105.59	-103.027	-101.793	-100.505	-97.7659	-96.67	-94.6178	-92.5296	-91.2085	-88.6641	-86.8218	-85.2654	-83.2201	-81.1125	-79.5108
-116.575	-114.722	-113.007	-111.322	-109.302	-107.099	-105.893	-103.652	-101.708	-99.6453	-98.0636	-96.2456	-95.1054	-92.5092	-90.994	-88.8556	-85.8454	-84.4472	-82.4357	-80.1878	-79.3038
-115.809	-113.598	-111.656	-111.128	-109.051	-106.629	-104.867	-103.27	-101.285	-99.6011	-97.3487	-95.7901	-94.1181	-91.9099	-90.5154	-88.7868	-85.7545	-84.3332	-82.2561	-79.8632	-77.6835
-115.973	-113.649	-112.25	-110.146	-108.546	-106.721	-104.396	-102.775	-100.943	-99.1275	-97.4012	-95.1332	-93.7382	-91.3793	-89.9193	-88.1083	-85.7429	-83.6778	-81.0245	-79.5659	-77.7083
-115.515	-113.611	-112.547	-110.438	-108.504	-106.57	-104.182	-102.911	-101.075	-98.3473	-96.5465	-94.5117	-93.5931	-91.8242	-89.1748	-87.3932	-85.1825	-82.9306	-81.0551	-79.414	-77.6201
-115.705	-113.799	-110.953	-109.491	-107.332	-106.479	-103.707	-102.377	-99.7345	-98.0693	-96.0245	-94.5151	-92.725	-91.1033	-89.2825	-86.6469	-84.0991	-82.0442	-80.37	-78.5943	-76.9521
-114.481	-113.107	-110.775	-108.733	-106.786	-105.841	-103.656	-101.56	-99.7862	-97.8269	-95.0795	-94.1874	-92.202	-90.1964	-87.724	-86.343	-84.5537	-82.0968	-80.1977	-77.6549	-75.8369
-114.267	-112.487	-111.183	-108.921	-106.47	-105.411	-103.071	-101.416	-99.142	-97.0962	-95.5937	-93.4112	-91.6239	-89.1798	-87.3632	-85.479	-83.0806	-80.951	-78.2643	-77.0417	-75.2023
-113.686	-112.354	-110.512	-108.627	-106.028	-104.158	-103.388	-100.368	-98.8643	-96.3925	-94.4379	-92.5759	-91.0647	-88.97	-87.0234	-85.2923	-82.8159	-81.3521	-78.7502	-76.5581	-75.1136
-113.632	-111.529	-109.465	-107.457	-105.812	-104.289	-101.819	-100.039	-97.8789	-96.423	-94.0154	-92.2547	-90.5039	-88.6621	-86.7214	-84.3622	-81.792	-80.2939	-77.8649	-75.44	-74.2801
-112.344	-111.547	-109.392	-107.612	-105.297	-103.207	-102.392	-99.0317	-97.7185	-95.1961	-94.1228	-92.1399	-90.5939	-88.0046	-85.8739	-83.9106	-81.619	-79.4167	-77.092	-75.2215	-73.6254
-113.007	-110.177	-108.367	-106.717	-105.26	-103.354	-100.223	-98.7107	-96.8263	-94.8438	-93.0089	-91.0889	-89.1083	-87.7794	-84.9729	-82.8907	-81.1166	-79.0112	-76.4898	-75.2746	-73.5897
-112.349	-110.54	-108.375	-106.985	-104.502	-102.468	-99.9747	-98.5601	-96.6961	-94.3736	-92.2684	-90.9297	-88.8146	-86.5446	-84.6875	-82.5449	-80.5641	-78.4974	-76.857	-73.95	-72.2198
-111.138	-109.465	-107.763	-105.103	-103.494	-102.265	-100.707	-97.4492	-95.5061	-93.7776	-92.2365	-89.5683	-87.9502	-86.2115	-84.9346	-82.2182	-79.4982	-78.1624	-75.7159	-73.8102	-71.6486
-111.139	-108.77	-107.122	-105.495	-102.905	-101.26	-99.5015	-98.1569	-95.2373	-93.0374	-91.197	-89.5822	-87.7651	-85.1005	-83.7518	-81.1418	-79.4181	-77.1355	-75.193	-73.2586	-71.5109
-110.185	-108.441	-106.647	-104.207	-102.276	-100.685	-98.8605	-96.5023	-94.8026	-92.3453	-90.8473	-89.1944	-87.2817	-85.4024	-83.2039	-80.5987	-78.4702	-76.7383	-74.8842	-72.5815	-71.362
-110.659	-107.91	-106.34	-104.445	-102.124	-100.669	-98.4986	-96.3952	-93.6477	-92.2664	-89.5842	-88.196	-86.5324	-84.2088	-82.7887	-80.3393	-78.2379	-76.7969	-74.0847	-72.1159	-70.5086
-108.879	-107.48	-105.459	-103.38	-101.722	-99.4872	-97.702	-95.8828	-93.8128	-91.6085	-89.7196	-88.2676	-86.2766	-83.7478	-82.2458	-79.7259	-77.9352	-76.2205	-73.4504	-71.5752	-70.2029
-108.85	-107.126	-105.252	-103.242	-100.94	-99.6361	-97.3363	-95.3657	-92.6453	-91.3235	-89.122	-87.6303	-85.5419	-84.268	-81.9373	-79.1616	-77.5109	-74.6827	-73.7318	-71.4412	-69.7365
-108.155	-106.221	-104.538	-102.512	-100.012	-98.3725	-96.6883	-95.0885	-93.1405	-90.7972	-88.3807	-87.126	-84.9918	-83.0736	-81.059	-79.181	-76.743	-75.1819	-73.3141	-70.8966	-69.5311
-107.267	-105.674	-103.659	-101.81	-100.543	-97.6637	-95.953	-94.1105	-92.1228	-90.5269	-89.1533	-86.3018	-84.8223	-82.9977	-80.2322	-78.3131	-77.2179	-74.3539	-72.4046	-70.5909	-68.7072
-106.845	-105.234	-103.885	-101.592	-99.2018	-97.5252	-95.9298	-93.5985	-91.7183	-89.4085	-87.6513	-86.3754	-84.1869	-82.2201	-80.5807	-78.1035	-76.046	-74.114	-71.9546	-70.1197	-68.9421
-106.89	-105.142	-102.859	-101.242	-99.0809	-97.1449	-95.3937	-93.5054	-91.477	-89.4728	-87.4624	-86.3369	-84.0288	-81.6229	-80.6298	-78.2539	-76.0021	-73.9967	-71.9832	-70.1667	-68.5421
-106.157	-104.858	-102.345	-100.437	-98.2735	-97.2218	-94.8607	-93.403	-91.1672	-89.293	-87.1217	-85.3596	-83.2066	-81.1989	-79.4728	-77.6807	-75.5991	-73.7951	-71.897	-69.8917	-67.8579
-105.771	-103.596	-102.139	-100.092	-97.7535	-96.3147	-94.2909	-93.0644	-90.7155	-88.5038	-87.0533	-84.9936	-83.5779	-81.2227	-79.2953	-77.2528	-75.6656	-73.115	-71.7801	-69.6663	-68.1131
-105.323	-103.188	-101.578	-99.9048	-98.1036	-96.4993	-94.2662	-92.5644	-90.2542	-89.0963	-87.0354	-85.1902	-83.0403	-81.5224	-79.3812	-77.3675	-75.3385	-73.9302	-71.7216	-70.0712	-67.9325
-105.065	-103.426	-101.654	-99.3017	-97.5175	-96.0625	-94.2218	-92.4937	-90.6396	-88.4151	-86.4692	-84.6603	-82.8674	-81.1033	-79.0727	-77.1904	-75.0738	-72.9995	-71.7738	-69.698	-67.922
-104.371	-102.764	-101.131	-99.4448	-97.3033	-95.9273	-93.4223	-92.6812	-89.6773	-88.4867	-86.6407	-84.7213	-82.7561	-81.2478	-79.0602	-77.4414	-74.9436	-73.2056	-71.5179	-69.8191	-67.7168
-103.606	-102.671	-100.526	-99.1424	-97.0317	-95.397	-93.6547	-92.4015	-90.4293	-88.6229	-86.2975	-84.9151	-82.8285	-80.8939	-78.9359	-76.8024	-75.0994	-73.5437	-71.892	-69.6843	-67.9607
-103.555	-102.255	-100.384	-98.9805	-97.3564	-95.7276	-94.0319	-91.966	-90.3619	-88.1388	-86.39	-84.7394	-83.0289	-81.0149	-79.0441	-77.1489	-75.8984	-73.6716	-71.7267	-70.1235	-67.8307
-103.391	-102.101	-100.376	-98.6583	-97.1882	-96.25	-94.0877	-92.2646	-90.9982	-89.0262	-87.0946	-84.9677	-83.092	-81.4334	-79.4001	-77.742	-76.0908	-74.2442	-71.9692	-70.6852	-68.5028
-102.859	-101.866	-100.23	-99.026	-97.3442	-95.8346	-94.3559	-93.1174	-91.1121	-89.7396	-87.4454	-85.2992	-83.2677	-81.2579	-80.0061	-77.726	-76.4899	-74.3091	-72.7664	-70.6194	-68.7654
-103.242	-101.828	-100.34	-98.9899	-98.0581	-96.2265	-94.7241	-93.2837	-91.0969	-89.4833	-87.3031	-86.4456	-84.0853	-81.8742	-79.9829	-78.3659	-77.0584	-74.9579	-73.2852	-71.2999	-69.2938
-103.385	-102.19	-100.462	-98.9038	-98.3315	-96.9123	-94.7894	-93.1511	-92.3947	-90.236	-87.7708	-86.2787	-84.4105	-82.5121	-80.8496	-79.1322	-77.7317	-75.6587	-73.5394	-71.9592	-69.6212
-103.566	-102.055	-100.76	-99.7597	-98.3912	-97.3529	-95.4279	-93.8699	-92.7929	-91.2461	-89.1633	-86.7479	-85.6474	-83.1933	-81.3517	-79.4808	-78.1493	-76.2711	-74.3763	-72.6696	-69.4771
-103.717	-102.796	-101.451	-100.632	-99.5221	-97.5557	-96.732	-95.1459	-93.5482	-91.9626	-89.8868	-88.013	-86.3542	-84.0879	-82.5457	-80.3345	-78.9208	-76.7911	-75.4239	-72.9063	-70.7057
-103.893	-103.021	-102.109	-100.897	-100.224	-98.4989	-97.1635	-96.0464	-94.7078	-92.8726	-90.4701	-89.0745	-87.1018	-85.4688	-82.9886	-81.7719	-80.0082	-77.9764	-76.3796	-74.2902	-71.5003
-104.432	-103.724	-102.735	-101.922	-101.048	-99.6249	-98.1748	-97.238	-95.8705	-94.3921	-91.7714	-90.7721	-88.3489	-86.3406	-83.8339	-82.6805	-81.3036	-78.7378	-77.5051	-75.4303	-73.1262
-105.294	-104.264	-103.289	-102.865	-102.391	-100.764	-98.9206	-98.0245	-98.0661	-95.5717	-92.9585	-91.8517	-90.2232	-87.2736	-85.6704	-83.7332	-82.5742	-80.8009	-78.6663	-76.7703	-73.9914
-105.673	-105.337	-104.493	-104.227	-104.05	-101.696	-100.43	-99.5686	-99.6705	-97.0917	-94.5039	-93.1971	-92.0151	-88.7876	-87.4246	-85.1647	-84.0214	-81.9979	-80.1923	-78.1117	-75.7028
-106.355	-106.06	-106.313	-105.298	-105.692	-103.744	-103.057	-101.809	-101.653	-99.7893	-96.7509	-95.1291	-93.6446	-90.7546	-88.4519	-87.2376	-86.4409	-84.3417	-82.1632	-79.6652	-76.9897
-107.236	-107.418	-107.678	-107.112	-107.356	-105.703	-104.632	-103.797	-104.176	-102.242	-98.5415	-97.5429	-95.3022	-93.0004	-90.4625	-89.0322	-88.3827	-86.097	-84.1498	-81.7653	-78.4058
-108.919	-108.799	-109.42	-109.075	-110.246	-108.157	-107.269	-106.349	-106.391	-104.72	-101.45	-99.7579	-97.6216	-95.19	-93.0352	-91.57	-90.7006	-88.564	-86.0956	-84.3526	-80.4037
-110.722	-111.048	-111.595	-111.636	-112.417	-110.632	-109.744	-108.75	-109.411	-106.965	-103.812	-103.056	-100.154	-97.9365	-95.67	-94.1331	-93.1824	-90.9393	-89.3308	-86.3158	-82.3772
-112.316	-112.854	-113.887	-113.93	-114.906	-112.936	-113.18	-111.89	-112.363	-110.446	-106.089	-105.841	-103.442	-100.905	-98.6397	-97.62	-95.8998	-93.4141	-92.1673	-88.9003	-85.0809
-114.021	-114.925	-116.498	-116.968	-117.96	-116.314	-116.073	-115.252	-116.042	-114.112	-109.389	-109.132	-107.069	-103.88	-101.475	-100.667	-99.6341	-96.2002	-94.2936	-91.963	-88.2256
-116.546	-117.921	-119.84	-120.159	-121.927	-119.72	-119.531	-118.683	-119.662	-117.606	-113.349	-112.624	-110.854	-107.385	-105.131	-103.536	-103.398	-99.7907	-97.8732	-95.7011	-91.255
-118.835	-121.087	-123.574	-123.195	-125.867	-123.336	-123.548	-122.681	-124.139	-122.044	-116.947	-117.044	-114.655	-111.224	-109.246	-107.136	-107.427	-103.534	-101.797	-99.081	-93.8026
-121.727	-124.642	-127.169	-127.299	-129.795	-127.129	-127.202	-126.938	-129.108	-126.852	-121.226	-121.505	-119.651	-115.641	-113.523	-111.465	-111.725	-108.008	-106.151	-102.552	-97.4879
-125.591	-127.835	-131.253	-131.441	-134.499	-131.41	-132.419	-131.58	-133.663	-131.883	-125.45	-126.531	-123.254	-120.067	-117.74	-115.965	-116.397	-112.319	-110.224	-107.014	-101.596
-128.953	-131.397	-135.391	-135.881	-139.106	-136.467	-136.886	-136.2	-138.205	-136.664	-130.43	-131.727	-128.098	-125.313	-122.936	-121.028	-120.781	-117.286	-115.083	-111.327	-106.127
-132.905	-135.459	-140.081	-140.499	-143.886	-141.336	-142.487	-141.217	-143.329	-142.232	-135.852	-136.507	-133.973	-130.426	-128.301	-126.414	-125.89	-122.457	-120.081	-116.315	-110.855
-137.052	-140.042	-144.877	-144.875	-149.032	-146.986	-147.37	-146.788	-149.004	-147.004	-140.586	-142.097	-139.574	-135.777	-133.447	-131.465	-130.989	-127.915	-125.31	-121.158	-115.526
-140.915	-145.134	-149.661	-150.379	-154.187	-152.106	-152.677	-152.462	-154.358	-153.446	-145.752	-147.819	-144.494	-140.932	-138.825	-137.287	-136.532	-133.336	-130.787	-126.815	-120.713
-146.267	-150.2	-154.48	-155.442	-159.532	-157.824	-158.202	-157.765	-159.633	-158.178	-150.957	-153.115	-150.619	-146.725	-143.95	-142.622	-142.273	-138.26	-136.09	-132.106	-125.777
-151.411	-155.025	-160.022	-161.144	-164.801	-162.779	-163.625	-162.737	-164.772	-163.921	-156.698	-158.628	-155.666	-151.835	-149.699	-148.135	-147.634	-144.154	-141.657	-138.72	-131.002
-156.544	-160.215	-165.308	-166.494	-169.629	-168.311	-168.538	-167.37	-169.44	-168.527	-161.678	-163.946	-160.913	-157.85	-155.368	-153.387	-152.891	-149.897	-147.033	-144.25	-137.182
-161.402	-165.435	-170.139	-171.64	-174.193	-172.783	-172.617	-171.961	-174.032	-172.801	-166.362	-168.678	-165.463	-163.103	-160.531	-158.815	-158.018	-154.996	-152.612	-150.332	-142.904
-167.223	-170.512	-174.759	-176.455	-178.364	-176.55	-176.738	-176.085	-177.545	-176.131	-171.203	-172.145	-169.789	-167.571	-164.654	-164.247	-162.488	-159.897	-157.657	-155.195	-148.335
-172.365	-175.549	-178.439	-180.209	-181.737	-180.073	-179.557	-179.755	-180.238	-179.316	-174.563	-175.171	-173.648	-171.228	-169.122	-168.529	-167.049	-164.753	-162.284	-159.863	-153.528
-176.193	-179.57	-182.569	-182.961	-184.461	-183.019	-182.165	-181.874	-182.597	-182.18	-177.662	-178.407	-176.815	-174.392	-172.691	-171.87	-170.535	-168.195	-166.293	-163.939	-158.63
-180.417	-183.038	-185.6	-185.469	-186.865	-185.127	-184.293	-184.094	-184.738	-184.265	-179.851	-180.165	-178.427	-176.665	-175.678	-174.146	-173.056	-171.438	-169.796	-167.88	-162.572
-183.919	-185.858	-187.238	-187.562	-188.327	-187.042	-185.849	-185.307	-185.852	-184.884	-181.763	-181.938	-180.671	-178.706	-178.009	-176.85	-176.066	-173.961	-172.649	-170.917	-166.743
-185.807	-188.07	-189.365	-188.968	-189.26	-188.591	-187.683	-187.467	-186.467	-185.872	-183.567	-183.811	-182.071	-180.817	-179.4	-178.456	-178.089	-175.632	-174.525	-173.553	-169.688
-189.042	-189.439	-190.008	-190.349	-190.776	-188.872	-188.585	-188.711	-187.623	-186.686	-184.151	-184.855	-183.389	-182.072	-180.752	-179.713	-178.797	-177.499	-176.528	-174.844	-172.093
-190.939	-190.975	-191.387	-191.132	-191.282	-190.067	-190.03	-188.994	-189.518	-188.048	-185.612	-186.013	-184.17	-183.387	-182.208	-180.598	-179.853	-178.873	-177.995	-176.13	-174.065
-191.923	-191.758	-192.994	-192.489	-191.962	-191.133	-190.434	-189.752	-189.928	-188.791	-186.971	-186.682	-185.242	-184.293	-183.307	-181.755	-181.242	-179.979	-179.247	-177.864	-176.209
-193.19	-193.47	-193.677	-193.021	-192.473	-191.903	-191.023	-190.282	-189.932	-189.44	-187.541	-187.283	-186.412	-185.051	-184.04	-183.458	-182.782	-181.829	-180.516	-179.416	-177.224
-193.572	-194.256	-194.135	-194.081	-193.579	-192.301	-191.844	-191.023	-190.991	-189.453	-188.278	-187.498	-187.57	-185.699	-185.047	-184.127	-183.92	-182.578	-180.984	-180.16	-177.805
-194.997	-195.171	-194.664	-194.453	-194.416	-193.116	-192.01	-191.812	-190.98	-190.164	-189.37	-188.309	-187.865	-186.59	-186.301	-185.031	-184.452	-182.957	-181.97	-181.235	-179.598
-194.968	-195.829	-194.931	-194.481	-194.95	-193.65	-193.434	-192.134	-191.969	-190.875	-189.563	-189.159	-188.43	-187.364	-186.752	-185.328	-185.081	-183.937	-183.304	-182.4	-180.398
-195.848	-195.812	-195.664	-195.314	-194.793	-194.452	-193.788	-192.391	-191.915	-192.086	-189.713	-190.034	-188.405	-187.917	-186.666	-186.542	-185.179	-184.632	-183.613	-183.248	-180.934
-196.906	-195.818	-195.436	-195.324	-195.212	-194.793	-193.675	-193.226	-192.916	-192.272	-189.988	-189.994	-188.987	-188.639	-187.735	-186.906	-186.19	-185.3	-184.128	-184.402	-182.296
-196.437	-196.437	-196.201	-195.802	-195.878	-194.471	-194.434	-193.347	-192.854	-191.329	-191.271	-190.426	-190.089	-189.382	-188.44	-186.954	-187.242	-185.228	-185.022	-184.256	-183.148
-197.71	-196.963	-196.926	-195.899	-195.87	-194.871	-194.319	-193.898	-192.766	-192.141	-190.984	-191.277	-190.607	-189.546	-187.976	-187.699	-187.557	-186.591	-184.963	-184.34	-183.337
-197.599	-197.225	-197.308	-195.75	-195.556	-195.172	-194.35	-193.371	-193.34	-192.974	-191.223	-191.585	-190.018	-189.629	-188.415	-187.775	-187.209	-186.142	-186.359	-185.113	-183.85
-197.505	-197.753	-196.98	-196.16	-195.859	-195.162	-195.058	-194.428	-194.064	-192.284	-191.917	-191.176	-190.757	-189.611	-189.69	-188.239	-187.775	-187.357	-185.904	-185.054	-184.276
-198.061	-197.539	-196.543	-196.954	-195.587	-195.488	-195.138	-194.758	-193.445	-192.837	-192.816	-191.495	-190.877	-190.804	-189.147	-188.748	-188.197	-187.58	-186.307	-186.085	-184.973
-198.614	-197.89	-197.377	-196.606	-195.693	-195.834	-194.8	-194.456	-193.978	-193.76	-192.727	-191.502	-190.982	-190.376	-190.158	-189.269	-188.487	-187.857	-188.093	-186.228	-185.713
-198.647	-197.729	-197.654	-196.341	-196.493	-195.147	-194.692	-194.525	-193.362	-193.355	-192.252	-192.315	-191.567	-190.53	-189.768	-189.686	-188.668	-187.898	-187.249	-186.461	-185.236
-198.525	-197.522	-197.607	-196.916	-196.193	-195.765	-195.373	-194.845	-193.431	-193.588	-192.748	-192.692	-191.487	-190.908	-190.427	-189.661	-189.504	-188.609	-187.195	-187.498	-186.436
-198.514	-198.218	-197.548	-196.614	-196.184	-196.283	-195.212	-194.394	-194.552	-193.497	-192.734	-192.408	-192.243	-191.143	-190.442	-189.676	-189.469	-188.83	-188.098	-187.17	-186.241
-197.64	-198.095	-197.959	-196.184	-197.154	-195.513	-195.322	-195.678	-194.965	-193.451	-193.285	-192.492	-192.296	-192.13	-190.256	-190.64	-190.23	-188.54	-188.138	-187.421	-186.616
-199.14	-197.374	-197.051	-197.321	-196.97	-195.917	-194.936	-194.568	-193.837	-194.086	-193.457	-192.326	-191.895	-191.383	-191.574	-190.411	-189.98	-189.234	-188.124	-187.952	-186.87
-197.999	-198.048	-197.907	-197.315	-196.714	-196.063	-195.659	-194.7	-194.415	-194.15	-193.085	-193.512	-192.341	-191.724	-190.595	-190.659	-190.508	-189.43	-188.562	-188.096	-187.501
-198.314	-198.137	-197.809	-197.705	-196.366	-196.438	-195.562	-195.671	-194.622	-193.86	-193.447	-192.404	-191.459	-191.317	-191.223	-190.331	-190.108	-189.357	-188.708	-187.79	-187.758
-198.343	-197.358	-197.657	-196.063	-196.207	-196.274	-195.344	-194.612	-194.153	-193.855	-192.902	-193.062	-192.508	-191.162	-190.581	-190.721	-189.743	-189.468	-188.712	-188.783	-187.778
-198.473	-198.266	-197.932	-197.502	-196.445	-195.566	-195.204	-194.993	-194.787	-193.861	-193.249	-192.659	-193.178	-192.028	-191.05	-191.015	-190.881	-189.978	-188.835	-189.199	-187.837
-199.239	-198.618	-197.482	-197.613	-196.359	-195.096	-195.98	-195.086	-194.473	-193.437	-192.993	-193.026	-192.12	-191.84	-191.458	-190.971	-190.115	-189.743	-189.32	-188.461	-188.086
-198.654	-198.093	-197.684	-196.455	-196.508	-195.409	-195.995	-195.2	-194.021	-194.34	-194.084	-193.514	-192.155	-191.92	-191.652	-191.187	-190.297	-190.186	-189.275	-189.118	-188.343
-198.328	-198.534	-196.413	-195.928	-196.414	-196.062	-195.288	-194.113	-194.311	-193.999	-193.044	-192.757	-192.399	-191.554	-191.322	-190.482	-190.251	-190.634	-189.764	-189.003	-187.777
-198.259	-197.517	-197.735	-197.369	-195.949	-196.031	-195.604	-194.323	-194.675	-194.265	-193.651	-192.593	-192.861	-192.322	-191.496	-191.533	-190.404	-189.51	-189.088	-188.538	-188.215
-198.501	-197.82	-196.688	-196.54	-196.15	-195.762	-195.263	-195.253	-194.682	-193.955	-192.6	-192.453	-192.003	-191.681	-190.975	-191.088	-190.916	-190.357	-189.615	-189.401	-188.414
-197.968	-197.29	-197.214	-195.908	-196.167	-195.667	-195.725	-194.541	-193.816	-193.487	-193.869	-193.913	-192.143	-191.617	-191.21	-191.581	-190.645	-189.979	-189.677	-189.331	-188.807
-197.561	-198.104	-197.02	-196.069	-196.62	-197.022	-194.611	-194.719	-194.084	-193.526	-193.472	-194.035	-192.194	-192.416	-190.939	-191.216	-191.015	-190.871	-190.269	-189.983	-188.34
-198.287	-197.435	-196.715	-197.172	-196.482	-195.64	-195.459	-195.109	-193.974	-193.306	-193.014	-192.251	-192.694	-191.693	-191.547	-191.596	-190.1	-190.866	-189.934	-189.036	-188.728
-197.32	-197.197	-197.047	-196.108	-196.585	-195.185	-194.455	-194.686	-194.62	-193.922	-193.299	-193.718	-192.965	-192.193	-192.785	-191.052	-190.965	-190.283	-189.675	-189.459	-189.198
-197.982	-197.753	-196.847	-196.725	-196.235	-195.979	-195.121	-194.537	-193.569	-193.513	-193.302	-192.914	-192.559	-192.622	-191.553	-190.203	-191.108	-190.097	-190.611	-189.845	-189.74
-197.046	-196.57	-196.038	-196.343	-195.286	-194.806	-195.408	-195.641	-194.037	-193.618	-193.46	-192.94	-192.951	-192.213	-192.305	-191.666	-191.711	-190.516	-188.818	-189.715	-189.703
-196.76	-197.43	-196.288	-195.773	-195.419	-195.012	-194.917	-194.309	-193.461	-193.038	-193.742	-192.74	-192.168	-192.139	-191.316	-191.163	-190.501	-190.396	-190.233	-189.897	-188.848
-197.223	-197.238	-196.086	-196.756	-195.677	-195.407	-194.599	-194.946	-194.427	-193.829	-193.291	-193.035	-192.51	-191.743	-192.021	-191.068	-190.603	-190.997	-189.366	-189.711	-188.931
-197.452	-196.086	-197.29	-195.519	-194.785	-195.724	-193.184	-194.008	-193.494	-194.409	-192.959	-193.411	-192.806	-192.482	-190.935	-191.039	-191.152	-190.285	-190.074	-190.109	-189.079
-197.649	-196.282	-195.772	-195.903	-195.645	-195.398	-194.827	-194.159	-193.009	-193.98	-192.921	-191.943	-192.877	-192.539	-191.633	-191.597	-190.439	-190.505	-190.482	-189.584	-189.269
-196.999	-196.681	-197.13	-196.204	-196.038	-195.387	-194.404	-194.603	-192.929	-193.837	-193.839	-193.53	-192.672	-192.083	-191.465	-191.246	-190.307	-190.409	-190.093	-190.318	-189.905
-196.652	-196.159	-195.613	-195.401	-195.217	-195.19	-194.657	-194.034	-193.421	-193.271	-192.497	-192.148	-192.66	-192.326	-191.974	-191.589	-191.333	-190.275	-190.539	-189.273	-189.531
-196.73	-196.55	-196.191	-196.433	-195.504	-194.433	-195.136	-193.721	-193.693	-193.213	-193.074	-193.151	-192.609	-191.176	-191.946	-191.505	-190.565	-190.052	-190.506	-190.004	-189.102
-197.06	-195.558	-195.806	-196.408	-195.232	-195.465	-194.686	-194.517	-193.992	-193.402	-192.943	-192.167	-192.831	-191.312	-191.894	-190.896	-190.841	-191.004	-190.976	-189.822	-189.98
-197.331	-197.006	-194.943	-195.126	-194.736	-194.836	-194.144	-193.843	-193.09	-192.567	-193.618	-192.152	-192.206	-192.153	-192.397	-191.336	-190.776	-189.583	-190.675	-190.437	-189.334
-196.587	-195.983	-195.421	-195.239	-194.562	-195.03	-193.71	-194.296	-194.17	-193.866	-193.978	-192.998	-192.289	-190.96	-191.671	-189.698	-190.005	-191.094	-189.78	-189.479	-189.428
-195.471	-196.83	-195.55	-195.92	-196.621	-193.802	-193.703	-193.31	-193.869	-193.381	-192.528	-192.236	-192.275	-190.605	-191.312	-191.564	-190.969	-190.32	-189.675	-189.877	-189.009
-197.197	-196.552	-194.934	-194.438	-195.605	-194.333	-194.225	-193.612	-193.613	-191.912	-192.954	-192.21	-191.876	-192.086	-191.475	-191.721	-191.25	-190.036	-189.814	-189.722	-190.521
-195.699	-195.392	-195.379	-193.728	-195.755	-195.416	-194.233	-193.529	-193.184	-193.422	-192.582	-192.347	-192.323	-193.453	-191.604	-190.633	-191.223	-190.644	-189.796	-189.678	-188.63
-196.352	-195.792	-195.784	-196.169	-193.681	-194.189	-194.243	-193.297	-192.531	-193.268	-194.179	-191.94	-192.622	-191.825	-191.887	-190.499	-191.421	-190.743	-189.937	-189.436	-189.425
-196.892	-195.621	-195.171	-194.912	-195.289	-195.014	-195.161	-193.405	-193.136	-192.655	-191.892	-192.424	-191.494	-191.673	-191.205	-190.715	-191.119	-190.917	-190.52	-189.485	-190.416
-194.332	-196.001	-195.075	-195.143	-194.852	-194.269	-194.312	-193.472	-193.14	-192.419	-192.138	-191.529	-191.965	-191.743	-191.254	-190.445	-190.753	-189.925	-190.189	-189.641	-189.314
-195.713	-195.774	-195.459	-195.572	-194.043	-194.259	-193.64	-193.433	-193.401	-194.029	-192.946	-193.251	-191.461	-192.915	-191.149	-191.21	-190.864	-190.221	-189.861	-189.419	-190.342
-196.165	-194.972	-196.133	-194.392	-194.154	-193.814	-193.706	-192.338	-193.078	-191.7	-193.087	-192.155	-191.713	-193.054	-192.004	-190.691	-191.524	-190.671	-190.551	-189.869	-190.11
-195.966	-195.36	-194.673	-195.836	-195.318	-193.876	-193.202	-192.535	-192.965	-193.042	-192.792	-191.369	-190.585	-191.014	-190.467	-190.37	-190.084	-190.085	-190.061	-189.374	-189.711
-195.535	-194.296	-194.596	-193.378	-194.368	-193.855	-193.987	-192.465	-193.011	-193.043	-191.914	-191.939	-192.389	-190.724	-191.404	-190.451	-190.293	-189.587	-189.556	-189.826	-189.983
-195.06	-194.037	-195.511	-194.398	-194.231	-193.352	-194.383	-192.444	-193.25	-192.508	-191.054	-192.11	-191.822	-191.188	-191.741	-190.567	-190.537	-189.39	-190.153	-189.575	-189.792
-196.29	-194.799	-195.304	-195.316	-195.02	-193.708	-192.86	-193.656	-192.951	-192.11	-192.335	-192.373	-191.404	-192.096	-190.653	-190.707	-190.865	-190.201	-188.934	-189.286	-189.491
-194.533	-194.465	-194.38	-193.823	-194.261	-194.312	-194.529	-193.13	-193.089	-192.569	-192.335	-190.585	-191.871	-191.258	-190.746	-190.573	-189.159	-190.552	-190.017	-189.188	-188.381
-195.166	-194.188	-194.825	-194.607	-194.295	-194.445	-194.142	-192.898	-192.856	-192.55	-192.073	-190.528	-190.647	-191.819	-190.993	-190.456	-190.592	-189.196	-189.763	-189.391	-189.956
-195.715	-194.948	-193.87	-194.643	-192.176	-192.693	-192.867	-193.548	-192.569	-193.014	-192.25	-191.824	-192.121	-191.586	-190.146	-191.268	-190.08	-189.937	-190.575	-189.887	-189.74
-195.146	-194.575	-194.323	-194.049	-194.498	-193.046	-192.632	-192	-192.609	-191.1	-192.265	-191.556	-191.168	-191.421	-190.289	-189.716	-190.55	-190.572	-189.332	-189.744	-188.99
-194.797	-195.382	-194.787	-194.156	-192.773	-193.026	-191.831	-192.529	-192.387	-193.469	-192.188	-193.244	-190.41	-191.251	-190.321	-189.96	-190.626	-190.666	-189.366	-189.364	-189.008
-195.062	-193.918	-195.369	-193.771	-192.803	-192.877	-192.776	-193.17	-190.161	-191.935	-191.861	-191.029	-190.514	-191.14	-190.692	-191.144	-190.269	-190.487	-190.602	-189.401	-189.072
-194.681	-194.186	-194.279	-192.44	-193.135	-192.412	-193.345	-191.965	-191.938	-191.742	-191.281	-193.354	-191.47	-191.641	-190.109	-190.488	-189.677	-189.634	-190.619	-189.583	-188.678
-193.943	-192.043	-192.731	-193.652	-193.766	-192.655	-192.579	-190.73	-191.05	-192.322	-192.1	-193.021	-190.253	-190.641	-191.098	-190.533	-190.147	-190.726	-188.943	-189.456	-189.623
-193.497	-193.561	-194.676	-193.57	-194.683	-193.273	-192.837	-192.87	-192.568	-192.054	-192.623	-191.649	-190.882	-189.568	-190.35	-190.441	-190.212	-189.741	-188.969	-189.606	-189.45
-194.245	-194.146	-193.08	-192.631	-194.546	-193.177	-192.925	-192.215	-191.069	-191.195	-192.18	-191.056	-191.219	-190.122	-190.63	-191.012	-189.562	-190.47	-189.577	-190.079	-189.488
-193.981	-193.966	-192.774	-194.397	-193.493	-192.478	-192.534	-193.628	-192.272	-192.561	-191.752	-190.312	-192.086	-191.018	-189.578	-190.121	-189.853	-189.436	-189.877	-189.249	-189.559
-194.598	-195.173	-194.676	-193.57	-194.683	-192.468	-193.535	-192.137	-192.01	-192.231	-191.824	-191.025	-191.821	-191.011	-190.927	-190.484	-189.565	-189.891	-189.539	-187.469	-190.089
-193.926	-193.966	-193.08	-192.631	-194.546	-192.478	-192.534	-193.628	-192.272	-191.712	-191.71	-190.312	-189.953	-189.826	-190.293	-189.783	-190.092	-190.017	-188.492	-189.531	-189.854
-194.134	-195.173	-192.774	-194.397	-193.493	-192.468	-193.535	-192.137	-192.01	-191.712	-191.71	-191.025	-192.745	-190.22	-190.806	-190.615	-190.269	-189.271	-188.947	-189.745	-189.107

## Sheet: Fig_2b_leftpanel_Omega=-100
-1.70632	-2.57172	-33.1903	-24.5288	-9.53288	-12.55	-14.3195	-15.418	5.19703	8.3522	9.40406	-22.5925	-25.3372	-27.5218	-28.8983	-31.689	-34.3033	-36.7699	-39.3354	-41.2184	-43.4593	-46.0966	-48.1395	-51.3063	-53.8245	-55.8694	-58.4169	-61.2779	-65.6433	-69.3586	-70.6167
-38.7005	-38.6268	-1.11716	-5.20123	-15.0683	-2.92837	-14.3195	3.14606	-19.1946	-22.8039	-25.0479	10.2103	10.4386	10.3631	9.9036	7.65032	-34.3033	3.78027	-39.3354	-41.2184	-43.4593	-46.0966	-10.0272	-12.3425	-15.7066	-17.0845	-20.9506	-23.5479	-33.8112	-41.6621	-50.3665
1.2617	1.68566	-20.6815	-19.0383	-8.89495	-13.1741	-2.44343	-18.2349	-12.71	-10.8593	-10.0591	-29.1392	-31.6361	-34.7483	-36.6879	-38.235	5.22214	-36.7699	0.593057	-1.8264	-3.91845	-7.20805	-48.1395	-51.3063	-31.6937	-55.8694	-58.4169	-28.9309	-26.6674	-29.167	-35.3412
-18.1249	-19.2771	-5.801	-6.91579	-17.8881	-14.9777	-15.2255	-11.9234	-13.8653	-15.5789	-17.115	-8.42435	-7.84733	-8.31406	-9.28311	-11.0235	-40.6456	3.78027	-42.3517	-41.1192	-40.7642	-38.8901	-10.0272	-12.3425	-53.8245	-17.0845	-20.9506	-61.2779	-34.6821	-33.0657	-35.791
-4.63561	-4.8414	-12.2434	-14.1965	-8.56583	-11.2924	-13.2942	-13.4129	-13.9666	-14.6409	-14.9406	-19.5054	-19.9745	-20.8849	-21.2686	-21.0094	-13.0963	-41.6387	-17.6371	-20.4237	-22.5395	-25.3171	-37.3598	-33.9522	-15.7066	-31.0191	-29.7892	-23.5479	-39.486	-42.9999	-45.9519
-12.5833	-13.4595	-10.1016	-10.5903	-14.3763	-14.0669	-12.1205	-13.6934	-15.3136	-16.4921	-17.0006	-14.4617	-16.1135	-18.077	-18.3308	-19.9712	-20.3746	-15.8978	-20.3987	-21.4374	-20.9933	-21.3231	-27.8364	-29.7824	-31.6937	-32.681	-34.002	-28.9309	-65.6433	-39.8854	-44.361
-8.78711	-9.2534	-11.5367	-12.0519	-11.3502	-13.3792	-13.3692	-14.6272	-14.0642	-15.0556	-15.3397	-18.0446	-18.734	-19.5496	-19.5227	-18.8405	-22.4114	-20.8421	-25.2402	-26.2347	-27.4467	-28.2406	-23.0338	-24.2205	-31.6207	-28.37	-31.0076	-34.7621	-33.8112	-39.4097	-44.7315
-11.258	-10.9588	-10.4506	-11.5291	-13.4605	-12.9715	-13.8211	-13.7073	-15.2678	-16.6839	-16.6479	-16.7918	-17.4245	-17.993	-19.0871	-21.1471	-19.9481	-24.2306	-21.6745	-22.8735	-23.1835	-25.6353	-28.4518	-28.4521	-27.2104	-28.9477	-30.8533	-33.3521	-26.6674	-40.888	-44.6526
-10.3573	-10.2618	-12.0469	-12.5126	-11.4101	-13.1244	-13.5713	-14.8142	-15.014	-15.3571	-16.4478	-17.3783	-18.3955	-19.8738	-19.9709	-20.4159	-21.719	-20.4219	-24.027	-24.3773	-24.8182	-26.3479	-26.8606	-29.2868	-28.5793	-31.1904	-32.2694	-32.0861	-34.6821	-69.3586	-46.3534
-10.5722	-10.6452	-11.2141	-12.2105	-13.0052	-13.6596	-14.2728	-14.2242	-15.1993	-16.3367	-16.9994	-17.2419	-19.108	-19.1199	-20.1007	-20.8468	-21.631	-22.8415	-23.8839	-24.4083	-25.3626	-26.8953	-27.5893	-29.0164	-30.3588	-31.0072	-33.5136	-33.1033	-39.486	-41.6621	-47.739
-10.5727	-11.1897	-12.3234	-12.2708	-13.5812	-13.5469	-14.1989	-14.9985	-16.0609	-16.0109	-16.6886	-17.7407	-17.9312	-19.4294	-19.7669	-21.4018	-21.6022	-22.7367	-23.4455	-25.1374	-25.787	-27.33	-27.8448	-29.3387	-30.6194	-31.066	-33.3458	-34.5346	-35.0967	-29.167	-47.9357
-10.6075	-11.3561	-11.4966	-13.1647	-13.1316	-13.5719	-13.9911	-14.8934	-16.1336	-16.4187	-17.165	-17.5202	-18.5746	-19.6202	-20.6439	-21.167	-22.0748	-23.0577	-24.1379	-24.6848	-26.3512	-27.7045	-28.4118	-29.9905	-29.7483	-31.7175	-33.6513	-34.5528	-35.6745	-33.0657	-70.6167
-10.6168	-10.8927	-11.4951	-12.3661	-13.3812	-13.8488	-14.4282	-15.6827	-15.9681	-16.7267	-17.1987	-18.519	-18.9	-19.9138	-20.4024	-22.2755	-22.8691	-23.088	-23.7672	-25.7323	-26.2439	-27.0961	-28.5224	-29.6845	-31.0368	-32.4494	-34.5454	-35.3918	-38.3052	-42.9999	-50.3665
-11.175	-11.7317	-11.9084	-12.9242	-13.4987	-14.2267	-14.1872	-15.0538	-15.7804	-16.6318	-17.6263	-17.8733	-19.4908	-20.4823	-20.8495	-22.1432	-22.8408	-23.5572	-24.5842	-26.046	-26.5299	-28.4938	-29.4842	-30.3004	-32.1659	-32.5063	-34.8467	-35.9101	-38.25	-39.8854	-35.3412
-10.9337	-10.7863	-11.7927	-12.7424	-14.0711	-14.0172	-14.7936	-15.9499	-16.6187	-17.08	-18.456	-18.3788	-18.74	-20.4314	-21.3255	-22.0597	-22.8098	-23.957	-25.3549	-26.088	-27.5971	-28.9237	-29.7704	-31.306	-32.0114	-33.9935	-35.2441	-36.1006	-38.9526	-39.4097	-35.791
-11.7372	-11.9831	-13.1688	-12.868	-12.939	-14.6323	-15.5332	-16.0454	-15.8118	-17.7734	-17.7979	-18.6331	-20.1467	-20.7426	-21.786	-22.6526	-23.4908	-24.2757	-25.5075	-26.7913	-28.1261	-29.6702	-29.9581	-31.9765	-33.0828	-34.2613	-35.4244	-36.9392	-39.502	-40.888	-45.9519
-11.6217	-11.8501	-12.2987	-13.2017	-14.6889	-14.6765	-14.8746	-17.0249	-16.9284	-17.4274	-18.3576	-19.7192	-20.0293	-21.1112	-21.3352	-23.4132	-23.3922	-23.7048	-26.1965	-26.9086	-27.9367	-29.4363	-30.7821	-32.602	-33.1049	-34.1765	-36.3724	-37.561	-40.0591	-41.6445	-44.361
-11.8759	-11.6774	-13.8036	-13.9574	-13.8853	-15.3329	-15.3546	-16.3054	-17.0606	-17.7821	-18.2531	-19.4774	-20.5483	-21.5734	-22.3936	-23.0147	-23.8074	-25.6449	-26.4972	-27.3775	-28.588	-29.9553	-30.6459	-32.2164	-33.9882	-35.6489	-36.8959	-38.0277	-40.379	-42.456	-44.7315
-11.9682	-12.3351	-12.6406	-13.8493	-14.5697	-15.3792	-15.9024	-16.6582	-17.1762	-18.3137	-18.3564	-19.4124	-20.1462	-22.1847	-22.1413	-22.9845	-24.7817	-25.3437	-26.8082	-28.1331	-29.1324	-31.065	-31.8407	-32.7329	-34.3796	-35.6623	-37.8731	-39.5963	-41.572	-43.4664	-44.6526
-11.6036	-12.86	-13.1337	-14.3668	-13.9455	-14.8581	-16.0938	-16.8349	-17.5335	-18.5724	-19.1752	-19.7529	-21.2265	-21.7607	-22.4164	-24.6509	-24.6363	-25.6874	-27.2934	-28.3524	-29.5786	-30.8349	-32.3337	-33.6631	-35.0392	-36.2311	-38.5854	-39.7143	-42.4151	-44.2746	-46.3534
-11.9613	-12.6239	-13.7676	-13.9969	-14.9396	-15.9257	-15.943	-16.6673	-17.6766	-18.9143	-19.3375	-19.5539	-20.928	-22.8496	-22.8715	-24.5847	-25.2028	-26.2614	-27.8944	-28.9265	-30.623	-31.9364	-32.7785	-34.1887	-35.8442	-37.2928	-39.0001	-40.5272	-43.1167	-44.9559	-47.739
-12.1764	-13.1343	-13.9026	-15.1218	-14.9821	-15.7873	-16.2252	-17.5018	-17.9044	-18.9374	-19.2016	-19.8832	-21.2509	-22.4559	-23.2597	-25.0526	-24.8474	-26.1354	-28.2994	-29.6881	-30.2754	-31.962	-33.1145	-35.4648	-36.327	-37.2935	-39.97	-41.2531	-43.4462	-45.4414	-47.9357
-12.8626	-12.9978	-13.6479	-14.8057	-15.2659	-15.9505	-16.3764	-17.396	-18.4699	-18.9006	-20.1912	-20.5781	-21.5189	-23.1734	-23.6652	-25.213	-25.6777	-26.0215	-28.5576	-29.9	-30.8031	-32.6595	-34.3209	-35.2345	-36.7176	-38.4499	-40.6707	-41.9741	-44.7101	-47.37	-48.7734
-12.9373	-13.0863	-14.3566	-15.307	-15.5684	-16.0447	-16.6753	-17.8962	-18.7172	-19.7764	-20.6486	-21.3571	-21.575	-23.5317	-23.5897	-25.3863	-26.4207	-27.5069	-28.9838	-29.5437	-32.154	-33.2876	-34.7866	-36.6276	-37.2674	-39.0811	-41.936	-43.0629	-45.8061	-48.2542	-50.508
-12.8759	-12.9146	-13.8487	-15.1234	-15.3955	-16.9325	-16.687	-18.003	-18.8048	-20.0947	-20.6443	-21.5069	-22.4908	-23.5864	-24.5294	-26.1733	-26.1332	-27.2071	-29.6105	-30.2964	-31.9239	-33.8433	-34.7408	-36.8134	-38.0999	-39.7613	-42.6402	-42.9881	-46.6985	-48.9314	-51.558
-13.0314	-13.5866	-14.346	-15.4625	-15.8051	-16.6208	-17.75	-17.7897	-19.0167	-20.2658	-20.8851	-21.4504	-23.0697	-24.1448	-25.2792	-26.1972	-27.309	-28.2319	-29.9902	-31.5643	-32.8127	-34.2002	-35.7053	-37.4954	-38.9125	-40.0282	-42.7408	-44.5775	-47.5426	-49.3972	-52.353
-13.5566	-13.4601	-14.9983	-15.6508	-15.899	-17.2678	-17.0254	-18.4712	-20.1479	-20.0591	-21.1726	-22.0187	-23.1887	-24.8389	-25.1367	-27.5709	-27.2658	-28.69	-30.1772	-31.9568	-32.7977	-35.2022	-37.0462	-38.6699	-39.9508	-41.3725	-43.728	-45.4532	-48.5685	-51.1652	-53.4994
-13.182	-14.2726	-14.7277	-15.8789	-16.3085	-16.948	-17.8032	-18.8573	-19.2134	-21.3455	-21.3059	-22.1725	-22.9694	-24.6724	-25.6531	-26.8002	-28.2475	-29.0051	-30.8242	-32.375	-33.7878	-35.4434	-36.8366	-38.9741	-40.251	-41.7199	-44.7654	-46.0444	-49.3154	-51.7792	-54.9249
-13.4455	-13.6561	-14.7189	-16.0048	-16.7982	-17.5997	-18.3586	-18.9794	-20.0145	-20.6982	-21.9229	-22.3549	-23.5734	-25.1552	-25.8877	-27.7851	-28.3148	-29.3244	-30.7507	-32.7955	-34.4106	-35.8466	-37.955	-39.6699	-41.1233	-43.4445	-45.4832	-47.1616	-50.6824	-52.6793	-56.7862
-13.2337	-14.2761	-15.557	-16.8835	-16.2544	-17.89	-18.1939	-18.8018	-20.1626	-20.7492	-21.9553	-22.7414	-24.2467	-25.7647	-26.6091	-28.1558	-29.4357	-29.9207	-32.291	-33.1913	-34.6351	-36.8226	-38.773	-40.4093	-42.5249	-43.682	-46.0214	-48.5934	-52.056	-55.1755	-57.9003
-13.6199	-14.5683	-15.5013	-15.8052	-16.8102	-18.1541	-18.786	-20.0961	-20.24	-21.9941	-22.5046	-23.3761	-24.1241	-26.5764	-27.3044	-28.5692	-29.6053	-30.4249	-32.4342	-34.4501	-35.7536	-38.0423	-39.4941	-41.3292	-42.8769	-44.3077	-47.6784	-49.246	-52.7711	-55.9437	-59.1433
-13.715	-15.0845	-15.2398	-16.6827	-17.4085	-18.7088	-19.504	-19.6777	-20.6932	-21.6443	-22.6936	-23.4526	-25.2453	-26.437	-27.5342	-29.3714	-29.9914	-30.8504	-33.3167	-34.1659	-36.1544	-38.5985	-39.9746	-41.8212	-43.3772	-45.4587	-48.9272	-49.8397	-54.1321	-57.0764	-60.7353
-14.5136	-14.9287	-15.9045	-17.4243	-17.9109	-17.7092	-19.056	-20.6455	-21.1503	-22.1293	-22.9233	-24.5518	-25.0953	-26.8344	-28.181	-29.149	-30.8758	-31.5998	-34.0428	-35.5216	-36.9629	-39.2895	-40.5689	-42.6068	-44.8413	-46.968	-50.1516	-51.2575	-55.5438	-58.8133	-62.6829
-14.3694	-15.4775	-15.407	-17.0319	-17.9707	-18.4613	-19.9232	-20.5551	-21.108	-22.3376	-23.45	-24.6977	-25.6439	-27.4771	-28.0991	-30.2441	-31.1974	-31.927	-33.9111	-36.494	-38.0175	-40.3209	-41.5121	-43.6937	-45.5326	-47.7644	-50.8189	-52.6239	-56.7517	-59.7354	-64.428
-14.5401	-15.4551	-16.6171	-17.4389	-18.3584	-19.14	-19.9839	-20.2978	-21.8202	-22.783	-23.9427	-25.1528	-26.7774	-28.0457	-28.6757	-31.1976	-31.5508	-32.6702	-34.7144	-37.0575	-38.5734	-40.5226	-42.8352	-44.6952	-46.6208	-48.8227	-51.787	-54.3799	-57.9665	-61.3883	-66.2957
-15.1767	-15.8545	-16.3136	-18.1581	-18.5757	-19.4142	-19.9797	-22.0071	-22.6965	-23.6957	-24.275	-25.7375	-26.8175	-28.7507	-29.2024	-30.8633	-32.458	-33.812	-35.5828	-37.1604	-39.2862	-41.4075	-43.8315	-45.9451	-47.5823	-50.354	-53.2219	-56.0811	-59.427	-62.354	-67.6444
-14.6735	-15.9564	-17.1483	-18.2206	-18.6271	-19.5889	-20.5138	-21.649	-22.4346	-23.7195	-24.9587	-25.4704	-26.8367	-29.2321	-29.9572	-31.5697	-33.0838	-34.6933	-36.3786	-38.0042	-40.2174	-42.6332	-44.1493	-46.2295	-48.0738	-51.3757	-54.9335	-57.0766	-61.1146	-64.2777	-69.5445
-15.5242	-16.4723	-17.1024	-18.8953	-18.9129	-20.1686	-20.8764	-21.7523	-22.8882	-24.1186	-25.1615	-26.2225	-27.4921	-29.1221	-29.8064	-32.2808	-33.2373	-35.0975	-37.2006	-39.2406	-40.9592	-43.6442	-45.2151	-47.3946	-49.7929	-52.3197	-55.8348	-57.7466	-62.874	-66.5249	-71.5902
-15.8775	-16.4407	-17.0656	-18.4916	-19.1378	-20.5633	-20.924	-22.2722	-23.194	-24.9365	-25.587	-26.4997	-28.3402	-29.6483	-30.9001	-32.6245	-34.1017	-35.0332	-37.7837	-39.5045	-41.9523	-44.2189	-46.3532	-49.0967	-51.2909	-53.7255	-56.8021	-59.3231	-64.9535	-68.2477	-73.2826
-15.9497	-16.6886	-17.8737	-18.3933	-19.8737	-20.2313	-21.642	-22.5899	-24.1037	-25.0496	-25.6194	-27.485	-28.5087	-30.8071	-31.5903	-33.872	-34.6487	-35.6727	-38.6069	-40.431	-42.5442	-45.0136	-47.6577	-50.2714	-52.7205	-54.6028	-59.0104	-61.1369	-66.3731	-69.8265	-75.3249
-16.7018	-16.5606	-17.4397	-19.2109	-20.1855	-21.634	-22.0154	-23.4379	-23.8302	-25.9078	-26.1718	-28.3183	-28.6827	-31.8063	-32.1075	-34.1846	-35.0889	-37.4796	-39.65	-41.331	-44.0296	-46.2329	-48.8373	-50.8538	-53.9033	-55.789	-60.3818	-63.4502	-67.977	-71.9721	-77.9298
-16.3303	-17.5323	-18.578	-19.24	-20.2748	-21.5901	-22.168	-23.5399	-24.6131	-26.2989	-26.9563	-28.206	-29.9778	-31.6656	-32.6845	-35.483	-35.7231	-37.7029	-40.1122	-42.3114	-44.5051	-47.6697	-49.7182	-51.6013	-55.2016	-58.0234	-61.91	-65.2407	-70.2	-74.4629	-80.1413
-17.2333	-17.6958	-18.0993	-20.1239	-20.7425	-21.9819	-22.2602	-23.8646	-25.0647	-26.2433	-27.6037	-29.0065	-29.8642	-32.1038	-32.7469	-35.7277	-36.8027	-38.7771	-41.4679	-43.6545	-45.4019	-48.3996	-50.3622	-53.0171	-56.5254	-59.5991	-63.4847	-67.4113	-71.7389	-76.3428	-82.5126
-16.8524	-17.9102	-19.057	-20.9804	-21.0137	-21.9665	-23.4426	-24.2699	-25.4373	-26.3392	-28.0959	-29.34	-30.9641	-32.7617	-34.0779	-36.1752	-37.2171	-39.1143	-42.1872	-44.0623	-46.5527	-49.5139	-52.4902	-55.0508	-57.7799	-61.1105	-65.3751	-68.7853	-74.1096	-78.4489	-85.0348
-17.1454	-18.5089	-19.1918	-19.7894	-21.4854	-22.6348	-23.6996	-25.0391	-25.1781	-27.6139	-28.3576	-29.8223	-31.0749	-34.2018	-35.0168	-37.0844	-38.8869	-40.0242	-43.1817	-44.9927	-47.8334	-50.5401	-53.8919	-56.8563	-59.5642	-62.9672	-66.9679	-70.0371	-76.3812	-81.5606	-88.1665
-17.7673	-18.8429	-19.7768	-21.2979	-21.9125	-23.049	-23.8155	-25.2123	-26.1788	-27.6655	-29.1832	-30.6466	-31.7038	-34.6318	-35.6633	-37.7722	-39.2035	-40.8891	-44.3859	-46.9126	-48.6867	-51.7395	-55.268	-58.1237	-61.3115	-64.4411	-69.3672	-72.6507	-78.4715	-83.8924	-91.4545
-18.0954	-18.6263	-19.6671	-21.0463	-22.7443	-23.2417	-24.6081	-25.5336	-27.0262	-28.531	-29.6608	-31.1522	-32.9729	-35.5401	-36.2176	-38.2373	-40.4579	-41.8143	-44.7955	-47.2011	-49.3214	-54.0095	-57.0623	-59.6005	-63.1064	-66.1069	-71.176	-74.195	-80.6719	-86.0726	-93.5968
-18.6642	-19.3416	-20.3217	-21.4082	-22.7511	-23.7036	-24.7729	-25.8117	-27.5982	-28.893	-30.636	-31.705	-33.1152	-36.0114	-37.3248	-39.9562	-41.6742	-42.858	-46.0685	-48.2475	-51.1429	-55.3213	-58.6892	-61.2498	-64.6943	-68.0643	-73.1527	-76.7353	-83.7832	-88.5656	-96.1634
-18.9549	-19.6145	-21.022	-21.6004	-23.1612	-24.296	-25.3169	-27.0493	-27.4409	-29.7398	-30.4426	-32.2388	-33.9438	-36.9937	-38.0248	-40.3528	-41.9416	-43.731	-47.3185	-49.7163	-52.5076	-56.8737	-59.2674	-62.2174	-66.255	-70.0474	-75.1822	-79.0088	-86.4376	-90.9011	-98.9563
-19.0045	-20.4895	-21.2453	-22.3283	-24.038	-24.8149	-25.6384	-27.3381	-28.3213	-30.2223	-31.1956	-32.6705	-34.8162	-37.4899	-38.9562	-41.3292	-42.3256	-44.8728	-48.4389	-50.8917	-54.1133	-58.3782	-60.9107	-64.0452	-68.1051	-71.5572	-77.4963	-81.1695	-88.7043	-94.3129	-102.436
-19.6266	-20.1315	-21.5312	-22.8881	-24.0018	-25.3644	-26.2703	-27.103	-29.0696	-31.2686	-33.0342	-33.3841	-35.2225	-38.1378	-39.6274	-42.2533	-43.5714	-46.0159	-49.6111	-51.8217	-55.0194	-59.6161	-62.9217	-66.6593	-70.2607	-73.8395	-79.919	-83.6535	-91.5204	-97.483	-105.897
-19.9688	-20.5903	-21.1746	-23.9533	-24.738	-25.8365	-27.4209	-28.5694	-29.954	-31.3015	-33.2322	-34.3677	-36.0299	-39.701	-40.8926	-43.2491	-44.7921	-47.2161	-51.0473	-52.7957	-57.5656	-61.2339	-64.6017	-68.5699	-72.3259	-76.621	-83.0237	-87.2097	-94.0619	-100.62	-109.242
-20.1658	-21.6173	-22.3948	-23.9107	-25.1043	-26.127	-27.4184	-28.7202	-30.4407	-31.3386	-33.6685	-35.6693	-37.0724	-39.8951	-42.1278	-43.6032	-46.3531	-48.6233	-52.3028	-54.5738	-58.703	-63.0112	-66.7516	-70.184	-74.4661	-78.7036	-85.1936	-89.4776	-97.4919	-103.427	-113.033
-20.6156	-20.846	-22.6555	-24.1898	-25.079	-26.4583	-27.8335	-29.577	-31.5113	-32.8106	-34.3149	-36.2625	-38.2408	-41.1385	-42.6959	-45.2224	-47.5286	-49.6186	-53.4589	-55.9101	-60.03	-64.6907	-68.1776	-72.865	-76.9126	-80.923	-87.5037	-91.8764	-100.703	-106.881	-116.573
-20.8348	-22.1844	-23.2442	-25.1572	-25.8679	-26.9746	-28.6035	-30.0389	-31.9401	-33.7064	-35.3747	-37.3552	-38.7752	-42.6174	-43.3787	-46.4968	-48.7125	-50.6578	-54.9001	-57.5008	-61.6779	-66.6079	-70.1683	-75.4729	-79.2202	-83.5686	-89.8291	-95.0948	-103.753	-110.377	-119.947
-21.6774	-22.5986	-23.8488	-25.8591	-26.8901	-27.5068	-29.2055	-30.878	-32.3974	-34.6693	-35.8947	-36.7671	-39.8902	-43.6952	-44.7692	-47.716	-49.5695	-52.3673	-56.4241	-59.5853	-63.2659	-68.9203	-72.3733	-77.5996	-81.4006	-86.3451	-92.859	-98.1728	-106.71	-113.701	-123.705
-22.0375	-23.1426	-24.2401	-25.9939	-27.4682	-28.3777	-29.7083	-31.2449	-33.3015	-35.4812	-36.402	-38.5235	-40.4609	-44.5449	-46.308	-48.8325	-50.759	-53.1499	-57.6486	-61.1671	-65.1179	-70.3378	-74.7495	-79.9345	-84.7594	-88.9446	-96.0034	-101.325	-111.042	-117.41	-127.089
-21.9295	-23.1605	-24.8435	-26.3343	-27.9006	-29.0893	-30.3624	-32.0918	-34.2367	-35.9729	-37.5305	-39.5125	-41.2232	-45.6144	-46.7975	-50.3491	-52.5443	-55.1222	-60.0999	-63.044	-67.0976	-72.5897	-76.9347	-81.9731	-87.608	-92.2658	-98.4755	-104.186	-114.102	-120.73	-130.974
-23.3801	-23.7604	-26.0528	-27.1365	-28.7551	-29.9452	-31.3748	-33.1256	-34.6244	-37.021	-39.0128	-40.6254	-42.9889	-46.8315	-48.3963	-51.3817	-54.13	-56.5438	-61.8625	-64.9985	-68.7516	-75.3933	-79.2991	-84.5492	-90.7364	-95.8098	-101.502	-108.497	-117.862	-124.904	-135.037
-23.3924	-24.9934	-25.8499	-28.0981	-29.507	-30.5375	-31.84	-33.8672	-35.7799	-37.6949	-39.9786	-41.844	-44.599	-48.1371	-49.6048	-52.8258	-54.9343	-58.2621	-63.6328	-66.9773	-71.2594	-78.3133	-82.1484	-86.864	-93.067	-98.3933	-105.523	-111.659	-121.111	-128.041	-138.497
-23.924	-24.7998	-26.0639	-28.403	-29.8419	-31.1464	-32.8491	-34.4877	-36.1869	-38.4217	-40.5586	-43.2831	-45.5146	-49.0871	-51.2175	-54.5633	-56.6206	-59.567	-64.9819	-68.7468	-74.1955	-80.8512	-84.6539	-89.935	-95.7479	-101.042	-108.867	-114.915	-124.744	-131.829	-141.623
-24.5145	-25.8024	-26.9362	-28.8177	-30.5449	-32.0405	-33.4142	-35.4115	-37.3411	-39.4063	-41.5378	-43.5026	-46.1573	-50.3208	-52.6749	-55.9692	-58.2575	-61.8656	-67.066	-70.7657	-76.1549	-83.0592	-88.0073	-92.804	-99.5078	-104.893	-112.988	-118.479	-127.833	-135.796	-144.748
-25.6601	-26.3203	-27.9293	-29.5088	-30.882	-32.7461	-34.4603	-37.0486	-37.9741	-40.6074	-42.3213	-44.4812	-47.4228	-52.4189	-53.9956	-57.7658	-60.5254	-63.2588	-69.3369	-72.7134	-78.4214	-85.1173	-89.7454	-95.8618	-102.699	-108.45	-115.969	-122.576	-130.962	-138.271	-148.671
-25.536	-26.978	-28.1445	-30.3535	-31.4971	-33.7952	-35.6304	-37.556	-39.3924	-41.9385	-43.1912	-45.6977	-48.6336	-53.6186	-55.9507	-60.0829	-61.9958	-65.49	-71.4693	-75.6495	-80.7514	-88.101	-92.9108	-99.0052	-105.858	-111.428	-119.191	-126.417	-135.246	-142.175	-151.873
-26.2377	-27.4719	-28.5952	-31.194	-32.4687	-34.1837	-35.8206	-38.5009	-40.2753	-42.6214	-45	-48.0312	-50.2171	-55.2503	-57.3272	-61.4509	-63.7624	-68.2353	-74.1089	-78.246	-83.1419	-90.8039	-96.31	-101.997	-109.827	-114.835	-123.122	-129.784	-139.342	-146.31	-155.288
-27.3785	-28.2069	-29.8549	-31.7616	-33.6081	-34.6266	-37.0704	-39.0306	-40.8876	-44.0751	-46.6485	-48.807	-51.3604	-56.8168	-58.2783	-62.9943	-65.8812	-69.8922	-76.3377	-80.7109	-86.1159	-93.4024	-100.327	-105.06	-113.518	-119.022	-126.633	-133.973	-142.984	-149.188	-158.544
-27.6136	-29.0032	-30.3678	-32.6116	-34.4411	-36.0586	-37.5987	-40.575	-42.5923	-45.5409	-47.5781	-49.8467	-52.6982	-58.4151	-60.471	-65.5255	-67.9215	-71.2844	-78.871	-83.8292	-88.509	-97.1718	-102.814	-108.923	-116.957	-121.535	-130.161	-137.57	-145.598	-153.086	-161.889
-28.5886	-29.9986	-31.3524	-33.56	-35.6488	-37.5272	-38.9536	-41.5846	-43.5919	-46.4674	-48.3152	-51.3876	-54.1967	-60.2044	-62.2069	-67.8053	-70.0555	-73.5979	-81.278	-87.0639	-92.2961	-100.567	-106.118	-112.594	-120.253	-125.546	-133.719	-141.125	-149.496	-156.347	-165.261
-29.1958	-30.306	-32.5339	-33.756	-36.6296	-38.1876	-40.3378	-42.7648	-44.696	-47.6925	-49.8673	-53.2433	-56.3279	-62.0729	-64.7706	-69.9595	-72.2139	-76.7351	-84.4499	-89.4864	-95.1588	-104.036	-109.363	-116.447	-123.203	-129.53	-137.495	-144.86	-153.329	-159.225	-168.018
-29.7273	-30.6011	-32.8569	-35.3802	-37.8299	-39.5931	-41.826	-43.9063	-46.3228	-49.0492	-51.5021	-54.1117	-58.6796	-64.1799	-66.7582	-72.0485	-74.766	-79.14	-87.2009	-92.4417	-98.024	-107.1	-112.346	-119.502	-127.463	-133.392	-141.708	-148.287	-156.645	-162.294	-171.046
-30.7389	-31.598	-33.8282	-36.3679	-38.4672	-40.5036	-42.5463	-45.1245	-47.5139	-50.6994	-53.5753	-56.4859	-60.0351	-65.4286	-68.8869	-74.3279	-77.2477	-81.6321	-90.2857	-95.6585	-100.94	-110.681	-115.811	-122.799	-130.989	-137.292	-145.294	-151.688	-159.05	-166.362	-174.048
-31.0739	-32.9707	-34.4421	-37.2292	-38.952	-41.8328	-43.666	-46.3556	-49.0313	-52.6049	-55.4595	-58.3597	-61.7621	-67.572	-70.5982	-76.7111	-79.8917	-84.4142	-92.7675	-98.1359	-103.689	-113.83	-119.193	-126.057	-134.655	-140.129	-148.55	-155.63	-162.051	-169.121	-178.033
-32.2073	-33.6078	-35.3545	-38.0831	-39.9605	-42.5816	-45.2113	-47.8237	-50.5482	-54.0703	-56.8413	-60.6189	-63.6561	-70.242	-72.9646	-79.0736	-82.1549	-87.6922	-95.5676	-100.898	-107.043	-116.921	-123.483	-130.075	-138.792	-143.044	-152.007	-158.849	-164.785	-171.115	-180.632
-32.8096	-34.7349	-36.5808	-40.0508	-41.0917	-43.3738	-45.9794	-49.3757	-51.6656	-55.3045	-58.6648	-61.9963	-65.7438	-72.5413	-75.3986	-81.6824	-85.0032	-90.739	-98.9914	-104.47	-110.487	-120.705	-127.662	-133.873	-142.363	-146.887	-154.747	-162.098	-167.803	-173.529	-182.227
-34.1643	-35.8366	-37.5491	-40.4539	-43.3863	-44.7279	-47.5637	-51.2316	-53.7206	-57.5286	-60.6338	-63.8288	-67.8304	-74.9067	-78.2251	-84.7285	-87.7148	-93.7312	-102.744	-107.932	-114.944	-124.175	-131.548	-137.511	-145.86	-150.106	-158.284	-164.972	-170.648	-176.814	-184.641
-35.2185	-36.69	-38.572	-41.8905	-44.3177	-46.3463	-49.0468	-52.4937	-55.0301	-59.5155	-62.5503	-65.1363	-69.9265	-78.1248	-81.0194	-87.611	-90.8927	-96.5838	-105.808	-111.696	-119.171	-127.85	-135.508	-140.771	-149.304	-153.835	-161.693	-167.841	-173.631	-179.409	-185.762
-36.2826	-37.5684	-39.8626	-43.3961	-46.0313	-47.8764	-50.9608	-53.8299	-57.1008	-61.3703	-64.5269	-67.7558	-72.4187	-80.2308	-84.0078	-90.4568	-94.2307	-100.142	-109.569	-115.034	-122.527	-131.761	-139.087	-144.162	-152.647	-157.018	-164.423	-170.867	-176.181	-182.132	-188.609
-37.0691	-38.7048	-41.4125	-44.7354	-47.5879	-49.2108	-52.4729	-55.5153	-59.1627	-62.819	-66.1681	-70.8099	-75.0125	-82.7905	-86.6893	-93.6146	-97.2997	-102.798	-112.945	-117.806	-126.35	-135.215	-142.151	-147.996	-156.32	-160.183	-167.326	-173.719	-179.112	-184.494	-191.887
-38.0471	-40.2455	-42.4796	-45.967	-48.8476	-50.5789	-54.5097	-57.4065	-60.6684	-65.0893	-69.2411	-72.9879	-77.7004	-85.3332	-89.3062	-96.654	-100.25	-105.833	-115.958	-121.543	-130.061	-138.787	-145.918	-151.742	-159.38	-164.152	-170.877	-176.443	-181.127	-187.169	-195.119
-39.5474	-41.0006	-43.873	-47.6111	-50.1954	-52.2799	-55.2856	-59.0426	-62.4429	-67.5472	-71.4569	-75.6796	-80.0497	-88.9552	-92.1212	-100.127	-103.026	-109.752	-119.703	-126.062	-133.68	-142.228	-148.878	-154.947	-162.775	-167.453	-173.663	-179.469	-184.451	-189.23	-197.062
-41.1017	-42.6127	-44.8129	-49.1359	-51.8719	-54.3729	-57.2457	-61.4859	-64.9683	-69.9081	-73.8983	-78.092	-83.1506	-92.1918	-95.4217	-103.062	-106.143	-113.167	-122.559	-129.402	-137.278	-145.708	-151.855	-158.318	-165.384	-171.262	-176.28	-182.397	-187.093	-191.583	-198.499
-42.3536	-43.6124	-46.0365	-50.2799	-54.0483	-55.8768	-58.8733	-63.812	-67.4634	-72.3296	-76.4621	-80.8815	-86.404	-95.2693	-98.2969	-106.686	-109.905	-116.858	-126.431	-133.215	-140.2	-149.831	-155.389	-160.934	-168.263	-173.14	-178.386	-184.8	-189.848	-194.633	-200.762
-43.4874	-45.4385	-47.718	-51.88	-55.9698	-57.7749	-61.6729	-66.3927	-69.4355	-74.5816	-78.7878	-83.3504	-89.2135	-98.587	-102.376	-109.642	-113.74	-120.588	-129.702	-136.187	-143.272	-153.062	-157.839	-163.441	-170.409	-175.798	-181.252	-187.194	-191.734	-197.545	-204.568
-45.0544	-46.2871	-49.1604	-53.8077	-57.6819	-59.9072	-63.7127	-68.3238	-72.4862	-77.1692	-81.7171	-86.2365	-92.2569	-101.546	-105.557	-113.137	-117.489	-124.01	-133.442	-139.232	-146.724	-155.971	-160.962	-166.105	-173.249	-178.348	-184.073	-189.467	-193.502	-200.817	-207.6
-46.6444	-47.974	-50.9293	-55.6601	-59.7142	-61.8904	-66.0202	-70.5921	-75.0166	-79.5685	-84.1254	-89.154	-95.5876	-104.609	-109.017	-116.473	-120.646	-127.885	-136.976	-142.139	-150.25	-159.437	-164.227	-169.336	-175.872	-181.35	-186.346	-191.471	-196.858	-203.768	-210.404
-48.1946	-49.5452	-52.899	-57.6303	-61.403	-63.7386	-68.2394	-72.7173	-77.1291	-82.3085	-87.2753	-92.1367	-98.5546	-108.327	-112.14	-120.045	-124.452	-131.616	-141.191	-145.559	-153.794	-162.279	-167.165	-172.063	-179.875	-182.96	-189.38	-194.436	-199.245	-205.89	-212.565
-49.8696	-51.2299	-55.1501	-59.4592	-63.0734	-66.1848	-70.3343	-75.4689	-80.072	-85.3904	-90.0893	-95.0255	-102.034	-111.552	-116.197	-123.938	-127.944	-135.383	-143.892	-149.021	-156.864	-164.736	-169.871	-175.527	-182.009	-185.085	-191.608	-198.215	-202.358	-208.044	-216.165
-51.5067	-53.8136	-56.4682	-61.5582	-64.9864	-68.5246	-73.413	-78.1996	-83.1552	-88.696	-93.6416	-98.3196	-105.266	-115.142	-120.108	-127.804	-130.621	-138.148	-147.33	-152.429	-160.189	-167.574	-172.749	-178.792	-184.383	-187.168	-195.074	-200.195	-205.79	-211.295	-219.541
-53.3484	-55.7716	-58.3225	-63.9734	-67.2524	-71.0179	-75.8773	-80.8422	-86.2967	-91.7737	-97.4265	-101.866	-108.735	-118.703	-124.008	-130.869	-134.175	-141.232	-150.682	-155.816	-163.165	-170.809	-176.113	-180.584	-187.098	-191.351	-197.586	-202.925	-209.074	-213.509	-223.284
-54.6304	-57.6831	-60.6209	-66.1349	-70.0867	-73.5097	-79.086	-83.6177	-89.2549	-95.3247	-99.9079	-104.852	-112.427	-121.9	-127.536	-133.833	-137.522	-144.373	-154.046	-158.967	-165.784	-172.913	-178.618	-182.259	-189.491	-194.2	-199.649	-205.784	-211.464	-217.454	-225.568
-57.0174	-59.0193	-62.829	-68.5762	-73.4152	-76.6611	-81.6985	-86.6279	-92.0503	-97.9383	-103.786	-107.728	-115.972	-125.005	-130.72	-137.209	-140.953	-147.259	-157.259	-162.276	-168.017	-174.783	-181.282	-185.737	-192.251	-196.487	-201.555	-210.154	-215.483	-220.695	-228.189
-59.2035	-61.4762	-64.6532	-71.1773	-75.087	-79.291	-85.0471	-89.6981	-94.9155	-101.362	-106.632	-111.684	-119.12	-127.874	-133.574	-140.283	-144.623	-150.178	-159.672	-164.316	-170.937	-177.238	-183.832	-189.291	-194.297	-199.593	-204.753	-212.734	-218.461	-225.539	-231.964
-61.9542	-63.9396	-67.232	-73.191	-77.2598	-81.894	-88.2553	-92.4254	-98.4327	-104.455	-110.172	-115.444	-122.07	-131.155	-137.069	-143.81	-148.033	-153.28	-162.344	-166.799	-173.416	-179.803	-185.535	-191.656	-197.046	-203.074	-207.583	-215.508	-221.075	-228.961	-236.88
-64.1338	-66.1186	-69.6879	-76.0087	-80.3278	-84.461	-90.9008	-96.0057	-101.839	-107.479	-113.721	-119.206	-125.427	-134.713	-140.326	-146.738	-150.9	-156.665	-164.454	-169.33	-175.53	-183.049	-187.785	-194.021	-200.852	-205.182	-212.358	-218.899	-224.779	-231.277	-241.768
-66.4117	-68.8839	-72.5592	-79.3808	-84.0179	-88.2964	-93.9987	-98.6228	-105.369	-110.893	-117.03	-122.178	-128.385	-137.788	-143.034	-149.819	-153.627	-159.157	-167.144	-172.393	-178.556	-185.865	-190.931	-195.94	-203.206	-208.537	-215.307	-222.278	-228.659	-236.374	-245.261
-68.8349	-71.8012	-75.4893	-81.831	-86.5813	-90.6823	-96.8298	-102.297	-108.027	-114.384	-120.772	-125.311	-131.695	-140.327	-146.118	-152.702	-156.814	-161.933	-169.812	-175.049	-181.414	-189.176	-193.959	-198.914	-207.395	-212.447	-219.9	-227.113	-231.392	-240.911	108.834
-71.2827	-73.7631	-78.3006	-85.3228	-89.8629	-94.4361	-100.471	-105.721	-111.984	-117.773	-124.043	-128.371	-134.77	-143.694	-148.939	-155.004	-159.53	-163.703	-172.023	-177.434	-183.355	-190.318	-196.445	-201.643	-210.265	-215.67	-223.553	-232.117	-236.352	-243.861	105.708
-74.2952	-76.5768	-80.8248	-88.1153	-93.3585	-96.8136	-103.68	-108.926	-114.988	-120.853	-127.52	-131.407	-138.341	-146.568	-152.03	-157.699	-161.189	-167.219	-174.936	-180.399	-185.058	-193.046	-199.317	-203.664	-214.454	-221.026	-225.491	-235.366	-241.837	-249.27	101.73
-76.7805	-79.608	-83.5782	-91.1677	-96.8748	-100.396	-106.552	-112.344	-118.554	-124.222	-130.747	-134.986	-140.804	-148.681	-154.659	-160.194	-163.677	-169.594	-177.102	-182.927	-187.063	-196.261	-201.792	-208.093	-217.655	-224.776	-231.142	-239.377	-247.366	105.202	94.5313
-79.2714	-82.2279	-86.6604	-93.6832	-100.23	-103.792	-109.744	-115.637	-121.829	-127.251	-133.176	-137.404	-144.459	-151.377	-157.093	-162.383	-165.147	-171.504	-178.979	-183.74	-190.581	-199.68	-205.107	-211.987	-223.274	-229.543	-236.874	-246.064	108.483	100.109	88.5287
-82.395	-85.4192	-89.5232	-97.3908	-103.069	-107.452	-113.172	-118.599	-125.423	-130.333	-136.591	-140.249	-146.922	-153.714	-158.994	-164.569	-167.416	-173.974	-181.065	-186.055	-193.711	-202.164	-208.611	-217.242	-227.999	-232.287	-242.259	107.386	101.073	94.3227	84.1494
-85.3863	-88.4008	-92.5213	-100.648	-106.627	-110.897	-115.962	-121.772	-128.853	-133.485	-139.595	-143.137	-149.663	-156.513	-161.165	-166.344	-169.616	-175.39	-183.301	-189.62	-197.35	-205.873	-213.54	-221.355	-233.366	-237.772	-246.5	102.142	94.4295	87.186	78.5957
-88.9549	-92.0578	-96.2532	-103.771	-109.715	-114.173	-119.207	-124.977	-131.461	-135.922	-141.909	-145.545	-152.309	-158.235	-162.238	-168.002	-172.383	-177.804	-186.107	-191.821	-200	-208.691	-217.592	-225.345	-237.871	-243.921	102.915	95.257	88.35	81.8695	72.4965
-92.4538	-95.8483	-99.1495	-106.842	-112.055	-117.246	-122.483	-128.288	-134.555	-138.4	-144.26	-148.47	-154.428	-160.464	-164.719	-169.787	-173.508	-179.772	-188.109	-194.545	-201.869	-213.99	-222.861	-229.091	-241.947	107.11	95.3854	87.5773	80.2971	75.9703	65.6548
-95.0777	-98.6975	-102.437	-109.966	-115.219	-119.538	-125.354	-130.982	-136.973	-141.197	-146.952	-150.403	-155.695	-162.448	-166.859	-171.881	-176.257	-182.094	-190.115	-197.434	-205.903	-218.462	-228.82	-234.03	108.676	99.2401	91.8956	78.5773	72.2899	68.2927	58.2695
-98.0777	-102.049	-105.521	-113.172	-118.834	-123.316	-128.199	-134.013	-139.354	-144.046	-148.995	-151.651	-157.873	-163.634	-168.282	-173.217	-178.249	-183.229	-192.364	-199.58	-209.596	-225.173	-235.005	-242.453	100.428	89.6786	86.0463	72.3712	66.3035	62.1054	52.6564
-101.123	-105.12	-108.127	-116.724	-121.523	-126.276	-131.132	-136.832	-141.72	-145.821	-150.943	-154.005	-159.533	-165.613	-169.286	-174.851	-179.384	-184.366	-194.286	-201.949	-212.356	-228.049	-238.351	108.726	91.1418	81.4998	77.2025	63.3242	61.9749	54.1987	48.3293
-104.438	-108.132	-111.12	-120.083	-124.354	-128.571	-134.128	-138.552	-144.006	-147.818	-152.269	-155.793	-161.028	-167.275	-171.393	-176.713	-181.695	-188.033	-197.676	-205.55	-215.934	-236.312	108.941	97.9967	80.9542	74.2314	67.2478	55.6159	54.2003	47.2277	41.7203
-106.917	-111.096	-114.685	-122.21	-126.903	-131.273	-136.548	-140.997	-146.644	-149.779	-153.998	-158.242	-162.636	-167.835	-172.6	-177.812	-182.777	-189.563	-200.042	-209.866	-222.687	-244.457	99.423	87.716	70.5571	63.5341	60.3815	47.1028	44.8201	40.6947	35.087
-110.233	-114.252	-117.848	-125.076	-129.37	-133.854	-138.32	-142.853	-148.469	-151.503	-155.941	-158.566	-163.609	-168.448	-173.35	-179.324	-184.758	-189.896	-201.777	-213.775	-232.505	102.538	87.9823	76.7408	59.9431	53.15	49.3249	39.4122	36.9199	34.0454	29.1057
-113.401	-117.425	-120.266	-127.425	-131.744	-136.134	-140.185	-145.005	-149.828	-153.106	-157.188	-160.367	-164.563	-169.466	-174.668	-179.606	-185.455	-192.681	-205.908	-219.069	-241.877	87.2072	75.2319	64.2345	49.936	42.8604	42.1405	32.7018	31.0902	28.5335	24.5057
-116.066	-119.807	-123.131	-129.576	-134.21	-138.301	-142.654	-146.458	-151.04	-154.415	-158.523	-161.377	-165.497	-170.598	-174.316	-179.523	-186.344	-193.46	-206.766	-225.424	107.72	71.9711	62.9503	52.4229	40.1515	33.5631	33.1951	26.0674	26.3229	22.6718	19.7521
-118.845	-122.512	-126.154	-132.046	-136.295	-140.054	-144.439	-147.984	-152.952	-155.399	-159.483	-162.075	-166.008	-170.233	-174.864	-179.098	-187.353	-195.436	-210.203	-231.776	90.8754	50.8342	48.1493	37.5418	29.582	25.0931	24.9562	17.8588	19.1249	15.4087	13.8444
-121.852	-125.367	-128.522	-134.508	-138.732	-141.592	-145.666	-149.559	-153.791	-155.907	-159.333	-163.307	-166.255	-169.658	-173.307	-179.399	-187.555	-195.555	-212.93	93.773	62.0054	33.8661	33.2258	26.2001	18.486	16.9208	17.7621	12.9877	12.117	10.5526	8.62749
-124.064	-127.97	-130.625	-136.592	-140.392	-143.806	-147.464	-150.41	-154.848	-157.261	-160.588	-163.583	-167.052	-169.177	-173.269	-177.403	-183.889	-194.14	-217.857	83.8691	29.7124	14.1272	15.766	14.4895	10.0203	9.43501	10.2954	6.8113	6.56174	6.68398	3.42264
-126.169	-129.932	-133.444	-138.548	-141.561	-145.354	-148.937	-151.753	-154.82	-157.873	-160.804	-163.06	-165.969	-167.468	-170.245	-172.351	-179.113	-191.205	-239.852	20.503	10.4251	0.679847	3.75229	5.16799	2.99505	1.91171	3.56288	1.40135	0.823807	2.21169	-1.23196
-129.158	-132.562	-135.059	-139.945	-142.824	-146.827	-149.639	-152.887	-155.303	-158.016	-160.01	-162.315	-164.494	-165.158	-166.583	-163.37	-173.779	-181.349	-21.2764	-6.56185	-3.03527	-9.71116	-4.9649	-1.38786	-5.08501	-4.54749	-2.13405	-5.60275	-3.029	-3.90648	-6.11034
-131.004	-134.166	-137.078	-141.82	-144.205	-147.814	-150.38	-153.308	-155.469	-158.014	-159.297	-161.366	-163.143	-161.136	-162.109	-158.48	-159.893	-139.077	-35.4631	-19.1291	-15.4957	-16.8764	-11.5951	-7.67565	-11.9046	-9.88125	-8.30415	-9.72187	-8.24287	-9.51778	-10.5905
-132.587	-135.827	-138.32	-143.549	-145.904	-148.9	-150.678	-153.512	-155.419	-157.305	-158.78	-161.279	-160.019	-156.191	-152.637	-144.769	-137.11	-90.8033	-44.2778	-28.5135	-22.9454	-24.9784	-18.5134	-14.6075	-18.6018	-14.1621	-13.1301	-15.1034	-13.6544	-14.1892	-14.9836
-134.592	-137.412	-139.85	-144.636	-146.957	-149.586	-152.091	-153.542	-155.689	-157.286	-157.781	-159.2	-154.803	-149.509	-141.068	-126.847	-104.811	-69.0189	-47.8137	-33.3741	-29.543	-30.7714	-24.0179	-21.0747	-22.9484	-20.1664	-18.4856	-20.2902	-18.2567	-18.1013	-19.9384
-136.616	-139.82	-141.65	-145.86	-147.881	-150.21	-152.325	-153.209	-154.194	-155.147	-154.839	-156.613	-150.241	-138.789	-128.59	-111.528	-92.6232	-65.2947	-48.2103	-39.4403	-34.3582	-36.4071	-30.0399	-25.9306	-29.0266	-25.964	-24.159	-24.9941	-22.3876	-22.8565	-23.7861
-138.958	-140.893	-142.482	-146.941	-149.102	-150.031	-151.979	-153.476	-152.783	-153.035	-152.003	-153.541	-146.206	-130.37	-117.327	-97.8644	-82.1987	-61.6136	-50.7765	-45.1198	-40.0929	-41.3489	-35.096	-31.3036	-34.1268	-29.6327	-28.7678	-29.9587	-27.4709	-27.76	-27.4585
-140.083	-142.368	-144.139	-147.904	-149.776	-150.713	-152.368	-152.769	-151.848	-151.686	-148.945	-148.546	-139.289	-122.058	-106.296	-93.0576	-78.1248	-62.7871	-55.6261	-49.7294	-46.1107	-46.3186	-40.2385	-36.6467	-38.8005	-35.4374	-32.9803	-34.0656	-32.2959	-31.6082	-31.9763
-140.916	-143.386	-146.066	-148.392	-149.761	-151.094	-151.155	-152.08	-149.826	-148.645	-145.255	-143.665	-133.15	-117.213	-101.991	-88.5683	-76.9196	-64.5969	-58.8867	-54.2887	-50.2049	-51.7075	-45.212	-42.2202	-42.9164	-39.7344	-38.1082	-39.2783	-36.1592	-35.8425	-36.1788
-141.931	-144.371	-146.749	-148.48	-150.303	-150.976	-150.742	-151.033	-147.484	-146.687	-141.578	-138.687	-126.647	-111.191	-97.8382	-86.2003	-75.5843	-67.3078	-61.6405	-56.5169	-55.5407	-55.7673	-49.4974	-47.1158	-47.3107	-44.5095	-43.8357	-43.6874	-40.7846	-39.8585	-40.1877
-143.285	-145.424	-146.798	-149.624	-150.259	-150.067	-150.18	-149.002	-145.893	-143.643	-137.673	-133.473	-120.538	-106.902	-96.3876	-85.9078	-75.9881	-68.9385	-66.7322	-61.3487	-59.2415	-59.5083	-53.9742	-50.7694	-52.6483	-49.7368	-48.1679	-48.2751	-44.7203	-44.4873	-44.384
-144.683	-146.305	-147.572	-149.941	-150.125	-150.708	-149.941	-147.412	-143.032	-140.147	-132.791	-129.334	-116.471	-104.481	-94.7838	-86.5313	-78.515	-71.5841	-69.999	-65.0412	-63.6891	-63.1235	-57.8036	-54.254	-56.2372	-55.0081	-52.4201	-52.7877	-48.9803	-48.9936	-48.5012
-145.803	-147.939	-148.142	-149.972	-150.273	-150.318	-147.885	-145.409	-140.74	-137.004	-129.637	-125.393	-114.068	-104.403	-94.9173	-87.2817	-78.9466	-74.2429	-73.5743	-68.475	-67.6773	-66.8346	-62.3607	-59.1035	-60.9409	-58.5211	-55.9115	-57.0673	-53.1924	-53.6542	-53.6079
-146.349	-147.969	-149.154	-149.475	-149.89	-149.179	-146.897	-143.865	-138.33	-133.918	-127.035	-122.358	-110.349	-102.98	-94.7995	-89.0746	-81.5703	-77.9859	-76.0543	-72.5555	-71.8227	-71.538	-66.6667	-63.6978	-65.8439	-63.1717	-59.5158	-60.7761	-56.8016	-57.5325	-57.8434
-147.053	-148.569	-149.798	-149.308	-149.683	-147.885	-145.989	-143.218	-136.267	-130.87	-124.953	-118.588	-109.715	-102.421	-97.4679	-90.6975	-84.0683	-79.9891	-80.1771	-75.9369	-75.3538	-75.45	-70.3792	-67.6206	-70.0653	-67.724	-64.1308	-65.0043	-60.8242	-62.2559	-61.4936
-147.713	-148.996	-149.444	-149.785	-148.088	-147.559	-145.198	-141.394	-134.415	-130.396	-123.093	-118.024	-109.83	-103.406	-97.4091	-93.1659	-86.3902	-83.5844	-83.7501	-79.7773	-79.2516	-79.5588	-74.0404	-71.9498	-74.0077	-71.971	-68.0623	-69.0704	-65.481	-66.36	-65.5656
-148.291	-149.517	-149.839	-149.824	-148.55	-146.835	-143.659	-139.268	-133.379	-129.009	-121.399	-116.179	-109.914	-104.95	-100.377	-95.8141	-88.8997	-86.198	-86.336	-83.6626	-82.762	-83.0462	-78.1415	-76.5625	-78.0875	-75.458	-72.3354	-73.1203	-69.4561	-70.3147	-69.4913
-149.614	-150.147	-150.105	-149.506	-148.307	-145.215	-142.609	-137.697	-132.264	-127.572	-121.631	-115.929	-110.484	-105.522	-102.304	-98.0295	-91.4055	-89.2838	-90.325	-87.0471	-86.5186	-86.8463	-82.8847	-79.9754	-81.4628	-78.8024	-76.7182	-77.4521	-73.3825	-74.5117	-73.1046
-150.469	-150.157	-150.028	-149.287	-147.757	-144.225	-141.293	-137.594	-132.039	-126.693	-121.109	-115.376	-111.399	-107.9	-103.642	-100.201	-94.5847	-92.9855	-93.7242	-90.7673	-89.8249	-90.7289	-86.5009	-83.172	-84.6063	-82.4195	-80.0481	-81.6781	-77.7581	-78.717	-76.8242
-150.696	-151.094	-150.153	-148.672	-146.93	-143.823	-140.588	-136.657	-131.482	-126.944	-121.924	-116.114	-112.091	-108.753	-106.102	-103.746	-97.0675	-95.6066	-96.7443	-93.5302	-92.4145	-93.6254	-89.628	-86.3811	-87.7225	-87.3369	-83.4092	-85.0281	-81.6799	-82.0516	-80.0314
-151.235	-151.537	-150.351	-148.586	-146.524	-143.545	-139.639	-135.243	-131.123	-126.714	-122.785	-117.176	-114.488	-111.649	-108.105	-104.948	-100.243	-98.8394	-99.9233	-96.3935	-95.8826	-96.8472	-93.1367	-90.4383	-91.0797	-90.9741	-87.247	-89.2105	-85.2791	-86.2797	-83.3463
-151.823	-150.755	-150.505	-149.022	-146.008	-143.877	-139.697	-135.541	-132.089	-126.537	-123.564	-118.135	-115.945	-113.69	-110.748	-108.301	-103.461	-101.161	-102.254	-99.9941	-99.2057	-99.3325	-96.0208	-94.2559	-94.429	-93.9847	-90.9085	-93.2337	-89.0266	-88.9148	-87.0907
-152.139	-151.7	-150.287	-147.87	-145.174	-142.629	-139.421	-135.44	-131.851	-127.301	-124.869	-119.719	-117.443	-115.661	-112.437	-109.98	-105.985	-103.85	-105.979	-103.038	-101.886	-102.673	-99.569	-97.1215	-97.3148	-97.3778	-94.1618	-95.6199	-92.0221	-91.5096	-90.0347
-152.314	-151.935	-150.573	-148.121	-145.483	-142.327	-139.063	-135.799	-132.726	-128.685	-126.215	-120.723	-119.823	-117.334	-114.915	-112.616	-108.558	-107.063	-107.887	-105.593	-104.233	-104.726	-102.114	-100.383	-99.9081	-100.527	-97.5405	-98.0027	-94.8126	-95.0042	-92.8062
-152.549	-152.169	-150.207	-148.573	-146.11	-143.043	-139.249	-136.636	-133.198	-129.404	-127.237	-122.455	-121.284	-119.241	-117.348	-115.106	-111.435	-109.465	-110.947	-108.549	-107.674	-107.256	-104.983	-103.065	-103.8	-102.752	-100.317	-100.671	-97.4942	-97.959	-95.9985
-152.875	-152.152	-150.267	-147.973	-146.048	-142.909	-139.562	-136.617	-134.079	-130.887	-128.274	-124.051	-123.175	-121.393	-119.375	-117.229	-113.757	-112.131	-113.04	-111.15	-110.077	-110.332	-107.712	-106.064	-106.048	-104.748	-102.489	-103.284	-100.933	-100.594	-98.2511
-153.575	-151.903	-150.859	-148.995	-146.234	-143.49	-140.4	-138.013	-135.037	-131.794	-129.846	-125.562	-124.69	-122.966	-121.059	-119.511	-116.318	-114.859	-115.659	-113.279	-112.221	-112.859	-109.786	-108.815	-108.426	-107.507	-105.128	-106.467	-103.302	-103.055	-101.979
-154.298	-152.296	-150.359	-148.253	-146.22	-143.581	-141.529	-138.663	-136.74	-133.357	-131.42	-127.138	-126.429	-125.096	-123.123	-121.345	-118.475	-116.589	-117.798	-115.832	-114.651	-115.761	-112.016	-110.787	-109.764	-109.937	-107.517	-108.714	-105.497	-104.458	-104.316
-154.289	-153.212	-151.25	-148.665	-147.033	-144.449	-142.326	-138.829	-137.386	-134.358	-132.103	-129.176	-127.541	-126.207	-124.963	-122.954	-120.25	-118.991	-120.009	-117.38	-116.788	-116.999	-114.486	-112.81	-113.259	-112.526	-109.362	-110.647	-107.633	-106.998	-106.686
-154.652	-153.395	-151.107	-149.83	-147.223	-145.341	-142.285	-140.449	-137.964	-134.937	-133.891	-130.479	-129.335	-127.885	-126.727	-124.783	-122.266	-120.821	-121.165	-119.928	-118.963	-118.981	-116.759	-114.77	-115.365	-114.533	-111.709	-112.757	-109.57	-109.315	-108.054
-154.994	-152.87	-151.922	-150.196	-147.468	-145.578	-142.761	-140.877	-139.42	-136.562	-135.368	-131.764	-130.648	-129.862	-127.772	-126.477	-123.779	-122.375	-123.787	-121.821	-120.879	-121.337	-118.374	-117.343	-116.987	-115.838	-114.366	-114.434	-111.353	-111.559	-109.922
-155.622	-153.567	-151.482	-149.488	-148.04	-145.968	-144.221	-142.463	-140.153	-138.529	-136.356	-133.285	-132.586	-130.822	-129.492	-128.169	-126.206	-123.823	-124.9	-123.12	-122.704	-122.898	-120.292	-119.177	-118.727	-117.796	-116.213	-116.285	-113.005	-112.846	-112.101
-156.253	-154.409	-151.863	-150.818	-148.897	-146.931	-145.095	-142.883	-141.907	-138.554	-137.444	-134.322	-132.845	-132.699	-131.073	-129.28	-127.784	-126.042	-126.525	-124.824	-124.144	-124.492	-121.548	-120.865	-120.287	-119.82	-117.219	-118.279	-114.628	-114.473	-113.713
-155.917	-154.964	-152.894	-151.211	-148.946	-147.854	-145.258	-143.372	-142.376	-139.906	-138.825	-136.026	-135.141	-133.585	-132.359	-131.095	-129.345	-127.652	-127.99	-126.292	-126.07	-125.402	-123.101	-122.007	-122.37	-121.311	-118.524	-120.169	-117.179	-117.026	-116.197
-156.689	-155.219	-153.409	-151.871	-149.553	-147.422	-146.468	-143.862	-142.857	-140.696	-139.527	-136.599	-135.774	-135.024	-133.449	-132.877	-130.732	-128.58	-129.699	-127.977	-127.403	-127.069	-125.088	-123.096	-123.409	-123.246	-120.97	-121.73	-119.248	-119.09	-117.982
-156.874	-155.214	-153.332	-152.834	-150.939	-148.618	-146.727	-145.487	-144.731	-141.129	-140.248	-138.372	-137.92	-135.81	-135.285	-134.053	-131.859	-129.937	-131.282	-129.126	-128.555	-128.56	-125.825	-124.911	-124.526	-124.688	-122.909	-123.076	-120.521	-120.381	-118.508
-157.977	-155.957	-154.394	-152.352	-151.308	-149.778	-147.606	-146.47	-144.452	-142.565	-141.637	-138.818	-138.598	-136.53	-136.027	-134.675	-134.07	-131.458	-132.225	-130.541	-129.983	-129.845	-127.471	-127.174	-125.596	-126.495	-124.403	-124.006	-121.304	-121.892	-120.495
-157.775	-156.515	-154.889	-153.386	-151.47	-150.694	-148.08	-146.776	-146.535	-143.782	-142.818	-140.244	-139.361	-138.906	-137.465	-135.734	-135.233	-133.308	-133.318	-131.912	-131.039	-129.967	-129.387	-128.54	-127.11	-127.128	-125.945	-125.337	-123.072	-122.637	-122.227
-158.36	-156.759	-154.675	-153.625	-152.384	-149.34	-148.737	-147.649	-146.101	-144.041	-143.227	-141.616	-140.214	-139.102	-137.69	-137.6	-135.095	-134.682	-133.884	-132.71	-132.664	-131.611	-130.443	-129.579	-128.246	-128.004	-126.646	-126.731	-124.039	-123.967	-123.174
-159.312	-157.092	-155.434	-153.532	-152.979	-151.325	-149.498	-148.649	-146.954	-145.458	-144.494	-141.994	-140.819	-140.658	-139.349	-137.851	-136.717	-135.506	-135.688	-133.922	-133.192	-132.827	-131.048	-129.722	-129.537	-130.075	-126.887	-128.17	-124.611	-125.321	-124.335
-158.711	-158.119	-156.058	-154.836	-153.121	-152.162	-150.885	-148.69	-147.968	-145.805	-145.021	-142.291	-142.026	-141.615	-140.421	-139.426	-137.715	-136.299	-136.661	-135.618	-134.395	-134.436	-132.523	-130.62	-130.576	-131.028	-128.47	-128.574	-126.144	-126.906	-125.432
-159.515	-158.122	-156.045	-155.321	-153.826	-152.296	-151.009	-150.225	-148.835	-146.117	-146.047	-143.414	-143.101	-142.238	-141.108	-139.886	-138.633	-137.643	-137.132	-136.219	-134.76	-134.636	-133.285	-132.256	-132.075	-132.295	-129.884	-129.636	-127.052	-127.738	-126.163
-160.062	-158.361	-156.706	-155.53	-154.401	-153.113	-151.681	-149.682	-149.686	-147.353	-146.848	-144.481	-143.827	-143.292	-142.266	-140.793	-139.122	-138.527	-138.553	-137.468	-136.473	-135.676	-134.818	-133.467	-132.808	-132.584	-131.192	-131.326	-128.84	-128.52	-127.931
-160.373	-158.712	-157.144	-156.624	-154.386	-153.634	-152.101	-150.674	-150.168	-147.5	-147.443	-145.319	-144.327	-143.647	-142.824	-142.039	-140.327	-139.747	-139.723	-137.742	-137.403	-136.575	-136.199	-134.455	-133.748	-133.59	-131.853	-132.056	-131.036	-128.987	-129.403
-160.317	-159.292	-157.849	-156.264	-155.293	-154.004	-152.836	-151.522	-150.812	-148.545	-147.444	-146.185	-145.477	-144.374	-144.009	-142.916	-140.754	-140.531	-140.245	-139.26	-138.759	-137.95	-136.178	-135.635	-135.142	-135.109	-132.336	-132.722	-130.608	-131.363	-130.056
-160.876	-159.428	-157.558	-156.961	-155.84	-154.309	-153.036	-151.918	-150.713	-149.044	-148.533	-146.233	-146.373	-144.859	-144.454	-143.325	-142.574	-140.845	-141.336	-140.058	-139.157	-138.839	-137.529	-136.056	-135.375	-136.16	-134.183	-133.653	-131.874	-131.575	-131.042
-160.904	-159.731	-157.901	-157.631	-155.672	-154.848	-153.94	-152.116	-151.618	-150.148	-149.161	-147.182	-147.041	-145.351	-144.563	-143.778	-142.766	-142.241	-141.651	-141.003	-139.702	-140.179	-138.414	-137.079	-136.791	-136.624	-134.762	-135.063	-133.763	-132.487	-132.236
-161.539	-160.261	-158.984	-157.79	-156.483	-155.524	-153.839	-153.647	-152.618	-150.769	-149.483	-147.095	-147.377	-146.599	-145.753	-144.964	-143.348	-142.474	-142.634	-141.759	-140.815	-140.369	-139.409	-137.671	-138.022	-137.742	-135.555	-136.103	-133.697	-133.858	-132.507
-161.284	-160.636	-159.598	-158.133	-157.003	-155.631	-154.819	-153.54	-152.521	-151.195	-150.608	-148.658	-148.001	-146.61	-146.271	-145.613	-144.502	-144.004	-143.42	-141.932	-142.177	-140.871	-139.617	-138.776	-138.139	-138.295	-136.82	-137.326	-135.405	-134.534	-133.43
-162.006	-160.573	-159.269	-158.732	-157.206	-156.335	-154.864	-154.126	-153.853	-152.157	-150.195	-149.125	-149.395	-147.732	-146.428	-146.303	-144.873	-144.163	-144.412	-142.65	-142.437	-142.472	-139.536	-139.235	-139.098	-139.366	-137.52	-137.216	-135.547	-135.49	-134.24
-162.842	-161.924	-159.85	-159.078	-157.536	-156.745	-155.761	-154.184	-153.671	-152.053	-151.425	-149.916	-149.11	-148.357	-147.994	-146.538	-145.99	-144.522	-144.105	-143.649	-143.146	-142.429	-141.057	-140.602	-139.817	-139.605	-138.715	-137.859	-136.027	-136.07	-135.674
-161.967	-161.212	-160.148	-159.037	-158.42	-156.991	-155.677	-155.189	-154.384	-152.886	-152.22	-150.121	-149.841	-148.916	-148.427	-147.341	-146.26	-145.465	-145.174	-144.444	-142.918	-143.104	-141.854	-141.415	-140.572	-140.769	-138.585	-138.252	-136.466	-136.541	-136.048
-163.366	-161.848	-161.112	-159.119	-157.997	-157.392	-156.924	-155.625	-154.679	-153.216	-151.581	-150.74	-150.644	-149.474	-148.892	-148.302	-146.467	-145.752	-145.759	-144.705	-144.037	-143.402	-142.796	-141.723	-141.255	-140.98	-139.728	-139.472	-138.268	-137.525	-136.985
-163.321	-162.323	-160.578	-159.694	-158.736	-157.371	-156.599	-155.818	-155.633	-153.738	-153.25	-151.495	-151.179	-150.239	-149.561	-148.971	-147.691	-147.078	-146.977	-145.338	-144.503	-144.664	-143.845	-143.031	-141.077	-141.67	-139.926	-140.399	-139.258	-138.471	-137.384
-163.671	-161.908	-161.478	-159.822	-159.198	-157.724	-157.257	-156.366	-155.746	-153.872	-153.013	-151.525	-151.29	-150.112	-149.894	-148.425	-148.012	-146.97	-146.886	-146.847	-145.155	-144.667	-143.735	-143.781	-142.104	-142.319	-141.412	-141.233	-138.571	-139.576	-137.99
-163.414	-162.297	-161.24	-160.677	-159.443	-158.789	-157.039	-155.836	-156.09	-154.24	-153.692	-152.585	-152.225	-151.468	-150.801	-149.524	-149.194	-147.53	-147.175	-146.978	-145.819	-145.583	-144.712	-143.652	-143.394	-142.932	-141.186	-140.758	-139.809	-140.325	-138.505
-163.76	-162.433	-161.976	-160.383	-160.058	-158.627	-157.879	-158.114	-156.527	-154.348	-153.76	-152.684	-152.818	-151.727	-150.741	-150.464	-148.924	-147.588	-148.288	-147.019	-146.811	-146.099	-145.533	-144.751	-144.189	-144.134	-142.042	-142.283	-140.726	-140.453	-139.878
-164.708	-162.93	-162.179	-161.333	-160.146	-159.477	-157.813	-156.871	-156.343	-154.813	-154.555	-153.577	-152.645	-152.278	-151.401	-151.109	-149.874	-148.657	-148.727	-147.886	-146.945	-147.052	-145.763	-144.796	-144.043	-144.004	-143.634	-142.696	-141.342	-140.596	-139.716
-164.025	-163.147	-162.22	-161.097	-160.291	-159.452	-158.571	-158.887	-156.933	-155.818	-155.167	-153.308	-152.882	-152.973	-152.02	-151.44	-150.784	-148.757	-148.503	-148.302	-147.876	-146.983	-147.01	-145.538	-144.713	-144.452	-143.802	-143.501	-141.448	-141.501	-141.258
-164.781	-163.831	-162.801	-161.853	-161.162	-159.922	-158.953	-157.826	-157.258	-156.164	-154.995	-154.221	-153.908	-153.255	-152.408	-151.74	-150.672	-148.959	-148.947	-148.789	-148.444	-147.968	-146.732	-146.112	-144.676	-145.163	-144.254	-143.558	-142.743	-141.534	-141.341
-164.117	-163.473	-162.542	-161.356	-160.832	-159.751	-159.371	-158.624	-158.207	-156.658	-156.287	-154.978	-154.231	-153.581	-153.825	-151.714	-151.036	-150.411	-150.783	-149.963	-148.474	-148.609	-146.942	-146.729	-146.29	-146.111	-144.595	-144.686	-142.535	-142.797	-141.489
-165.12	-164.211	-163.148	-161.811	-161.336	-160.873	-159.277	-159.405	-158.232	-156.208	-155.763	-155.027	-154.377	-153.904	-153.177	-153.002	-151.308	-150.597	-150.25	-149.367	-149.058	-148.341	-148.152	-146.89	-146.147	-146.524	-145.712	-145.116	-143.49	-143.49	-142.559
-165.806	-164.098	-163.013	-162.351	-161.044	-160.628	-160.093	-159.258	-158.118	-157.659	-156.577	-155.712	-155.08	-153.565	-154.104	-152.988	-152.166	-151.365	-151.31	-150.765	-149.033	-149.369	-148.309	-147.891	-146.79	-147.262	-145.921	-145.567	-143.995	-144.25	-142.881
-164.906	-165.047	-163.072	-162.431	-161.83	-161.744	-160.174	-159.301	-159.008	-157.253	-157.131	-155.764	-155.485	-155.102	-153.795	-153.755	-152.171	-151.844	-151.537	-150.35	-149.869	-149.765	-148.444	-148.117	-147.082	-147.54	-146.066	-145.499	-144.349	-144.417	-143.075
-165.821	-164.674	-163.718	-163.433	-161.894	-161.535	-160.081	-159.69	-159.378	-158.275	-157.142	-155.9	-155.989	-154.602	-155.383	-153.52	-152.717	-152.139	-151.809	-151.389	-150.647	-150	-149.109	-148.995	-148.492	-147.077	-146.367	-146.667	-144.764	-145.131	-144.344
-166.417	-165.094	-164.03	-163.863	-162.331	-160.783	-161.525	-159.965	-159.062	-158.294	-157.687	-156.778	-156.98	-155.791	-154.399	-153.78	-153.667	-152.407	-151.598	-151.297	-151.217	-150.405	-149.195	-148.864	-148.199	-147.407	-147.055	-147.171	-145.635	-145.628	-144.603
-166.398	-165.154	-163.626	-163.413	-162.312	-161.45	-160.327	-160.232	-159.076	-158.615	-158.068	-156.675	-156.306	-155.316	-155.31	-154.222	-153.394	-152.48	-152.637	-152.354	-151.46	-150.988	-150.232	-148.956	-148.921	-149.386	-147.824	-146.283	-145.169	-145.918	-144.601
-166.209	-165.372	-164.757	-163.21	-162.224	-162.385	-161.415	-160.36	-159.213	-157.86	-158.774	-157.536	-156.337	-156.199	-155.579	-154.438	-153.982	-153.567	-153.483	-152.782	-151.893	-151.84	-150.491	-149.661	-149.113	-148.73	-148.211	-147.697	-146.36	-146.482	-145.347
-166.253	-165.465	-164.425	-163.737	-162.979	-161.805	-161.37	-160.832	-161.053	-158.861	-158.683	-157.522	-157.701	-156.181	-156.215	-155.09	-154.953	-153.302	-153.664	-152.77	-152.05	-151.616	-151.743	-150.104	-149.362	-149.562	-148.911	-148.513	-147.527	-147.191	-146.129
-166.32	-166.298	-164.998	-163.24	-163.44	-162.573	-161.476	-160.827	-161.011	-159.058	-158.612	-158.05	-156.753	-156.721	-156.338	-155.244	-154.756	-154.501	-154.162	-153.159	-152.509	-151.38	-151.978	-150.11	-150.136	-150.511	-148.352	-148.372	-147.817	-147.306	-145.865
-166.23	-165.894	-164.558	-164.73	-162.381	-162.745	-162.759	-161.358	-160.589	-159.224	-159.068	-158.484	-158.066	-156.304	-156.761	-156.056	-155.411	-154.585	-153.889	-153.391	-152.798	-152.504	-151.279	-151.365	-150.489	-150.277	-149.148	-148.681	-147.49	-147.278	-146.961
-166.827	-166.251	-164.315	-164.803	-163.681	-163.583	-162.072	-161.874	-161.323	-159.522	-159.403	-158.222	-158.089	-157.686	-157.291	-156.543	-156.277	-155.195	-154.827	-154.173	-153.557	-152.554	-151.678	-150.983	-150.828	-150.886	-150.249	-149.915	-148.351	-147.837	-146.875
-166.784	-165.752	-165.477	-164.52	-163.776	-162.822	-162.621	-161.623	-161.002	-159.881	-159.797	-158.767	-157.958	-157.048	-157.357	-157.256	-154.994	-155.299	-154.582	-153.892	-153.963	-153.064	-152.271	-151.845	-150.83	-151.99	-150.167	-149.985	-147.972	-148.201	-147.53
-167.026	-166.333	-165.392	-164.628	-164.057	-163.541	-162.501	-161.686	-162.06	-160.643	-160.647	-158.699	-158.212	-157.778	-157.529	-156.235	-156.157	-154.944	-155.348	-154.229	-153.949	-153.827	-152.36	-152.066	-151.485	-151.471	-149.55	-149.376	-148.838	-149.259	-148.328
-167.458	-166.179	-165.474	-165.533	-164.167	-163.394	-162.998	-162.775	-161.778	-160.736	-160.356	-159.455	-158.992	-157.988	-157.697	-156.741	-156.978	-155.222	-154.958	-155.593	-154.135	-153.885	-152.892	-152.566	-152.354	-151.852	-150.78	-150.79	-148.736	-150.067	-148.355
-167.541	-166.132	-165.594	-164.805	-163.805	-163.361	-162.806	-162.889	-161.464	-160.479	-160.581	-159.744	-158.849	-158.636	-158.213	-157.335	-156.56	-155.652	-155.38	-154.687	-154.819	-153.623	-153.454	-152.777	-152.694	-152.574	-150.53	-151.129	-149.372	-149.248	-149.34
-167.582	-167.082	-166.03	-165.543	-164.146	-164.225	-163.893	-163.064	-162.075	-161.15	-161.244	-159.912	-159.409	-159.333	-158.12	-158.039	-156.839	-156.761	-156.516	-155.561	-154.829	-154.856	-153.436	-153.475	-152.686	-152.688	-151.801	-150.781	-149.709	-149.724	-148.602
-167.314	-166.818	-166.696	-165.518	-164.803	-164.02	-163.038	-163.45	-162.383	-161.803	-160.321	-160.117	-159.998	-159.733	-158.464	-158.014	-157.962	-156.262	-155.953	-155.754	-154.967	-155.634	-154.589	-153.52	-152.74	-153.295	-151.381	-151.643	-150.105	-150.402	-149.737
-167.919	-167.273	-166.079	-165.571	-164.729	-164.46	-164.605	-162.469	-162.531	-161.752	-160.858	-159.984	-159.767	-159.056	-158.644	-158.077	-158.345	-156.846	-156.568	-155.474	-156.344	-155.271	-153.603	-153.752	-152.506	-153.368	-152.708	-152.143	-150.326	-150.354	-149.986
-168.095	-167.166	-166.745	-165.316	-164.833	-164.768	-164.311	-163.468	-162.666	-161.992	-162.123	-161.217	-160.39	-159.114	-159.138	-159.061	-157.701	-157.376	-156.822	-156.913	-156.146	-155.086	-154.825	-153.907	-154.135	-154.183	-152.946	-152.155	-150.754	-151.584	-150.123
-167.899	-167.058	-167.465	-166.19	-165.368	-164.34	-163.448	-164.043	-163.485	-162.436	-161.678	-160.943	-160.11	-159.386	-159.792	-158.745	-158.321	-157.335	-156.717	-156.255	-156.015	-155.619	-155.485	-153.927	-154.171	-153.721	-153.301	-152.926	-151.239	-152.025	-149.898
-168.113	-167.872	-166.918	-166.252	-165.198	-164.728	-164.54	-163.701	-163.283	-162.017	-162.16	-160.795	-160.809	-160.149	-159.098	-158.837	-158.613	-156.903	-157.239	-156.737	-156.373	-156.027	-155.39	-154.749	-154.642	-153.706	-153.488	-153.018	-151.303	-151.957	-151.574
-168.736	-167.444	-167.004	-165.824	-166.672	-165.607	-164.11	-164.292	-163.243	-162.312	-162.183	-162.141	-160.72	-159.621	-160.138	-159.581	-158.58	-157.834	-157.654	-157.065	-157.036	-155.979	-155.456	-155.205	-153.666	-154.043	-153.359	-153.328	-152.283	-152.822	-151.051
-168.604	-168.517	-166.868	-167.122	-166.437	-164.673	-164.724	-164.432	-163.857	-163.645	-162.183	-161.08	-160.894	-160.958	-159.671	-158.871	-158.767	-158.479	-157.776	-157.929	-156.877	-155.828	-155.338	-155.269	-154.915	-155.07	-153.301	-152.651	-152.293	-151.43	-151.563
-168.604	-168.372	-166.868	-167.122	-166.437	-165.701	-164.332	-163.816	-163.857	-163.645	-162.183	-161.388	-160.894	-160.803	-160.256	-160.327	-159.328	-158.591	-159.223	-158.146	-157.227	-157.343	-155.842	-155.136	-154.497	-154.888	-153.813	-153.397	-152.388	-151.935	-152.24

## Sheet: Fig_2b_leftpanel_Omega=0
15.5099	13.287	12.7574	-33.966	-8.27329	-7.09102	-27.3411	4.11268	-5.21049	-14.435	-10.6739	-10.4466	-19.082	-3.68509	-2.65649	-13.142	-15.0088	-21.7754	-7.76532	-19.6372	-21.7503	-22.4713	-23.0904	-22.6755	-23.241	-22.8165	-28.4547	-29.5783	-30.8084	-21.4721	-43.1656
-39.0872	-38.814	-37.6127	4.30786	-7.69344	-7.81767	-5.08543	-23.3084	-12.6214	-9.55497	-12.0136	-12.3123	-10.6771	-20.8141	-20.9374	-15.8735	-15.6442	-16.7602	-21.9013	-17.7975	-19.0745	-19.5358	-23.9217	-24.3721	-25.7807	-28.0393	-19.918	-31.2352	-34.6691	-31.3103	-20.6043
12.7372	10.4699	8.63932	-8.04047	-7.85124	-8.12232	-7.19667	-7.96796	-8.9574	-10.7374	-11.4204	-13.0431	-14.1477	-10.6295	-12.4682	-15.6637	-17.0124	-18.1261	-17.7686	-20.1339	-21.0384	-22.7631	-22.8489	-24.6664	-26.4501	-28.2819	-28.9802	-27.707	-29.6309	-37.7965	-35.2576
-7.80523	-8.70116	-8.95443	-6.72794	-8.33554	-7.34945	-11.1419	-7.30016	-9.80825	-12.0195	-11.9672	-12.5598	-12.8821	-16.1569	-15.7639	-15.4849	-16.5715	-19.7244	-17.6181	-19.807	-20.9263	-22.609	-24.2017	-25.6421	-26.3817	-25.3898	-30.3758	-30.6196	-31.8377	-32.0398	-39.3747
-7.28967	-7.04899	-6.94369	-6.64129	-7.82606	-9.02636	-7.73615	-10.4477	-11.0142	-11.3982	-12.2745	-13.0823	-13.3948	-15.128	-15.0028	-16.1688	-17.3928	-17.7761	-18.918	-20.4908	-21.3066	-21.9822	-24.2891	-25.5215	-24.7322	-28.3243	-27.0317	-30.8376	-33.2899	-34.0201	-35.6457
-3.4445	-4.47834	-6.16739	-7.80286	-7.26584	-7.30384	-9.51722	-9.50616	-10.8287	-11.7023	-12.3667	-12.8379	-14.0703	-14.9072	-15.5592	-16.3865	-17.2848	-19.3939	-18.8561	-20.9604	-21.6312	-22.2991	-24.7589	-25.144	-26.8191	-28.1262	-30.4804	-31.1772	-33.2643	-36.4201	-36.3844
-7.11199	-6.30446	-6.80817	-7.09169	-8.07295	-9.08326	-9.66788	-9.92253	-10.7123	-11.7123	-13.0349	-13.1831	-14.0844	-15.0736	-15.4316	-16.6579	-17.3847	-18.8161	-19.5092	-21.012	-22.3732	-22.9295	-24.5107	-25.9345	-27.2605	-28.1766	-30.8822	-32.5507	-33.835	-35.7441	-37.2936
-5.10351	-5.12838	-7.17162	-7.14307	-8.24015	-7.848	-8.99004	-10.2318	-11.599	-12.0049	-12.6235	-13.1032	-14.612	-15.2345	-15.5599	-17.8764	-18.4782	-19.4395	-19.5076	-21.0236	-22.3901	-23.1872	-24.7047	-26.5799	-26.9873	-29.9393	-29.5446	-32.6336	-34.4171	-36.3497	-38.7034
-5.83249	-6.15993	-6.48376	-7.16775	-8.2685	-8.02093	-10.2366	-9.49822	-11.0889	-12.7756	-13.4252	-14.3326	-14.9113	-15.5799	-17.6444	-17.6365	-18.9386	-18.9231	-19.7281	-22.3054	-22.6488	-23.8937	-26.0859	-26.1105	-27.409	-29.689	-31.3943	-32.9031	-34.7621	-37.2671	-39.0824
-6.07355	-6.85791	-7.91372	-8.05912	-8.39962	-9.14539	-9.81553	-10.2612	-10.9187	-11.9758	-13.0733	-13.9229	-14.6018	-15.5264	-16.2819	-17.2024	-18.4638	-19.599	-20.2258	-21.7618	-23.9072	-24.2611	-25.8661	-27.4377	-28.6845	-30.2033	-31.1385	-33.3043	-35.4279	-37.377	-39.5526
-6.15047	-5.97937	-6.92818	-7.15136	-9.13309	-8.75828	-10.2854	-10.524	-11.4793	-12.6714	-12.9026	-14.5343	-15.0831	-16.0115	-15.9025	-18.3455	-19.2502	-20.7851	-19.9371	-22.3966	-23.6449	-24.782	-26.3463	-28.1986	-28.8792	-30.6398	-32.2172	-34.5549	-36.3742	-38.3108	-40.2438
-5.7243	-5.97928	-7.28407	-8.19694	-9.20782	-8.12798	-9.833	-10.5219	-12.1468	-13.1815	-14.7659	-14.8597	-16.0955	-15.9717	-17.1243	-18.2569	-19.4678	-20.6169	-21.0327	-22.8837	-23.9141	-25.1479	-26.7679	-28.2904	-29.9492	-31.7384	-32.989	-35.3779	-36.8673	-39.3125	-41.327
-6.88074	-7.41699	-7.87965	-7.64578	-8.98722	-9.74499	-10.729	-10.6843	-12.1551	-13.2804	-13.2734	-15.0318	-15.45	-16.7512	-16.4847	-17.808	-19.5609	-21.3136	-21.484	-22.8458	-24.2321	-24.8691	-27.563	-29.5059	-29.6816	-32.1374	-33.4044	-35.2668	-37.6723	-39.6457	-42.199
-6.769	-6.89386	-7.66733	-7.90154	-8.5522	-9.87091	-10.1352	-11.4389	-12.0261	-13.7812	-14.2127	-15.118	-15.5899	-16.9184	-17.7675	-18.7454	-20.4169	-21.1379	-21.9156	-23.4046	-24.9584	-25.7431	-27.5931	-29.3793	-30.3116	-32.363	-33.6696	-36.0567	-38.4719	-40.9438	-43.0452
-6.33489	-7.09316	-7.89651	-8.21208	-9.4245	-10.0375	-11.0464	-11.5191	-12.2544	-13.2873	-13.9292	-14.6756	-15.6184	-16.8517	-17.8029	-18.9677	-20.2738	-21.1777	-22.4094	-24.2152	-25.1038	-26.388	-28.6432	-29.3753	-31.049	-33.0777	-34.9577	-36.9664	-38.8829	-42.1029	-44.0238
-6.56421	-6.8272	-7.67335	-8.1864	-8.76092	-9.61551	-10.4876	-11.4571	-12.4977	-13.3746	-14.6193	-15.6476	-16.2379	-17.0516	-18.0931	-19.509	-20.8326	-21.7828	-22.8297	-24.238	-26.1965	-27.209	-28.5666	-30.2225	-31.8632	-34.0237	-35.5664	-38.4284	-40.346	-43.1482	-45.0146
-6.4622	-7.57132	-7.75165	-8.55857	-9.59398	-10.5602	-11.4111	-12.0986	-11.8968	-13.9521	-15.8329	-15.6225	-16.5244	-17.2728	-17.9241	-19.9834	-20.623	-22.3404	-22.4214	-24.5942	-26.2545	-26.683	-29.4611	-30.6919	-32.6461	-34.443	-35.4359	-38.0682	-40.7714	-43.5217	-46.2262
-6.55829	-7.60371	-7.81067	-8.95334	-9.28542	-10.4462	-11.6921	-11.9126	-13.3995	-13.5977	-15.102	-16.0296	-18.0028	-17.4076	-18.5349	-19.754	-21.0652	-22.7551	-23.1391	-24.7384	-26.479	-28.0491	-29.7315	-30.5074	-32.5989	-35.0824	-36.6652	-39.2697	-41.2991	-44.7806	-46.5534
-6.45908	-7.21836	-8.31778	-8.21991	-9.39571	-10.9422	-10.8011	-11.7178	-13.4183	-14.5277	-15.5705	-16.2967	-17.0663	-18.0336	-18.9647	-20.3465	-21.2756	-23.2474	-23.9584	-25.6882	-26.7175	-28.5001	-30.337	-31.8325	-33.1356	-35.507	-37.1265	-40.278	-43.0335	-45.5766	-47.7038
-6.93103	-8.02186	-7.56786	-8.9428	-10.066	-11.0974	-11.7848	-12.202	-12.9862	-14.6047	-15.3681	-16.669	-17.2316	-18.9565	-19.2506	-20.7721	-21.8326	-22.8286	-23.9043	-25.873	-27.3266	-27.7977	-31.2867	-32.9185	-33.9584	-36.2729	-38.2007	-40.9576	-43.5057	-45.8848	-49.4954
-6.71407	-8.21877	-8.58937	-9.56572	-9.89358	-11.3167	-11.7474	-12.0683	-13.5668	-14.7665	-15.3665	-16.5736	-17.2025	-18.6379	-19.5645	-20.9777	-22.4169	-23.9674	-24.4282	-26.6104	-27.5495	-29.5694	-31.6491	-32.5671	-34.4495	-36.3803	-38.9648	-41.4422	-44.2056	-47.1835	-50.9038
-7.09418	-7.50664	-8.31127	-9.09407	-10.547	-11.0644	-11.7791	-13.0639	-14.2323	-15.3053	-16.3345	-17.0009	-17.8255	-18.4205	-20.0278	-21.408	-22.9096	-23.9443	-24.7385	-26.263	-28.5121	-29.3732	-31.7782	-33.8793	-35.5998	-37.6815	-39.5284	-42.4093	-45.0166	-48.5159	-51.0969
-6.98515	-7.50973	-8.265	-9.40876	-10.3973	-10.9843	-12.8685	-12.7643	-13.7743	-15.5403	-16.2568	-17.1787	-18.5781	-18.7472	-19.3985	-21.7901	-23.133	-24.4522	-25.3579	-27.4872	-28.4159	-30.3115	-32.6518	-34.3126	-36.2148	-38.7116	-40.3064	-43.7827	-45.8055	-49.9382	-52.3339
-7.68835	-8.34178	-8.7546	-10.0077	-10.4235	-11.5227	-12.0854	-13.2713	-14.137	-16.0911	-16.0435	-18.062	-18.4193	-19.4856	-20.7685	-22.1183	-23.7096	-24.9285	-26.2539	-27.8204	-29.3478	-30.5283	-33.2331	-35.2797	-37.1004	-39.2861	-41.2079	-44.31	-47.6369	-50.9841	-54.4677
-7.22004	-8.09413	-9.16991	-9.62302	-10.4915	-11.6873	-12.8827	-13.5474	-14.4026	-15.8817	-17.1343	-17.4341	-18.8005	-20.0549	-20.9473	-22.1049	-24.4473	-24.991	-26.2725	-28.5498	-29.2194	-31.2302	-33.9229	-35.8382	-37.2681	-40.6606	-42.3223	-45.7102	-48.5379	-52.2312	-55.1794
-8.15104	-8.23654	-9.30266	-9.92029	-10.7565	-12.1357	-12.1013	-13.7286	-14.2476	-15.7515	-17.1346	-18.2762	-19.5925	-20.3189	-20.8426	-22.9476	-24.0678	-25.5763	-26.6016	-28.14	-30.6787	-31.765	-34.5208	-36.6776	-37.9849	-41.0027	-43.2681	-46.417	-49.6546	-53.3029	-56.7531
-8.13141	-8.8046	-8.62851	-9.72445	-11.134	-12.0119	-12.391	-13.5073	-15.5998	-16.1389	-17.7361	-18.1783	-19.1077	-20.5647	-21.2655	-23.1124	-24.768	-26.2812	-27.3114	-29.3999	-31.4664	-32.6379	-35.135	-36.964	-39.1769	-41.2507	-44.3757	-47.7234	-50.4153	-54.2809	-58.2606
-8.14511	-8.83738	-9.74137	-10.529	-11.7216	-11.7731	-14.0029	-13.9641	-15.4927	-16.7421	-17.6736	-18.5766	-19.8512	-21.3052	-21.5809	-23.5672	-24.7945	-27.3291	-27.8381	-30.3574	-31.3382	-33.6112	-35.8363	-37.8801	-39.9971	-42.8141	-45.384	-48.9231	-51.6086	-55.9141	-59.63
-8.63209	-8.68787	-9.61306	-11.1701	-10.6829	-12.3336	-12.8938	-14.4344	-15.0392	-16.8422	-17.1775	-19.5067	-20.3678	-21.3832	-22.2701	-24.3689	-25.7188	-27.3823	-28.0159	-30.6904	-32.1222	-34.3564	-36.6426	-38.7052	-40.659	-44.1137	-45.9952	-50.3564	-53.4039	-57.5039	-61.0481
-8.23925	-9.19897	-9.46041	-11.0396	-11.8994	-12.7509	-13.4371	-14.4372	-15.7971	-16.7965	-18.2941	-19.3388	-20.7181	-21.5403	-22.7896	-24.5155	-25.9031	-27.3918	-28.9122	-31.0489	-32.2907	-35.7648	-38.1565	-39.8347	-41.7231	-44.6806	-47.3752	-50.6578	-54.0477	-59.2794	-62.8557
-8.33008	-9.19183	-9.83988	-11.1711	-12.2971	-12.6998	-14.2048	-14.6627	-16.2517	-17.3316	-18.7447	-19.6053	-21.1592	-22.1963	-22.8455	-24.7848	-26.4886	-28.0558	-29.3304	-31.2892	-33.7678	-36.0638	-38.5902	-40.6738	-42.804	-45.9879	-48.4051	-52.2303	-55.3617	-60.5044	-64.9076
-8.89076	-9.09176	-10.2422	-10.3458	-12.2386	-12.6594	-14.3968	-15.0103	-15.7456	-18.1006	-18.7474	-20.1873	-21.5829	-23.7535	-23.6739	-26.0423	-27.1592	-29.1203	-29.3347	-32.921	-34.2923	-36.1272	-38.9876	-41.0901	-43.5318	-46.8375	-49.5163	-54.0136	-57.4742	-61.8996	-65.9352
-9.15471	-9.46414	-10.7147	-11.1527	-11.8062	-13.2853	-14.4023	-14.7131	-16.7864	-18.0646	-19.2582	-20.255	-21.8008	-23.2339	-23.977	-26.1632	-27.5846	-30.3313	-30.731	-33.4433	-34.7189	-36.9925	-40.1691	-41.891	-44.9142	-48.0229	-50.7848	-54.8104	-59.5774	-63.3408	-67.7612
-9.2686	-9.59979	-10.6816	-11.2056	-13.1603	-13.6374	-15.095	-15.2849	-17.0404	-18.1679	-19.7923	-21.1236	-22.1602	-23.0344	-24.6532	-26.4293	-28.2437	-29.9856	-31.2209	-34.124	-35.8194	-37.8049	-40.9585	-43.2303	-45.4262	-49.393	-52.0895	-56.6781	-60.4946	-65.8712	-70.4641
-9.462	-10.3091	-10.6426	-11.8127	-13.1087	-14.1255	-15.0454	-15.7616	-16.804	-19.128	-19.9596	-20.8697	-22.6734	-23.8998	-24.5591	-27.0483	-28.6123	-30.3386	-31.8471	-34.4429	-36.5237	-38.8982	-41.8511	-44.4809	-46.0863	-50.2288	-53.4635	-58.3172	-61.6235	-67.5232	-72.772
-10.0209	-10.835	-11.1114	-11.6473	-12.8339	-13.9598	-15.4999	-15.726	-17.5613	-19.2231	-20.0401	-21.9118	-23.0054	-24.3691	-25.1291	-27.6748	-29.4064	-31.1374	-32.3728	-35.2903	-37.3498	-39.9853	-42.4696	-45.4864	-47.6789	-51.8611	-54.8044	-59.8602	-63.1299	-69.098	-74.7174
-9.40411	-10.6339	-11.587	-12.1629	-13.127	-14.5231	-15.7547	-16.3268	-17.4576	-19.0415	-20.953	-22.4413	-23.4904	-24.5577	-25.8757	-28.2391	-29.8957	-32.3446	-33.3897	-36.0564	-38.1583	-40.3456	-43.9892	-46.5952	-48.9039	-52.8651	-56.1241	-61.6002	-65.1783	-71.2805	-76.9369
-9.78342	-10.9991	-11.3931	-12.2645	-13.873	-14.4393	-15.5136	-16.6816	-18.6284	-19.6069	-20.7602	-22.4261	-24.1313	-24.9192	-26.2834	-28.7822	-30.4567	-32.5091	-33.4227	-36.9605	-39.0665	-41.3841	-44.8747	-47.8088	-50.6387	-54.1539	-57.9472	-62.9027	-66.9433	-73.7071	-79.0124
-9.49861	-10.8167	-12.2656	-12.3837	-14.0165	-15.1542	-16.3232	-17.1264	-18.7651	-19.6232	-21.8129	-22.6908	-24.3494	-25.8045	-26.5669	-29.2038	-31.5256	-32.8673	-34.5318	-37.8791	-40.4981	-42.4181	-46.3826	-49.3548	-51.8866	-55.998	-59.2576	-65.0337	-69.2723	-75.8888	-81.2626
-10.2906	-11.0232	-11.3894	-12.933	-13.6384	-15.1016	-16.1439	-16.8771	-18.6261	-20.1904	-21.7177	-23.8352	-25.4618	-26.1288	-27.6603	-30.1005	-31.3988	-34.3198	-35.079	-38.5612	-40.7997	-43.2277	-47.2429	-50.16	-53.2713	-57.26	-60.3402	-67.0447	-71.7882	-78.745	-84.3829
-10.3029	-11.5416	-11.8662	-13.0359	-14.4302	-15.5165	-16.5046	-17.7713	-19.2623	-20.7779	-22.6795	-23.6516	-25.655	-26.6943	-28.4584	-30.9649	-32.1535	-34.7729	-35.9417	-39.2766	-42.2463	-44.859	-48.5289	-51.4034	-54.672	-59.1557	-62.4968	-69.3545	-74.2083	-81.3601	-86.9231
-10.5769	-11.3376	-12.398	-13.558	-14.4014	-15.4835	-17.0668	-18.0821	-19.99	-21.1934	-22.628	-24.0716	-26.071	-27.1543	-29.3508	-31.4755	-33.2215	-35.4717	-36.6754	-40.7864	-43.0655	-45.816	-49.986	-52.6242	-56.3264	-60.2161	-64.9613	-71.3588	-76.2906	-83.9426	-89.9446
-10.017	-11.605	-12.3105	-13.2831	-15.4451	-15.6689	-17.1852	-18.5834	-20.4707	-21.9193	-23.0473	-24.5522	-26.5298	-27.6839	-29.1853	-32.05	-33.7219	-36.0055	-37.2556	-41.2402	-43.9338	-46.9121	-51.0404	-54.2096	-57.6009	-61.978	-67.0784	-73.533	-78.6451	-86.0742	-92.6551
-11.1063	-11.7352	-12.3887	-14.1648	-15.3214	-15.9616	-17.9027	-18.058	-20.1321	-22.1495	-23.1507	-25.6972	-27.0168	-28.5413	-29.7115	-32.5837	-34.5453	-37.3308	-39.047	-42.2892	-45.453	-47.4898	-52.5698	-55.4821	-59.3641	-64.0622	-69.1944	-75.0289	-80.9165	-89.1163	-95.8392
-11.4862	-12.6434	-12.7226	-14.1693	-15.2201	-16.989	-17.9543	-19.0941	-20.7205	-22.7203	-23.8554	-25.6793	-28.0886	-28.6924	-30.6772	-33.1513	-35.3594	-38.4673	-39.5424	-43.5629	-46.5659	-49.2549	-53.664	-57.2633	-60.7604	-66.2476	-70.6081	-77.4517	-83.5192	-92.1388	-99.2407
-10.8766	-12.4253	-13.3721	-14.2983	-16.0451	-17.6181	-18.2879	-19.068	-21.2716	-22.9907	-24.603	-26.5642	-28.3247	-29.727	-31.3071	-34.4127	-36.4307	-39.1536	-40.7701	-44.8739	-48.0403	-50.3979	-56.008	-58.9942	-63.3421	-68.5983	-72.9886	-79.998	-86.2407	-94.619	-102.355
-11.7349	-12.3257	-13.3966	-14.7034	-15.6885	-17.4826	-18.5008	-19.2994	-21.503	-23.7766	-25.5272	-26.7879	-29.2712	-30.6745	-31.6301	-35.2368	-37.381	-39.6279	-41.3592	-45.7829	-48.9388	-52.4365	-57.6643	-60.0048	-65.1429	-69.8898	-74.8365	-83.5612	-89.8044	-97.8879	-105.064
-12.2442	-12.825	-13.5599	-15.2241	-16.9005	-17.9143	-19.3428	-20.0975	-22.2672	-23.6559	-25.7392	-27.178	-29.2198	-30.9651	-33.1	-35.7855	-38.3659	-40.8639	-42.477	-47.2225	-50.1176	-53.7413	-59.0816	-61.7814	-67.0429	-72.1404	-78.1763	-85.8217	-92.659	-100.796	-108.504
-11.5683	-13.8092	-14.3766	-15.0496	-17.0253	-18.4366	-19.7079	-20.1717	-22.4592	-24.7945	-26.0641	-28.4809	-30.1085	-31.5898	-33.5705	-36.5889	-39.1785	-41.3272	-43.214	-48.0964	-51.7295	-55.2437	-60.155	-64.0022	-69.0576	-74.5585	-80.5031	-88.5101	-95.6417	-104.245	-112.489
-12.3986	-13.5949	-13.6044	-15.926	-17.1281	-18.5093	-19.8222	-21.1869	-23.1151	-24.8611	-26.5506	-28.4329	-30.489	-33.0731	-34.5572	-37.3369	-39.9286	-42.741	-44.7754	-49.6352	-53.2767	-56.8762	-62.0973	-65.9203	-71.0103	-76.6446	-82.6189	-91.2233	-98.2211	-107.904	-116.906
-12.7581	-13.8456	-14.5886	-15.7471	-16.8968	-18.2146	-19.7348	-21.8116	-23.8265	-25.1801	-27.124	-29.5191	-31.1985	-33.2604	-35.1441	-38.5049	-41.0371	-43.7469	-46.1257	-51.3624	-54.8627	-58.541	-63.5672	-68.3033	-73.1448	-79.5425	-85.6499	-94.6061	-101.518	-111.891	-119.955
-13.0257	-14.0155	-15.7248	-16.2371	-18.1672	-19.1314	-21.1459	-21.9434	-23.7249	-26.2127	-28.0135	-29.8291	-32.3705	-34.1974	-36.1581	-39.6992	-41.7675	-45.3021	-47.2752	-52.8754	-56.5161	-60.2651	-66.7504	-70.4423	-75.7269	-82.1961	-88.3403	-98.551	-104.584	-115.069	-123.606
-13.6688	-14.755	-14.8953	-16.4914	-17.5866	-19.5587	-21.4608	-22.4709	-24.7925	-26.3118	-28.9892	-30.9823	-32.8326	-34.8427	-36.4603	-40.1865	-43.5874	-46.9911	-48.2914	-54.1332	-57.7263	-61.5664	-68.8085	-72.4151	-77.8523	-84.4841	-91.5009	-101.541	-108.073	-119.508	-127.916
-13.5625	-14.7114	-15.1882	-17.0704	-18.9494	-20.1423	-21.5679	-22.0798	-24.9323	-27.1787	-29.5324	-31.3139	-33.2607	-35.9691	-37.7773	-41.5042	-44.4963	-47.7658	-49.8038	-55.0688	-59.743	-63.0396	-70.8798	-75.248	-80.3199	-86.9766	-94.3966	-104.813	-112.61	-123.711	-132.558
-13.7042	-15.2926	-15.9103	-17.1261	-19.2037	-20.2042	-22.2401	-23.5329	-25.1377	-27.8741	-30.052	-31.7718	-34.4099	-36.5483	-39.1094	-42.6405	-44.9586	-49.303	-51.4183	-57.3348	-61.6275	-65.5957	-72.9824	-77.3045	-82.9729	-89.9243	-98.1975	-108.799	-116.483	-127.438	-137.233
-14.0719	-15.536	-16.0927	-17.3807	-19.407	-20.6631	-22.7618	-23.4643	-25.9476	-28.5544	-30.5426	-33.5151	-35.2412	-37.043	-40.3832	-43.7671	-46.8439	-50.2364	-52.877	-58.508	-63.28	-67.3905	-74.9719	-80.1561	-86.0109	-93.1398	-101.894	-112.692	-120.312	-131.486	-141.165
-14.621	-15.4408	-16.398	-18.3642	-19.5028	-21.1287	-22.7853	-24.6461	-26.4236	-29.435	-31.6281	-33.5421	-35.5983	-38.3746	-40.9655	-44.7131	-48.0676	-51.9223	-54.8522	-60.8835	-65.5093	-69.9533	-77.7329	-82.3943	-88.6997	-96.3031	-104.742	-116.641	-124.145	-135.611	-146.19
-14.9072	-16.2555	-16.8491	-18.0788	-19.7406	-21.9288	-23.7186	-24.8706	-27.3354	-29.8238	-31.6588	-34.458	-36.9811	-39.4125	-41.4513	-46.1123	-49.2114	-53.3873	-56.246	-62.2163	-67.8534	-72.4603	-80.6224	-84.6421	-91.8093	-100.328	-108.186	-120.189	-128.213	-139.254	-150.524
-15.2069	-16.3719	-17.5164	-18.7097	-20.6735	-21.8155	-23.6731	-25.2829	-28.7519	-30.4342	-32.4702	-35.2463	-38.1706	-40.6756	-43.1124	-47.1688	-50.5847	-55.1476	-57.9806	-63.9886	-69.3292	-75.054	-82.7375	-87.5983	-94.7894	-104.126	-111.882	-124.075	-133.249	-143.841	-155.048
-15.0724	-16.5728	-17.6575	-19.0444	-20.9351	-23.0233	-24.8883	-25.5109	-28.8741	-30.8094	-33.3583	-36.1677	-38.9214	-41.4698	-43.816	-48.3617	-51.9995	-56.7646	-59.6557	-66.0216	-71.8659	-77.0057	-85.6309	-90.7075	-98.3964	-107.404	-115.972	-128.404	-137.64	-148.609	-160.448
-15.7415	-17.2737	-18.1268	-19.7681	-21.1176	-22.9841	-25.2309	-26.2324	-29.1853	-32.0149	-34.7197	-37.2282	-40.0394	-42.1457	-45.0316	-49.7764	-53.8992	-58.2461	-61.0122	-68.5063	-74.3286	-79.828	-88.543	-94.4756	-101.502	-110.561	-119.533	-132.751	-142.141	-153.566	-164.653
-15.916	-18.2969	-18.505	-20.0831	-21.8857	-23.6002	-25.7398	-27.5376	-30.2091	-33.0269	-35.8387	-37.8969	-40.5916	-43.742	-47.3177	-51.1794	-55.663	-60.5392	-63.087	-70.2484	-76.777	-82.5791	-91.4721	-98.1915	-104.844	-114.444	-123.53	-136.9	-145.398	-158.543	-169.276
-16.3114	-17.6777	-19.4959	-20.9264	-22.3217	-24.1034	-26.6569	-27.6167	-30.7268	-33.9185	-36.9551	-39.1744	-42.4999	-45.3691	-47.9332	-53.0354	-57.039	-62.2776	-64.9827	-72.8424	-79.5508	-85.3145	-94.4146	-101.695	-108.908	-118.305	-127.918	-141.296	-149.463	-163.081	-173.294
-17.2765	-18.2267	-19.2998	-21.5016	-22.9327	-24.5397	-27.0468	-28.7691	-31.752	-34.3501	-37.3914	-40.3199	-43.5894	-46.5848	-49.7398	-54.8491	-58.8013	-64.2592	-66.4976	-74.9937	-82.3948	-88.0084	-97.8753	-105.677	-113.107	-121.99	-132.144	-145.095	-153.995	-166.739	-178.842
-17.2237	-19.2941	-19.4867	-21.6398	-23.3669	-25.8018	-28.0281	-28.8973	-32.5508	-36.0228	-38.2682	-41.4014	-44.2086	-47.3807	-50.9135	-56.006	-60.9325	-65.9519	-69.2733	-77.4603	-84.9385	-90.9567	-101.184	-108.898	-116.665	-126.092	-136.591	-150.024	-159.31	-170.828	-182.298
-17.7077	-19.7475	-20.6349	-21.9633	-24.2015	-26.1253	-28.267	-29.7029	-33.2093	-35.8997	-39.3509	-42.5753	-45.9488	-48.8699	-51.9584	-57.6295	-63.0568	-67.9275	-72.2661	-79.9849	-88.2778	-94.4951	-104.291	-112.191	-120.53	-130.661	-141.373	-154.263	-164.032	-175.229	-186.871
-18.1514	-19.1142	-20.7823	-22.5615	-24.5614	-26.9149	-29.5692	-30.5073	-33.9266	-37.4909	-40.4146	-43.9044	-46.8252	-50.4102	-53.8269	-59.9183	-64.7007	-70.4111	-74.5752	-82.9258	-90.9371	-97.5563	-107.814	-115.864	-125.139	-134.792	-146.089	-159.001	-168.455	-180.007	-189.932
-18.3654	-20.5818	-21.7738	-23.1629	-25.4713	-27.1047	-29.8218	-31.3395	-35.287	-38.4057	-41.4785	-45.0137	-47.7722	-52.5448	-55.6885	-61.6667	-66.4829	-73.1233	-76.5392	-85.9895	-93.9929	-100.937	-111.884	-119.214	-130.103	-139.366	-150.87	-164.97	-173.772	-184.781	-195.328
-18.8136	-21.0782	-21.3717	-23.2528	-25.9978	-28.3827	-30.6617	-32.2059	-36.0936	-39.2876	-43.1378	-46.0807	-49.7034	-53.9868	-57.2247	-63.169	-68.7019	-75.447	-79.3143	-88.7321	-97.7293	-104.106	-115.856	-122.89	-134.798	-144.442	-155.723	-170.048	-178.629	-190.009	-201.242
-20.3131	-21.5458	-22.0716	-24.2621	-26.5211	-29.0533	-31.3049	-33.3853	-37.444	-40.9688	-44.5763	-47.5392	-50.8364	-55.5552	-59.1085	-65.8434	-71.1637	-77.7528	-81.4396	-92.1329	-100.975	-107.35	-119.497	-126.878	-139.519	-149.084	-160.169	-174.992	-183.261	-195.107	-205.379
-20.075	-21.6906	-22.9019	-24.9941	-27.1384	-29.2201	-32.6654	-33.7274	-38.4866	-42.2225	-45.0763	-48.6492	-52.622	-56.9904	-60.6602	-67.4565	-74.258	-80.3456	-84.606	-95.3751	-104.41	-111.086	-123.273	-131.393	-143.555	-153.3	-164.905	-179.369	-188.059	-198.526	-209.15
-20.433	-22.3373	-23.5676	-25.7322	-28.384	-29.7543	-33.3282	-34.8817	-39.3851	-43.3596	-46.5035	-50.4459	-54.002	-58.9377	-62.9212	-70.3147	-76.0794	-82.9072	-87.5287	-98.5753	-107.898	-115.285	-127.975	-136.781	-148.37	-158.12	-169.982	-184.051	-193.309	-203.153	-213.44
-21.158	-23.1165	-23.782	-26.1173	-28.5771	-30.6776	-34.374	-35.896	-40.1651	-44.7027	-48.0963	-51.9007	-55.9664	-60.6777	-64.7854	-72.7814	-78.9995	-85.7274	-91.1115	-102.203	-110.95	-119.176	-131.966	-141.388	-153.262	-163.522	-175.666	-190.079	-197.472	-209.936	-218.5
-21.1619	-23.5892	-25.1626	-27.274	-29.2099	-31.915	-35.1611	-36.787	-41.7603	-45.6871	-48.9998	-53.4144	-57.6788	-62.7683	-66.7451	-74.954	-81.8178	-88.5994	-93.9522	-105.164	-115.556	-123.565	-136.552	-146.383	-158.634	-168.991	-180.768	-195.944	-202.663	-216.424	-225.723
-22.0863	-23.9814	-25.8011	-28.1398	-29.9395	-33.0976	-36.1754	-37.6832	-42.6958	-47.0687	-51.3317	-55.3793	-59.2922	-65.2057	-69.418	-77.3857	-84.4865	-91.8394	-97.6067	-109.161	-119.092	-128.165	-140.928	-151.207	-163.229	-174.041	-185.086	-200.371	-208.881	-223.934	-231.804
-22.671	-24.9108	-25.9057	-28.6135	-31.2447	-33.9761	-37.3006	-39.2251	-43.9327	-48.5388	-52.7685	-57.3543	-61.525	-67.2692	-71.6394	-80.36	-87.2618	-94.5287	-100.861	-112.916	-122.72	-132.168	-145.703	-155.257	-167.731	-179.071	-190.833	-206.126	-214.501	-230.417	-238.567
-23.6871	-25.3705	-26.5171	-29.1141	-31.5399	-35.2337	-38.1447	-40.1703	-45.8003	-49.7419	-54.9113	-58.9026	-63.3098	-69.3451	-74.3282	-82.7876	-90.4694	-97.5908	-104.281	-116.32	-126.063	-136.676	-150.183	-160.009	-172.22	-183.889	-196.533	-211.903	-220.931	-235.967	-242.421
-24.0226	-26.4367	-27.7654	-30.3515	-32.554	-36.0576	-39.306	-40.8739	-46.4711	-51.8781	-56.6559	-60.3717	-65.3482	-71.7943	-76.4952	-85.9083	-93.2292	-101.086	-107.72	-120.014	-130.13	-140.596	-155.138	-164.84	-177.587	-189.422	-201.885	-216.484	-226.725	-241.222	110.769
-24.5147	-27.4771	-28.4957	-31.3679	-33.7758	-35.994	-39.8718	-42.6206	-48.5106	-53.3882	-58.0236	-62.2844	-67.55	-73.5853	-79.5094	-88.4787	-96.2858	-104.479	-111.581	-124.344	-134.449	-145.205	-160.357	-170.176	-183.627	-196.014	-209.412	-224.451	-234.17	-246.109	102.593
-25.298	-27.5743	-29.7633	-32.2657	-34.6575	-38.0549	-41.1878	-43.1736	-49.8263	-54.9654	-59.8229	-64.8605	-69.5648	-75.8157	-81.8505	-91.5272	-99.712	-108.254	-114.912	-127.972	-138.711	-150.23	-165.871	-174.677	-188.738	-204.091	-214.527	-232.633	-242.927	106.846	97.1693
-25.8655	-28.8532	-29.6945	-32.5883	-36.0319	-38.8402	-42.9069	-45.1775	-51.2159	-56.6312	-61.6242	-66.4531	-72.1963	-78.3615	-85.1303	-94.5041	-103.053	-111.349	-119.007	-132.752	-143.46	-155.073	-170.81	-179.92	-195.054	-209.549	-221.086	-241.32	112.389	97.3117	90.3122
-26.2833	-29.6801	-30.972	-33.7008	-36.5105	-40.2503	-43.8352	-46.8883	-52.5012	-58.1856	-63.7197	-68.7527	-74.9759	-80.6171	-87.2626	-97.4546	-106.291	-114.55	-122.888	-136.671	-148.095	-159.783	-175.879	-186.395	-202.083	-217.336	-231.472	-246.506	105.833	91.1467	82.1446
-27.1	-30.8014	-32.2002	-35.3361	-37.8459	-41.1023	-45.2691	-48.2826	-53.9772	-59.955	-65.8263	-70.5441	-77.0377	-83.2144	-90.5499	-100.389	-109.648	-118.103	-126.338	-141.256	-152.951	-164.665	-179.833	-193.946	-210.715	-225.712	-237.511	103.967	97.0357	81.9377	75.5226
-29.0856	-31.1646	-32.8674	-35.9999	-39.0529	-42.6747	-46.273	-49.3227	-56.79	-61.6786	-68.2091	-73.8673	-79.4168	-85.4403	-92.8718	-103.047	-112.559	-121.384	-130.863	-145.062	-156.821	-169.106	-185.956	-200.163	-221.137	-235.543	112.457	92.0804	86.7591	74.6388	70.1509
-29.1951	-32.1118	-33.2672	-36.9161	-40.5957	-44.0412	-47.398	-50.928	-58.3563	-63.5603	-69.8371	-75.4409	-81.4509	-88.4171	-95.9207	-106.576	-116.061	-124.084	-133.942	-149.147	-161.784	-175.284	-193.912	-207.584	-228.943	-244.824	102.999	83.4548	80.0449	68.946	65.4811
-30.3053	-32.6332	-34.8957	-38.1715	-41.2042	-44.5896	-49.2744	-52.5768	-59.877	-65.676	-71.9868	-78.3775	-83.8564	-90.6935	-98.8092	-109.275	-118.958	-127.791	-137.386	-153.269	-167.579	-182.532	-203.367	-218.415	-237.98	103.253	93.7858	75.8594	74.1145	62.8122	60.4087
-31.0461	-34.5078	-35.7381	-39.3162	-42.5503	-45.9695	-50.3192	-54.3879	-61.9457	-67.6713	-74.2758	-80.3984	-86.4553	-93.0223	-100.893	-112.098	-121.557	-130.702	-141.035	-156.704	-172.986	-188.848	-214.964	-231.686	111.21	91.1971	81.1274	68.2497	64.1205	56.9461	53.0444
-32.5351	-35.2841	-37.1479	-40.5585	-44.272	-47.9684	-52.1414	-55.7088	-63.6511	-69.7239	-76.7443	-82.5289	-88.5557	-95.5221	-103.963	-114.519	-124.212	-133.226	-144.971	-161.568	-180.268	-198.804	-226.614	-238.316	98.6807	79.265	73.0033	60.333	56.0361	49.7142	47.9571
-33.3686	-36.7348	-38.2743	-41.589	-45.4098	-49.779	-53.6967	-57.2216	-65.481	-71.5446	-78.7194	-85.4062	-91.0664	-98.8127	-106.578	-116.993	-126.418	-136.073	-147.752	-166.018	-186.868	-210.169	-243.683	96.4195	85.8223	70.0809	65.3309	52.7456	50.2627	44.0012	43.749
-34.5438	-38.0067	-39.2988	-43.3422	-46.7904	-51.6927	-55.6406	-58.6305	-67.1439	-73.7905	-80.1411	-87.312	-92.9446	-100.908	-108.429	-118.19	-128.676	-138.259	-150.628	-170.737	-195.081	-225.386	98.3444	84.6558	71.429	62.162	58.0538	45.9719	45.4527	39.5996	40.4094
-35.6357	-39.1199	-40.8056	-44.4298	-48.3642	-52.6727	-57.1531	-60.6848	-69.4061	-75.6513	-82.5964	-89.2443	-94.6947	-102.495	-109.938	-119.695	-129.484	-139.74	-153.837	-176.516	-211.75	104.346	78.9926	71.4229	61.7195	53.2208	51.58	40.9626	40.8381	34.9014	36.2531
-36.8385	-40.6066	-42.0051	-46.1794	-49.9278	-54.3057	-58.8124	-62.9087	-71.5976	-77.251	-84.2156	-90.6322	-97.3501	-104.236	-111.979	-120.742	-128.732	-140.246	-154.392	-182.281	-238.32	84.3014	62.225	59.5969	51.7644	43.1892	43.744	35.7254	35.5694	30.9237	32.5264
-38.2597	-41.4502	-43.1531	-47.9176	-51.4759	-56.5663	-60.5231	-64.6977	-73.4974	-80.064	-86.7642	-92.955	-98.4511	-105.035	-112.636	-119.809	-127.363	-138.527	-154.12	-198.723	84.2091	65.1052	45.9604	47.2125	41.2639	34.9494	38.1999	30.65	30.4569	26.0532	27.5134
-39.3383	-42.9635	-45.3488	-49.2643	-53.4307	-58.2699	-62.9452	-66.7385	-74.7633	-81.2988	-88.2883	-93.7788	-100.24	-106.31	-112.577	-118.314	-124.168	-131.734	-149.824	63.186	47.5946	46.4777	37.0574	36.2677	33.8241	29.7701	31.2073	25.2047	24.9823	21.682	23.3534
-40.6674	-44.4466	-46.6522	-50.4724	-55.3489	-59.5993	-65.1931	-68.6723	-77.4597	-83.2967	-89.173	-95.1497	-100.009	-106.791	-112.059	-114.863	-118.111	-118.786	-121.38	18.9765	27.1833	31.6716	29.7265	29.2755	27.7916	24.4726	25.1365	20.2345	20.9696	18.0219	19.1064
-42.1634	-46.0151	-48.0437	-52.7367	-56.9745	-61.8518	-67.1546	-70.4826	-78.9245	-85.1628	-90.7707	-96.153	-100.502	-104.758	-109.223	-109.306	-104.13	-91.0736	-37.3939	7.40184	15.9483	22.5429	22.2837	22.1196	22.2849	19.9578	19.7036	15.6712	16.9425	13.5992	15.7544
-44.1753	-48.0513	-49.2518	-54.6346	-58.6337	-63.5696	-68.1642	-72.6707	-80.8353	-86.5341	-92.0272	-96.2218	-100.458	-103.477	-103.738	-99.6376	-86.3104	-60.6805	-18.0577	1.90744	10.0147	15.0775	15.2857	16.3359	15.9213	15.134	15.1863	11.088	12.2138	10.4133	11.1072
-45.2869	-49.9823	-50.9135	-56.3519	-60.6317	-65.1891	-69.7889	-74.5502	-83.0017	-87.6908	-92.135	-95.9248	-98.9923	-99.8522	-97.8679	-87.9441	-68.736	-40.8664	-15.2536	-2.34957	3.25699	9.12356	11.2723	10.9138	10.6973	9.54591	11.0107	8.08721	8.68382	6.85195	7.50756
-47.0372	-51.6267	-53.0197	-57.7903	-62.832	-67.1438	-71.6484	-76.4299	-84.2755	-88.4248	-92.6156	-94.9156	-96.4108	-94.7437	-90.4331	-72.0927	-56.455	-33.5555	-14.736	-7.30015	-1.43411	3.4796	5.16936	5.60756	6.4189	6.95964	7.05739	4.08413	5.22238	3.0594	4.47514
-48.8068	-53.6385	-54.5531	-60.1065	-65.0044	-69.3631	-73.3917	-78.3984	-85.2249	-88.9439	-91.786	-93.4955	-93.3813	-89.5114	-80.4991	-61.4335	-46.6923	-29.8571	-16.6581	-10.7447	-5.43049	-1.98093	-1.30618	1.90043	2.72509	2.3047	3.81973	0.301482	1.04118	-0.995578	-0.109554
-50.1307	-55.2026	-56.5858	-62.1659	-66.9431	-71.4502	-75.1876	-79.8751	-86.2029	-89.22	-90.5396	-91.1378	-89.3358	-84.7715	-73.6372	-54.7283	-41.2956	-28.5261	-18.091	-13.4902	-9.19236	-6.72882	-5.52794	-3.04286	-0.820934	-2.71177	-1.1926	-3.8393	-2.46109	-4.57984	-4.01832
-52.0571	-57.4894	-58.483	-64.1995	-68.8525	-73.1114	-77.5692	-81.8649	-86.886	-89.2985	-89.3495	-88.1608	-85.1498	-78.1773	-66.7778	-50.8671	-39.2694	-29.4331	-21.054	-16.6872	-12.3944	-9.79934	-9.23526	-7.18226	-5.33334	-7.29386	-4.79621	-7.64205	-5.87267	-8.32081	-6.04947
-54.4411	-59.2095	-60.3186	-66.1133	-70.9131	-75.0175	-79.5377	-82.9726	-87.7791	-88.6487	-87.3265	-85.6783	-80.2426	-72.2628	-61.0743	-49.0313	-38.9753	-30.1579	-23.6861	-19.6508	-16.6859	-13.2226	-12.5795	-10.6778	-10.0726	-11.4291	-9.49308	-11.6975	-10.725	-12.1536	-9.06772
-56.7059	-61.2648	-62.7755	-68.3734	-72.7872	-76.8385	-81.492	-84.0199	-87.7128	-88.1376	-85.5708	-82.0654	-76.8614	-68.0455	-58.247	-47.7753	-39.6498	-32.3525	-26.1876	-23.3129	-21.2251	-17.1809	-16.6455	-14.5543	-14.6594	-15.3456	-13.1465	-14.7982	-14.3305	-15.3912	-12.6772
-58.9623	-64.3301	-64.8057	-70.1419	-74.7841	-79.1722	-82.5735	-85.1685	-87.4111	-87.1294	-83.7875	-79.4868	-73.3149	-64.8674	-56.0735	-48.0967	-40.5939	-34.0015	-28.0499	-26.506	-24.911	-20.9889	-20.312	-18.0122	-19.017	-18.8348	-17.2122	-18.9352	-17.4371	-18.3304	-16.4645
-61.2459	-66.2357	-67.2214	-72.8582	-76.8467	-81.1773	-83.7712	-86.6058	-87.0562	-85.9356	-82.1639	-77.0128	-70.738	-63.0169	-55.3909	-49.0002	-42.8619	-36.5591	-31.5461	-29.8494	-27.9621	-24.8287	-23.9346	-21.2048	-23.3254	-21.9164	-20.8806	-22.3094	-21.186	-21.6056	-19.5398
-63.496	-68.4824	-69.8221	-75.8304	-79.2237	-83.18	-85.0977	-87.8132	-87.6855	-85.7824	-80.7731	-74.9428	-69.1408	-62.0328	-55.4715	-50.3689	-44.3101	-39.059	-34.2128	-33.353	-31.5553	-28.5792	-26.7574	-25.2095	-26.5106	-25.091	-24.1845	-26.4287	-24.1351	-25.7076	-22.7512
-65.5519	-71.2975	-72.6963	-78.1936	-81.2582	-84.8071	-86.5635	-87.6463	-87.8254	-84.5194	-79.7356	-74.0626	-68.7775	-62.3442	-56.6619	-51.8236	-47.738	-41.9725	-37.1847	-36.7574	-34.8051	-32.3463	-30.9687	-29.302	-30.6665	-29.3253	-27.7579	-30.5614	-28.8661	-29.9862	-26.6331
-68.157	-74.0409	-75.2455	-80.1292	-83.8883	-86.277	-87.9511	-88.3573	-87.2549	-84.1312	-79.4878	-74.4265	-68.3976	-63.0501	-58.2476	-54.7812	-50.1859	-44.8376	-40.575	-39.9333	-38.5024	-35.388	-34.4487	-33.5386	-33.7377	-34.6789	-31.2923	-34.1728	-32.5317	-33.4776	-30.7314
-71.0282	-76.0594	-77.6434	-82.4631	-85.5136	-87.7284	-89.2898	-88.7389	-87.2515	-83.6043	-79.486	-74.3369	-68.9564	-64.0985	-60.1029	-56.1895	-52.5156	-48.513	-43.982	-43.8721	-42.3832	-39.9433	-38.9302	-37.4863	-37.5648	-38.5727	-35.0365	-37.2892	-36.2572	-36.9923	-34.5928
-73.7211	-78.9337	-79.9887	-84.2495	-87.9911	-89.9697	-89.815	-88.9936	-87.9385	-84.0418	-79.5714	-75.4564	-70.3638	-65.8145	-62.1619	-59.0908	-55.553	-50.8651	-47.1475	-46.8713	-45.7331	-43.9424	-42.359	-41.5966	-40.8463	-41.702	-38.4426	-40.41	-39.5586	-40.8767	-38.1423
-76.2616	-81.6329	-82.2612	-86.8059	-89.6667	-91.1245	-90.8028	-89.9388	-87.8705	-84.7952	-80.874	-76.3533	-71.8058	-67.7005	-64.5648	-61.6096	-58.1736	-54.4103	-50.919	-50.7172	-49.572	-47.993	-46.0508	-45.1734	-45.2365	-45.2496	-41.7774	-44.7743	-43.4719	-44.4351	-41.9702
-78.5867	-84.2767	-84.7933	-89.4005	-91.8396	-91.9427	-92.27	-90.2421	-88.7107	-85.7964	-82.677	-77.976	-73.8515	-69.6928	-67.0167	-64.456	-61.6997	-57.3208	-53.6962	-54.4291	-53.6054	-51.7212	-49.3707	-49.2669	-48.6736	-48.9844	-45.3441	-48.6719	-47.5828	-48.5794	-45.665
-81.3326	-87.4949	-87.5085	-91.412	-93.654	-94.1044	-93.3984	-91.3566	-89.7478	-87.2078	-83.9104	-80.0618	-75.5768	-72.7796	-70.0739	-67.6936	-64.9445	-60.9125	-57.8881	-57.6767	-56.8894	-55.3273	-53.5517	-52.6114	-52.5414	-52.7951	-49.5164	-52.9533	-51.2682	-52.9746	-49.5466
-84.5924	-90.4506	-89.7384	-93.5052	-95.8093	-95.0713	-94.4201	-92.1867	-91.0999	-88.0872	-85.8711	-82.0478	-78.5066	-75.1392	-73.3082	-70.8474	-67.8722	-63.6478	-61.4792	-61.3927	-60.7856	-59.1856	-57.3209	-56.2222	-55.4154	-57.1161	-53.794	-56.9112	-55.6357	-57.1362	-53.0181
-87.7398	-93.0956	-92.3812	-95.985	-97.3175	-96.8798	-95.8105	-93.3269	-93.0156	-90.3555	-87.8822	-84.5249	-79.961	-78.3735	-76.036	-73.7507	-70.8304	-67.0917	-64.7731	-65.1196	-64.5536	-62.8913	-61.1877	-60.3719	-59.3119	-60.8035	-58.3051	-60.659	-59.1802	-60.2216	-56.4336
-91.1637	-96.1056	-95.2405	-98.5506	-98.6273	-98.7413	-97.345	-95.017	-95.0403	-92.1204	-90.4072	-87.1399	-82.9703	-80.628	-78.9435	-77.2452	-74.4206	-70.5314	-68.096	-69.2736	-68.1041	-66.6875	-65.1084	-64.4198	-63.4312	-64.3243	-62.1832	-63.6924	-63.5392	-64.1624	-60.4041
-93.979	-98.8407	-98.0688	-101.147	-100.848	-100.661	-98.304	-96.4679	-97.2195	-93.9848	-92.6153	-89.8221	-85.3278	-83.3499	-82.0605	-80.2453	-78.295	-73.9864	-71.9558	-73.0574	-72.017	-70.4354	-68.7212	-68.1478	-66.81	-68.1016	-66.4116	-67.6004	-67.2168	-67.9176	-64.2696
-97.5523	-101.452	-100.753	-103.445	-102.658	-102.003	-100.216	-98.0363	-99.5697	-96.3144	-95.3317	-92.5042	-88.2474	-87.2192	-85.1499	-83.3393	-81.4555	-77.6787	-75.8746	-76.7601	-76.1133	-73.8276	-72.9099	-72.145	-70.4252	-71.7377	-69.7589	-71.4847	-70.4455	-71.6655	-68.2321
-100.189	-104.4	-103.335	-105.188	-104.487	-104.213	-101.476	-100.292	-101.467	-98.6441	-97.8445	-95.0914	-91.5997	-89.9174	-88.5182	-87.0148	-84.8809	-80.7828	-79.7551	-80.5615	-79.1945	-77.1779	-76.6442	-76.0048	-74.011	-75.4296	-73.6153	-75.3678	-74.1735	-75.1383	-71.1037
-103.069	-107	-105.774	-107.377	-106.925	-105.648	-103.571	-102.06	-103.831	-100.83	-100.185	-97.8059	-93.9983	-92.8249	-91.413	-90.0695	-87.9514	-84.728	-82.9711	-83.4564	-82.1889	-80.5009	-79.9552	-79.6224	-77.4577	-79.2526	-77.2164	-79.1046	-77.9938	-78.3912	-74.8816
-106.662	-109.475	-108.322	-109.44	-109.478	-107.791	-105.586	-103.918	-106.598	-103.628	-103.44	-101.068	-97.1921	-95.5625	-94.5163	-93.0119	-91.429	-87.827	-86.6091	-86.773	-85.5949	-84.4151	-82.5175	-82.7791	-80.2517	-82.974	-80.6778	-82.1236	-81.3315	-81.5114	-78.7662
-109.663	-111.881	-111.182	-111.504	-111.277	-110.426	-107.893	-106.192	-108.779	-106.052	-106.035	-103.755	-99.7308	-98.1126	-97.772	-96.2632	-94.7857	-91.4969	-90.0858	-89.5745	-88.7343	-88.0225	-85.1635	-85.748	-83.0578	-86.432	-83.9562	-85.3298	-84.8914	-84.8609	-81.5498
-112.03	-114.174	-113.419	-113.721	-113.366	-112.275	-109.807	-108.576	-111.052	-108.325	-107.904	-105.837	-102.525	-101.216	-100.568	-98.9915	-97.3092	-94.8749	-93.41	-92.748	-91.9221	-91.0937	-89.1834	-88.8764	-86.5215	-88.9658	-86.811	-89.043	-88.4361	-87.7994	-84.169
-114.536	-117.018	-114.992	-115.829	-115.401	-114.287	-112.41	-110.834	-113.612	-111.192	-110.13	-108.657	-104.879	-103.61	-103.886	-101.96	-100.478	-97.5037	-96.3746	-96.2628	-95.1066	-93.934	-92.3995	-92.0314	-90.5997	-92.3058	-89.5799	-91.7458	-91.2017	-90.8621	-88.116
-116.757	-119.164	-117.468	-118.33	-117.418	-115.762	-114.214	-113.676	-115.923	-113.143	-112.485	-110.494	-107.67	-106.972	-105.791	-104.84	-103.083	-100.082	-98.8979	-98.8347	-98.0483	-97.2752	-95.6076	-95.1915	-93.6766	-95.556	-93.1422	-95.1195	-93.9695	-93.2335	-91.7942
-119.204	-121.605	-119.548	-119.596	-119.666	-117.964	-116.131	-115.52	-118.321	-115.203	-115.128	-113.297	-110.394	-109.798	-108.698	-106.404	-105.327	-103.364	-101.585	-101.444	-100.785	-100.071	-98.7221	-98.5542	-96.9078	-98.1415	-96.492	-98.2167	-96.9836	-96.043	-94.8805
-121.573	-123.851	-121.501	-121.339	-121.707	-120.051	-118.65	-117.44	-119.837	-117.374	-117.036	-115.677	-112.449	-111.946	-111.242	-109.204	-108.055	-105.783	-104.533	-104.257	-103.528	-102.54	-100.669	-100.949	-99.5055	-101.082	-99.6868	-100.998	-99.4196	-98.997	-97.4608
-123.956	-124.747	-123.67	-123.951	-123.381	-121.808	-120.517	-119.799	-121.976	-119.561	-119.28	-117.538	-114.339	-114.37	-113.322	-111.441	-111.028	-108.51	-106.906	-106.73	-106.242	-105.516	-103.844	-103.392	-102.104	-103.83	-102.207	-103.688	-100.915	-101.556	-99.7296
-126.188	-127.129	-125.423	-125.367	-124.868	-123.865	-122.423	-121.358	-123.342	-121.825	-121.284	-119.883	-116.629	-116.403	-115.835	-113.699	-113.048	-111.08	-109.156	-109.194	-109.11	-107.811	-106.407	-105.928	-104.737	-106.812	-104.357	-105.481	-103.828	-103.973	-102.036
-128.021	-129.098	-127.01	-127.586	-126.769	-125.491	-123.664	-123.302	-125.496	-123.577	-123.305	-121.971	-118.784	-118.199	-117.555	-116.031	-115.443	-112.85	-111.997	-111.199	-111.3	-109.739	-108.937	-108.001	-106.838	-109.13	-106.988	-107.481	-106.571	-106.591	-104.28
-129.834	-131.332	-128.891	-129.153	-128.256	-126.977	-125.679	-125.209	-126.659	-125.533	-124.52	-123.469	-120.928	-119.2	-119.322	-118.298	-117.421	-114.8	-113.665	-113.222	-112.467	-111.691	-110.759	-110.225	-108.739	-110.395	-108.982	-110.214	-109.066	-108.974	-106.316
-131.654	-132.565	-130.461	-131.051	-130.392	-128.781	-127.203	-127.172	-128.373	-126.602	-125.983	-124.746	-122.163	-121.723	-121.1	-119.758	-119.12	-116.393	-116.36	-115.901	-114.548	-114.167	-112.847	-112.205	-110.883	-112.412	-110.591	-111.231	-110.427	-110.39	-108.187
-133.217	-133.794	-131.686	-132.254	-131.455	-130.609	-128.662	-128.221	-129.734	-127.97	-127.792	-126.204	-124.108	-123.143	-122.452	-121.824	-120.424	-118.859	-117.813	-117.326	-116.764	-116.029	-114.022	-113.911	-112.931	-114.482	-112.456	-113.284	-112.149	-112.515	-109.743
-134.478	-135.37	-133.021	-133.696	-133.05	-131.296	-129.66	-130.023	-131.471	-129.401	-129.038	-127.7	-125.019	-124.432	-124.236	-122.757	-122.178	-120.844	-119.9	-119.051	-119.014	-117.76	-116.001	-116.117	-114.76	-115.952	-114.731	-115.181	-113.979	-114.504	-111.449
-136.372	-137.194	-134.901	-134.949	-134.423	-132.695	-131.237	-130.983	-132.224	-130.798	-130.721	-129.054	-127.03	-126.352	-126.063	-124.943	-123.836	-121.565	-121.427	-120.123	-119.769	-119.013	-117.633	-118.004	-116.477	-117.432	-116.484	-116.667	-116.266	-115.57	-113.578
-137.943	-138.347	-136.429	-136.76	-135.897	-134.215	-133.053	-132.205	-133.206	-132.349	-131.961	-130.545	-128.698	-127.635	-127.704	-126.207	-125.595	-122.617	-122.698	-121.992	-121.299	-120.865	-119.514	-119.11	-118.754	-118.835	-117.708	-118.272	-117.379	-116.715	-115.673
-138.251	-138.583	-137.568	-137.725	-136.922	-135.835	-134.077	-133.873	-134.419	-133.279	-133.06	-132.103	-129.638	-128.907	-128.363	-128.066	-126.955	-124.279	-124.12	-123.112	-123.036	-122.018	-121.096	-120.505	-120.585	-120.219	-119.381	-119.749	-118.456	-118.938	-117.391
-139.423	-139.965	-138.246	-138.539	-137.796	-136.992	-135.318	-134.734	-136.063	-134.377	-133.916	-133.351	-130.377	-130.429	-129.896	-129.63	-127.755	-126.055	-125.564	-124.326	-124.559	-123.444	-122.137	-122.036	-121.21	-121.682	-120.7	-121.059	-120.267	-120.252	-118.673
-140.915	-141.116	-139.996	-139.898	-139.07	-137.619	-136.556	-136.329	-137.016	-135.487	-135.15	-134.637	-132.203	-131.557	-131.392	-130.321	-128.913	-127.597	-126.657	-125.651	-126.266	-124.742	-123.225	-123.565	-122.609	-123.475	-121.95	-122.826	-121.455	-121.681	-120.06
-142.058	-142.087	-140.629	-140.44	-139.659	-139.14	-138.057	-137.13	-137.88	-136.672	-136.383	-135.088	-133.195	-132.101	-132.492	-131.417	-130.638	-128.938	-127.664	-127.743	-127.22	-126.726	-124.327	-125.131	-123.739	-124.608	-123.638	-123.933	-122.634	-122.473	-121
-143.093	-142.998	-141.714	-141.959	-140.666	-140.134	-138.417	-138.116	-139.049	-137.258	-137.512	-136.414	-134.473	-133.344	-133.202	-132.56	-131.211	-130.445	-128.871	-129.257	-128.293	-127.488	-125.923	-126.424	-125.121	-126.311	-124.256	-124.452	-123.706	-124.118	-121.01
-143.954	-143.972	-143.433	-142.768	-142.347	-140.642	-139.327	-138.994	-140.031	-138.628	-138.168	-137.014	-135.098	-134.816	-133.974	-133.006	-133.02	-130.317	-130.636	-130.33	-129.529	-128.553	-126.712	-127.65	-126.733	-127.382	-125.152	-126.217	-125.394	-125.244	-122.413
-144.427	-144.805	-143.452	-143.125	-143.284	-141.583	-140.273	-139.595	-140.816	-139.495	-138.925	-137.975	-135.892	-136.484	-134.804	-134.703	-133.737	-131.704	-130.664	-131.12	-130.549	-129.575	-128.219	-128.492	-127.004	-128.376	-126.961	-126.845	-125.986	-125.895	-124.636
-145.837	-146.326	-144.327	-144.275	-143.627	-142.648	-141.056	-141.057	-142.094	-140.716	-139.922	-138.626	-137.246	-136.796	-135.948	-135.711	-134.624	-132.922	-132.346	-131.89	-131.611	-130.693	-129.363	-130.013	-128.761	-128.942	-127.88	-127.7	-126.953	-126.88	-125.982
-146.777	-146.764	-145.294	-144.827	-144.924	-142.92	-142.067	-141.908	-142.571	-141.198	-140.378	-140.129	-138.125	-137.799	-137.613	-136.439	-135.145	-134.596	-133.566	-133.134	-132.469	-131.843	-130.425	-130.917	-130.165	-129.728	-128.585	-129.435	-128.838	-127.986	-127.38
-147.48	-147.519	-146.221	-145.478	-145.628	-144.22	-142.656	-142.298	-143.106	-141.907	-141.598	-140.198	-139.125	-138.989	-138.503	-136.957	-136.442	-135.41	-134.891	-133.882	-133.886	-132.512	-131.681	-131.557	-130.29	-131.068	-129.51	-130.44	-129.573	-129.111	-127.923
-148.202	-148.236	-146.545	-146.391	-146.383	-145.327	-143.643	-142.981	-143.273	-142.769	-142.327	-141.172	-139.526	-139.752	-139.061	-137.847	-137.075	-136.406	-135.364	-134.9	-133.892	-133.238	-132.59	-132.06	-131.182	-131.911	-130.425	-131.114	-130.387	-129.74	-128.346
-149.118	-147.992	-147.422	-147.215	-146.992	-145.689	-144.181	-144.19	-144.96	-143.458	-142.926	-141.931	-140.663	-140.471	-139.442	-139.503	-138.085	-136.501	-135.86	-135.916	-135.511	-134.904	-133.231	-132.885	-131.885	-132.931	-131.635	-132.186	-131.288	-131.396	-128.894
-149.381	-149.573	-148.154	-147.419	-147.327	-145.722	-145.118	-144.335	-145.38	-144.448	-144.012	-142.998	-140.809	-140.835	-140.285	-140.146	-138.44	-137.267	-137.14	-136.511	-135.979	-135.726	-134.282	-133.709	-132.507	-134.037	-132.706	-133.58	-132.385	-132.132	-130.098
-149.593	-150.394	-148.201	-148.416	-147.841	-146.94	-145.46	-144.838	-145.902	-145.145	-144.587	-143.562	-141.883	-141.379	-140.877	-140.536	-139.447	-138.404	-137.931	-138.184	-136.982	-136.112	-135.088	-135.428	-134.413	-134.655	-133.08	-133.465	-132.983	-132.36	-131.743
-150.461	-150.448	-149.117	-149.143	-148.659	-147.508	-145.993	-146.128	-146.219	-145.407	-144.753	-143.66	-142.106	-142.479	-142.007	-140.641	-140.23	-139.402	-138.773	-137.72	-137.658	-136.965	-135.531	-136.1	-134.848	-134.932	-133.619	-134.47	-133.422	-133.174	-132.313
-151.234	-150.978	-149.634	-149.534	-149.464	-148.158	-146.817	-146.604	-147.195	-145.831	-145.973	-144.595	-143.573	-142.94	-142.545	-141.294	-141.298	-139.515	-139.404	-138.914	-138.483	-138.076	-136.384	-136.795	-135.099	-135.509	-134.577	-134.839	-134.294	-134.312	-133.065
-151.941	-151.878	-150.547	-149.815	-149.977	-148.324	-147.178	-147.309	-147.638	-146.96	-146.176	-145.699	-144.237	-143.64	-143.325	-142.56	-141.768	-140.305	-140.836	-139.559	-139.101	-138.721	-137.131	-137.948	-136.223	-136.677	-135.263	-135.869	-135.312	-135.054	-133.646
-152.232	-152.172	-151.151	-151.01	-149.728	-149.475	-148.107	-147.462	-148.201	-147.165	-146.655	-146.205	-145.177	-144.284	-143.99	-143.388	-142.633	-141.374	-141.143	-139.985	-139.954	-139.136	-137.811	-138.204	-136.94	-138.229	-136.381	-136.864	-136.019	-135.678	-133.945
-153.258	-152.643	-152.165	-152.181	-150.967	-149.763	-148.914	-148.509	-149.05	-147.789	-147.143	-146.289	-145.777	-145.43	-144.485	-144.198	-142.662	-141.818	-141.288	-140.213	-140.29	-139.876	-138.496	-138.96	-137.946	-138.963	-137.271	-137.461	-136.49	-135.864	-134.898
-153.596	-153.616	-151.985	-151.522	-151.742	-150.467	-148.972	-149.199	-149.481	-148.781	-147.41	-147.325	-146.172	-145.257	-144.961	-143.951	-143.504	-142.948	-142.092	-141.416	-141.066	-141.357	-139.649	-139.195	-138.033	-138.6	-137.978	-138.381	-137.456	-137.757	-135.878
-153.599	-153.883	-152.667	-152.699	-151.405	-150.778	-149.751	-149.574	-149.147	-148.905	-148.137	-147.862	-146.696	-146.236	-145.906	-145.033	-144.292	-142.824	-143.215	-142.198	-141.849	-140.914	-140.061	-139.98	-138.887	-139.243	-138.216	-138.503	-138.321	-138.038	-135.949
-154.322	-153.672	-152.657	-152.743	-152.568	-150.922	-150.374	-149.785	-150.16	-149.514	-149.323	-148.374	-147.093	-146.749	-146.162	-145.568	-144.889	-143.776	-143.617	-142.964	-142.375	-141.211	-140.459	-140.566	-139.748	-139.964	-138.726	-139.423	-138.693	-138.009	-136.769
-154.687	-154.45	-153.766	-153.306	-152.644	-151.665	-150.881	-150.752	-150.978	-149.68	-149.604	-148.735	-147.472	-146.366	-146.855	-146.361	-145.19	-144.635	-144.244	-143.434	-143.319	-142.609	-140.962	-141.065	-140.091	-140.357	-139.463	-140.11	-139.135	-139.121	-137.807
-155.005	-155.652	-153.731	-153.863	-153.352	-152.704	-151.35	-150.741	-150.975	-150.126	-150.016	-149.411	-147.836	-147.365	-147.085	-146.536	-146.421	-144.771	-144.357	-143.536	-143.658	-142.625	-141.711	-142.178	-141.135	-141.271	-140.094	-140.595	-140.006	-139.714	-137.984
-155.412	-155.624	-154.52	-154.091	-154.136	-152.182	-151.45	-150.893	-151.518	-150.577	-150.653	-149.676	-148.759	-148.384	-147.609	-147.116	-146.676	-145.43	-144.896	-144.235	-143.913	-143.072	-142.249	-142.622	-142.254	-141.158	-140.9	-140.645	-140.453	-139.686	-139.419
-156.221	-155.593	-154.809	-153.908	-153.99	-152.8	-151.852	-151.75	-152.602	-151.623	-150.994	-149.903	-149.137	-148.647	-148.153	-147.736	-146.842	-145.472	-145.758	-145.234	-144.861	-144.211	-142.449	-142.982	-141.895	-142.229	-141.561	-141.384	-140.747	-140.581	-138.997
-156.173	-156.096	-155.247	-154.53	-154.649	-153.068	-152.288	-152.996	-152.901	-151.883	-151.174	-150.848	-149.436	-149.4	-148.408	-147.891	-147.404	-146.835	-145.982	-145.721	-145.015	-144.381	-143.443	-143.239	-142.801	-143.192	-141.562	-142.079	-141.598	-140.78	-139.678
-157.055	-156.887	-155.496	-154.787	-154.533	-153.821	-153.075	-152.482	-152.824	-152.609	-151.482	-150.903	-149.948	-149.164	-149.804	-148.776	-147.841	-146.817	-146.672	-145.848	-145.851	-144.908	-143.927	-143.862	-142.776	-143.47	-142.215	-142.863	-142.132	-141.234	-140.116
-157.25	-156.637	-156.085	-155.519	-155.195	-154.29	-153.096	-152.888	-153.418	-152.309	-152.22	-151.242	-150.132	-149.929	-149.712	-148.753	-148.359	-147.381	-147.203	-146.085	-146.177	-145.566	-144.267	-144.004	-143.542	-144.088	-143	-143.342	-142.102	-142.633	-140.494
-157.36	-157.416	-156.284	-155.984	-155.791	-154.508	-153.453	-153.002	-153.616	-152.961	-152.796	-151.663	-150.537	-150.228	-149.795	-149.093	-148.498	-148.011	-147.832	-147.162	-146.968	-146.323	-145.109	-144.344	-143.684	-144.818	-143.208	-143.413	-142.752	-142.293	-141.75
-157.617	-157.171	-156.305	-156.633	-155.777	-155.237	-153.806	-153.994	-154.238	-153.615	-152.249	-152.052	-151.289	-151.248	-150.179	-149.95	-148.987	-148.168	-147.717	-146.666	-146.251	-146.651	-144.565	-145.893	-144.862	-144.95	-143.732	-144.132	-143.545	-143.02	-141.613
-157.996	-158.19	-156.778	-155.956	-156.308	-155.349	-154.499	-153.958	-154.665	-153.863	-152.739	-152.337	-151.004	-151.059	-150.693	-150.303	-149.555	-148.759	-148.214	-147.929	-147.303	-146.481	-145.381	-145.061	-144.905	-145.294	-144.386	-144.753	-143.928	-143.215	-143.023
-158.936	-157.752	-157.791	-157.296	-156.707	-155.34	-154.719	-154.45	-154.922	-153.664	-153.057	-152.309	-151.788	-152.044	-151.232	-150.073	-149.712	-149.102	-148.359	-148.658	-148.026	-147.212	-146.28	-146.332	-145.665	-145.822	-144.517	-145.755	-144.375	-143.883	-142.582
-159.229	-158.574	-157.806	-157.342	-157.043	-155.876	-154.873	-154.985	-155.022	-154.526	-154.555	-153.26	-151.966	-151.964	-151.347	-150.802	-150.678	-148.858	-149.705	-147.848	-148.098	-147.04	-146.456	-146.616	-145.754	-146.152	-145.065	-145.224	-144.915	-144.205	-143.271
-159.068	-158.996	-157.595	-157.719	-157.12	-156.728	-155.989	-155.294	-155.728	-154.874	-154.007	-153.31	-151.987	-151.414	-151.687	-151.399	-150.761	-150.299	-150.21	-149.194	-148.517	-147.856	-146.882	-147.05	-146.303	-146.245	-145.972	-145.941	-145.179	-144.229	-143.854
-159.416	-158.76	-158.554	-157.754	-157.527	-156.881	-155.757	-155.094	-156.269	-154.667	-154.858	-153.782	-153.202	-152.797	-152.727	-151.761	-151.604	-149.843	-150.27	-149.708	-148.658	-148.752	-147.294	-147.619	-147.338	-146.918	-145.734	-146.033	-145.196	-145.296	-144.37
-159.142	-158.915	-158.628	-158.634	-157.652	-156.491	-156.287	-156.182	-155.69	-154.852	-154.663	-154.231	-153.3	-153.569	-152.231	-152.044	-151.253	-150	-150.134	-149.61	-149.549	-148.396	-147.51	-147.318	-146.76	-147.005	-146.393	-146.481	-145.168	-146.09	-144.902
-160.39	-159.546	-158.738	-158.613	-158.033	-157.472	-156.172	-156.154	-156.749	-155.954	-155.456	-154.648	-153.422	-152.71	-153.136	-152.08	-151.966	-150.911	-150.292	-150.004	-149.677	-149.057	-148.759	-148.078	-146.914	-147.766	-146.959	-146.588	-146.658	-145.917	-145.18
-160.373	-160.346	-159.601	-158.565	-158.492	-157.472	-156.593	-156.536	-156.602	-155.691	-155.68	-154.539	-153.971	-153.205	-153.585	-153.24	-152.115	-151.518	-151.28	-150.755	-149.938	-149.468	-148.277	-148.747	-147.805	-147.254	-147.429	-147.342	-146.038	-146.021	-144.874
-160.663	-159.998	-158.785	-159.338	-158.578	-157.628	-156.952	-156.049	-157.203	-156.249	-156.136	-155.044	-154.513	-153.811	-153.307	-152.659	-152.613	-151.58	-151.598	-150.438	-150.442	-150.874	-148.151	-148.362	-147.582	-148.636	-147.362	-148.019	-147.272	-147.31	-145.924
-160.788	-160.519	-159.549	-159.238	-158.698	-157.432	-157.132	-157.243	-156.791	-156.376	-155.693	-155.596	-154.904	-153.758	-153.984	-153.314	-152.304	-151.901	-151.668	-150.823	-151.063	-150.103	-150.029	-149.729	-148.705	-149.255	-148.532	-148.504	-147.824	-146.809	-145.805
-161.353	-160.664	-159.645	-159.836	-158.572	-158.474	-157.042	-157.394	-157.664	-156.612	-156.585	-156.371	-154.156	-154.831	-154.208	-153.864	-152.994	-152.016	-151.481	-151.633	-150.959	-150.388	-149.443	-149.674	-148.714	-149.512	-148.016	-147.838	-147.389	-146.626	-146.023
-161.511	-160.857	-159.977	-159.764	-159.593	-158.635	-157.648	-157.244	-157.959	-156.885	-156.554	-155.912	-155.362	-155.411	-154.707	-153.618	-153.235	-152.538	-152.602	-151.402	-151.075	-151.197	-149.685	-149.743	-149.742	-148.834	-148.694	-148.743	-147.979	-147.913	-147.374
-161.277	-161.133	-160.362	-160.433	-159.482	-159.346	-157.62	-157.475	-157.091	-157.385	-157.153	-156.497	-155.756	-154.953	-154.626	-154.188	-153.801	-152.732	-152.325	-152.135	-151.69	-151.594	-150.286	-150.531	-149.751	-149.857	-148.898	-149.982	-148.127	-148.139	-147.135
-162.403	-161.531	-160.649	-160.547	-159.992	-159.215	-158.849	-158.143	-158.262	-157.373	-157.218	-156.354	-155.734	-155.281	-155.303	-154.917	-153.606	-153.106	-152.427	-152.309	-151.954	-151.548	-150.607	-151.067	-149.108	-149.973	-149.335	-149.27	-148.617	-148.499	-147.711
-161.262	-161.65	-160.54	-160.423	-160.132	-159.788	-158.009	-158.359	-158.68	-157.526	-157.04	-156.11	-155.966	-155.064	-154.765	-154.893	-154.282	-153.624	-153.414	-153.279	-152.775	-152.197	-151.612	-150.818	-149.951	-150.623	-149.611	-149.248	-149.352	-149.25	-148.085
-162.522	-162.068	-160.859	-160.967	-160.673	-159.463	-159.063	-158.982	-158.51	-158.42	-157.615	-156.812	-155.957	-155.515	-155.991	-154.411	-154.644	-153.579	-153.548	-152.251	-152.316	-152.154	-151.044	-151.125	-150.973	-149.976	-150.058	-149.907	-149.993	-148.997	-148.628
-162.918	-161.75	-161.332	-161.207	-161.137	-159.608	-158.889	-158.422	-159.383	-157.671	-157.846	-157.715	-156.129	-156.252	-156.121	-155.187	-154.858	-154.327	-153.44	-153.404	-152.516	-151.71	-151.603	-151.988	-150.504	-150.844	-150.479	-150.137	-149.782	-149.412	-148.389
-162.392	-161.973	-161.298	-161.397	-160.124	-160.264	-159.233	-158.972	-159.104	-158.041	-157.992	-157.599	-157.106	-156.366	-156.034	-155.721	-154.943	-154.662	-154.852	-152.979	-153.107	-153.081	-151.947	-151.533	-150.567	-151.513	-150.618	-151.215	-150.266	-148.89	-149.042
-162.67	-162.041	-161.564	-161.047	-161.163	-160.133	-159.448	-159.038	-159.493	-158.711	-157.877	-157.714	-156.736	-156.744	-156.478	-156.104	-155.123	-154.622	-154.798	-153.788	-153.235	-153.326	-152.704	-152.294	-151.39	-151.271	-151.577	-150.693	-150.492	-150.013	-148.911
-162.777	-162.355	-161.885	-161.244	-161.125	-161.219	-160.186	-158.672	-159.661	-158.533	-158.673	-158.185	-157.373	-156.868	-156.798	-156.364	-155.425	-154.739	-153.912	-153.879	-153.436	-153.318	-152.946	-152.696	-152.078	-151.679	-151.172	-150.819	-150.431	-150.245	-149.675
-163.386	-162.967	-161.892	-161.663	-161.104	-160.756	-160.161	-159.938	-159.786	-159.136	-159.284	-158.098	-156.926	-157.265	-156.896	-155.943	-156.09	-155.138	-155.254	-154.106	-154.039	-153.523	-151.988	-152.36	-152.352	-151.502	-152.443	-152.007	-150.419	-150.347	-149.642
-163.325	-162.608	-163.07	-162.058	-161.223	-161.028	-160.111	-159.404	-159.5	-159.218	-159.532	-158.687	-157.973	-156.879	-156.898	-156.483	-155.528	-155.06	-154.983	-154.629	-154.058	-154.298	-153.61	-152.581	-152.714	-152.598	-151.333	-152.027	-151.042	-150.682	-149.891
-163.532	-163.083	-162.638	-162.026	-162.741	-161.095	-160.086	-159.858	-159.578	-159.561	-158.485	-158.045	-158.09	-157.182	-157.793	-156.994	-157.138	-156.035	-155.222	-155.081	-154.972	-154.574	-152.985	-152.85	-152.656	-152.251	-151.96	-152.371	-151.604	-150.798	-150.219
-163.378	-163.02	-162.896	-162.624	-161.985	-161.149	-160.613	-159.874	-160.359	-159.692	-159.666	-158.995	-158.578	-158.112	-157.235	-157.625	-156.915	-156.314	-155.017	-155.474	-154.442	-154.792	-153.491	-154.045	-152.543	-152.923	-152.331	-152.754	-151.073	-151.16	-149.913
-163.641	-163.012	-162.708	-162.421	-162.389	-162.29	-160.561	-160.227	-160.731	-160.856	-159.964	-158.917	-158.232	-157.278	-157.522	-157.227	-156.746	-156.064	-155.406	-155.064	-155.246	-154.905	-154.051	-154.39	-153.402	-152.977	-152.234	-151.937	-152.075	-151.363	-150.975
-164.124	-163.49	-163.461	-162.794	-161.716	-161.37	-161.242	-161.343	-161.204	-159.467	-159.667	-159.247	-158.406	-157.809	-158.232	-157.435	-157.448	-156.416	-155.821	-154.765	-155.423	-154.937	-154.119	-153.699	-153.22	-153.786	-152.668	-153.245	-151.557	-151.253	-150.641
-164.675	-162.934	-162.577	-163.217	-162.266	-162.035	-161.764	-160.399	-160.944	-160.435	-159.584	-159.347	-158.968	-158.366	-158.258	-157.129	-157.192	-156.398	-156.411	-156.786	-155.566	-155.271	-153.874	-154.047	-153.752	-153.488	-152.71	-152.77	-151.723	-151.78	-151.679
-163.94	-164.293	-163.639	-163.101	-163.768	-161.884	-161.82	-160.144	-161.268	-161.013	-158.485	-158.045	-158.887	-158.066	-158.216	-156.994	-157.138	-157.046	-156.264	-155.081	-154.972	-154.574	-153.874	-154.715	-154.524	-153.455	-153.15	-153.351	-152.469	-151.872	-151.453
-164.017	-163.865	-163.681	-162.771	-162.588	-162.015	-161.187	-161.7	-161.398	-160.856	-159.666	-158.995	-158.232	-159.219	-157.777	-157.625	-156.915	-156.064	-156.813	-155.474	-154.442	-154.792	-154.051	-154.36	-154.329	-153.622	-153.8	-153.073	-152.058	-152.715	-152.729
-164.856	-164.493	-163.383	-163.265	-162.266	-162.035	-161.11	-161.382	-160.944	-159.467	-159.964	-158.917	-158.406	-158.366	-158.258	-157.227	-156.746	-156.416	-156.411	-155.064	-155.246	-154.905	-154.119	-154.047	-154.389	-153.983	-154.036	-152.77	-151.723	-153.058	-152.254
-164.628	-163.989	-163.935	-164.281	-163.768	-161.884	-161.66	-161.122	-161.268	-160.435	-159.667	-159.247	-158.968	-158.066	-158.216	-157.435	-157.448	-156.398	-156.264	-154.765	-155.423	-154.937	-153.874	-154.715	-154.496	-153.622	-153.889	-153.351	-152.469	-152.715	-152.497
-164.182	-164.483	-164.292	-164.281	-162.588	-162.015	-161.66	-161.293	-161.398	-161.013	-159.584	-159.347	-158.887	-159.219	-157.777	-157.129	-157.192	-157.046	-156.813	-156.786	-155.566	-155.271	-153.874	-154.36	-154.496	-153.983	-153.889	-153.073	-152.058	-153.058	-152.314

## Sheet: Fig_2b_leftpanel_Omega=100
54.1121	-28.9644	-30.6627	-7.14959	43.5924	42.4856	39.6763	38.6481	35.7964	35.3108	34.9308	34.1752	30.7203	28.5797	31.9161	-8.46723	-12.0385	-10.8575	-48.9187	-49.1041	-49.2276	-48.7224	20.2616	19.7004	17.4805	15.7766	18.414	15.1255	11.7875	9.73722	6.5235
-3.07315	-11.5922	-8.22448	-33.3626	-9.09875	-10.7551	-10.8288	-10.4862	35.7964	-11.5052	-10.6485	-8.67302	30.7203	28.5797	31.9161	-46.3337	-46.796	-48.3447	-11.2255	-12.3282	-14.6026	-16.8968	-19.9354	19.7004	17.4805	15.7766	-25.0294	15.1255	-39.9466	-43.3136	-43.8979
-28.3796	1.23269	1.54688	-3.61243	-34.1317	-34.0875	-36.4526	-37.7505	-12.9908	-39.0014	-39.8811	-36.6694	-12.7059	-14.5085	-11.4834	-4.69633	-5.78975	-7.61611	-15.672	-15.7484	-16.1487	-17.9859	-46.8229	-22.5456	-21.2163	-23.1182	-41.9154	-29.2216	11.7875	-36.043	-39.9048
-11.1267	-5.24864	-6.03398	-0.3255	-1.70556	-2.87671	0.0393262	0.219079	-38.9504	1.23277	0.435064	-6.06887	-43.2434	-44.6966	-45.3479	-13.2477	-15.623	-15.4819	-22.0986	-24.8497	-24.883	-26.7848	-19.5953	-44.3459	-42.671	-42.8983	-27.059	-40.0564	-39.9466	-28.2276	-28.9001
1.56177	-8.23058	-9.22773	-9.92053	-1.63746	-3.67568	-5.18682	-7.22199	2.62592	-10.1543	-9.74509	-10.6235	-1.15427	-1.35938	-2.6572	-19.4197	-20.7847	-21.0849	-18.7627	-19.3471	-21.7678	-22.492	-20.2266	-21.4381	-25.2286	-25.2523	-27.6952	-27.6536	-34.9742	-41.9377	-42.6231
-4.46683	-6.33841	-6.46159	-9.3936	-10.8229	-12.2592	-12.4372	-12.9929	-9.09888	-14.38	-14.2554	-14.469	-12.9565	-14.4826	-13.8677	-16.7592	-16.7798	-17.893	-19.1547	-20.6993	-21.8565	-23.5426	-28.0607	-22.0917	-24.6552	-24.9319	-31.508	-30.3491	-27.6495	9.73722	-40.1979
-7.9293	-5.74188	-6.30735	-7.49499	-9.36037	-9.16361	-10.3722	-10.7273	-14.9765	-11.9172	-13.516	-15.0028	-16.869	-17.5351	-18.2904	-16.5913	-17.0501	-18.7031	-19.7337	-21.2296	-22.5435	-23.9878	-23.5938	-29.817	-29.018	-30.9099	-30.1409	-32.8662	-36.9625	-43.3136	6.5235
-6.72177	-6.83157	-7.80928	-7.85388	-7.19546	-7.75399	-8.01801	-10.2317	-10.9648	-10.8047	-11.9907	-12.3469	-14.3825	-14.8124	-16.1676	-17.5934	-18.6042	-18.7514	-20.8536	-20.9391	-22.0978	-24.3654	-24.7957	-26.142	-26.9153	-28.9527	-30.6372	-31.7558	-34.7038	-36.043	-43.8979
-5.73941	-6.37254	-7.2952	-8.5828	-8.72411	-9.94459	-11.04	-11.0208	-10.5919	-13.6573	-13.3091	-13.1907	-14.0159	-15.1769	-15.2197	-18.0918	-18.5684	-19.2795	-20.894	-22.0222	-22.7385	-24.1951	-25.4749	-26.1142	-28.4097	-28.8874	-30.7993	-32.2125	-33.4578	-28.2276	-39.9048
-6.96159	-6.69156	-7.16582	-7.81013	-9.43622	-10.1423	-10.2162	-11.3552	-12.4903	-12.5532	-13.0443	-15.1301	-15.2041	-15.9265	-16.5771	-17.4135	-18.4172	-19.8139	-20.4188	-22.2382	-23.4251	-25.3011	-25.5122	-27.5455	-29.0229	-30.5077	-31.7388	-33.6921	-36.7506	-41.9377	-28.9001
-6.84545	-7.3794	-7.49649	-7.81326	-8.36192	-8.92675	-9.08405	-10.0401	-11.6353	-12.6932	-13.19	-14.0857	-15.2564	-15.985	-16.4672	-18.1716	-19.2683	-19.9442	-21.0081	-22.9318	-23.6544	-24.9258	-26.7413	-27.5792	-28.849	-30.6147	-32.4279	-34.3768	-37.3036	-38.627	-42.6231
-5.56982	-7.1298	-8.07498	-8.61418	-8.30706	-9.70988	-10.6667	-11.4011	-11.804	-12.3994	-13.409	-13.8523	-15.164	-16.2894	-16.3447	-18.3211	-20.0073	-19.8019	-21.6121	-22.711	-23.8383	-25.275	-26.2371	-27.8076	-29.4562	-30.019	-32.9729	-34.31	-37.8158	-36.8974	-40.1979
-6.41283	-6.7433	-6.59155	-8.86885	-9.18544	-8.91939	-10.5224	-11.9481	-12.0471	-13.0119	-13.5077	-15.1139	-15.5539	-16.6876	-17.3089	-18.0793	-19.5595	-20.586	-21.7867	-23.345	-23.7795	-25.9934	-27.3074	-27.3667	-30.9408	-31.0908	-33.209	-34.5217	-37.6762	-40.2117	-38.5461
-6.74743	-7.02083	-7.84541	-9.57288	-8.33279	-9.23372	-11.1753	-11.9459	-12.0991	-13.4632	-14.1863	-14.6735	-15.7563	-16.1051	-17.3506	-18.114	-20.0356	-21.1335	-21.1249	-23.5713	-24.6893	-25.9803	-28.0775	-28.6284	-30.6528	-31.531	-33.6285	-35.4964	-39.1945	-39.9756	-41.3545
-6.11924	-7.7517	-7.28398	-8.29082	-8.84155	-9.42669	-10.694	-11.2701	-11.7188	-12.7601	-13.9859	-15.1968	-15.4971	-17.8123	-16.3348	-18.8341	-19.7911	-20.6741	-22.0512	-24.6111	-25.3188	-26.7679	-28.039	-29.0362	-31.3683	-32.4517	-34.0786	-35.9212	-40.1318	-40.7464	-41.2875
-6.21921	-8.07301	-7.61874	-8.26748	-8.96897	-10.5489	-11.4264	-12.1787	-12.5422	-13.5027	-15.0933	-15.3441	-15.4315	-17.08	-17.1068	-19.4552	-20.2093	-21.7035	-22.2827	-25.0257	-25.0888	-26.8867	-27.9925	-29.1571	-31.8101	-32.6209	-34.9529	-36.5879	-40.1733	-41.3831	-41.8913
-6.60443	-6.89089	-8.77635	-8.96754	-9.64941	-10.2286	-10.5018	-11.8416	-12.0284	-13.3496	-14.4615	-15.7386	-16.6486	-17.4045	-17.4972	-19.4449	-21.2054	-21.3792	-23.1215	-24.206	-24.9664	-27.1063	-28.0632	-29.932	-31.4575	-32.9656	-35.0772	-37.4993	-40.6958	-41.6757	-42.6394
-6.58854	-7.40609	-8.16675	-8.73727	-10.0628	-10.0057	-11.2166	-11.728	-12.9313	-12.7267	-14.493	-15.7191	-16.1296	-17.5587	-17.9592	-19.5	-21.3993	-22.3391	-23.9409	-24.2798	-25.684	-27.3365	-29.0592	-30.8424	-33.278	-33.5984	-35.7617	-38.1973	-41.9524	-43.2232	-43.9057
-7.03922	-7.67033	-8.07875	-9.06689	-8.96098	-10.0512	-11.9966	-12.1703	-13.6958	-14.0231	-15.0656	-15.7438	-16.0801	-17.5819	-18.7766	-19.8817	-21.2645	-22.3644	-23.7289	-25.5411	-25.8581	-28.3677	-29.7447	-31.1711	-33.2166	-34.7212	-36.2785	-38.6439	-41.8982	-43.8427	-44.8648
-6.06674	-7.07475	-8.47893	-9.38427	-9.73782	-10.1579	-12.1128	-12.3763	-12.7903	-14.2868	-15.0786	-15.6998	-16.6922	-17.8952	-18.7885	-20.3631	-21.5983	-22.2494	-23.4196	-25.4041	-26.6049	-29.0144	-29.972	-31.5051	-32.8271	-35.4788	-36.6327	-38.7688	-42.627	-43.6307	-45.5324
-7.09051	-7.99438	-8.74796	-8.93828	-10.0434	-10.7926	-11.7915	-12.5514	-13.2421	-14.693	-14.7459	-16.4251	-16.7707	-18.7596	-19.3229	-20.8741	-22.4283	-22.405	-24.0643	-25.6354	-27.1607	-29.1671	-30.394	-31.7028	-34.2525	-35.5811	-37.0354	-40.1904	-44.3018	-44.8145	-46.4872
-8.0407	-7.11545	-8.65477	-9.13236	-9.9007	-10.6324	-11.6993	-12.7384	-13.2482	-14.9268	-14.9501	-15.4334	-17.3963	-18.9834	-18.6513	-21.0149	-22.3771	-22.9528	-24.2214	-26.2115	-28.0124	-30.0109	-30.8809	-32.056	-35.3208	-36.6486	-38.8645	-40.3295	-44.3865	-46.6482	-46.9012
-7.39856	-8.44728	-8.79017	-9.29652	-9.33988	-11.5971	-11.9621	-12.0548	-13.0199	-14.626	-15.3732	-15.7052	-17.2061	-18.1896	-19.2935	-21.438	-22.5954	-24.0329	-25.1378	-25.8856	-27.969	-30.4046	-31.781	-33.3405	-35.826	-36.5416	-38.8697	-41.2067	-46.0162	-48.1164	-48.4338
-7.12718	-8.01718	-8.53669	-9.58563	-11.0277	-10.9364	-11.8011	-13.2757	-13.5777	-14.6627	-14.3073	-16.3636	-17.4641	-19.8682	-19.3792	-20.8655	-23.0025	-24.5891	-25.0042	-27.3787	-28.6314	-30.4067	-32.3731	-34.3942	-35.9575	-37.2983	-39.592	-42.3425	-47.1406	-48.9966	-49.0837
-6.93896	-8.25835	-8.63752	-10.1554	-10.583	-12.2301	-12.2991	-12.2878	-13.7402	-14.9746	-15.612	-16.7387	-17.1615	-19.1604	-20.9135	-20.9756	-23.4221	-24.462	-25.7781	-27.9696	-29.1315	-30.9053	-32.1465	-34.5755	-36.6795	-38.4657	-40.9724	-43.4708	-48.0317	-49.1257	-50.6781
-6.39629	-8.03463	-8.61964	-10.3094	-11.0928	-11.2165	-11.0851	-13.1265	-14.7769	-15.5484	-16.0991	-16.8404	-18.1594	-19.1666	-20.196	-21.0213	-23.442	-24.1996	-26.4854	-28.1948	-29.6055	-31.9641	-32.7751	-34.6384	-37.6386	-39.0419	-41.9989	-44.9181	-48.8679	-50.4574	-51.7102
-7.07367	-7.94565	-8.29922	-10.104	-11.1009	-11.7107	-12.2327	-13.1915	-13.0922	-15.2501	-16.4582	-17.9942	-18.2397	-19.5379	-20.549	-22.2854	-23.5701	-25.3493	-26.5854	-27.6436	-29.8785	-32.5806	-33.9086	-35.1705	-37.679	-39.862	-42.4564	-45.6209	-50.2802	-51.8044	-52.0765
-8.192	-8.50535	-9.41529	-10.0979	-10.569	-11.5543	-12.6599	-13.2701	-14.6057	-15.6277	-16.6214	-17.6422	-18.1771	-19.8819	-21.2684	-23.0808	-23.803	-25.6377	-27.3157	-28.6657	-29.6911	-32.5444	-34.0171	-36.4633	-38.8215	-40.3339	-43.5311	-46.9037	-51.2086	-52.771	-53.5601
-7.7742	-8.77323	-8.72121	-9.2604	-10.8688	-11.7438	-12.9893	-13.7197	-14.0485	-16.3142	-16.0609	-18.0346	-19.3503	-20.4663	-21.0348	-22.8002	-24.8135	-25.9245	-27.3333	-29.8886	-30.1035	-33.7064	-34.3989	-36.4767	-39.6322	-41.9095	-44.3444	-46.8018	-52.3161	-53.9969	-55.3826
-7.35731	-8.71004	-9.37759	-10.2767	-10.7603	-11.5144	-12.6803	-13.7645	-14.6459	-15.2537	-16.9591	-18.1428	-19.2925	-20.3824	-21.7495	-23.3778	-24.6081	-26.6888	-27.9133	-29.9194	-31.4624	-33.6538	-35.5779	-37.0732	-39.7572	-41.9037	-45.1362	-48.2619	-53.4877	-55.3262	-56.5359
-8.61137	-8.20488	-9.49018	-11.2963	-10.6708	-11.4313	-13.6144	-14.4892	-14.8834	-15.9243	-16.918	-18.2746	-20.3335	-20.4914	-21.3482	-23.4275	-25.525	-27.2202	-28.2675	-30.55	-32.6753	-34.8928	-35.9794	-37.9083	-41.2027	-42.918	-45.9055	-48.3046	-53.887	-56.7548	-57.0321
-8.35469	-9.28167	-9.30696	-10.5346	-10.8644	-12.5795	-14.0092	-13.9479	-15.3163	-16.6303	-16.9713	-18.402	-20.4411	-20.8767	-22.2669	-23.8315	-25.997	-26.9014	-29.0252	-31.1952	-32.5983	-35.1307	-36.5087	-38.9593	-41.7148	-44.0921	-46.7662	-49.853	-54.9761	-58.232	-59.2675
-8.29094	-9.13852	-9.8775	-10.2508	-11.5424	-12.4272	-13.6423	-14.276	-14.882	-16.9821	-18.0917	-19.2488	-20.2969	-21.5444	-22.5873	-24.5686	-26.7951	-28.1636	-28.8344	-31.6725	-33.1574	-36.3822	-36.9806	-39.5791	-42.4352	-45.0399	-48.5053	-51.2155	-56.9418	-59.5501	-61.3015
-8.09842	-9.26866	-9.75411	-10.6945	-11.13	-13.0404	-13.804	-14.6319	-16.1015	-17.3306	-18.4768	-18.6805	-20.8284	-20.8721	-22.9174	-25.2134	-26.203	-28.3118	-30.0677	-32.2192	-33.6048	-36.1639	-38.8999	-40.9235	-44.2013	-45.7632	-49.6337	-51.8823	-58.888	-60.4932	-62.8223
-8.31886	-9.50551	-9.40605	-11.2902	-11.415	-13.0535	-13.7915	-14.7559	-15.4745	-17.2022	-18.0242	-19.4477	-21.0434	-22.3154	-22.9627	-24.5191	-26.7294	-28.1778	-30.1151	-32.448	-33.8173	-37.4978	-38.9905	-41.9443	-45.4924	-46.4642	-50.5925	-54.2165	-59.6418	-62.3917	-63.6821
-8.6376	-8.94848	-9.91625	-11.2109	-11.7626	-12.6833	-13.813	-14.7107	-16.495	-17.7361	-18.1562	-18.9515	-21.1969	-21.9316	-24.5961	-25.8875	-27.5569	-29.5281	-31.3121	-33.9293	-35.382	-38.7406	-39.5551	-42.4306	-46.2211	-47.4354	-51.0795	-54.9785	-61.6218	-63.4191	-66.1349
-8.0682	-9.86673	-10.8471	-11.3272	-12.216	-13.1414	-14.7639	-15.216	-16.3185	-17.7322	-18.4136	-20.3559	-21.7337	-23.1591	-23.2035	-25.703	-28.3794	-29.3907	-31.3711	-34.3146	-35.9287	-38.674	-40.4056	-43.0819	-47.0326	-48.9483	-52.7351	-56.0858	-62.7486	-65.8137	-67.6618
-8.98818	-9.5641	-10.6704	-11.9843	-12.7397	-13.6659	-13.935	-15.6081	-16.1539	-17.8968	-18.7525	-20.528	-21.7771	-23.2594	-24.7336	-26.3532	-28.7384	-30.3265	-31.7857	-35.0341	-36.0467	-39.3189	-41.47	-43.4124	-48.424	-50.062	-53.9933	-57.2036	-64.9267	-67.589	-69.1889
-8.54166	-9.95177	-10.6713	-10.6087	-12.1494	-13.119	-15.053	-15.7281	-16.645	-18.4734	-19.1396	-21.0007	-22.1913	-23.7015	-24.5131	-26.4823	-28.7067	-31.0284	-32.7702	-35.6534	-36.7065	-40.4602	-42.2294	-45.541	-49.0257	-51.2712	-55.6445	-58.9644	-66.99	-70.127	-71.66
-9.17825	-9.76559	-10.3621	-12.2279	-12.0937	-13.567	-14.737	-15.8906	-17.0867	-17.2603	-19.8985	-20.6712	-22.1457	-23.8663	-24.8505	-27.2217	-29.9411	-31.7608	-33.4868	-36.1452	-37.7389	-41.1337	-43.036	-46.613	-50.1885	-52.7833	-56.1058	-60.6508	-68.1834	-72.1931	-73.5993
-8.55774	-9.18938	-11.1329	-11.7286	-12.952	-14.1922	-14.8348	-16.69	-16.8954	-18.5183	-19.8679	-21.2729	-22.987	-24.7297	-25.1375	-26.9876	-29.8792	-32.1397	-34.0879	-36.7487	-38.4619	-42.9915	-44.0369	-47.4016	-51.7508	-53.2846	-57.3585	-62.0641	-70.1586	-73.5909	-75.3218
-8.79801	-10.696	-11.5082	-12.364	-12.3782	-14.2937	-15.6805	-15.6733	-17.648	-19.597	-19.8151	-21.8419	-23.0904	-25.3025	-25.8679	-28.3524	-30.8955	-32.447	-34.5402	-37.7142	-39.1818	-42.909	-45.0122	-48.2775	-53.0304	-54.6568	-59.4946	-64.1362	-72.0938	-75.456	-78.6971
-9.30341	-9.81263	-10.9452	-11.2007	-13.3312	-14.1413	-15.0441	-16.2347	-17.6973	-19.0745	-21.0687	-22.0423	-23.1601	-24.9571	-26.5208	-28.9571	-31.1192	-33.3996	-35.3007	-38.3674	-40.5548	-44.0474	-45.9822	-49.7634	-53.05	-56.8703	-61.3958	-65.8742	-73.7967	-78.4566	-80.4452
-7.89238	-10.1743	-11.1283	-12.2257	-13.1031	-15.472	-15.3059	-16.961	-18.1472	-20.2256	-21.2805	-22.0393	-23.6967	-25.6451	-26.9906	-29.3664	-31.5781	-34.155	-35.8106	-39.2573	-41.1126	-45.0835	-46.8717	-50.1901	-54.984	-58.0799	-63.1731	-67.4062	-76.4213	-80.0377	-82.9077
-10.2421	-10.9218	-10.8029	-12.7907	-13.2215	-14.1871	-15.5766	-17.3907	-17.9756	-19.1755	-21.1254	-22.5795	-23.9467	-25.957	-27.2444	-29.8511	-31.8042	-33.7376	-36.6265	-39.8783	-42.5464	-45.9254	-47.9964	-52.4113	-56.7724	-59.4668	-64.5223	-69.884	-78.9911	-82.2368	-85.8524
-9.3816	-10.6228	-11.9909	-11.8985	-13.7056	-15.0995	-16.2696	-17.3468	-18.4208	-20.5582	-21.5469	-22.2403	-24.2698	-27.0359	-27.768	-30.4912	-33.2461	-34.9028	-37.613	-40.4153	-43.1995	-47.39	-49.3571	-53.6909	-58.9966	-61.5072	-66.2406	-71.7291	-81.2392	-85.2438	-88.2443
-9.46687	-10.4449	-11.4489	-13.537	-13.6159	-15.3347	-15.9659	-17.9137	-19.1234	-20.3807	-21.5338	-23.4477	-24.3776	-26.8987	-27.8609	-30.8996	-33.4646	-35.2808	-38.1919	-42.0674	-44.7243	-47.9692	-50.7438	-55.0817	-60.9412	-62.7743	-68.4801	-74.7203	-84.2827	-87.8271	-91.0704
-9.75784	-10.3219	-11.327	-12.4357	-14.0673	-15.1552	-16.3229	-18.0724	-18.7534	-20.1057	-22.3049	-24.0163	-26.0917	-27.9511	-29.1272	-31.6955	-34.2346	-36.718	-38.5247	-43.1566	-45.4463	-49.8933	-52.0632	-56.2446	-62.7593	-64.7463	-71.3529	-77.0365	-86.3852	-90.7378	-94.7225
-9.86432	-10.6449	-11.9562	-13.4304	-13.9545	-15.4988	-16.7336	-18.6899	-19.3579	-21.4961	-22.6511	-23.8836	-26.0564	-28.4519	-29.3317	-32.2247	-34.725	-37.2631	-39.8909	-43.6898	-46.8063	-50.7066	-53.6287	-57.1386	-63.9118	-66.3074	-72.8989	-79.2394	-88.6327	-94.2883	-98.9366
-9.5653	-10.9909	-12.0252	-13.229	-14.0653	-16.0508	-17.1089	-18.2226	-19.7647	-20.9603	-23.6963	-24.4235	-26.1951	-28.4987	-29.6074	-32.7528	-35.4124	-37.9674	-40.6235	-44.3073	-47.4834	-52.7756	-54.8017	-59.4006	-65.4288	-67.773	-74.9335	-81.4539	-91.5639	-97.7187	-101.443
-10.2252	-11.9045	-12.0031	-14.1098	-14.7246	-15.8772	-17.6076	-18.7355	-20.1583	-22.1942	-23.2508	-24.8413	-27.1433	-29.0954	-30.9679	-33.7746	-36.8779	-39.3903	-41.6542	-46.0146	-48.7727	-53.5557	-55.911	-60.8185	-66.6024	-69.8474	-77.4721	-84.5444	-95.6288	-99.3585	-104.697
-10.3051	-11.7571	-11.6308	-13.2555	-15.0763	-16.147	-18.3891	-19.1313	-20.6929	-21.4177	-23.5965	-25.9433	-27.0004	-29.6384	-31.1649	-34.2585	-37.4223	-39.7447	-42.47	-46.8022	-49.9625	-55.0915	-57.5628	-62.9227	-68.8225	-72.4785	-79.6913	-87.9123	-99.6074	-103.578	-108.382
-10.8726	-11.7773	-12.6405	-14.0932	-15.2105	-16.5754	-17.7464	-19.7208	-20.8337	-22.665	-24.2562	-25.4283	-27.6792	-30.858	-31.8445	-35.0117	-37.7867	-40.962	-43.4322	-48.3639	-50.5301	-56.4008	-59.3238	-64.7127	-70.7224	-75.1246	-83.3677	-90.2312	-102.091	-108.399	-112.217
-10.594	-10.8275	-13.3486	-14.1492	-15.3673	-16.4907	-17.8392	-19.1531	-21.2275	-22.5933	-24.3675	-26.4147	-28.4269	-31.3292	-32.4765	-35.8445	-38.7946	-42.0396	-44.6465	-50.2911	-52.4888	-57.7279	-61.4931	-66.7686	-73.2816	-77.7559	-85.529	-93.2897	-105.151	-111.763	-115.781
-10.2489	-11.3183	-13.5077	-14.2323	-15.3442	-16.7474	-18.9498	-20.1309	-21.0153	-23.4123	-25.4247	-27.2927	-29.2149	-31.6602	-33.2266	-36.8134	-39.8487	-43.2585	-45.6148	-50.2003	-54.153	-59.815	-62.9984	-68.0933	-76.0248	-80.1983	-88.1962	-96.9816	-110.017	-116.226	-119.714
-10.8762	-12.2267	-13.6787	-13.8396	-15.3411	-16.3546	-18.9109	-19.4379	-21.7078	-23.6361	-25.3014	-27.9425	-29.8805	-31.8797	-33.1728	-37.2485	-40.294	-44.2699	-46.6713	-52.8209	-55.2634	-61.7178	-64.4869	-70.531	-77.9871	-82.2015	-91.5433	-100.576	-114.324	-120.482	-124.563
-11.275	-12.6405	-13.4576	-14.5856	-15.6594	-17.9616	-18.9716	-21.396	-21.8689	-23.6918	-26.1016	-27.538	-30.4194	-32.7602	-34.4708	-38.5115	-41.095	-44.9236	-48.2874	-53.5874	-56.5144	-63.4616	-66.2676	-73.0076	-80.6308	-84.7355	-94.3981	-103.773	-118.821	-124.645	-129.613
-11.3737	-12.7485	-13.5379	-15.1703	-16.1684	-18.3722	-19.2687	-21.1489	-22.6033	-24.4919	-26.4437	-28.6642	-30.3575	-33.1564	-35.0949	-39.1079	-41.9082	-46.0742	-49.0313	-54.6249	-58.1302	-64.5422	-67.7441	-75.3578	-83.1212	-88.7315	-97.7635	-106.864	-122.336	-128.598	-134.055
-10.6096	-12.7052	-14.0063	-15.0668	-16.1287	-18.0219	-19.2282	-21.2876	-23.2105	-24.9076	-26.7889	-29.4984	-31.5525	-33.9304	-36.2371	-40.0874	-43.238	-47.1646	-50.7541	-56.4235	-59.7297	-66.5353	-70.3368	-77.6183	-86.0773	-91.7257	-101.398	-110.222	-126.505	-132.917	-138.292
-11.7513	-13.2146	-13.9003	-15.7523	-16.6447	-18.4899	-20.1858	-21.3599	-23.6927	-24.9989	-27.4752	-29.4116	-32.268	-35.073	-37.4662	-41.0138	-44.2211	-48.528	-51.7411	-58.6541	-61.3096	-68.6091	-72.3031	-80.1814	-89.2502	-94.0625	-104.61	-114.32	-131.497	-138.217	-143.913
-11.7568	-12.6499	-14.7365	-15.84	-16.6109	-19.2425	-20.5274	-22.07	-23.9969	-25.431	-28.1162	-30.0595	-32.7588	-35.8678	-37.6925	-42.212	-45.5448	-49.9719	-53.5348	-59.9512	-63.6676	-70.9391	-75.0162	-83.345	-92.3764	-98.2705	-108.616	-119.132	-136.196	-143.036	-149.342
-12.4466	-13.2148	-14.5941	-15.5374	-17.5294	-19.1141	-20.4667	-22.1995	-24.4663	-26.4037	-28.6354	-30.8086	-32.7555	-36.7284	-38.476	-42.7685	-46.6898	-51.3432	-54.6345	-62.2774	-65.5746	-73.0373	-77.8018	-86.2461	-95.8845	-101.625	-113.276	-123.63	-141.328	-148.132	-154.22
-12.2467	-13.5698	-14.7992	-15.7017	-17.3154	-18.9177	-21.1706	-22.3183	-24.2364	-26.945	-28.7555	-31.3422	-33.2706	-37.3563	-39.5322	-43.4981	-48.1465	-52.1669	-55.938	-63.5524	-67.2259	-75.463	-80.4124	-89.1864	-98.8696	-104.844	-116.579	-129.197	-147.511	-154.646	-160.907
-12.0137	-13.4605	-15.5431	-16.9608	-18.1056	-19.6819	-21.3434	-23.567	-25.5254	-26.802	-29.7039	-32.3286	-34.7665	-38.6472	-40.4475	-45.2465	-48.9692	-54.1972	-57.602	-65.7613	-69.2868	-78.3512	-82.9575	-92.221	-103.004	-109.074	-120.819	-135.197	-152.887	-160.442	-167.562
-12.7049	-14.6691	-15.4254	-16.427	-17.9143	-19.8529	-21.6214	-23.2126	-25.7004	-28.0373	-30.7889	-32.3769	-35.2488	-38.7428	-41.3383	-46.275	-50.3499	-55.0793	-59.5571	-67.9765	-71.0206	-80.656	-86.8168	-95.8201	-107.104	-113.129	-125.851	-139.357	-157.737	-167.396	-174.918
-11.8182	-14.0953	-14.9579	-17.0574	-18.2963	-20.3231	-22.4465	-23.9808	-26.2588	-28.2345	-30.7046	-33.3476	-36.4251	-40.17	-42.2907	-47.6707	-51.2515	-57.0701	-61.375	-68.443	-74.1314	-83.5718	-89.1684	-98.7749	-111.254	-117.333	-131.233	-143.985	-162.626	-172.958	-180.399
-13.0789	-14.5185	-16.1947	-17.3933	-18.8288	-20.9325	-23.0813	-24.7965	-27.0198	-29.0163	-31.9435	-34.1279	-37.2663	-40.5743	-43.379	-49.0502	-53.4484	-58.3878	-62.7456	-71.6661	-76.8317	-86.7325	-92.9115	-101.585	-115.52	-122.29	-136.236	-149.418	-168.14	-179.158	-187.271
-13.4016	-15.1634	-16.0553	-17.3993	-19.6065	-21.0292	-23.314	-24.9676	-27.5139	-29.3021	-32.2975	-34.664	-38.3934	-42.0856	-44.8229	-50.2995	-54.7959	-60.0171	-65.6398	-73.3724	-78.9654	-89.3097	-96.0643	-105.739	-120.322	-127.435	-142.614	-155.373	-176.125	-186.508	-195.253
-13.4536	-14.3973	-15.626	-17.4982	-18.8161	-21.2094	-23.5396	-25.1904	-27.8681	-30.1847	-33.0505	-36.2369	-38.7672	-42.4719	-45.2511	-51.3117	-55.5785	-62.1076	-66.6686	-76.0902	-81.4589	-91.9111	-99.0672	-109.885	-125.115	-133.024	-148.786	-161.731	-182.968	-195.484	-202.233
-13.1605	-15.6519	-16.55	-18.163	-19.6185	-21.9516	-23.867	-25.7321	-28.6067	-30.3557	-34.072	-36.2309	-39.3682	-43.3191	-46.4492	-52.8112	-57.5403	-63.6407	-68.5717	-79.0944	-84.2407	-95.0103	-102.53	-113.883	-130.435	-138.009	-154.039	-168.065	-189.749	-201.949	-208.502
-13.5024	-14.9473	-16.697	-18.2461	-19.8328	-22.8144	-24.0571	-26.4678	-28.9716	-31.3142	-34.7996	-37.351	-40.5092	-44.7319	-47.7018	-53.5407	-59.1201	-65.8897	-70.3898	-80.95	-85.4144	-98.5347	-106.518	-119.279	-135.638	-143.778	-160.46	-175.98	-197.45	-209.172	-216.81
-13.7041	-15.6392	-16.2706	-18.7523	-19.9156	-22.6204	-24.3192	-26.5612	-29.5762	-31.433	-34.928	-38.0684	-41.2283	-45.6934	-49.0481	-55.4672	-60.7927	-67.3337	-73.1428	-83.7733	-89.1908	-101.332	-110.563	-125.094	-140.441	-147.898	-169.131	-183.845	-206.26	-214.929	-225.78
-14.2471	-16.3791	-18.0838	-19.3919	-20.6847	-23.026	-25.5848	-27.6659	-29.6354	-33.0917	-36.4217	-39.055	-42.3171	-46.8516	-50.5759	-57.0867	-62.5593	-69.6671	-75.4159	-85.7618	-92.4753	-104.856	-114.041	-129.329	-147.318	-154.155	-176.387	-192.575	-213.868	-224.599	-234.645
-14.0436	-15.9142	-18.1522	-19.6929	-20.892	-23.5647	-25.2357	-27.9613	-30.9797	-33.3121	-36.108	-40.0817	-43.0666	-48.2486	-51.3502	-58.1982	-64.8931	-71.5096	-77.8383	-89.1571	-96.7553	-108.356	-118.223	-134.855	-154.498	-162.402	-183.881	-202.307	-224.002	-233.72	-244.69
-15.1327	-16.4088	-18.2108	-20.0288	-21.0996	-23.294	-26.0539	-28.7204	-30.5615	-33.8623	-37.9481	-40.4331	-44.3507	-49.2502	-52.4645	-60.0245	-66.1042	-73.9738	-79.9479	-92.2729	-99.7782	-113.474	-123.607	-140.947	-162.103	-170.896	-193.406	-210.575	-233.865	-242.451	-249.595
-14.9953	-16.7126	-18.5074	-20.1179	-21.818	-24.3949	-26.3988	-29.032	-31.4625	-34.8213	-38.0574	-41.8146	-45.5669	-49.9819	-54.854	-61.7249	-67.6401	-75.6796	-82.1363	-94.0089	-102.286	-118.056	-128.714	-148.916	-172.059	-180.306	-206.201	-221.367	-241.54	108.395	103.144
-15.1486	-16.9546	-18.9141	-20.1005	-22.0563	-24.5982	-26.9723	-29.3749	-32.985	-34.8366	-38.9764	-42.5028	-45.9081	-51.754	-55.1637	-63.2317	-69.8121	-77.8862	-84.3926	-96.6039	-106.788	-122.647	-135.132	-156.878	-182.496	-190.683	-215.973	-228.054	-248.056	100.368	95.4873
-15.5542	-17.1414	-18.4652	-20.9983	-22.3927	-25.1839	-27.6765	-30.4723	-32.6256	-36.0984	-39.6814	-43.067	-47.7004	-53.0499	-56.6624	-64.772	-71.3226	-80.673	-85.3931	-99.6407	-111.09	-129.376	-142.262	-167.2	-190.893	-200.641	-225.635	-236.152	100.503	94.7798	88.3644
-15.609	-17.5396	-19.4199	-21.0339	-22.3321	-25.5608	-28.1859	-30.1423	-33.5033	-36.597	-40.7783	-44.146	-48.8141	-52.8002	-58.4863	-65.5696	-72.3602	-82.1233	-88.5516	-103.162	-114.501	-133.693	-147.532	-178.442	-201.542	-212.504	-239.1	103.917	92.9805	89.1964	82.6011
-15.9904	-18.2196	-20.1788	-21.5528	-24.2088	-25.439	-28.5537	-31.3832	-34.4081	-37.0929	-40.9397	-45.3205	-49.5639	-55.1437	-59.2615	-67.4686	-74.7209	-83.8883	-91.4927	-105.965	-117.572	-139.972	-155.423	-191.201	-213.22	-227.682	-247.97	98.9801	85.4453	81.4055	77.4085
-16.542	-18.2452	-19.3525	-22.6235	-23.6023	-26.9995	-29.3508	-31.9514	-34.5567	-37.701	-41.6411	-46.0071	-50.5421	-55.4788	-61.0486	-68.3428	-75.0997	-84.7067	-93.2024	-109.397	-123.71	-146.844	-165.993	-206.415	-229.586	-240.803	101.419	90.2746	77.857	74.1454	71.2866
-16.4783	-18.4999	-20.2804	-22.4669	-23.8583	-27.1061	-29.8615	-32.2444	-35.819	-38.8161	-43.1115	-46.7651	-51.4929	-56.8007	-62.1039	-69.9069	-76.9051	-87.3189	-95.2321	-111.714	-128.486	-158.312	-181.408	-222.506	-246.906	108.958	90.9022	83.504	70.8378	68.6784	65.1482
-16.8546	-18.8062	-20.7164	-22.644	-25.2855	-27.9652	-30.7721	-32.7652	-36.1953	-39.7325	-43.5642	-47.034	-51.7151	-57.7791	-62.7299	-70.8214	-78.6098	-86.9545	-98.4725	-115.434	-131.837	-173.492	-200.995	-243.706	98.7452	99.9191	81.5031	74.5076	64.833	64.0149	59.2971
-17.4507	-19.5756	-21.4709	-23.4704	-24.9362	-27.8981	-30.1126	-33.9876	-36.5307	-39.8465	-44.485	-48.6137	-53.3256	-57.6431	-62.8233	-70.4714	-78.3911	-87.4279	-99.2869	-117.864	-139.706	-201.481	-221.577	96.9042	87.5963	89.4125	72.5296	67.8386	59.8565	58.8858	55.478
-17.8286	-19.31	-20.9363	-23.5296	-25.6989	-28.9637	-31.5372	-33.4497	-37.4026	-41.3922	-45.013	-48.2843	-53.3009	-58.9273	-64.439	-71.3159	-77.5405	-86.2429	-98.7187	-113.865	-153.826	-238.715	-247.459	81.6417	76.6798	78.1349	66.1374	63.3039	53.9745	55.8319	54.3011
-18.2766	-19.9937	-22.3648	-24.3378	-26.5589	-29.2865	-32.3081	-33.6531	-38.1281	-41.1375	-45.2663	-49.481	-53.5268	-59.6946	-64.4657	-71.351	-77.9943	-84.3525	-97.1127	-114.497	-198.707	90.6084	89.1991	75.3302	68.4005	68.7735	59.4015	56.9402	48.7105	50.9665	48.8349
-18.2426	-20.3983	-22.6881	-24.5363	-26.619	-29.2789	-31.8972	-35.3102	-38.0861	-41.2112	-45.7867	-49.1414	-53.9175	-58.3289	-64.5405	-70.1055	-75.0506	-76.7151	-94.1768	-86.7442	80.6204	75.7605	78.5501	67.0561	58.989	61.3614	55.6831	52.3206	46.2299	47.3823	44.503
-18.5123	-21.0098	-22.7712	-25.1495	-26.9127	-29.7818	-32.1478	-35.638	-38.3044	-42.1931	-45.9255	-49.7868	-54.2498	-58.4375	-62.6426	-65.2898	-69.9913	-65.3174	-84.8671	7.40812	58.5468	58.4487	64.788	57.9277	52.9549	55.2069	49.8765	47.6982	43.019	42.4612	41.339
-19.3971	-21.4891	-23.2256	-25.548	-27.5769	-30.8655	-33.2881	-35.426	-38.9315	-42.3275	-45.8053	-50.0183	-53.3775	-57.7663	-62.5875	-62.8681	-63.1059	-51.7372	-68.1674	25.5002	48.2374	49.6422	56.7576	50.3418	46.1525	52.1765	44.5581	42.8309	37.3894	39.4197	37.521
-19.5572	-21.8629	-24.0665	-25.9346	-28.1792	-31.0324	-33.43	-36.1923	-39.3688	-42.2483	-46.1875	-49.4932	-52.4921	-56.4119	-60.8003	-58.0011	-56.7314	-31.4269	-32.8003	28.7882	40.2864	43.3713	49.3458	45.1975	41.0646	45.4689	41.3063	39.1276	34.3974	36.7946	34.1829
-20.4986	-22.3812	-23.5986	-26.7236	-28.4857	-31.1495	-33.1808	-36.4089	-39.5147	-42.7578	-45.5755	-48.5386	-51.349	-53.1964	-56.4548	-50.5384	-46.2332	-10.144	-6.12847	24.8462	36.3898	38.9336	45.2076	41.2288	37.7273	40.6653	35.9791	35.4264	32.1788	32.4019	31.9789
-20.3773	-22.9207	-24.5644	-26.646	-28.1533	-31.1128	-34.2203	-36.5532	-39.02	-42.7535	-45.2838	-47.0444	-49.3614	-50.6467	-51.6867	-42.6598	-32.832	-1.99943	6.63078	24.7909	32.0514	34.2072	38.3128	36.1563	33.4433	35.5592	32.7582	32.1508	29.0633	30.0393	29.3272
-21.2376	-23.4873	-25.7318	-26.8626	-28.9709	-32.0458	-34.3015	-36.6284	-38.3681	-41.6176	-44.357	-46.8051	-46.417	-46.0828	-47.3814	-32.8132	-20.6462	1.52858	14.568	22.3738	28.4079	29.5388	32.5395	32.2296	29.0857	32.7127	29.2811	28.9893	26.0278	28.131	26.1386
-21.3426	-23.7791	-25.2265	-28.0525	-29.62	-32.3913	-34.0652	-36.6031	-39.9278	-41.8019	-42.7404	-44.4588	-43.6069	-41.7412	-41.0064	-24.5715	-13.2398	4.39957	14.2115	20.619	24.773	25.2994	29.0462	28.6364	25.7477	28.8194	26.6153	25.8911	24.2914	25.1014	23.9009
-21.8496	-24.0448	-25.9321	-27.9854	-30.0959	-32.1261	-34.4692	-36.5415	-38.9819	-40.9929	-42.0045	-41.8355	-39.6479	-37.4724	-32.7533	-17.9064	-7.26061	6.56195	14.3601	18.6972	21.5599	22.7538	25.9121	24.5042	22.7561	26.0304	23.6434	21.9356	20.6262	22.8349	20.683
-22.6134	-24.8654	-26.5369	-28.7596	-30.4311	-33.235	-34.1674	-36.3606	-37.9817	-39.6177	-40.0791	-38.3043	-36.7679	-32.743	-26.8453	-12.6799	-3.8851	5.64935	12.3152	15.6376	18.3398	18.9995	22.8878	21.499	19.7249	24.1444	21.106	19.9118	17.8645	20.319	18.4712
-23.7971	-25.1162	-26.9909	-28.2407	-30.3393	-33.3231	-34.8029	-36.0518	-38.0813	-37.6374	-38.192	-36.1323	-33.9861	-28.0324	-21.6585	-10.0707	-1.36601	5.02398	11.3958	12.8453	15.4095	15.293	18.4208	18.6016	17.3828	19.8672	18.679	17.1634	15.0141	17.0603	16.0463
-23.2984	-25.5599	-27.2882	-29.5221	-31.4696	-33.1666	-34.0829	-35.5395	-36.5596	-37.0501	-36.398	-33.8503	-29.3866	-24.9825	-17.6497	-6.63743	-1.1353	4.70997	8.96028	10.5262	12.901	13.5066	15.2487	15.9333	14.5569	15.8911	15.5366	16.0524	12.548	14.6003	13.4831
-24.4975	-26.6096	-27.5648	-29.7991	-31.3915	-33.0797	-34.2504	-34.9539	-35.9386	-35.4128	-33.3461	-30.3901	-26.9605	-20.8345	-14.577	-5.56153	-1.37255	3.10763	8.45252	8.10988	10.1256	11.2304	12.9564	12.6778	11.4686	12.9677	13.5002	14.1725	10.8813	12.8643	11.7954
-24.9091	-27.4674	-29.0232	-30.0707	-31.8463	-32.0683	-34.1631	-34.4872	-34.0403	-33.637	-31.1991	-28.0244	-23.7042	-18.0631	-11.9838	-5.94419	-0.397871	1.53116	7.22651	7.2132	7.61969	8.72098	11.1739	10.7486	8.37073	11.5684	10.7089	11.0874	8.7673	9.79223	9.45686
-25.7468	-27.7608	-29.4257	-30.4407	-31.6825	-32.8215	-32.6005	-33.4109	-33.9304	-32.6286	-29.7886	-25.4175	-20.3021	-16.8347	-10.8609	-6.35354	-2.44735	0.451656	4.06105	4.74591	4.83211	6.33175	8.59762	8.48963	5.92119	8.3852	8.40075	7.62842	6.2237	7.03157	6.77585
-26.4568	-27.9977	-29.3907	-31.4294	-31.6818	-33.0383	-33.5636	-33.4875	-32.7162	-30.8833	-27.517	-24.1606	-18.8894	-15.6925	-10.7996	-6.63382	-2.96466	-1.93849	2.10939	2.9774	3.15434	3.81336	5.57827	5.17648	4.35098	6.38567	4.63554	5.12987	4.7347	5.49603	4.09076
-27.2547	-28.8918	-29.7825	-31.5346	-32.5549	-33.4769	-32.9769	-33.2498	-31.4371	-29.6822	-25.7772	-23.4545	-19.1327	-14.506	-11.1517	-7.89451	-5.20742	-3.94165	0.410631	0.194648	1.32755	1.13947	3.70953	2.10713	2.43575	4.94792	2.45198	3.12793	2.79998	3.05743	2.34555
-27.6386	-29.0111	-30.5816	-31.79	-32.9554	-32.8881	-32.9507	-31.6718	-29.9387	-28.6832	-25.3142	-22.5056	-18.3486	-14.8736	-11.2243	-9.18142	-6.79599	-6.00527	-1.82017	-2.54847	-1.67948	-1.10462	1.24341	-0.0434072	0.0174282	2.32402	1.04759	1.19004	0.93495	1.1194	-0.108851
-28.2288	-30.0682	-31.1776	-31.6551	-32.5939	-32.8312	-32.3088	-31.6618	-28.8257	-28.3043	-24.6861	-21.7681	-18.2032	-14.7513	-11.6895	-10.6024	-7.74852	-7.50769	-3.67674	-4.49278	-3.99096	-3.25655	-0.950962	-3.17768	-2.91663	0.279717	-0.667368	-1.44675	-2.36502	-1.62242	-1.85803
-29.2193	-30.8612	-31.3071	-32.7859	-32.4938	-33.1744	-31.8121	-31.3089	-29.4006	-26.6407	-23.7156	-21.6608	-18.9703	-15.7569	-12.9758	-12.0624	-10.0975	-9.3969	-6.1718	-6.61738	-6.84425	-5.00671	-3.36842	-4.42299	-5.04061	-2.41509	-2.26974	-4.31434	-4.9866	-2.70575	-4.42339
-29.2858	-31.4998	-31.798	-32.8943	-33.5694	-32.7111	-32.5251	-31.068	-28.9493	-26.3801	-23.7821	-21.7528	-19.4684	-17.627	-14.002	-14.1988	-11.0769	-11.2519	-8.02021	-8.36496	-8.02998	-7.706	-5.9571	-6.06997	-7.47867	-5.00466	-5.54822	-7.14303	-7.30027	-5.18441	-5.96802
-30.7498	-32.5908	-32.9501	-33.3807	-33.6174	-32.5336	-32.4147	-30.6837	-29.4694	-26.9477	-24.6368	-22.1414	-20.5859	-18.6779	-15.8969	-15.0555	-12.8471	-13.213	-10.6031	-11.5073	-9.97337	-10.1086	-8.28013	-7.61099	-10.0164	-6.74534	-7.943	-8.99075	-9.36797	-8.45639	-8.24929
-31.5844	-33.2161	-33.7651	-33.9997	-33.59	-32.6409	-32.5437	-30.9836	-28.9245	-27.3153	-25.5573	-23.2581	-21.8172	-19.2783	-17.5178	-17.5045	-14.6403	-15.0273	-12.3058	-13.636	-13.0132	-12.6136	-10.6792	-10.4593	-11.2383	-9.79487	-10.6238	-11.0911	-11.1083	-10.7229	-10.6679
-33.0081	-33.6619	-34.1323	-34.5638	-33.804	-33.5598	-32.7525	-31.3337	-29.7373	-28.0906	-26.7426	-24.2849	-23.3835	-20.3966	-18.7907	-19.4195	-17.0316	-17.4223	-13.9809	-15.728	-15.4493	-14.3529	-12.1633	-13.6107	-13.0163	-12.4186	-13.4963	-13.1404	-14.1173	-12.8393	-13.2196
-33.6159	-34.3579	-34.5191	-34.7234	-33.8585	-34.066	-33.1201	-31.9761	-30.0052	-28.3522	-27.8452	-25.1363	-24.3272	-22.4288	-20.937	-20.5844	-18.8736	-19.1743	-16.1432	-18.47	-17.5646	-17.1693	-14.8777	-15.7106	-15.926	-15.4376	-15.838	-15.0767	-15.9057	-15.4699	-15.7625
-33.8229	-35.1872	-34.8878	-35.8406	-35.0967	-34.9402	-34.0461	-32.4708	-30.7722	-29.4574	-28.5994	-27.1468	-25.7992	-24.6716	-22.1048	-22.8256	-21.0499	-21.7541	-18.8451	-20.5611	-19.6718	-19.8855	-17.3339	-17.7829	-18.9119	-17.1531	-18.5534	-18.8472	-18.2194	-17.79	-18.7923
-35.3148	-35.9288	-36.4699	-36.2928	-36.1252	-35.398	-34.5377	-33.7017	-31.8035	-30.6194	-29.8346	-29.199	-27.6229	-26.5644	-23.9197	-25.3145	-23.2525	-24.3586	-21.4372	-22.5859	-21.917	-21.991	-20.0359	-20.0743	-21.5165	-19.2368	-20.0062	-21.8774	-20.6844	-20.1065	-21.4434
-36.1858	-37.2695	-37.3705	-37.3596	-37.2356	-35.9057	-36.1622	-34.746	-33.1822	-32.5411	-31.7279	-30.6235	-29.1934	-29.0735	-26.4446	-26.7098	-24.9773	-26.5583	-23.6887	-24.4326	-24.8251	-23.3389	-22.2399	-22.7137	-23.8841	-21.1498	-22.9499	-23.8061	-23.8154	-23.0815	-23.6955
-37.6783	-38.4676	-38.3973	-37.6314	-37.5873	-36.5564	-37.6018	-36.2007	-34.5596	-33.9298	-32.509	-32.2986	-30.3606	-31.1306	-28.1747	-29.1537	-27.1895	-28.6659	-26.8065	-27.2004	-27.194	-26.6923	-24.6298	-25.4901	-26.5946	-24.0302	-25.6819	-25.364	-26.7795	-25.5633	-26.8178
-39.092	-40.1089	-39.0804	-38.8109	-38.636	-38.0041	-38.3124	-37.2608	-36.0054	-34.9622	-35.0641	-34.4475	-32.7198	-32.5342	-30.5653	-31.3374	-30.3696	-31.0725	-29.2149	-29.4615	-30.5033	-29.1963	-26.4005	-28.2547	-29.218	-26.3294	-27.7031	-27.9028	-29.7239	-28.2142	-28.66
-39.9523	-40.5406	-40.2743	-40.0907	-39.9669	-39.2447	-39.6888	-38.9288	-37.4419	-36.6648	-36.8665	-36.4735	-34.8733	-34.6626	-32.8362	-33.4816	-32.783	-33.798	-30.9676	-32.8205	-33.0507	-31.2473	-29.9635	-30.8683	-32.2267	-29.7659	-30.7034	-31.329	-32.0968	-31.384	-31.6405
-40.6181	-41.2768	-41.578	-41.6419	-41.5399	-40.5006	-41.4469	-40.4552	-38.3574	-38.8245	-38.6835	-38.389	-37.3618	-36.7042	-35.2837	-36.055	-35.4736	-36.0373	-33.2992	-36.2282	-35.604	-34.3548	-31.8045	-33.9816	-34.556	-33.1953	-32.7818	-34.2277	-34.3969	-34.4524	-34.9299
-41.7141	-43.247	-42.7255	-42.015	-42.7157	-42.2786	-43.0878	-42.3711	-40.8799	-40.6752	-40.7086	-40.676	-39.4938	-39.5536	-37.6913	-38.6975	-37.5852	-38.8179	-35.8494	-38.6775	-37.9581	-37.3904	-34.852	-36.9932	-37.344	-36.4934	-35.575	-37.6197	-37.8055	-36.627	-37.3581
-42.9144	-44.2607	-44.781	-44.1011	-44.7229	-44.0031	-44.8863	-44.2232	-42.8897	-42.2304	-42.6386	-42.5916	-42.1551	-41.5466	-40.1193	-40.8615	-40.2862	-41.4349	-38.9822	-40.7862	-40.7121	-40.2387	-38.0667	-39.6974	-40.1749	-39.6717	-39.113	-40.2044	-40.6258	-39.191	-40.5723
-44.7993	-45.3961	-45.6585	-45.3565	-46.5191	-45.929	-46.5545	-46.1613	-45.6585	-44.8162	-44.551	-44.592	-44.5163	-43.2071	-42.367	-43.8537	-42.9108	-44.6416	-40.9445	-44.0068	-43.9041	-43.0969	-41.3588	-42.9007	-43.2973	-41.7263	-42.43	-43.3937	-43.504	-42.1383	-43.8428
-46.0883	-47.0514	-47.1434	-47.1865	-47.9663	-47.6605	-48.6099	-48.8057	-47.375	-47.0052	-46.9765	-46.8047	-47.1792	-46.6024	-45.6669	-46.5262	-45.5208	-47.5969	-44.3904	-46.2919	-47.1194	-46.495	-43.9054	-45.7094	-46.2293	-44.4558	-45.4351	-46.8079	-46.8954	-46.1746	-46.9855
-47.8752	-48.3129	-48.3837	-48.5345	-49.497	-50.0007	-50.2458	-50.732	-50.0649	-50.0737	-49.6892	-50.3451	-49.8914	-49.5913	-48.1607	-49.4844	-48.64	-50.6859	-47.8496	-49.9719	-50.0694	-49.6314	-47.135	-48.5346	-49.4765	-47.0354	-48.6291	-49.126	-50.0601	-49.8035	-49.8769
-49.1473	-50.544	-50.1163	-50.7033	-51.5446	-52.2654	-52.8721	-53.2817	-52.6694	-52.7346	-52.722	-52.9785	-52.3654	-52.4051	-51.4141	-52.2305	-51.6916	-53.6668	-51.2979	-52.9955	-52.6283	-52.4153	-49.862	-52.029	-52.9698	-51.1244	-52.2738	-52.5077	-52.7646	-53.0519	-53.1335
-51.1971	-52.2291	-51.9562	-52.7961	-53.5049	-53.8852	-55.3353	-56.0551	-54.7627	-55.3852	-55.8197	-55.278	-55.0468	-55.2529	-54.3451	-55.1071	-54.7322	-56.5409	-53.7801	-56.0532	-56.6812	-55.5174	-53.2611	-55.5211	-56.162	-54.5269	-55.5976	-55.8584	-56.1567	-56.2691	-56.8148
-52.903	-53.9909	-54.1779	-54.7301	-56.0875	-56.0018	-57.9863	-58.5625	-57.6851	-58.5328	-58.5454	-58.4533	-57.7881	-58.5811	-57.4772	-58.1225	-57.2869	-59.7415	-56.8224	-59.8651	-59.5024	-58.7452	-56.402	-58.2432	-58.8261	-57.4267	-59.067	-59.3421	-60.0568	-59.5253	-59.6169
-54.1139	-55.562	-55.9246	-56.5591	-57.8973	-59.3448	-60.7136	-61.945	-60.3504	-61.7649	-61.2475	-60.9844	-61.2011	-62.0583	-59.8218	-61.1582	-60.0682	-62.3673	-60.2446	-62.9226	-62.6873	-62.2158	-60.024	-61.2992	-61.7782	-60.8671	-62.5118	-62.6019	-63.2461	-63.227	-62.87
-56.2923	-57.6557	-58.3009	-59.087	-60.7563	-61.5443	-62.6472	-64.6181	-62.4676	-64.2494	-64.1832	-63.9295	-63.8214	-65.0891	-62.9022	-64.1241	-62.6586	-65.3123	-64.1985	-66.5366	-66.035	-65.4679	-63.2174	-65.3381	-65.4927	-64.1284	-65.7257	-66.2092	-66.6136	-66.4453	-66.4877
-58.3996	-60.1863	-60.7213	-61.0547	-63.2625	-64.1108	-65.3354	-66.9948	-65.6376	-66.5521	-67.2824	-66.8474	-67.1699	-68.0039	-66.5044	-67.2579	-66.1858	-68.9357	-67.5976	-69.8955	-69.4614	-69.0254	-66.6526	-68.6551	-69.491	-67.8034	-68.884	-70.0525	-69.698	-69.4037	-70.2682
-60.326	-62.8108	-63.0802	-63.7932	-66.3815	-67.437	-68.3982	-70.3077	-68.8257	-69.8634	-70.7884	-70.166	-70.097	-71.539	-69.8577	-70.814	-69.9943	-72.6712	-70.9986	-72.993	-72.7043	-73.0765	-70.3259	-72.1046	-73.019	-71.8427	-72.5353	-72.8179	-73.1677	-72.6986	-73.6221
-62.9891	-64.9845	-65.3547	-66.3269	-69.007	-70.3074	-71.2853	-73.1551	-72.0986	-73.4846	-74.4214	-72.9886	-73.4512	-74.3965	-72.9388	-74.2203	-73.321	-76.0987	-73.4365	-76.1585	-76.8106	-76.3264	-74.3294	-75.5502	-76.029	-75.2605	-76.1791	-76.5003	-76.1509	-76.3332	-77.3413
-65.2438	-67.2153	-67.6882	-68.8058	-71.6574	-73.215	-74.6359	-75.9191	-75.3971	-76.6997	-77.2752	-76.188	-76.3596	-76.9195	-76.3126	-77.5657	-76.9735	-79.0718	-77.6476	-79.4904	-79.9344	-79.2627	-77.4409	-79.0549	-79.349	-78.6258	-79.1393	-80.0318	-80.064	-80.0796	-80.353
-67.6208	-69.4388	-70.3876	-71.6331	-74.4018	-76.0525	-77.6613	-79.4319	-78.0485	-80.0878	-80.7914	-79.7062	-80.1648	-80.3485	-79.427	-80.3539	-80.1645	-82.2284	-81.0695	-83.2019	-83.0192	-82.7709	-80.8059	-82.5293	-82.7713	-81.6756	-82.7688	-83.7708	-83.6793	-83.348	-84.0391
-69.9885	-72.3333	-73.3584	-74.3309	-76.8637	-78.9304	-80.3578	-82.0791	-80.8883	-83.5834	-84.266	-83.3235	-83.2581	-84.3413	-83.1851	-83.8186	-83.5167	-85.879	-84.2984	-86.5517	-87.1078	-85.3915	-83.9125	-86.1058	-86.2837	-85.1698	-85.7702	-87.1359	-86.1487	-86.3263	-86.6678
-72.4994	-75.335	-76.0377	-77.4401	-79.9422	-81.4102	-83.9641	-84.9133	-83.845	-86.793	-87.2721	-86.9589	-86.9207	-87.764	-86.8427	-87.4163	-86.8921	-89.448	-87.8181	-89.7006	-90.2857	-88.5249	-87.1773	-88.7034	-89.6045	-88.5693	-89.0101	-90.6434	-89.763	-89.4257	-89.4193
-75.2464	-78.1863	-78.7075	-80.1957	-83.2485	-84.7991	-87.2241	-88.2015	-86.8569	-89.9424	-89.6035	-89.9788	-89.6365	-90.8017	-90.6563	-90.3182	-90.5218	-92.6586	-91.5647	-93.0719	-93.7293	-91.6453	-90.7724	-91.858	-92.5816	-92.1936	-91.8127	-94.0471	-93.2817	-92.3753	-92.5458
-78.178	-81.7098	-81.7007	-83.1493	-86.2503	-87.854	-91.113	-91.1926	-90.1683	-93.319	-93.1636	-93.6471	-92.6266	-94.142	-93.3227	-93.9717	-93.721	-95.1816	-95.2475	-95.794	-96.6155	-94.9372	-93.8778	-94.6049	-95.4267	-95.0006	-94.9675	-96.4621	-95.8403	-95.5509	-95.4317
-81.0926	-84.1585	-84.8063	-86.2708	-89.7286	-90.8928	-94.2295	-94.4336	-93.4227	-96.9186	-96.282	-96.9359	-95.1497	-97.2789	-96.9999	-96.9923	-96.4857	-99.4123	-98.3869	-98.9925	-98.9977	-97.7285	-96.9148	-97.5342	-98.7852	-98.1478	-98.2696	-99.2412	-98.6492	-98.044	-98.8179
-84.0508	-87.4083	-87.9888	-89.5486	-92.7736	-94.5376	-97.6618	-97.5453	-96.5432	-100.042	-99.1533	-99.7414	-98.3003	-100.329	-100.586	-100.062	-99.3311	-102.44	-101.219	-102.016	-102.002	-100.829	-100.164	-99.8594	-102.225	-101.59	-100.825	-102.257	-101.128	-101.289	-101.773
-86.8549	-90.358	-90.7239	-92.6715	-95.5786	-97.0553	-100.547	-100.751	-99.7104	-102.619	-102.668	-102.994	-101.073	-103.261	-103.163	-102.647	-102.584	-104.589	-103.802	-105.597	-104.585	-104.257	-103.394	-102.892	-104.772	-104.274	-103.519	-104.428	-103.899	-104.274	-104.227
-89.902	-93.6479	-94.052	-95.5843	-98.5111	-100.476	-103.457	-103.994	-103.083	-106.34	-105.89	-105.822	-103.949	-105.94	-105.925	-105.916	-105.308	-107.087	-106.675	-108.06	-108.413	-106.692	-105.963	-105.77	-107.128	-106.847	-106.204	-106.683	-106.89	-106.605	-107.213
-92.5933	-96.7491	-97.2136	-98.1882	-101.968	-103.357	-106.108	-106.673	-106.366	-109.356	-108.581	-108.664	-107.134	-108.787	-108.727	-108.727	-108.04	-109.625	-109.672	-110.367	-110.756	-109.444	-107.72	-108.738	-109.663	-109.1	-108.54	-109.365	-109.031	-109.219	-109.412
-95.8443	-99.3496	-101.017	-101.742	-105.112	-106.569	-108.762	-109.449	-109.099	-111.663	-111.098	-111.295	-109.862	-111.008	-111.446	-111.371	-110.733	-112.371	-111.969	-112.681	-112.957	-111.105	-110.379	-111.625	-111.77	-111.722	-111.426	-111.952	-110.732	-111.462	-111.258
-99.1574	-102.35	-104.137	-105.683	-107.951	-109.424	-112.362	-112.48	-111.869	-114.545	-114.013	-113.812	-112.9	-113.68	-113.678	-113.459	-113.102	-114.537	-114.232	-114.35	-115.356	-113.482	-112.668	-113.536	-113.991	-114.139	-113.669	-113.928	-112.804	-113.189	-113.643
-102.075	-105.881	-107.142	-108.844	-110.888	-112.728	-114.985	-115.367	-114.212	-116.966	-116.012	-115.873	-115.353	-115.788	-116.416	-115.299	-115.578	-117.104	-116.384	-116.281	-117.753	-115.716	-115.119	-115.472	-116.269	-116.226	-115.505	-115.613	-115.776	-114.875	-115.473
-105.198	-108.657	-110.154	-110.965	-113.344	-115.446	-117.613	-117.769	-116.877	-119.564	-118.727	-118.463	-117.305	-118.264	-118.674	-117.673	-118.142	-118.988	-118.629	-118.608	-119.465	-118.556	-117.385	-117.441	-118.263	-117.929	-117.683	-117.427	-117.201	-117.14	-117.017
-108.125	-111.807	-112.762	-114.133	-115.779	-118.095	-119.935	-120.15	-119.161	-121.608	-121.123	-121.184	-119.309	-120.909	-121.143	-120.188	-119.62	-121.042	-121.014	-121.102	-121.141	-119.767	-119.09	-119.245	-119.842	-119.824	-119.845	-119.641	-118.776	-118.874	-118.524
-111.422	-114.416	-114.883	-116.516	-118.693	-120.478	-122.309	-122.342	-121.672	-123.659	-122.741	-122.806	-121.774	-122.352	-122.699	-122.586	-121.1	-123.045	-122.813	-123.102	-122.611	-121.508	-120.825	-121.384	-121.093	-121.791	-121.597	-120.785	-120.569	-119.974	-120.783
-114.432	-117.27	-117.604	-119.301	-121.044	-122.88	-124.63	-124.718	-123.731	-125.746	-125.191	-124.595	-123.244	-123.89	-124.781	-124.18	-122.813	-124.848	-124.144	-124.523	-124.576	-122.841	-122.438	-123.669	-122.844	-122.616	-122.39	-122.741	-122.461	-121.91	-122.733
-116.893	-120.488	-120.251	-121.255	-123.751	-124.803	-125.842	-126.615	-126.298	-127.53	-127.028	-126.376	-125.28	-125.851	-126.808	-126.377	-125.095	-126.616	-126.355	-125.681	-126.081	-124.427	-124.059	-125.155	-124.487	-123.799	-124.191	-124.207	-124.49	-123.53	-123.36
-119.466	-123.243	-122.267	-123.725	-126.176	-126.462	-127.647	-128.954	-127.296	-129.355	-128.356	-128.568	-127.624	-127.708	-128.309	-127.563	-127.77	-127.995	-127.738	-127.253	-127.659	-126.5	-125.878	-126.608	-126.411	-126.057	-126.089	-125.336	-125.482	-124.971	-124.494
-122.339	-125.029	-124.895	-125.857	-128.107	-128.758	-129.55	-130.356	-128.898	-130.748	-130.09	-130.676	-128.812	-129.754	-129.582	-128.917	-129.205	-129.537	-128.814	-128.903	-128.753	-128.131	-127.13	-126.916	-127.507	-127.809	-126.942	-127.101	-126.56	-126.129	-126.332
-124.92	-126.626	-127.321	-128.076	-130.194	-130.988	-131.076	-132.052	-130.519	-133.044	-131.859	-132.041	-130.258	-131.174	-131.274	-130.324	-130.392	-130.79	-130.451	-130.184	-129.949	-129.336	-128.708	-128.958	-129.224	-129.34	-128.482	-128.551	-128.107	-127.175	-127.826
-127.242	-128.962	-129.381	-129.844	-131.622	-132.572	-132.627	-133.681	-132.358	-134.35	-134.065	-133.159	-132.173	-132.579	-132.195	-131.899	-131.502	-131.989	-132.254	-131.678	-131.363	-130.325	-129.776	-130.494	-129.895	-130.119	-130.161	-129.651	-128.62	-127.855	-128.776
-129.183	-130.974	-131.125	-131.952	-133.35	-134.261	-134.489	-134.513	-133.551	-135.462	-135.432	-133.818	-133.301	-134.332	-133.936	-132.679	-132.504	-133.387	-132.637	-132.724	-132.629	-132.045	-131.883	-131.755	-130.581	-131.141	-130.951	-130.051	-129.795	-129.51	-129.753
-131.385	-132.796	-132.909	-133.786	-134.919	-134.893	-136.189	-135.78	-134.723	-136.736	-136.081	-135.301	-134.475	-135.821	-135.238	-133.99	-133.406	-134.733	-133.397	-133.894	-133.959	-133.01	-132.51	-132.741	-132.109	-132.997	-131.988	-131.774	-130.912	-130.94	-130.639
-133.711	-134.455	-135.067	-135.359	-136.592	-136.923	-137.921	-137.036	-136.058	-138.119	-137.335	-137.125	-135.882	-136.507	-136.579	-135.293	-135.1	-135.913	-135.329	-135.293	-135.13	-134.442	-133.075	-133.206	-133.135	-133.09	-132.783	-132.551	-132.424	-131.444	-131.871
-135.008	-136.15	-135.857	-136.597	-137.659	-137.927	-138.695	-138.699	-137.6	-138.868	-138.597	-137.83	-136.45	-137.848	-137.444	-136.544	-136.412	-136.695	-136.589	-135.881	-135.78	-135.259	-134.009	-134.24	-134.44	-134.477	-134.13	-133.541	-132.657	-132.742	-132.849
-136.436	-137.945	-137.803	-137.871	-139.246	-139.358	-139.738	-139.579	-139.395	-140.041	-139.742	-138.991	-137.385	-138.097	-138.651	-137.621	-137.315	-137.948	-137.278	-136.672	-137.036	-135.984	-135.435	-134.934	-135.287	-135.783	-135.164	-134.832	-133.516	-133.696	-133.806
-138.221	-139.3	-139.665	-139.379	-140.514	-140.501	-140.92	-140.875	-140.118	-141.114	-140.738	-139.308	-138.611	-138.941	-139.604	-138.471	-138.154	-139.157	-138.647	-137.29	-138.578	-136.634	-136.907	-136.417	-136.634	-136.19	-135.652	-135.256	-134.921	-134.341	-134.483
-139.556	-140.755	-140.541	-141.061	-141.673	-141.682	-142.206	-142.119	-140.728	-141.728	-141.376	-140.505	-139.662	-140.755	-139.618	-139.135	-139.061	-139.929	-139.248	-138.834	-138.911	-137.77	-137.139	-137.638	-137.495	-138.02	-137.085	-135.994	-136.043	-135.418	-135.319
-140.849	-141.771	-141.608	-141.964	-142.864	-142.935	-143.414	-143.18	-142.142	-142.848	-142.36	-141.961	-140.69	-141.933	-140.907	-140.684	-139.826	-140.994	-140.324	-139.469	-138.894	-138.842	-137.727	-138.35	-137.669	-138.271	-136.836	-137.298	-136.911	-136.603	-135.867
-142.91	-143.27	-143.255	-142.832	-143.42	-143.896	-144.282	-143.572	-142.322	-143.574	-143.355	-142.777	-141.199	-141.976	-142.34	-141.804	-140.526	-141.437	-140.725	-140.438	-140.486	-140.058	-139.285	-139.328	-138.605	-138.53	-138.244	-137.967	-137.141	-137.614	-137.235
-143.092	-144.644	-144.135	-143.449	-144.848	-145.242	-145.092	-144.746	-144.164	-145.056	-144.12	-143.421	-142.589	-142.565	-142.779	-141.953	-142.171	-142.001	-141.83	-141.333	-141.648	-140.543	-140.3	-139.861	-139.523	-139.579	-138.97	-138.883	-138.024	-138.713	-137.918
-144.68	-145.48	-145.336	-144.79	-145.538	-146.04	-145.11	-145.51	-145.087	-145.861	-145.312	-144.476	-143.342	-143.781	-143.292	-143.384	-142.856	-142.905	-142.614	-141.918	-141.758	-140.665	-141.389	-140.225	-140.958	-140.617	-140.339	-138.966	-138.784	-138.789	-138.555
-144.995	-146.008	-145.432	-145.926	-146.346	-146.686	-146.868	-146.276	-145.844	-146.762	-145.761	-145.096	-144.476	-145.036	-144.649	-144.221	-142.846	-143.579	-142.966	-142.628	-142.232	-141.424	-141.596	-141.505	-141.151	-141.145	-140.378	-140.124	-139.359	-139.377	-139.376
-146.139	-146.656	-147.048	-146.547	-147.246	-147.561	-147.887	-147.459	-147.064	-147.187	-146.492	-145.896	-144.911	-145.152	-145.539	-144.374	-143.836	-144.247	-144.116	-143.247	-144.038	-142.766	-141.861	-142.466	-141.444	-141.742	-141.268	-140.528	-140.057	-140.114	-139.863
-147.948	-147.92	-147.706	-147.414	-148.198	-147.76	-148.256	-148.2	-147.906	-147.724	-146.967	-146.252	-145.776	-145.894	-146.278	-145.04	-144.91	-145.233	-144.372	-144.25	-143.926	-143.071	-142.539	-143.177	-141.846	-142.402	-141.733	-141.807	-141.224	-140.631	-141.292
-148.846	-149.391	-149.219	-148.346	-148.974	-149.075	-148.329	-148.193	-148.034	-148.51	-147.721	-146.755	-146.841	-146.66	-147.05	-146.073	-145.65	-146.251	-145.315	-144.81	-144.167	-144.332	-143.352	-143.65	-143.333	-143.477	-142.628	-142.42	-141.753	-141.309	-141.463
-149.342	-150.329	-149.491	-149.147	-149.325	-149.492	-149.619	-149.133	-148.058	-148.89	-148.571	-148.555	-146.984	-147.604	-147.131	-146.836	-146.105	-145.881	-145.951	-145.376	-145.93	-144.456	-144.302	-144.048	-144.117	-144.179	-143.327	-143.137	-141.929	-142.23	-141.446
-150.347	-150.39	-150.132	-149.779	-150.641	-150.716	-150.401	-149.838	-149.856	-149.624	-149.241	-148.781	-147.709	-148.032	-147.789	-147.548	-146.406	-146.979	-146.153	-145.503	-145.935	-145.532	-144.426	-144.253	-144.161	-144.174	-143.704	-143.225	-142.313	-142.681	-142.351
-150.609	-150.92	-150.62	-150.79	-150.83	-151.067	-150.74	-151.002	-150.385	-150.458	-149.865	-149.086	-148.101	-148.733	-148.464	-148.058	-146.734	-147.664	-146.714	-146.811	-146.185	-145.739	-145.385	-145.57	-144.574	-144.607	-144.325	-144.236	-143.382	-143.355	-142.701
-151.771	-151.794	-151.586	-151.014	-151.43	-151.027	-151.57	-151.629	-150.57	-151.451	-150.855	-149.835	-149.069	-148.618	-148.986	-148.787	-148.214	-148.391	-147.524	-147.884	-147.091	-146.405	-146.554	-146.08	-145.61	-145.533	-144.672	-144.526	-144.491	-143.957	-144.057
-152.559	-153.104	-153.225	-152.119	-152.438	-152.147	-152.01	-152.084	-150.68	-151.816	-150.993	-150.497	-149.306	-149.186	-149.681	-148.797	-148.503	-148.54	-148.245	-148.025	-148.146	-146.527	-146.37	-145.519	-146.254	-145.786	-145.317	-144.91	-144.338	-143.876	-144.384
-152.697	-153.452	-153.006	-152.585	-152.748	-153.028	-152.214	-152.192	-152.148	-151.589	-151.389	-151.151	-149.925	-150.299	-150.35	-149.623	-149.139	-149.273	-148.792	-148.07	-148.742	-147.108	-146.783	-146.854	-146.241	-146.617	-146.147	-145.191	-145.55	-144.65	-144.667
-153.817	-153.577	-153.775	-153.16	-152.947	-153.742	-152.871	-152.41	-152.846	-152.522	-151.765	-151.104	-150.563	-150.561	-150.892	-150.239	-149.327	-149.659	-149.459	-148.959	-148.732	-148.17	-147.446	-147.249	-147.138	-146.438	-146.815	-146.016	-145.714	-145.406	-145.548
-154.678	-154.269	-153.979	-153.671	-154.147	-153.951	-154.133	-152.778	-152.607	-153.034	-152.821	-152.193	-151.085	-151.414	-151.423	-150.649	-150.135	-150.675	-149.634	-149.18	-149.144	-149.412	-148.225	-147.999	-147.875	-147.488	-147.761	-146.574	-145.496	-146.254	-145.566
-154.961	-154.955	-154.293	-154.352	-154.741	-154.339	-154.322	-154.236	-152.656	-153.983	-152.689	-152.482	-151.519	-152.085	-151.243	-151.213	-150.793	-150.301	-150.044	-149.596	-149.246	-148.857	-149.019	-148.686	-148.256	-148.926	-147.978	-146.676	-146.44	-146.446	-146.278
-155.422	-155.836	-155.938	-154.606	-154.741	-155.311	-154.452	-154.478	-154.334	-154.056	-153.194	-152.639	-152.225	-152.749	-152.123	-151.724	-151.08	-150.738	-150.925	-150.548	-149.741	-149.593	-148.413	-148.918	-148.584	-148.505	-148.002	-147.57	-147.19	-147.047	-146.81
-156.294	-156.582	-156.157	-155.053	-155.385	-154.976	-155.319	-154.659	-154.727	-154.189	-154.171	-153.159	-152.287	-152.67	-152.211	-151.532	-151.309	-151.961	-151.411	-150.664	-150.579	-150.39	-149.065	-149.415	-149.34	-148.937	-148.933	-147.598	-146.857	-147.04	-146.912
-156.67	-156.532	-156.128	-155.554	-156.142	-155.166	-155.502	-154.949	-154.024	-154.953	-154.684	-153.719	-152.737	-153.55	-152.586	-152.09	-152.379	-152.699	-151.395	-150.999	-151.55	-150.093	-150.004	-150.237	-149.572	-149.718	-149.325	-147.749	-148.196	-147.445	-147.28
-157.182	-156.812	-156.401	-156.149	-156.387	-156.429	-155.894	-155.5	-155.366	-155.1	-154.345	-154.249	-153.224	-153.227	-153.421	-152.781	-152.151	-151.958	-152.11	-151.725	-151.022	-150.672	-150.118	-149.804	-149.65	-149.368	-149.457	-148.738	-147.897	-148.323	-148.449
-157.168	-157.97	-157.73	-156.373	-156.82	-156.514	-156.524	-156.76	-156.043	-155.535	-154.526	-154.366	-154.188	-153.993	-153.598	-152.888	-152.564	-152.699	-153.066	-152.043	-151.525	-151.107	-150.715	-150.205	-149.992	-150.722	-149.98	-149.098	-148.502	-148.363	-148.288
-157.487	-158.108	-157.392	-156.987	-157.453	-156.966	-156.133	-155.943	-155.849	-156.381	-155.655	-155.238	-154.82	-154.622	-154.362	-153.419	-153.218	-152.916	-152.923	-152.453	-152.412	-151.614	-151.703	-151.085	-150.357	-150.507	-150.068	-150.121	-149.3	-149.038	-149.34
-158.372	-158.45	-158.08	-157.289	-157.668	-157.388	-156.898	-157.162	-156.164	-156.419	-156.297	-155.43	-154.472	-155.159	-154.691	-154.183	-153.79	-153.87	-152.885	-152.702	-152.232	-152.004	-151.058	-151.696	-151.156	-150.999	-150.505	-150.629	-149.421	-149.263	-149.097
-158.693	-158.936	-158.331	-157.917	-157.981	-158.033	-157.448	-157.289	-156.353	-156.669	-156.185	-156.013	-155.131	-154.795	-155.18	-154.357	-153.943	-153.595	-153.613	-153.404	-152.841	-152.052	-151.972	-151.994	-150.693	-151.193	-150.539	-149.567	-149.997	-149.809	-149.284
-159.398	-158.854	-158.579	-158.398	-158.499	-158.058	-158.223	-158.205	-157.2	-157.428	-156.455	-155.877	-155.222	-155.632	-155.492	-155.024	-154.29	-154.141	-154.138	-153.843	-153.421	-153.023	-152.183	-151.784	-152.03	-151.03	-151.862	-150.959	-151.127	-150.683	-150.589
-159.574	-159.628	-159.118	-159.455	-158.889	-158.687	-158.708	-157.855	-156.995	-157.931	-156.78	-156.438	-155.865	-155.988	-155.973	-155.338	-155.157	-154.718	-154.719	-153.551	-153.891	-152.873	-152.447	-153.014	-152.488	-152.189	-152.026	-151.049	-150.924	-150.146	-150.803
-159.959	-160.557	-159.588	-159.365	-158.909	-159.251	-158.402	-159.191	-158.083	-157.976	-157.782	-156.918	-155.951	-156.649	-156.546	-155.68	-155.193	-155.504	-154.668	-154.68	-154.368	-153.14	-152.611	-152.744	-152.276	-152.72	-152.171	-151.3	-150.933	-150.673	-150.762
-160.272	-159.823	-159.96	-159.685	-159.707	-158.869	-159.05	-158.461	-158.795	-158.199	-157.519	-156.754	-156.786	-156.59	-156.582	-155.74	-155.391	-154.737	-155.692	-154.259	-154.542	-153.997	-153.554	-153.095	-152.356	-152.934	-152.347	-151.346	-151.49	-151.524	-151.015
-160.738	-161.005	-160.363	-160.338	-159.773	-159.747	-159.289	-158.623	-158.899	-158.976	-157.821	-157.498	-156.553	-157.04	-156.085	-155.859	-155.883	-155.711	-155.002	-154.688	-154.798	-153.906	-153.925	-154.102	-153.607	-153.169	-152.926	-152.562	-151.672	-151.429	-150.983
-161.314	-160.817	-160.523	-159.941	-160.285	-160.02	-159.521	-159.801	-158.859	-158.499	-158.551	-158.002	-156.902	-157.295	-157.259	-156.604	-155.843	-155.93	-155.721	-155.63	-154.983	-154.745	-153.667	-154.053	-153.646	-153.342	-153.274	-152.599	-152.257	-151.6	-152.091
-161.352	-161.314	-161.426	-159.999	-160.05	-159.951	-160.504	-159.376	-159.091	-159.521	-158.46	-158.545	-157.463	-157.498	-157.571	-156.787	-156.899	-155.871	-156.099	-155.509	-154.638	-155.011	-153.968	-153.894	-154.294	-153.512	-153.434	-152.365	-152.537	-152.041	-151.954
-162.014	-161.846	-161.143	-160.93	-160.216	-160.374	-160.66	-159.816	-159.687	-159.595	-158.556	-158.748	-157.431	-157.431	-157.651	-156.788	-156.656	-156.732	-156.166	-156.119	-155.748	-155.936	-154.434	-154.776	-153.937	-154.804	-153.718	-152.46	-152.452	-152.341	-152.951
-162.048	-162.147	-161.902	-160.939	-161.022	-160.992	-160.143	-160.674	-159.562	-159.355	-158.991	-158.51	-158.038	-158.174	-157.77	-157.389	-157.587	-157.296	-156.574	-156.222	-156.127	-155.439	-154.913	-154.911	-154.219	-154.081	-154.158	-153.52	-153.163	-152.658	-152.691
-162.954	-162.085	-161.686	-161.251	-161.082	-161.163	-160.963	-160.985	-159.919	-160.124	-159.238	-158.742	-158.046	-158.39	-157.551	-157.513	-157.852	-157.402	-156.803	-156.309	-156.294	-156.316	-155.525	-154.229	-154.651	-154.683	-154.655	-153.914	-152.904	-153.401	-153.381
-162.161	-162.376	-162.163	-162.007	-161.241	-161	-160.36	-160.565	-160.47	-160.121	-159.897	-159.578	-158.156	-158.78	-158.575	-157.43	-157.87	-156.963	-157.328	-156.929	-156.306	-155.896	-155.313	-155.523	-154.928	-154.571	-154.64	-153.6	-153.543	-152.828	-152.995
-163.312	-163.934	-162.934	-161.611	-161.819	-161.545	-161.971	-161.622	-160.464	-160.743	-159.995	-159.154	-158.761	-158.468	-159.139	-158.744	-157.359	-157.866	-157.133	-157.001	-156.636	-155.839	-156.37	-154.898	-155.944	-155.324	-155.444	-154.433	-154.15	-154.173	-153.903
-163.278	-162.376	-162.163	-161.611	-161.651	-162.373	-161.857	-161.545	-160.962	-160.509	-159.92	-159.579	-159.243	-158.92	-158.715	-158.097	-158.249	-158.164	-157.328	-156.929	-156.306	-155.896	-155.564	-156.75	-155.587	-154.984	-155.103	-154.547	-153.803	-153.363	-152.79
-163.669	-163.934	-162.934	-161.611	-161.651	-161.788	-161.857	-161.291	-161.056	-160.757	-159.92	-159.579	-159.416	-159.714	-159.297	-158.097	-158.249	-158.164	-157.133	-157.001	-156.636	-155.839	-156.558	-155.978	-155.852	-156.097	-155.268	-155.096	-154.923	-154.352	-154.979

## Sheet: Fig_2b_rightpanel_Omega=-100
-36.9686	-30.7061	-25.4596	-19.766	-12.5213	-8.67019	-3.99908	0.735568	3.46734	6.64647	29.2064	29.2216	10.2329	11.174	8.58568	5.85554	3.56213	-0.130089	-2.93825	-4.67442	-5.71949	-5.11934	40.943	42.3774	-1.5021	-0.00393773	3.39968	6.54009	11.1674	15.1586	16.7103	17.7631	56.476
0.423488	7.34726	11.9109	12.6738	8.04264	7.31477	8.58269	12.1286	17.9578	24.7175	1.53711	2.1253	29.2816	20.1875	20.1661	9.17796	10.2515	13.6151	21.8378	26.2523	32.5479	39.2403	5.26355	10.1314	35.3929	24.1054	11.2269	8.21647	9.01132	17.5714	16.7103	27.3859	-62.5924
-19.8976	-20.7546	-18.1509	-14.2189	-10.6751	-10.9028	-12.6553	-10.364	-6.32573	-2.40282	11.5771	11.3469	-1.3261	-2.61756	-3.08321	1.91265	6.48702	8.33693	7.36425	6.15628	2.84591	1.03064	19.5093	15.659	11.4876	13.8285	11.839	5.88249	1.35223	-0.273041	20.3905	2.45427	9.05711
-19.9103	-13.5626	-8.44282	-5.47557	-0.305898	3.09001	5.27437	4.68705	5.21561	8.45937	3.68739	4.02414	10.4911	10.2732	11.3957	16.2339	16.4519	15.3268	13.1931	13.8929	18.1202	21.5278	11.0401	12.7514	15.4874	17.7656	21.2162	24.4126	23.8926	17.2254	0.352834	17.7631	29.5962
-14.3921	-11.5794	-8.74274	-6.33415	-6.06505	-4.67898	-1.77952	-0.363794	-0.157649	1.21257	5.50085	6.32577	3.53703	4.33594	7.67689	8.12546	6.01583	7.21207	9.40232	10.3923	9.93572	8.63301	13.988	13.5157	12.4959	10.7726	10.4063	12.4996	15.2361	13.033	15.9171	27.3859	8.02217
-18.1367	-14.9276	-12.2623	-9.08126	-5.93061	-3.89594	-1.8794	1.39316	1.74908	2.66656	4.68157	5.85891	6.38326	8.42623	9.85163	9.41823	10.1418	10.9605	12.0043	11.7347	12.2964	13.691	12.6654	13.7	15.0092	15.3022	14.6024	14.3135	16.1582	17.5233	13.0148	2.45427	56.476
-19.3513	-13.9557	-10.257	-7.45323	-4.55346	-2.50773	-1.43567	0.402629	2.52535	3.45239	3.79665	4.92572	6.27312	7.37154	8.37688	8.65032	9.64576	10.4308	10.0438	11.0977	11.9179	10.8399	12.7079	12.6901	12.6956	13.1457	14.6375	14.2219	13.554	14.8616	16.3755	13.6223	-62.5924
-18.8216	-15.2341	-11.8939	-9.00477	-6.23824	-3.9217	-1.85503	-0.195023	1.15574	2.28841	4.04294	5.01443	5.45949	6.5895	7.64585	8.05446	8.63126	9.82611	10.0679	11.4829	11.067	12.6922	12.1033	13.0124	13.2898	13.4888	13.4085	14.6	14.1454	14.3914	15.8949	12.5893	9.05711
-20.2594	-15.8244	-12.4117	-9.16119	-6.24509	-4.17726	-2.32583	-0.454339	1.14319	2.52919	3.37641	4.75775	6.44164	6.26119	8.32069	8.69817	8.58842	9.70298	10.7001	10.6987	11.5795	11.2352	12.249	12.2679	13.1108	13.5553	14.1098	13.7752	14.1592	14.5038	13.985	14.2746	29.5962
-21.0796	-16.527	-12.9345	-9.66645	-6.47862	-4.88488	-2.44195	-1.08665	1.35239	2.33718	3.27752	4.2602	5.28714	6.64518	6.80051	7.76649	8.74335	10.0082	9.46538	10.2423	11.1235	11.3801	12.3281	11.9534	12.0975	12.6222	13.5935	12.9178	14.0538	13.8995	14.9655	16.3295	8.02217
-21.8694	-17.2929	-13.0582	-10.1562	-7.16236	-5.09892	-3.48702	-0.833704	0.406765	1.69052	3.18402	4.30198	5.15467	6.66997	6.91432	7.64851	8.6528	9.36394	9.5948	10.1962	10.8677	11.3048	11.2525	12.2616	11.8928	12.2349	13.8608	13.3285	13.4383	13.9745	14.0765	14.5844	15.7144
-22.4033	-18.2367	-13.7129	-10.5728	-7.50656	-5.1237	-3.54203	-0.91881	0.453591	0.811193	2.03269	3.77375	5.22714	5.79288	6.98219	6.86817	7.73138	8.61694	9.63889	9.92799	10.4706	11.0425	10.9437	11.2698	11.8697	12.8254	13.0654	12.798	13.2935	13.8804	13.5354	14.2856	15.7009
-23.7676	-18.8376	-14.8404	-11.3604	-8.10691	-5.32444	-3.54747	-1.78063	0.298904	0.969662	2.54849	3.06925	4.32852	5.90987	5.99181	7.12531	8.01995	8.46162	8.72452	9.13244	10.0723	9.81761	11.3043	11.3895	12.0172	11.8849	12.8781	12.5491	13.0162	12.879	13.6257	13.6398	12.8096
-25.3201	-19.6697	-15.7739	-12.1942	-8.78507	-6.38321	-4.30569	-2.86005	-0.93372	1.0824	2.25827	3.32643	3.851	5.41727	6.08153	6.71396	7.4707	8.26479	8.86359	9.16564	9.39901	10.4721	10.9132	11.1251	11.6515	12.0114	11.9272	11.898	12.5374	12.4784	12.9702	12.9553	13.5938
-25.9497	-20.8257	-16.4332	-12.6348	-8.80189	-6.78303	-4.40451	-2.36807	-0.785363	-0.135772	1.36026	2.9117	3.312	4.71231	5.05734	6.10422	7.13318	7.71311	7.74757	8.55313	8.98287	9.49092	10.0821	10.2867	10.931	10.7181	10.9789	11.5863	12.0715	12.7953	12.2901	12.5992	13.8683
-27.3998	-21.473	-16.9087	-13.5601	-9.41208	-7.20026	-5.28842	-2.7587	-1.47152	-0.289611	1.05581	2.49627	2.89966	4.02995	4.94096	6.1816	6.96046	6.84604	7.66221	8.13279	9.03801	9.29976	9.91393	9.51771	10.8383	10.6407	10.8498	11.8581	11.3542	12.1513	12.1402	12.617	12.6611
-29.1982	-22.7918	-17.5513	-13.9969	-10.5485	-7.9331	-5.68692	-3.4816	-2.25134	-0.984662	0.56384	2.15634	2.61529	4.11685	4.53338	5.72811	5.66426	6.4963	8.00206	7.29816	7.81802	9.09327	9.19831	9.42121	10.5873	10.2598	11.1937	10.9683	11.503	11.5528	12.0516	11.8578	12.2031
-30.4881	-24.2342	-19.3793	-14.9106	-11.3849	-8.98029	-7.11607	-4.01091	-3.30266	-1.8601	-0.165021	1.10409	2.29533	3.51578	3.97528	4.40463	5.42802	6.36639	6.6731	7.26857	7.95662	9.18002	8.76907	8.90886	9.83736	9.06591	10.0862	9.55159	10.7153	11.1401	10.5793	10.8089	11.7425
-31.7678	-25.1374	-20.4419	-16.3508	-12.2923	-9.63844	-6.94152	-5.11754	-3.10653	-2.01753	-0.935365	0.578663	1.61634	3.26937	2.91294	5.16794	5.25292	5.88413	5.61221	6.08798	7.62737	7.45285	8.23252	8.02806	9.2491	8.57332	9.22502	9.53788	10.1045	10.5381	10.3035	10.7489	10.9017
-33.5704	-26.7721	-21.2902	-16.6793	-12.7038	-11.0497	-7.96745	-6.31434	-4.04316	-3.05728	-1.38913	-0.52165	1.07275	2.55506	2.67449	3.76148	4.33326	5.13392	5.87247	5.73417	6.67673	6.79063	7.59734	7.07574	8.45653	8.55598	7.89243	9.21372	8.90054	9.42142	9.75927	10.1349	10.5005
-36.2437	-27.9195	-22.9533	-18.7662	-13.515	-11.0195	-9.40214	-6.58111	-5.68242	-3.69528	-2.38377	-0.747963	0.148641	1.13729	2.0343	2.83695	3.33237	4.09834	4.54892	5.14068	5.4335	6.00058	6.77985	7.19692	7.75686	7.28116	8.18139	8.40423	8.60607	8.72785	8.40036	8.71856	9.01692
-37.2869	-30.2994	-23.9239	-18.8051	-14.7758	-11.5662	-10.5537	-6.69415	-6.2116	-4.17832	-3.12958	-1.63176	-1.42941	0.255443	1.54831	2.18817	2.5381	3.40529	3.70787	4.26689	5.03043	5.78225	5.77358	5.76119	6.97894	6.6824	7.52629	6.92402	8.42833	8.03039	7.54415	8.03847	8.21122
-39.458	-32.0413	-25.6617	-20.6594	-15.6825	-13.5951	-11.022	-8.58876	-7.28906	-5.54259	-4.02175	-2.95057	-1.78679	-0.657258	0.452699	1.27053	1.91294	3.06704	3.41828	3.2803	4.22082	4.88506	4.96995	4.55937	5.67938	6.2367	6.13892	6.24352	7.36591	6.57462	6.64833	7.90667	7.79446
-42.178	-34.4939	-27.3242	-22.7225	-17.5601	-13.8417	-12.5102	-10.0227	-8.22871	-6.65665	-4.95551	-4.4222	-2.33185	-0.5883	-0.531895	0.25873	1.02625	1.5834	1.87764	2.58436	3.61733	3.53725	3.61497	3.38888	5.00602	5.12064	5.2598	5.10223	6.07755	5.89835	6.09262	6.17912	6.61381
-44.8332	-36.2975	-29.7202	-24.2502	-19.1471	-15.9211	-13.0791	-10.8615	-9.01723	-7.87224	-6.14476	-5.20442	-3.78946	-1.90104	-1.68842	-0.452673	-0.273357	0.67535	0.973881	1.32746	2.24694	2.45733	3.33147	3.1243	4.34323	3.84385	4.41289	4.80212	4.96023	4.86149	4.86159	5.06185	5.58363
-48.15	-38.2624	-31.8819	-25.9577	-20.3285	-17.4664	-14.9671	-12.1175	-10.7178	-9.76513	-7.78429	-5.7692	-5.10745	-3.30093	-2.3513	-1.78232	-1.53084	-0.508749	-0.00671676	0.0134535	1.03637	1.90776	1.91267	1.9596	2.71202	2.98587	3.07689	2.9713	3.81992	3.94682	3.86462	3.81781	4.24876
-51.0219	-41.4409	-33.6607	-28.0753	-21.8213	-18.5493	-16.8706	-13.1062	-11.9947	-10.4941	-9.13577	-7.82738	-6.7362	-4.41092	-4.12137	-3.69831	-2.63879	-1.65742	-1.55079	-1.11501	-0.0560894	0.520835	0.260564	0.140848	1.67026	1.28923	1.81586	1.30775	2.53427	2.13121	2.24727	2.98016	2.41769
-54.4459	-44.2397	-35.7527	-30.2843	-23.898	-20.8483	-18.5847	-15.4468	-13.2673	-11.8355	-11.2555	-9.0119	-8.44313	-6.19539	-5.28444	-4.48789	-3.96374	-3.47749	-2.535	-2.48029	-1.73652	-0.888757	-0.552863	-0.842442	0.0356306	-0.86203	0.311749	0.584956	1.3346	1.10263	0.863525	1.26394	1.49049
-58.4191	-46.7398	-38.4769	-32.3719	-26.3149	-22.0973	-20.1244	-17.0391	-16.284	-13.7555	-12.7608	-10.597	-9.32101	-7.93802	-7.00531	-6.18636	-5.48514	-4.5911	-4.47154	-3.89575	-3.69741	-2.59505	-1.78145	-2.70943	-1.45962	-2.08346	-1.23414	-1.30439	-0.3502	-0.0185068	-0.992379	-0.535115	-0.606822
-62.8252	-50.0052	-41.3536	-35.2646	-28.0544	-24.2835	-22.4335	-19.3016	-17.9258	-16.2958	-14.6005	-13.1158	-11.2942	-9.76009	-9.26742	-7.32761	-6.53451	-6.87149	-6.41675	-6.37253	-5.08177	-4.67291	-4.19302	-4.84057	-2.90866	-3.46127	-2.98644	-2.94948	-1.93791	-2.25898	-3.14795	-1.80855	-2.0695
-67.3285	-54.1641	-44.7498	-38.8955	-30.7523	-26.6688	-25.4482	-21.3406	-19.5876	-18.0773	-16.8946	-14.7705	-13.1247	-11.4137	-11.0128	-9.52169	-9.065	-8.5311	-8.35062	-8.1976	-6.76035	-6.47407	-6.73263	-6.1146	-4.70284	-5.465	-4.82383	-5.41455	-3.51101	-3.8254	-5.06463	-3.78393	-4.15484
-71.9319	-58.6046	-48.2648	-41.9783	-33.3372	-29.6448	-27.7657	-23.1257	-22.4547	-20.5434	-18.7621	-16.5974	-15.672	-13.6554	-13.3558	-12.25	-11.7825	-10.6266	-10.2531	-9.9588	-9.41802	-8.60608	-7.95494	-8.66357	-6.84435	-8.0257	-7.16253	-7.25937	-5.70007	-5.77189	-7.34186	-6.76245	-5.93198
-76.4711	-62.6123	-52.5095	-44.71	-36.0829	-32.1361	-30.3371	-26.1062	-25.1448	-22.8948	-21.5726	-19.1862	-17.8749	-15.9298	-15.3951	-14.7494	-13.6629	-13.0242	-12.474	-12.6657	-11.3789	-10.7685	-10.7096	-11.3754	-9.4651	-10.7685	-9.91673	-9.09636	-8.39214	-8.85952	-9.77594	-8.86452	-8.55601
-82.2546	-67.2544	-56.0705	-48.8291	-39.2743	-35.5138	-33.4801	-29.2147	-28.4127	-26.1507	-24.0455	-22.6044	-20.8815	-18.1433	-18.245	-17.8676	-16.3669	-15.4382	-15.6014	-15.9591	-13.5417	-13.3915	-13.1841	-14.1397	-11.7829	-12.8507	-12.0683	-12.3591	-11.2152	-11.2875	-12.6515	-10.9748	-11.5835
-87.3874	-72.1936	-60.7633	-52.9045	-42.8653	-38.7385	-36.7704	-32.4095	-31.2117	-29.4979	-27.7368	-25.903	-23.7769	-21.2809	-20.6183	-19.9202	-19.1488	-17.7831	-18.4	-18.8834	-16.8247	-16.0146	-15.9783	-17.1191	-15.1682	-15.1315	-14.9562	-14.937	-14.3055	-14.4892	-15.6321	-13.3611	-14.6898
-93.2508	-77.9054	-65.9395	-56.7937	-46.9995	-42.1231	-40.7301	-35.5929	-34.4309	-33.3206	-31.0843	-28.7384	-26.7233	-24.5241	-24.3335	-23.2343	-22.1605	-21.2689	-21.9053	-22.0652	-20.1312	-18.862	-19.0967	-19.907	-17.8603	-18.6022	-18.112	-18.652	-17.1768	-17.149	-18.213	-16.6572	-17.6074
-99.7989	-83.5051	-71.2865	-61.5737	-50.8493	-46.4623	-45.0788	-39.4119	-38.6108	-36.6551	-34.2756	-32.4373	-30.3111	-27.7316	-27.9836	-26.3575	-25.6923	-24.4103	-24.6682	-25.0901	-23.18	-22.2158	-22.0337	-23.7025	-21.119	-22.7485	-21.7757	-22.1609	-20.1182	-20.1405	-21.8048	-20.0698	-21.1586
-105.565	-89.1164	-76.0245	-66.3379	-55.4216	-49.969	-49.1861	-43.3017	-42.6541	-41.1862	-38.2935	-36.1143	-34.7829	-31.1901	-31.8791	-30.7648	-29.4977	-28.3873	-28.8683	-28.4736	-27.0606	-26.271	-25.6112	-27.4239	-25.3362	-26.3151	-24.8554	-25.6791	-23.4546	-24.3587	-25.5224	-23.815	-24.5317
-112.16	-95.0521	-81.1525	-72.0461	-60.7419	-54.6356	-53.4604	-47.906	-46.8716	-44.8737	-42.5885	-40.7451	-39.0424	-35.2003	-36.2211	-34.8719	-33.653	-32.6527	-32.8404	-33.0088	-31.4124	-29.8646	-29.4127	-31.414	-29.0453	-31.1821	-29.4369	-29.5531	-27.6334	-28.1009	-29.6777	-28.6304	-27.9119
-118.411	-100.975	-86.6285	-77.2943	-64.8744	-59.1323	-58.2734	-52.5878	-51.2533	-49.8732	-47.5195	-45.5534	-43.6119	-39.5802	-40.0069	-38.7438	-38.0743	-36.187	-36.9404	-37.4374	-35.5024	-33.9048	-34.0783	-35.8047	-33.0789	-35.2442	-34.0322	-34.0605	-32.374	-32.4369	-33.8772	-32.3333	-32.4921
-123.995	-106.4	-92.7507	-82.7779	-69.9601	-63.9849	-63.4425	-57.513	-56.4886	-54.4381	-52.4255	-50.6325	-48.5842	-43.9994	-44.9208	-43.2883	-42.5755	-40.5883	-41.5665	-42.8188	-40.5069	-38.7184	-38.8865	-41.0795	-37.4971	-39.7438	-38.4092	-39.3698	-36.599	-36.9663	-38.9241	-37.5975	-37.2271
-129.295	-112.029	-98.3893	-88.5055	-75.5132	-69.6546	-68.6363	-62.7403	-61.6909	-60.1341	-57.5269	-55.1977	-52.9888	-48.4919	-49.5396	-48.2923	-47.7582	-45.6352	-46.5732	-47.6663	-45.4791	-43.471	-43.501	-45.2875	-42.4431	-44.4713	-43.2091	-43.9772	-41.739	-42.3267	-44.284	-42.5169	-42.2431
-134.026	-117.504	-103.531	-94.4385	-81.1645	-74.7058	-73.8232	-68.2426	-66.6806	-65.4196	-63.4971	-60.8251	-57.9001	-54.7581	-54.662	-53.7195	-53.1381	-50.8293	-51.7376	-53.0446	-50.4688	-48.8052	-48.3854	-50.4077	-46.9889	-49.4073	-48.2111	-49.0245	-47.1852	-46.8253	-49.5092	-47.2875	-47.467
-137.901	-122.689	-108.509	-99.1004	-86.6417	-80.2952	-79.0131	-73.5566	-72.3942	-70.1349	-68.3852	-66.2231	-63.4674	-60.087	-60.0948	-59.1323	-58.4886	-55.8756	-57.2636	-58.8041	-56.2739	-54.0137	-54.2044	-56.3231	-52.8564	-55.2045	-53.6127	-54.6514	-52.1816	-52.7312	-55.5979	-52.6363	-53.0534
-140.731	-127.221	-113.416	-104.575	-92.168	-85.6837	-83.9878	-78.739	-77.9177	-75.8446	-73.8235	-71.9556	-69.4901	-65.7592	-65.5589	-64.4812	-63.8599	-62.2794	-63.0168	-64.6743	-61.9138	-59.521	-59.462	-62.1492	-58.4395	-60.762	-59.3314	-60.498	-57.4541	-58.508	-61.2728	-58.3316	-58.631
-143.688	-131.192	-118.463	-109.097	-96.4771	-90.957	-89.0824	-83.5694	-82.8442	-80.6715	-79.1175	-77.1938	-74.747	-71.0557	-70.9274	-70.3468	-69.4757	-68.0078	-68.6203	-69.691	-67.6837	-65.4841	-65.4321	-67.6024	-63.7891	-66.5135	-65.1127	-66.4083	-62.9668	-64.1281	-67.1047	-64.2103	-64.4229
-145.455	-134.273	-122.864	-113.395	-101.423	-95.5556	-93.6115	-88.9671	-87.7619	-85.8534	-84.1147	-82.1915	-79.9268	-76.7958	-76.8216	-75.1196	-75.4319	-73.5569	-73.8926	-74.9415	-73.2153	-70.8372	-71.1049	-73.4105	-69.5326	-71.9915	-70.9567	-71.6533	-69.0744	-69.843	-72.2118	-69.6918	-70.1791
-147.346	-136.639	-125.822	-116.123	-105.355	-100.101	-97.9888	-93.448	-92.0607	-90.1014	-88.821	-86.9462	-84.9968	-81.6382	-81.6914	-80.9486	-80.5084	-78.8527	-79.4544	-80.3534	-78.38	-76.8678	-76.8939	-78.46	-75.3638	-77.611	-76.074	-77.2857	-74.8113	-75.3077	-77.4562	-75.6743	-75.7582
-148.56	-139.321	-128.517	-119.226	-108.833	-103.422	-101.201	-97.5808	-96.124	-94.4493	-93.3378	-91.5803	-89.5211	-86.854	-86.1416	-85.9834	-85.51	-83.892	-84.7165	-85.2517	-83.7527	-82.0886	-82.5302	-84.0599	-80.4045	-82.282	-81.756	-82.3578	-79.7356	-80.5579	-82.3359	-81.3365	-81.0091
-149.994	-141.865	-130.895	-121.141	-111.666	-106.374	-104.392	-100.664	-99.701	-97.4557	-96.5967	-95.3722	-93.6904	-91.1344	-90.8745	-90.2194	-89.9222	-88.8329	-88.8395	-89.7577	-88.1539	-86.9315	-87.4953	-88.9418	-84.957	-87.3846	-86.4252	-86.725	-84.7466	-86.0855	-87.5794	-86.4036	-85.9367
-151.661	-144.244	-132.831	-123.155	-114.266	-108.88	-106.275	-103.013	-102.004	-100.315	-100.006	-97.9353	-96.4814	-94.9636	-94.9489	-93.2089	-93.4931	-92.8878	-92.8399	-93.2684	-92.4918	-90.7038	-91.4473	-92.5021	-89.8127	-91.9837	-91.4023	-91.7335	-89.5928	-90.5942	-91.8556	-90.4912	-90.6899
-152.394	-146.769	-135.058	-125.344	-116.344	-110.839	-108.54	-104.937	-103.47	-102.33	-101.218	-100.278	-99.2285	-97.9461	-97.8777	-96.7744	-96.872	-96.5318	-95.618	-96.3938	-95.7209	-94.9186	-95.0622	-96.275	-93.729	-94.7927	-95.0788	-94.9096	-93.7951	-93.7836	-95.6465	-94.2735	-94.4526
-152.706	-149.087	-137.816	-127.527	-118.451	-111.86	-109.305	-106.426	-104.964	-103.924	-103.231	-102.125	-100.977	-100.135	-100.337	-99.9701	-99.8925	-99.1944	-98.546	-99.3153	-98.6106	-97.6076	-97.9393	-99.387	-96.7508	-98.1128	-98.0234	-98.2112	-96.5642	-97.0999	-97.8986	-97.6153	-97.7638
-154.299	-150.819	-141.02	-129.865	-119.428	-113.518	-110.253	-107.775	-106.64	-105.065	-104.338	-103.428	-102.8	-102.414	-101.947	-101.766	-101.327	-100.58	-100.83	-100.825	-100.817	-100.354	-100.207	-100.999	-99.5037	-100.943	-100.454	-100.82	-99.006	-99.3601	-100.389	-99.5884	-99.5376
-154.702	-153.043	-142.946	-131.385	-120.164	-114.475	-110.934	-108.383	-106.888	-105.959	-105.574	-104.706	-104.229	-103.316	-103.065	-103.448	-102.771	-102.03	-102.461	-102.766	-102.372	-102.011	-102.136	-102.547	-101.358	-102.542	-101.826	-102.787	-101.602	-101.877	-102.37	-101.974	-101.665
-155.541	-155.868	-145.536	-134.05	-122.276	-115.373	-112.229	-108.844	-107.666	-107.232	-106.074	-105.356	-105.079	-104.579	-104.186	-103.808	-104.137	-103.569	-104.43	-104.11	-103.603	-102.967	-103.335	-103.528	-103.249	-104.361	-103.538	-104.467	-103.746	-103.144	-104.581	-103.829	-103.385
-156.203	-158.174	-148.821	-136.193	-123.826	-116.747	-112.47	-109.796	-108.511	-107.13	-106.597	-106.104	-105.256	-105.561	-105.48	-104.815	-105.296	-104.954	-104.931	-105.124	-105.062	-104.18	-104.668	-104.702	-104.43	-105.116	-105.149	-105.148	-105.067	-104.513	-105.577	-104.808	-104.95
-157.223	-159.475	-151.84	-139.442	-125.246	-118.438	-113.081	-110.381	-108.452	-107.483	-107.195	-106.742	-105.625	-105.952	-105.908	-105.585	-105.571	-105.713	-105.58	-106.551	-105.808	-105.877	-105.938	-106.053	-106.41	-105.854	-105.731	-106.286	-105.589	-105.809	-106.245	-106.089	-105.964
-157.964	-161.626	-155.017	-142.076	-127.101	-118.57	-114.121	-110.397	-109.029	-107.663	-107.234	-107.152	-106.887	-106.077	-106.463	-106.316	-106.448	-106.597	-106.712	-106.916	-106.767	-106.832	-106.848	-107.32	-106.616	-107.538	-107.201	-107.139	-106.706	-107.31	-107.337	-107.955	-107.309
-159.169	-163.512	-158.151	-145.827	-129.694	-119.663	-114.706	-111.355	-109.218	-107.461	-107.098	-106.965	-106.606	-106.875	-106.817	-106.889	-107.195	-106.979	-107.014	-107.598	-107.518	-106.82	-107.762	-107.799	-107.15	-108.332	-108.397	-107.668	-107.322	-107.822	-108.633	-108.031	-108.22
-159.632	-164.906	-160.748	-148.254	-132.017	-121.095	-114.952	-111.295	-108.806	-107.876	-107.384	-107.489	-107.127	-107.075	-107.25	-107.518	-107.292	-106.985	-107.855	-107.883	-107.842	-108.018	-108.201	-108.211	-107.869	-108.507	-108.666	-109.029	-108.963	-108.952	-108.993	-108.649	-108.638
-160.628	-165.808	-163.763	-151.585	-134.368	-123.186	-116.152	-111.366	-109.465	-108.05	-107.769	-106.858	-107.054	-106.766	-107.154	-107.627	-107.004	-107.654	-107.956	-108.1	-108.161	-108.312	-108.258	-109.229	-108.622	-109.116	-109.202	-109.626	-109.319	-109.529	-109.355	-109.963	-109.722
-160.824	-167.27	-166.818	-155.249	-137.037	-125.025	-117.29	-112.271	-109.916	-107.91	-107.782	-107.401	-107.156	-106.937	-107.414	-107.617	-108.11	-108.396	-108.471	-108.523	-108.488	-108.193	-109.148	-108.959	-109.272	-109.876	-109.773	-110.12	-109.597	-109.813	-110.723	-110.359	-110.609
-160.973	-167.626	-168.733	-158.983	-140.265	-126.529	-118.778	-112.121	-109.044	-108.047	-107.428	-107.467	-107.304	-107.262	-107.157	-107.355	-108.219	-108.111	-108.223	-108.556	-108.925	-109.382	-109.471	-109.512	-109.305	-110.082	-109.743	-110	-109.782	-110.421	-110.821	-110.809	-110.781
-162.088	-167.667	-170.131	-163.241	-143.365	-128.822	-119.95	-113.212	-109.442	-108.082	-106.696	-106.641	-106.788	-107.368	-107.047	-107.693	-107.834	-108.291	-108.522	-109.079	-109.5	-109.8	-109.363	-109.646	-110.022	-110.474	-110.342	-110.612	-110.426	-111.054	-110.722	-111.009	-111.133
-162.527	-168.767	-171.681	-165.401	-147.063	-131.499	-121.066	-113.675	-109.738	-107.97	-106.753	-106.419	-107.14	-107.152	-107.639	-107.521	-108.016	-108.26	-108.258	-109.199	-108.666	-109.58	-109.615	-109.832	-109.59	-110.284	-111.04	-110.746	-111.048	-110.779	-111.091	-111.298	-111.128
-163.498	-169.273	-171.97	-169.155	-151.334	-134.055	-122.89	-113.864	-110.067	-107.482	-106.521	-106.322	-106.142	-106.483	-107.114	-107.654	-107.3	-108.385	-108.577	-108.868	-109.142	-109.148	-109.758	-110.058	-110.304	-110.628	-111.054	-111.401	-111.231	-111.167	-111.746	-111.304	-111.962
-163.494	-168.918	-172.74	-170.955	-155.079	-137.567	-125.161	-115.251	-110.674	-107.293	-106.461	-106.216	-105.994	-106.344	-106.804	-107.528	-107.406	-107.35	-108.475	-108.765	-108.997	-109.252	-109.806	-109.454	-110.4	-110.211	-110.886	-110.712	-111.074	-111.196	-111.468	-112.096	-111.977
-164.465	-169.479	-173.203	-173.557	-158.983	-141.459	-127.554	-116.844	-110.756	-107.722	-106.267	-106.046	-106.342	-106.424	-106.716	-106.595	-107.458	-107.901	-107.842	-108.665	-108.9	-109.512	-109.602	-109.861	-110.723	-110.139	-110.99	-111.554	-111.73	-111.513	-112.008	-111.488	-112.068
-164.482	-170.352	-174.135	-174.909	-163.001	-144.745	-130.606	-118.303	-111.479	-107.957	-105.952	-105.698	-104.994	-105.695	-106.131	-106.885	-106.994	-107.847	-107.854	-108.49	-109.141	-110.111	-109.228	-110.141	-109.912	-110.524	-110.991	-111.634	-111.229	-111.805	-111.784	-112.382	-112.454
-164.705	-170.335	-173.91	-176.262	-167.073	-148.991	-133.851	-120.102	-112.3	-107.905	-106.052	-104.702	-105.116	-105.278	-105.943	-106.467	-106.934	-107.528	-107.779	-108.008	-109.028	-109.323	-109.489	-109.765	-110.732	-110.547	-111.428	-111.591	-111.666	-111.004	-112.372	-112.241	-112.85
-165.628	-170.08	-173.539	-176.576	-169.823	-153.143	-137.021	-121.536	-113.129	-107.832	-106.07	-104.648	-104.658	-104.825	-105.3	-106.398	-106.66	-106.967	-107.613	-108.051	-108.207	-108.81	-109.403	-109.19	-110.556	-110.169	-110.334	-110.66	-111.717	-111.867	-112.111	-112.056	-112.803
-165.596	-170.238	-174.43	-177.234	-172.646	-157.19	-140.576	-124.268	-114.62	-108.998	-105.503	-104.866	-103.995	-104.387	-105.153	-105.367	-106.488	-106.745	-106.946	-107.878	-108.242	-109.16	-109.618	-109.692	-109.747	-109.992	-110.869	-111.196	-111.434	-112.271	-112.268	-112.326	-111.786
-166.562	-170.236	-175.248	-177.548	-175.503	-161.026	-144.504	-126.818	-116.098	-109.402	-106.05	-103.97	-104.034	-103.877	-104.754	-104.951	-105.25	-105.617	-106.92	-106.827	-107.835	-108.001	-108.537	-109.592	-109.916	-110.288	-110.371	-110.829	-111.58	-111.877	-111.321	-112.248	-113.043
-166.221	-171.199	-174.754	-177.55	-177.01	-165.557	-148.586	-129.968	-117.979	-109.572	-105.768	-103.776	-103.483	-103.613	-103.827	-104.316	-104.957	-105.614	-106.481	-106.376	-107.594	-107.996	-109.123	-108.382	-109.75	-109.841	-110.904	-111.776	-111.033	-111.872	-111.987	-112.231	-112.485
-166.817	-170.92	-175.265	-178.513	-179.034	-168.888	-153.76	-132.896	-120.244	-110.892	-106.012	-104.057	-103.003	-103.406	-103.839	-103.528	-104.697	-105.188	-105.734	-107.214	-106.749	-107.84	-107.672	-109.167	-109.759	-109.657	-109.89	-110.187	-111.106	-111.177	-112.24	-112.092	-112.558
-166.644	-171.022	-175.398	-177.674	-178.732	-172.126	-157.457	-136.28	-122.543	-111.981	-106.651	-103.893	-102.53	-102.668	-102.867	-103.467	-104.371	-104.39	-105.185	-106.376	-106.759	-107.099	-108.25	-108.464	-109.087	-109.502	-109.846	-110.667	-111.372	-111.312	-111.901	-111.923	-111.648
-167.881	-171.53	-175.627	-179.065	-179.531	-175.86	-161.791	-139.751	-124.981	-113.133	-107.58	-103.833	-102.701	-101.86	-102.502	-103.272	-103.847	-104.65	-105.533	-105.117	-106.606	-107.107	-107.516	-108.053	-108.39	-109.251	-109.839	-109.988	-110.685	-111.191	-111.784	-111.9	-111.979
-168.223	-172.083	-175.242	-178.102	-179.864	-178.076	-166.074	-144.341	-127.758	-114.958	-107.924	-104.089	-102.255	-101.818	-101.743	-102.235	-102.76	-103.994	-104.544	-105.287	-106.107	-106.306	-107.432	-108.256	-108.522	-108.944	-109.277	-110.01	-110.322	-110.782	-111.055	-111.843	-111.945
-167.924	-171.714	-175.616	-178.979	-179.976	-179.341	-170.123	-148.884	-131.303	-117.287	-109.532	-103.789	-102.233	-101.783	-101.272	-101.737	-102.605	-103.286	-104.083	-103.98	-105.707	-106.554	-106.735	-107.084	-108.517	-108.958	-108.76	-109.374	-109.847	-110.178	-111.257	-112.298	-111.764
-167.791	-172.076	-175.428	-178.551	-180.409	-180.376	-174.019	-153.757	-134.793	-119.3	-110.101	-104.384	-101.751	-101.016	-101.014	-101.265	-102.5	-102.248	-103.66	-104.262	-105.03	-106.073	-106.28	-106.414	-107.885	-108.295	-108.569	-109.41	-110.276	-110.453	-110.824	-111.308	-112.237
-168.588	-172.03	-175.686	-179.196	-180.725	-180.788	-176.33	-158.392	-139.531	-122.08	-111.701	-104.657	-101.871	-100.616	-100.086	-101.216	-101.019	-102.57	-102.884	-103.733	-104.785	-105.367	-105.794	-106.266	-107.413	-107.819	-108.537	-109.145	-109.356	-110.15	-111.12	-111.535	-111.492
-169.199	-172.712	-175.218	-178.255	-181.332	-182.261	-179.038	-162.877	-143.882	-125.233	-113.726	-105.307	-102.248	-100.669	-100.193	-100.01	-101.156	-102.046	-102.749	-102.93	-104.495	-105.388	-105.363	-106.367	-107.077	-107.791	-107.877	-107.833	-109.498	-109.893	-110.594	-110.712	-111.707
-169.078	-172.123	-176.414	-178.858	-181.52	-181.705	-180.569	-167.175	-147.805	-128.462	-116.467	-106.719	-102.212	-100.316	-99.222	-99.553	-99.7499	-101.512	-101.834	-102.082	-102.863	-103.721	-105.198	-105.86	-107.036	-107.068	-107.835	-108.312	-108.455	-109.169	-109.445	-110.344	-110.593
-168.892	-173.413	-175.255	-178.54	-181.386	-182.316	-182.112	-171.685	-152.352	-132.264	-117.981	-107.513	-102.988	-100.415	-99.0786	-99.2512	-99.5158	-100.134	-101.424	-101.496	-102.971	-104.161	-104.032	-104.443	-105.906	-106.733	-106.594	-107.969	-109.471	-109.196	-109.445	-110.215	-110.844
-168.944	-172.334	-175.599	-178.949	-181.579	-183.134	-182.55	-175.157	-157.423	-135.522	-120.758	-109.049	-102.875	-100.294	-98.9525	-98.7189	-99.2346	-99.9813	-100.517	-101.385	-101.835	-102.87	-104.246	-104.765	-105.877	-105.839	-106.632	-107.017	-108.64	-108.45	-109.01	-109.484	-110.468
-170.614	-173.115	-175.567	-179.581	-181.661	-183.511	-183.29	-177.419	-162.119	-140.098	-123.899	-110.65	-103.672	-100.526	-98.9933	-98.7163	-98.5937	-99.522	-100.087	-100.397	-101.075	-102.862	-102.889	-104.364	-105.27	-105.515	-106.315	-106.931	-107.512	-108.456	-108.622	-109.564	-110.363
-169.204	-172.554	-176.344	-178.961	-182.071	-183.596	-184.407	-180.33	-166.857	-144.666	-126.691	-112.467	-104.58	-100.181	-98.108	-98.0561	-98.0631	-98.5468	-99.8414	-100.985	-101.575	-102.252	-103.136	-103.768	-104.467	-104.964	-105.522	-106.77	-108.08	-108.137	-107.928	-108.398	-110.037
-171.122	-173.784	-176.472	-178.852	-182.618	-183.678	-184.134	-182.513	-171.023	-148.598	-130.747	-114.321	-105.433	-101.155	-98.7162	-97.6939	-98.1162	-97.7673	-98.5401	-98.8425	-99.8771	-101.881	-102.397	-102.369	-104.263	-105.146	-105.438	-106.25	-106.632	-107.991	-108.08	-108.713	-108.93
-170.114	-173.484	-176.288	-179.46	-181.599	-183.829	-184.809	-183.3	-174.54	-153.572	-134.78	-116.909	-107.129	-101.254	-98.7138	-97.4213	-97.2469	-98.0499	-98.7829	-99.1569	-99.8008	-100.297	-101.796	-102.286	-103.486	-104.036	-105.005	-105.489	-106.302	-106.947	-107.109	-107.951	-109.709
-170.383	-173.792	-175.929	-178.859	-181.896	-183.881	-184.997	-183.954	-177.828	-158.3	-139.512	-119.095	-108.104	-102.434	-99.1649	-96.8794	-96.5883	-97.3663	-97.5411	-98.5883	-99.4846	-100.382	-101.28	-101.324	-102.754	-104.347	-104.672	-105.399	-106.082	-105.119	-107.479	-108.262	-107.983
-169.954	-173.523	-175.683	-179.102	-181.461	-183.993	-185.445	-184.506	-180.149	-163.059	-144.19	-122.576	-110.385	-103.234	-98.8693	-97.0678	-96.4659	-96.607	-97.6483	-97.1873	-98.1551	-99.679	-100.478	-102.128	-101.978	-102.592	-103.959	-104.902	-106.062	-106.724	-106.193	-107.439	-108.054
-171.513	-173.723	-176.398	-180.19	-182.437	-184.038	-185.563	-184.996	-182.22	-168.153	-148.748	-126.127	-112.369	-104.336	-98.9785	-96.9796	-96.2399	-96.6932	-97.0521	-97.3587	-97.9439	-99.7362	-99.736	-100.441	-102.127	-102.639	-103.694	-104.434	-105.156	-105.318	-106.134	-107.284	-107.389
-171.138	-173.569	-175.899	-178.401	-181.178	-183.931	-185.443	-186.062	-183.384	-172.302	-153.896	-129.797	-114.458	-105.004	-99.6199	-96.8286	-95.7232	-95.8301	-95.6425	-96.6561	-97.0896	-98.3143	-99.0786	-100.116	-101.654	-101.679	-102.716	-103.579	-104.885	-105.317	-105.797	-106.613	-107.339
-170.979	-173.481	-175.979	-180.237	-181.764	-183.246	-185.591	-186.312	-184.883	-175.744	-158.851	-134.474	-117.374	-106.747	-100.724	-97.2477	-96.0726	-95.1335	-96.138	-96.478	-96.5712	-98.2265	-99.0179	-99.9893	-100.77	-101.38	-102.007	-103.356	-104.096	-104.58	-104.87	-106.352	-107.44
-170.962	-174.202	-177.062	-179.296	-181.742	-183.804	-185.875	-186.296	-185.536	-178.354	-163.848	-138.671	-120.147	-108.717	-101.057	-97.381	-95.9079	-95.4496	-94.8347	-95.3961	-96.398	-97.1063	-98.1944	-99.1524	-99.7809	-101.065	-101.907	-101.755	-103.424	-104.667	-104.988	-106.073	-106.513
-170.898	-173.641	-176.664	-179.032	-181.182	-183.603	-185.966	-185.838	-185.8	-181.401	-168.634	-143.24	-123.367	-110.906	-101.889	-98.0043	-95.6106	-94.2805	-95.0362	-95.0857	-95.3904	-96.938	-97.5028	-98.9969	-99.7193	-99.8246	-101.342	-102.273	-103.178	-103.782	-104.05	-105.392	-106.088
-171.001	-173.917	-176.356	-179.509	-181.505	-184.713	-186.149	-187.321	-186.571	-183.286	-173.116	-148.113	-127.373	-113.075	-103.365	-98.5509	-95.8933	-94.9343	-94.6007	-94.9728	-95.5762	-96.3446	-96.5618	-96.8613	-100.478	-100.026	-100.336	-101.727	-102.576	-104.168	-104.176	-104.797	-106.21
-170.618	-174.145	-176.317	-179.185	-181.806	-183.896	-185.862	-187.12	-188.119	-184.952	-176.499	-153.211	-131.114	-116.267	-104.537	-98.9606	-95.4569	-94.3934	-93.6837	-94.198	-94.11	-95.8639	-96.7371	-97.6066	-98.835	-99.1406	-100.549	-100.679	-102.329	-102.658	-103.27	-104.096	-104.218
-171.985	-174.991	-176.833	-179.666	-180.632	-183.439	-185.9	-187.381	-188.094	-185.221	-179.662	-158.362	-135.584	-118.75	-106.379	-99.5068	-96.0617	-94.3587	-93.7546	-93.539	-93.8905	-94.9129	-95.4499	-96.4277	-97.64	-98.3045	-99.9233	-100.616	-101.689	-102.407	-102.496	-103.661	-104.722
-171.923	-174.46	-177.349	-179.107	-181.986	-183.559	-186.082	-187.668	-187.791	-186.543	-182.137	-163.696	-140.072	-122.383	-108.168	-100.884	-96.8212	-94.0317	-93.6049	-92.9756	-94.1137	-94.5665	-95.3043	-96.1483	-97.4508	-98.1571	-99.5	-99.5745	-101.053	-101.704	-102.05	-103.829	-103.971
-171.838	-174.238	-176.547	-178.661	-180.672	-184.501	-185.628	-187.6	-188.323	-187.503	-183.786	-168.111	-144.564	-125.99	-110.127	-102.596	-97.3081	-94.4911	-93.2022	-92.8973	-93.7575	-93.4668	-94.4979	-95.9551	-96.3577	-97.4518	-98.3362	-99.1938	-99.8	-100.631	-101.65	-102.657	-102.994
-171.783	-173.231	-176.382	-178.753	-182.014	-184.547	-185.795	-187.459	-188.793	-187.646	-185.078	-172.13	-150.315	-129.933	-112.093	-103.518	-98.1728	-94.8225	-93.1309	-92.9364	-92.6396	-93.4207	-94.3137	-94.3559	-96.0948	-96.9216	-96.9336	-97.9215	-100.036	-100.853	-101.484	-102.475	-102.868
-172.924	-173.939	-175.513	-179.023	-181.351	-183.876	-185.768	-187.85	-188.796	-188.187	-186.192	-175.812	-155.563	-134.479	-115.089	-105.323	-98.5368	-94.4014	-92.9665	-92.5167	-92.6962	-93.2847	-93.5561	-93.5256	-95.7356	-95.8926	-97.3921	-98.3373	-99.5401	-99.5657	-100.99	-101.657	-102.613
-171.894	-174.208	-176.872	-178.957	-182.311	-184.055	-185.909	-187.406	-189.384	-188.782	-187.307	-178.865	-161.039	-138.69	-119.189	-107.046	-99.8381	-95.5259	-93.0681	-92.1967	-92.4375	-92.2691	-93.4121	-93.6384	-94.7454	-95.6201	-96.4995	-97.3164	-98.5088	-99.313	-100.518	-100.835	-102.31
-173.482	-174.787	-176.545	-178.723	-181.556	-183.704	-186.019	-187.298	-188.761	-189.363	-187.737	-182.044	-165.804	-143.641	-122.291	-108.957	-101.204	-95.4825	-93.0843	-92.0354	-91.9965	-92.5041	-92.506	-93.1965	-94.0386	-95.0264	-95.5273	-96.2569	-98.0701	-99.1027	-100.078	-100.385	-100.957
-172.872	-174.846	-177.914	-179.145	-181.374	-183.959	-185.345	-187.23	-188.9	-189.38	-188.605	-184.349	-169.877	-149.021	-126.154	-112.008	-102.695	-96.336	-93.2062	-92.0855	-91.4813	-91.9041	-92.0746	-93.4872	-93.5751	-94.2724	-95.172	-96.4959	-98.0676	-99.1644	-98.9992	-100.378	-101.161
-172.489	-174.781	-176.358	-179.28	-181.623	-183.42	-185.735	-187.852	-188.562	-189.247	-189.198	-185.629	-173.854	-154.389	-129.953	-114.765	-104.311	-97.0396	-93.3222	-91.7614	-91.4094	-91.2078	-91.0978	-91.6332	-92.8177	-93.9695	-93.9178	-95.5696	-97.2466	-98.0182	-98.4065	-99.4584	-100.365
-172.589	-173.659	-178.05	-179.186	-180.728	-183.262	-185.434	-187.628	-189.198	-189.904	-190.092	-186.785	-177.344	-159.54	-133.923	-118.355	-106.387	-98.2448	-94.2681	-91.7289	-90.7477	-90.8627	-90.681	-92.0514	-92.8561	-93.5064	-93.5712	-94.9151	-95.7699	-98.0087	-97.6647	-99.674	-99.0256
-174.613	-174.925	-177.005	-179.364	-181.04	-182.931	-185.742	-187.652	-188.757	-190.33	-191.12	-187.738	-180.44	-164.321	-138.749	-121.903	-108.474	-99.8766	-94.5661	-92.5296	-91.0227	-89.9006	-91.1539	-91.22	-91.6222	-92.3545	-93.5664	-94.4773	-95.1115	-97.0948	-98.1091	-98.127	-98.9807
-173.564	-174.598	-177.899	-178.822	-181.776	-183.372	-186.305	-187.851	-189.824	-190.766	-190.112	-188.486	-182.87	-169.145	-143.824	-125.944	-110.904	-101.18	-95.449	-92.5775	-91.1491	-90.0654	-90.1573	-91.3822	-91.7944	-92.3557	-93.6105	-94.0827	-94.8901	-95.7773	-96.4505	-97.3444	-98.901
-173.587	-174.554	-175.785	-179.258	-181.585	-182.26	-186.163	-187.726	-188.553	-190.214	-190.525	-188.496	-185.43	-173.521	-149.505	-129.826	-113.61	-102.509	-96.3539	-92.7815	-90.9082	-90.477	-90.0286	-90.9688	-91.3723	-92.2053	-92.4097	-93.6128	-94.0565	-94.2849	-96.5454	-96.0558	-98.3051
-172.562	-174.466	-177.204	-178.535	-181.17	-183.461	-185.626	-187.303	-188.772	-190.058	-190.994	-189.576	-186.493	-177.437	-154.877	-134.252	-117.184	-104.316	-97.7326	-93.5378	-90.8917	-90.2527	-89.1659	-89.5238	-90.8659	-90.8841	-92.1443	-92.7731	-93.735	-93.8331	-95.7978	-96.1608	-97.61
-173.043	-175.38	-177.479	-177.819	-181.243	-183.633	-184.938	-187.622	-188.576	-190.282	-190.778	-190.515	-187.887	-180.333	-159.52	-139.389	-120.717	-106.622	-98.9265	-94.1596	-91.3312	-89.5796	-89.3491	-90.425	-89.9246	-90.0817	-91.4266	-93.1958	-92.8352	-94.3787	-95.3075	-95.9519	-97.7525
-172.887	-175.544	-177.476	-178.957	-181.346	-182.378	-184.982	-187.263	-187.967	-190.007	-189.483	-190.365	-188.686	-182.86	-164.953	-144.334	-124.978	-109.022	-100.116	-94.4659	-91.4464	-90.0547	-89.1399	-88.9053	-89.481	-90.3039	-91.3427	-91.615	-93.0423	-93.3419	-94.9102	-95.2862	-96.7424
-173.36	-176.255	-177.869	-180.094	-181.517	-183.71	-185.984	-186.817	-189.054	-190.037	-191.134	-191.25	-189.594	-185.115	-169.2	-149.702	-128.791	-112.081	-101.734	-95.5684	-91.4719	-89.6199	-88.9469	-89.2208	-88.9818	-89.3879	-90.3834	-90.6764	-92.296	-92.6174	-94.5895	-95.7875	-96.1155
-173.619	-175.95	-177.735	-178.943	-181.076	-182.95	-185.14	-188.157	-189.206	-190.567	-190.768	-191.799	-190.35	-186.32	-173.888	-154.417	-132.918	-114.879	-103.423	-96.5741	-92.3552	-89.7963	-89.1836	-88.3034	-89.6043	-89.3156	-90.5126	-90.9782	-91.9174	-92.4576	-93.9503	-95.2012	-94.9686
-173.104	-174.973	-176.873	-179.185	-180.839	-182.892	-184.68	-186.678	-189.168	-190.083	-190.704	-191.432	-190.22	-187.678	-177.826	-160.18	-138.064	-118.983	-105.114	-97.9378	-93.616	-90.1576	-89.2214	-88.6583	-87.7941	-88.927	-89.8137	-89.6717	-91.269	-92.6775	-92.8214	-94.3006	-95.0299
-174.018	-175.117	-176.228	-178.875	-180.937	-183.746	-185.798	-187.259	-188.918	-189.96	-191.283	-191.09	-191.038	-189.084	-180.912	-165.384	-143.11	-122.424	-108.003	-99.526	-94.0403	-90.5937	-88.5516	-87.805	-87.8181	-88.4376	-88.8326	-90.211	-90.6425	-91.4632	-91.9851	-93.0081	-94.5751
-174.559	-175.669	-177.174	-178.81	-180.765	-182.344	-184.902	-186.352	-188.532	-190.017	-191.599	-192.452	-190.971	-189.206	-183.55	-170.276	-148.292	-126.811	-110.924	-101.542	-94.996	-90.2604	-89.0868	-88.0435	-87.7395	-88.2506	-88.0985	-89.144	-90.7525	-91.4422	-92.5824	-92.7505	-93.0861
-174.623	-175.805	-178.43	-179.419	-181.209	-183.498	-185.134	-186.668	-188.171	-189.281	-191.497	-192.126	-191.464	-190.261	-185.485	-174.788	-153.785	-130.796	-113.964	-103.606	-96.292	-91.6403	-89.2769	-88.3181	-87.9796	-87.5784	-88.1295	-88.9462	-89.4191	-90.5064	-91.8467	-91.395	-92.8158
-174.361	-175.159	-177.348	-178.866	-179.869	-182.926	-184.549	-185.801	-188.246	-190.337	-191.826	-192.117	-192.211	-191.395	-186.641	-178.426	-159.046	-135.732	-117.254	-105.978	-97.3895	-91.8237	-89.5926	-87.7505	-87.5811	-87.1685	-87.2309	-88.314	-89.044	-89.6956	-90.413	-92.0538	-92.4703
-173.772	-175.388	-178.415	-178.735	-180.363	-182.643	-184.996	-186.903	-189.072	-190.034	-191.662	-192.507	-192.442	-190.873	-188.008	-181.516	-164.402	-140.652	-120.763	-107.933	-98.7724	-92.1319	-89.8162	-88.2	-87.2259	-87.3123	-87.2639	-87.8495	-88.7898	-89.0684	-90.8406	-91.6606	-92.8297
-173.251	-174.83	-177.551	-179.618	-180.341	-182.635	-184.183	-186.429	-186.962	-189.94	-191.696	-191.972	-192.611	-191.896	-189.328	-184.516	-169.443	-145.751	-124.281	-110.876	-100.52	-93.398	-90.5768	-88.6636	-86.9943	-87.1334	-87.3355	-87.43	-88.2161	-88.6471	-89.4745	-91.388	-91.207
-174.875	-175.062	-177.62	-177.937	-181.074	-182.433	-184.382	-186.488	-188.224	-189.938	-190.935	-191.384	-192.133	-192.697	-189.796	-185.942	-174.038	-151.154	-128.825	-113.752	-102.64	-94.3728	-90.8102	-88.2016	-87.5566	-86.3526	-86.4947	-86.8102	-87.3858	-88.2853	-89.8288	-90.6178	-90.1357
-175.628	-177.554	-177.506	-178.754	-181.198	-183.143	-184.077	-186.511	-186.818	-188.965	-191.363	-191.589	-193.09	-192.691	-190.598	-187.157	-177.645	-156.219	-133.736	-117.689	-104.661	-95.7678	-91.4332	-88.5022	-86.9963	-86.8195	-86.1866	-86.4836	-87.9165	-88.6372	-88.0734	-90.119	-90.4599
-174.882	-175.679	-177.933	-178.458	-180.103	-182.403	-184.492	-185.591	-187.267	-189.129	-190.633	-192.842	-192.579	-192.833	-191.7	-188.323	-180.79	-161.563	-139.061	-121.352	-107.496	-98.124	-93.3484	-89.4036	-87.1179	-86.6943	-86.2948	-85.9457	-86.6832	-87.8088	-88.7575	-88.7268	-89.2855
-175.684	-175.148	-177.584	-179.369	-181.057	-182.746	-184.411	-186.023	-188.137	-189.097	-190.97	-192.083	-193.577	-192.889	-192.113	-189.117	-183.12	-167.012	-144.232	-125.055	-110.591	-99.578	-93.54	-89.5123	-87.5009	-86.2168	-85.4479	-86.4091	-86.9154	-87.2843	-87.9474	-89.0863	-89.8069
-175.478	-175.43	-177.238	-178.773	-180.811	-181.84	-184.541	-185.49	-188.595	-189.641	-191.056	-192.045	-192.28	-193.01	-191.898	-190.459	-185.528	-170.948	-149.454	-129.596	-113.563	-101.212	-94.9784	-89.8862	-87.7705	-85.9867	-85.4577	-85.6701	-86.4042	-86.9484	-87.6936	-87.838	-89.2678
-174.126	-177.403	-177.833	-178.965	-180.545	-183.037	-184.942	-185.015	-186.612	-188.623	-190.483	-191.869	-193.519	-192.815	-192.721	-191.238	-187.207	-175.537	-154.918	-134.425	-117.412	-103.259	-96.4498	-90.9838	-87.7759	-86.3825	-85.4906	-85.2868	-85.938	-86.424	-87.2323	-87.6172	-89.0351
-174.359	-176.903	-178.277	-178.857	-180.252	-181.954	-183.516	-185.155	-188.308	-189.561	-191.003	-191.266	-192.676	-193.301	-193.106	-191.803	-188.261	-179.461	-160.946	-139.361	-121.256	-105.082	-98.4083	-91.9529	-88.077	-86.7645	-86.0512	-85.8643	-85.5668	-85.9536	-86.3282	-86.9407	-88.1424
-176.203	-176.79	-178.295	-180.663	-181.609	-182.506	-183.473	-184.805	-187.212	-189.267	-190.754	-191.363	-192.387	-193.254	-193.267	-192.426	-189.602	-182.654	-165.215	-144.997	-125.3	-107.928	-99.9542	-92.6222	-88.6425	-86.3224	-85.9367	-85.0337	-85.5998	-85.9555	-86.3903	-86.9601	-87.4049
-174.692	-177.406	-178.461	-179.203	-181.401	-181.845	-185.346	-185.476	-187.932	-189.735	-190.079	-191.734	-193.046	-192.89	-194.378	-192.689	-190.4	-185.356	-170.507	-150.35	-129.028	-111.004	-102.082	-93.6997	-89.5962	-87.2261	-85.5103	-85.1562	-85.2443	-85.8028	-85.2988	-86.6904	-87.6806
-175.649	-175.623	-177.482	-180.858	-180.587	-182.16	-184.121	-185.546	-187.41	-189.744	-190.262	-192.059	-193.072	-193.065	-194.6	-193.475	-191.066	-187.147	-174.576	-155.562	-134.318	-114.862	-104.251	-95.7904	-89.9532	-87.5489	-85.5445	-85.3738	-85.0572	-85.4134	-85.156	-87.0842	-87.353
-175.855	-177.427	-177.939	-179.661	-180.721	-182.03	-184.116	-186.542	-187.714	-188.255	-190.601	-191.964	-193.403	-193.681	-193.674	-194.026	-192.096	-188.413	-179.237	-161.39	-139.182	-118.758	-107.251	-97.0224	-90.6732	-87.7407	-86.5203	-85.367	-84.4009	-84.9916	-85.0082	-86.6409	-86.5393
-176.586	-176.468	-178.568	-179.645	-181.162	-182.091	-185.178	-186.136	-187.339	-188.678	-190.612	-192.078	-192.698	-192.972	-194.096	-193.873	-192.677	-190.317	-182.603	-166.776	-145.14	-122.649	-110.075	-98.9366	-91.4936	-88.3701	-86.7164	-84.9284	-84.74	-85.093	-84.8603	-85.4262	-86.2019
-175.087	-176.64	-178.703	-179.242	-180.833	-182.221	-184.009	-185.165	-186.267	-189.058	-190.193	-191.29	-193.452	-193.229	-194.687	-194.833	-193.134	-190.822	-184.659	-171.611	-150.475	-126.91	-113.435	-101.147	-92.7515	-89.1213	-86.5349	-85.589	-84.5681	-84.335	-84.5593	-85.1217	-85.7121
-175.681	-177.728	-179.105	-179.166	-180.443	-183.251	-183.698	-185.828	-187.101	-188.88	-191.173	-191.932	-192.179	-193.312	-194.17	-194.578	-193.877	-191.535	-186.248	-176.299	-156.205	-131.201	-117.145	-103.471	-94.3919	-89.8595	-87.0967	-85.6627	-84.2651	-84.2805	-84.5107	-84.2124	-84.8834
-175.257	-177.916	-179.134	-180.196	-182.323	-183.043	-184.139	-185.171	-186.957	-189.933	-189.213	-190.894	-192.618	-193.494	-194.941	-194.275	-194.362	-192.179	-187.898	-179.489	-161.671	-136.494	-121.278	-106.002	-95.9476	-91.1958	-87.8546	-85.0668	-84.8321	-83.9092	-84.3046	-84.5376	-84.5484
-175.138	-177.532	-177.943	-180.073	-180.776	-183.155	-183.417	-185.743	-187.185	-188.903	-189.607	-191.826	-193.216	-194.086	-194.494	-194.67	-194.847	-193.412	-189.257	-182.558	-166.583	-141.979	-125.407	-108.945	-97.2336	-92.1098	-88.307	-85.941	-84.6118	-83.9725	-84.0145	-84.1967	-85.0062
-175.743	-175.536	-179.64	-179.775	-181.454	-183.417	-184.314	-184.706	-187.909	-188.538	-190.181	-192.062	-192.939	-194.102	-194.441	-195.224	-194.712	-193.017	-190.079	-185.478	-171.759	-147.261	-130.57	-111.317	-99.4232	-92.8488	-89.1363	-86.0939	-84.7247	-83.4944	-83.6204	-84.1778	-83.5731
-176.219	-178.321	-178.733	-179.738	-181.543	-182.193	-183.723	-185.633	-187.214	-188.079	-189.81	-191.585	-192.227	-193.874	-194.607	-194.292	-194.326	-193.08	-191.377	-187.162	-175.8	-152.46	-135.496	-114.711	-101.949	-94.8001	-90.0003	-86.4082	-84.9552	-84.3253	-83.5271	-83.2965	-83.5832
-176.031	-177.374	-178.238	-179.381	-182.58	-181.522	-183.866	-185.902	-186.148	-187.713	-190.273	-191.665	-192.353	-194.181	-194.631	-194.374	-195.167	-194.94	-192.401	-188.462	-180.076	-157.631	-139.724	-118.496	-104.18	-96.3929	-91.4703	-87.3049	-85.5616	-83.4346	-83.5176	-83.142	-83.6594
-176.887	-177.294	-179.178	-180.475	-181.78	-181.685	-183.427	-186.939	-186.687	-188.983	-189.849	-192.384	-192.719	-193.753	-194.953	-195.461	-195.497	-194.821	-193.28	-189.875	-183.163	-162.938	-145.186	-122.51	-107.356	-98.8861	-91.5792	-87.5404	-85.0677	-83.9683	-82.8867	-83.238	-83.3473
-175.651	-178.099	-178.839	-179.433	-180.924	-182.975	-184.561	-185.633	-185.433	-189.171	-190.318	-191.135	-192.119	-193.703	-194.348	-195.777	-195.617	-195.471	-193.363	-191.337	-185.48	-168.047	-150.231	-127.218	-110.294	-100.149	-93.0088	-88.971	-85.6211	-83.6821	-83.4971	-83.3348	-82.9427
-176.393	-177.254	-179.723	-179.927	-181.091	-181.088	-183.744	-185.361	-186.717	-188.476	-190.058	-191.679	-193.091	-194.507	-194.515	-194.379	-195.698	-195.56	-194.064	-191.861	-187.063	-173.194	-155.523	-131.854	-113.493	-102.495	-94.6715	-89.728	-86.3846	-84.1434	-83.7764	-83.3166	-82.8951
-178.492	-175.962	-177.476	-180.059	-181.795	-183.576	-184.27	-184.733	-187.411	-186.815	-189.421	-192.099	-192.716	-193.95	-194.354	-195.232	-195.743	-195.891	-194.091	-192.533	-188.59	-177.651	-161.504	-137.378	-117.077	-105.248	-96.8245	-90.8922	-86.7924	-84.1984	-83.047	-82.7554	-82.7168
-176.193	-177.57	-178.094	-180.189	-181.335	-182.683	-183.071	-185.341	-187.535	-188.022	-189.704	-191.333	-191.529	-193.614	-194.72	-194.885	-196.26	-195.748	-195.397	-193.434	-190.429	-181.272	-167.229	-142.283	-121.106	-107.341	-98.5385	-91.8686	-87.2373	-84.7747	-83.2909	-83.0242	-81.9553
-177.043	-179.09	-179.414	-180.663	-181.554	-182.954	-184.087	-186.548	-187.294	-188.028	-189.287	-190.817	-193.287	-193.616	-194.861	-195.843	-195.84	-195.733	-195.289	-194.334	-191.71	-183.917	-172.138	-148.08	-124.549	-111.323	-100.498	-94.0209	-88.3904	-85.1459	-83.5979	-83.1514	-81.9296
-177.888	-177.929	-179.594	-180.175	-181.983	-182.861	-184.302	-185.552	-187.377	-188.516	-189.517	-191.371	-192.04	-193.029	-194.114	-195.103	-196.014	-196.489	-195.617	-194.14	-192.076	-185.943	-176.178	-153.223	-129.321	-115.298	-103.008	-95.3439	-89.0928	-85.5694	-83.2417	-82.9111	-82.2877
-177.141	-178.567	-178.864	-180.421	-180.614	-183.841	-184.27	-185.465	-187.269	-188.292	-190.079	-191.951	-192.376	-194.061	-195.423	-195.062	-196.107	-195.744	-196.689	-194.879	-193.062	-187.426	-180.499	-158.546	-134.433	-118.871	-105.771	-96.8375	-90.1705	-86.119	-83.8848	-82.2839	-82.1358
-176.472	-177.653	-179.85	-180.78	-181.65	-182.94	-184.691	-185.914	-186.903	-189.244	-189.627	-190.961	-192.077	-192.676	-193.962	-195.202	-196.09	-196.166	-196.537	-195.936	-193.673	-189.136	-183.304	-163.922	-139.817	-123.339	-109.194	-99.1303	-91.6948	-87.5642	-84.4017	-82.9139	-81.8282
-176.412	-177.811	-179.91	-181.36	-180.625	-181.795	-184.027	-185.03	-187.142	-188.4	-189.353	-190.715	-192.096	-193.886	-194.172	-195.383	-195.869	-196.617	-196.703	-195.772	-194.501	-190.474	-185.552	-169.635	-145.172	-128.172	-112.315	-101.612	-92.8799	-87.8829	-84.7587	-83.1821	-82.1078
-176.731	-178.745	-178.513	-180.467	-181.616	-183.04	-184.194	-185.202	-187.107	-187.665	-189.265	-191.264	-192.356	-193.743	-194.649	-195.085	-196.055	-196.3	-196.744	-195.377	-195.24	-191.897	-187.635	-174.078	-150.602	-132.126	-116.444	-103.885	-94.2844	-88.9751	-85.2228	-82.7111	-82.1249
-175.939	-177.499	-179.612	-181.021	-181.251	-182.138	-184.775	-184.939	-185.823	-188.048	-189.215	-190.472	-191.769	-192.699	-193.801	-195.142	-196.62	-196.434	-197.15	-196.645	-195.652	-192.761	-189.247	-178.833	-156.391	-137.28	-120.531	-106.335	-96.8178	-90.3692	-86.0977	-82.9528	-82.258
-177.683	-178.013	-178.445	-180.347	-182.276	-182.697	-185.028	-185.628	-186.668	-188.281	-190.546	-190.602	-191.949	-192.88	-194.113	-195.022	-195.939	-196.877	-197.204	-196.841	-195.784	-193.224	-190.384	-182.029	-161.89	-142.664	-125.203	-109.582	-98.3867	-91.1566	-86.3378	-84.1164	-82.9315
-177.587	-178.57	-179.7	-181.316	-181.301	-183.158	-184.801	-184.741	-185.543	-187.671	-189.43	-191.086	-191.87	-193.853	-194.473	-195.58	-195.622	-196.641	-197.268	-196.967	-196.039	-194.804	-192.178	-184.594	-167.392	-147.74	-130.284	-113.278	-100.924	-92.777	-87.9318	-84.2601	-82.2122
-176.272	-179	-180.053	-181.417	-183.204	-183.031	-183.182	-184.993	-185.629	-186.108	-188.415	-190.001	-190.302	-193.134	-194.073	-193.957	-195.645	-196.514	-196.78	-196.638	-196.62	-195.273	-192.579	-186.778	-171.947	-153.825	-134.31	-116.451	-103.651	-94.3014	-88.7794	-84.6692	-82.0921
[truncated: 41 more rows]

## Sheet: Fig_2b_rightpanel_Omega=0
-31.3736	-25.7844	-20.3382	-16.3527	-11.9913	-5.51098	-1.73025	2.31621	14.9306	22.2531	11.0195	13.5215	13.3535	13.1074	12.1108	8.75275	3.80893	-0.189183	-3.65874	-6.21395	-9.23709	-9.85176	-9.85286	47.5425	-6.73138	-5.68567	-3.72578	0.662558	16.8956	8.35255	19.4106	28.3793	8.58467
[truncated: 198 more rows]

[truncated: 11 more sheets: Fig_2b_rightpanel_Omega=100, Fig_2c_closedloop, Vc=-1.4V, Fig_2c_closedloop, Vc=-1.2V, Fig_2c_closedloop, Vc=-1.0V, Fig_2c_closedloop, Vc=-0.8V, Fig_2d_closedloop, Vc=2.2V, Fig_2d_closedloop, Vc=3V, Fig_2d_closedloop, Vc=4V, Fig_2d_closedloop, Vc=5V, Fig_2e, Fig_2f]
