# Supplementary material for: Cusp-singularity-enhanced Coriolis effect for sensitive chip-scale gyroscopes
Source: Nature. 2026 May 20;653(8115):700–6. doi: 10.1038/s41586-026-10565-w (PMC13190237; doi:10.1038/s41586-026-10565-w)
Supplement: Supplementary file 4 — Source Data Fig. 3 [file 41586_2026_10565_MOESM4_ESM.xlsx]

## Sheet: Fig_3a_small_range, X1
angular velocity (deg/s)	Frequency shift (Hz)	Standard deviation (Hz)
-0.15	-0.0207056	0.0106484
-0.14	-0.02275	0.00988315
-0.13	-0.018152	0.0108028
-0.12	-0.0206633	0.0097428
-0.11	-0.0223731	0.0103101
-0.1	-0.018738	0.00955188
-0.09	-0.0192638	0.0102937
-0.08	-0.017179	0.0102324
-0.07	-0.0181756	0.00967977
-0.06	-0.019246	0.0103309
-0.05	-0.0155449	0.0102761
-0.04	-0.012643	0.00956248
-0.03	-0.0148158	0.0102649
-0.02	-0.0109987	0.0105061
-0.01	-0.010861	0.010301
0	-0.001793	0.010338
0.01	0.00718996	0.00970783
0.02	0.0104836	0.0100374
0.03	0.0149164	0.00979015
0.04	0.016041	0.0113141
0.05	0.0160821	0.00990004
0.06	0.0148211	0.0102854
0.07	0.0129115	0.0105412
0.08	0.0180988	0.010456
0.09	0.0161585	0.00980451
0.1	0.0206531	0.0104394
0.11	0.0198781	0.0102637
0.12	0.0190204	0.0100721
0.13	0.0228721	0.00978029
0.14	0.0246705	0.00948605
0.15	0.0230897	0.00954541

## Sheet: Fig_3a_small_range, X2
angular velocity (deg/s)	Frequency shift (Hz)	Standard deviation (Hz)
-0.15	-0.0407325	0.0107937
-0.14	-0.03447	0.0103827
-0.13	-0.0315397	0.0102403
-0.12	-0.0340787	0.0115188
-0.11	-0.0375711	0.00994188
-0.1	-0.0329503	0.0106353
-0.09	-0.0361278	0.00997306
-0.08	-0.0323751	0.0104731
-0.07	-0.0300105	0.0106083
-0.06	-0.0261786	0.0098527
-0.05	-0.0289316	0.0103156
-0.04	-0.0211694	0.0101717
-0.03	-0.0224754	0.0108765
-0.02	-0.0178375	0.0103523
-0.01	-0.0183796	0.010584
0	0.00415502	0.0112864
0.01	0.0145986	0.0106781
0.02	0.0229401	0.0097656
0.03	0.0197497	0.0100853
0.04	0.0285005	0.0111588
0.05	0.0280248	0.0104808
0.06	0.0302465	0.00963795
0.07	0.0295007	0.0102005
0.08	0.0278731	0.0112248
0.09	0.0319546	0.0101754
0.1	0.032364	0.0107647
0.11	0.0371154	0.0101884
0.12	0.0387574	0.010561
0.13	0.0333912	0.0100684
0.14	0.0374837	0.0112805
0.15	0.0411987	0.0107468

## Sheet: Fig_3b_large_range, standard
angular velocity (deg/s)	Frequency shift (Hz)	Standard deviation (Hz)
-1000	-1.6345	0.0124974
-800	-1.30526	0.0181757
-600	-0.988912	0.0126888
-400	-0.660894	0.0139321
-200	-0.349321	0.0113655
0	0	0.0128053
200	0.328734	0.0113233
400	0.653552	0.00816562
600	0.97865	0.0101281
800	1.29384	0.0082148
1000	1.63122	0.0177988

## Sheet: Fig_3b_large_range, X1
angular velocity (deg/s)	Frequency shift (Hz)	Standard deviation (Hz)
-1000	-1.64231	0.00493817
-800	-1.31606	0.00537305
-600	-0.996703	0.00503444
-400	-0.670689	0.00568833
-200	-0.356859	0.0056846
-100	-0.208604	0.00601805
-50	-0.145487	0.00658842
-20	-0.101938	0.00740687
-10	-0.0816235	0.00835926
-5	-0.0685189	0.00892391
-2	-0.0499753	0.00891312
-1	-0.0380797	0.00988367
0	0.00518927	0.0105781
1	0.0399666	0.00986515
2	0.0524472	0.009873
5	0.0676494	0.00939891
10	0.0865088	0.00937823
20	0.105558	0.00835599
50	0.150283	0.0065201
100	0.212389	0.00572059
200	0.3615	0.00572701
400	0.659171	0.00549828
600	0.979145	0.00564168
800	1.29995	0.00520702
1000	1.6269	0.00563114

## Sheet: Fig_3b_large_range, X2
angular velocity (deg/s)	Frequency shift (Hz)	Standard deviation (Hz)
-1000	-1.65631	0.00585588
-800	-1.3427	0.00558712
-600	-1.03959	0.00559416
-400	-0.735504	0.00593211
-200	-0.459743	0.00583831
-100	-0.324525	0.00694784
-50	-0.249166	0.00781997
-20	-0.186108	0.0084731
-10	-0.150051	0.00932845
-5	-0.123881	0.00949897
-2	-0.0833779	0.00973663
-1	-0.0641036	0.0103085
0	0.00975845	0.0104352
1	0.0732172	0.00952244
2	0.0866334	0.0107469
5	0.120444	0.0100959
10	0.150653	0.00954764
20	0.190265	0.00942077
50	0.257227	0.0080679
100	0.327892	0.00707728
200	0.456781	0.00592178
400	0.728199	0.00575719
600	1.03778	0.00590656
800	1.3502	0.00548467
1000	1.67239	0.00599474

## Sheet: Fig_3c, standard
angular velocity (deg/s)	Kappa
-1000	0.588421
-800	0.587368
-600	0.593347
-400	0.594805
-200	0.628777
0	nan
200	0.591721
400	0.588197
600	0.58719
800	0.582227
1000	0.587239

## Sheet: Fig_3c, X1_large_range
angular velocity (deg/s)	Kappa
-1000	0.591231
-800	0.592227
-600	0.598022
-400	0.60362
-200	0.642347
-100	0.750974
-50	1.04751
-20	1.83488
-10	2.93845
-5	4.93336
-2	8.99555
-1	13.7087
0	nan
1	14.388
2	9.44049
5	4.87075
10	3.11432
20	1.90005
50	1.08203
100	0.764602
200	0.650699
400	0.593253
600	0.587487
800	0.584979
1000	0.585684

## Sheet: Fig_3c, X2_large_range
angular velocity (deg/s)	Kappa
-1000	0.596273
-800	0.604214
-600	0.623756
-400	0.661954
-200	0.827538
-100	1.16829
-50	1.794
-20	3.34995
-10	5.40182
-5	8.91946
-2	15.008
-1	23.0773
0	nan
1	26.3582
2	15.594
5	8.67194
10	5.4235
20	3.42478
50	1.85203
100	1.18041
200	0.822205
400	0.655379
600	0.622667
800	0.607591
1000	0.60206

## Sheet: Fig_3c, X1_small_range
angular velocity (deg/s)	Kappa
-0.15	49.6934
-0.14	58.5001
-0.13	50.267
-0.12	61.9898
-0.11	73.221
-0.1	67.4567
-0.09	77.0552
-0.08	77.3057
-0.07	93.4748
-0.06	115.476
-0.05	111.923
-0.04	113.787
-0.03	177.79
-0.02	197.977
-0.01	390.995
0	nan
0.01	258.839
0.02	188.704
0.03	178.997
0.04	144.369
0.05	115.791
0.06	88.9266
0.07	66.4023
0.08	81.4446
0.09	64.6342
0.1	74.3512
0.11	65.0556
0.12	57.0611
0.13	63.3382
0.14	63.4384
0.15	55.4152

## Sheet: Fig_3c, X2_small_range
angular velocity (deg/s)	Kappa
-0.15	97.7579
-0.14	88.6373
-0.13	87.3408
-0.12	102.236
-0.11	122.96
-0.1	118.621
-0.09	144.511
-0.08	145.688
-0.07	154.34
-0.06	157.072
-0.05	208.308
-0.04	190.525
-0.03	269.705
-0.02	321.074
-0.01	661.666
0	nan
0.01	525.55
0.02	412.921
0.03	236.997
0.04	256.504
0.05	201.779
0.06	181.479
0.07	151.718
0.08	125.429
0.09	127.819
0.1	116.51
0.11	121.469
0.12	116.272
0.13	92.4679
0.14	96.3866
0.15	98.8769

[truncated: 6 more sheets: Fig_3d,Allan deviation@Standard, Fig_3d, Allan deviation@X1, Fig_3d, Allan deviation@X2, Fig_3e,Allan deviation@Standard, Fig_3e,Allan deviation@X1, Fig_3e,Allan deviation@X2]
