# Supplementary material for: Cusp-singularity-enhanced Coriolis effect for sensitive chip-scale gyroscopes
Source: Nature. 2026 May 20;653(8115):700–6. doi: 10.1038/s41586-026-10565-w (PMC13190237; doi:10.1038/s41586-026-10565-w)
Supplement: Supplementary file 5 — Source Data Fig. 4 [file 41586_2026_10565_MOESM5_ESM.xlsx]

## Sheet: Fig_4b_small_range,X1
angular velocity (deg/s)	Phase shift (deg)	Standard deviation (deg)
-0.15	96.6859	0.136612
-0.14	96.6752	0.133741
-0.13	96.6005	0.120797
-0.12	96.2629	0.121237
-0.11	96.4076	0.148579
-0.1	96.1205	0.127334
-0.09	96.1207	0.151876
-0.08	95.6554	0.119854
-0.07	95.2355	0.133763
-0.06	95.4215	0.117812
-0.05	94.8413	0.120887
-0.04	94.1534	0.135314
-0.03	94.028	0.130286
-0.02	93.3566	0.118262
-0.01	92.8361	0.145239
0	90.9457	0.143412
0.01	87.4462	0.138009
0.02	86.9393	0.122617
0.03	85.849	0.131268
0.04	85.6902	0.123374
0.05	85.3642	0.138717
0.06	84.908	0.117471
0.07	84.5017	0.136529
0.08	84.0642	0.121444
0.09	84.5043	0.153351
0.1	84.0136	0.123847
0.11	83.6814	0.115203
0.12	83.5046	0.119538
0.13	83.5258	0.157851
0.14	83.2645	0.135843
0.15	83.0414	0.112781

## Sheet: Fig_4b_small_range,X2
angular velocity (deg/s)	Phase shift (deg)	Standard deviation (deg)
-0.15	-77.0916	0.452413
-0.14	-77.8144	0.455589
-0.13	-77.6904	0.451397
-0.12	-78.3652	0.488266
-0.11	-78.0719	0.44972
-0.1	-79.1254	0.457574
-0.09	-78.785	0.464561
-0.08	-79.4582	0.469796
-0.07	-80.38	0.465412
-0.06	-80.3624	0.502665
-0.05	-81.6805	0.461536
-0.04	-83.1703	0.47702
-0.03	-82.2541	0.45849
-0.02	-83.0791	0.451068
-0.01	-85.2173	0.455979
0	-91.0618	0.467008
0.01	-95.1087	0.504592
0.02	-95.6814	0.502772
0.03	-97.9841	0.460463
0.04	-97.59	0.509417
0.05	-98.4475	0.452873
0.06	-99.075	0.444222
0.07	-98.7017	0.449073
0.08	-98.6155	0.438415
0.09	-99.6584	0.46255
0.1	-100.609	0.462884
0.11	-101.773	0.427315
0.12	-101.383	0.456501
0.13	-101.439	0.431419
0.14	-101.284	0.470184
0.15	-102.596	0.463131

## Sheet: Fig_4c_large_range,X1
angular velocity (deg/s)	Relative phase (deg)	Standard deviation (deg)
-1000	92.6072	0.110516
-800	93.2917	0.111385
-600	94.4482	0.101793
-400	96.6624	0.113616
-200	102.499	0.102787
-100	109.868	0.104138
-50	114.832	0.106028
-20	115.236	0.110201
-10	112.812	0.123705
-5	109.645	0.120488
-2	105.48	0.112073
-1	102.898	0.138583
0	88.9578	0.125479
1	78.8654	0.198084
2	76.0286	0.116682
5	71.9473	0.120745
10	68.9474	0.112326
20	66.6114	0.115396
50	66.869	0.102181
100	71.1707	0.106383
200	77.7515	0.109195
400	83.1659	0.113481
600	85.2681	0.10844
800	86.387	0.103781
1000	87.0623	0.105014

## Sheet: Fig_4c_large_range,X2
angular velocity (deg/s)	Frequency shift (Hz)	Standard deviation (deg)
-1000	74.7566	0.115613
-800	71.0753	0.110717
-600	65.2238	0.118596
-400	54.6677	0.118205
-200	31.9485	0.153011
-100	8.41601	0.201097
-50	-11.7519	0.261886
-20	-32.6011	0.354467
-10	-44.9578	0.379118
-5	-54.6829	0.39669
-2	-64.4867	0.435865
-1	-70.3598	0.459174
0	-89.0227	0.455143
1	-111.615	0.483134
2	-118.342	0.449242
5	-127.958	0.407366
10	-137.392	0.358526
20	-149.071	0.311809
50	-169.15	0.240902
100	-188.725	0.182328
200	-211.794	0.144359
400	-234.324	0.123336
600	-244.769	0.115624
800	-250.596	0.115129
1000	-254.248	0.113489

## Sheet: Fig_4d_Omege_Allan deviation@X1
tau (s)	Allan deviation (deg/h)
0.0955731	0.0675041
0.114688	0.0624304
0.133802	0.0586543
0.152917	0.0557293
0.172032	0.0533687
0.200704	0.0502484
0.229375	0.0476539
0.267605	0.0451041
0.305834	0.0428885
0.35362	0.0405685
0.410964	0.0388922
0.468308	0.0376268
0.544767	0.036555
0.621225	0.0359894
0.716798	0.0359558
0.831486	0.0361913
0.955731	0.0368407
1.09909	0.0379941
1.26157	0.0394189
1.45271	0.0411645
1.67253	0.0432704
1.93058	0.0458411
2.22685	0.0486268
2.56136	0.0515723
2.94365	0.0546506
3.39285	0.0579202
3.90894	0.0610394
4.50149	0.0637714
5.18006	0.0658847
5.96376	0.067466
6.86215	0.0686612
7.9039	0.0697791
9.09856	0.0717156
10.4844	0.0751942
12.0709	0.0802166
13.8963	0.0861362
15.9989	0.0925605
18.4169	0.0990274
21.2077	0.105126
24.4189	0.11081
28.1176	0.116567
32.3706	0.122265
37.2735	0.127354
42.9219	0.131368
49.4209	0.134041
56.8947	0.134786
65.5154	0.133507
75.4359	0.131509
86.8473	0.129781
99.9981	0.130144

## Sheet: Fig_4d_Omege_Allan deviation@X2
tau (s)	Allan deviation (deg/h)
0.0955731	0.110562
0.114688	0.101797
0.133802	0.0951476
0.152917	0.0901895
0.172032	0.0863617
0.200704	0.0817424
0.229375	0.0777351
0.267605	0.0733425
0.305834	0.069526
0.35362	0.0655994
0.410964	0.0623237
0.468308	0.0600112
0.544767	0.0581085
0.621225	0.057267
0.716798	0.0568364
0.831486	0.0564937
0.955731	0.0568126
1.09909	0.0576524
1.26157	0.0587763
1.45271	0.0602919
1.67253	0.0623224
1.93058	0.0648336
2.22685	0.0676056
2.56136	0.0706074
2.94365	0.0739796
3.39285	0.0776263
3.90894	0.0813373
4.50149	0.0850849
5.18006	0.0888776
5.96376	0.092914
6.86215	0.0970249
7.9039	0.101013
9.09856	0.10485
10.4844	0.108414
12.0709	0.111538
13.8963	0.114317
15.9989	0.116217
18.4169	0.116139
21.2077	0.114276
24.4189	0.11159
28.1176	0.10785
32.3706	0.104632
37.2735	0.103815
42.9219	0.104988
49.4209	0.106949
56.8947	0.110066
65.5154	0.114607
75.4359	0.119316
86.8473	0.122113
99.9981	0.121763

## Sheet: Fig_4d_inset_phase_Allan@X1
tau (s)	Allan deviation (Hz)
0.0955731	0.0754072
0.114688	0.0693502
0.133802	0.0647569
0.152917	0.0611093
0.172032	0.0581992
0.200704	0.0547947
0.229375	0.0521521
0.267605	0.0494857
0.305834	0.0475338
0.35362	0.0456747
0.410964	0.0441337
0.468308	0.0430734
0.544767	0.042077
0.621225	0.0414274
0.716798	0.0411001
0.831486	0.0411685
0.955731	0.0417738
1.09909	0.0429435
1.26157	0.0446687
1.45271	0.0469366
1.67253	0.0495495
1.93058	0.0525404
2.22685	0.0557347
2.56136	0.0590103
2.94365	0.0624546
3.39285	0.0662172
3.90894	0.0700888
4.50149	0.0740357
5.18006	0.0781168
5.96376	0.0824973
6.86215	0.0872944
7.9039	0.0926927
9.09856	0.0989734
10.4844	0.106416
12.0709	0.114938
13.8963	0.124084
15.9989	0.133461
18.4169	0.142588
21.2077	0.150983
24.4189	0.158226
28.1176	0.164706
32.3706	0.170776
37.2735	0.176558
42.9219	0.181774
49.4209	0.187169
56.8947	0.190308
65.5154	0.189078
75.4359	0.187689
86.8473	0.187803
99.9981	0.189509

## Sheet: Fig_4d_inset_phase_Allan@X2
tau (s)	Allan deviation (Hz)
0.0955731	0.196911
0.114688	0.181214
0.133802	0.169454
0.152917	0.160658
0.172032	0.153844
0.200704	0.145673
0.229375	0.139077
0.267605	0.132106
0.305834	0.12627
0.35362	0.120783
0.410964	0.116372
0.468308	0.113258
0.544767	0.110902
0.621225	0.110079
0.716798	0.110015
0.831486	0.110671
0.955731	0.112561
1.09909	0.115617
1.26157	0.119495
1.45271	0.124426
1.67253	0.130281
1.93058	0.136659
2.22685	0.143132
2.56136	0.150077
2.94365	0.157756
3.39285	0.166639
3.90894	0.176628
4.50149	0.187444
5.18006	0.198738
5.96376	0.21041
6.86215	0.221737
7.9039	0.232337
9.09856	0.242088
10.4844	0.250677
12.0709	0.257964
13.8963	0.264205
15.9989	0.268884
18.4169	0.269984
21.2077	0.26763
24.4189	0.263425
28.1176	0.25634
32.3706	0.249943
37.2735	0.248908
42.9219	0.253017
49.4209	0.260734
56.8947	0.27226
65.5154	0.288614
75.4359	0.305224
86.8473	0.316292
99.9981	0.319568
