# Supplementary material for: Cusp-singularity-enhanced Coriolis effect for sensitive chip-scale gyroscopes
Source: Nature. 2026 May 20;653(8115):700–6. doi: 10.1038/s41586-026-10565-w (PMC13190237; doi:10.1038/s41586-026-10565-w)
Supplement: Supplementary file 6 — Source Data Extended Data Fig. 2 [file 41586_2026_10565_MOESM6_ESM.xlsx]

## Sheet: EFig_2a_X1
Angular rate	-0.15deg/s	1.5deg/s	-0.14deg/s	1.5deg/s	-0.13deg/s	1.5deg/s	-0.12deg/s	1.5deg/s	-0.11deg/s	1.5deg/s	-0.10deg/s	1.5deg/s	-0.09deg/s	1.5deg/s	-0.08deg/s	1.5deg/s	-0.07deg/s	1.5deg/s	-0.06deg/s	1.5deg/s	-0.05deg/s	1.5deg/s	-0.04deg/s	1.5deg/s	-0.03deg/s	1.5deg/s	-0.02deg/s	1.5deg/s	-0.01deg/s	1.5deg/s	0deg/s	1.5deg/s	0.01deg/s	1.5deg/s	0.02deg/s	1.5deg/s	0.03deg/s	1.5deg/s	0.04deg/s	1.5deg/s	0.05deg/s	1.5deg/s	0.06deg/s	1.5deg/s	0.07deg/s	1.5deg/s	0.08deg/s	1.5deg/s	0.09deg/s
PhT frequency (Hz)	40398.6	40398.7	40398.6	40398.7	40398.6	40398.7	40398.6	40398.7	40398.6	40398.7	40398.6	40398.7	40398.6	40398.7	40398.6	40398.7	40398.6	40398.7	40398.6	40398.7	40398.6	40398.7	40398.6	40398.7	40398.6	40398.7	40398.6	40398.7	40398.6	40398.7	40398.6	40398.7	40398.6	40398.6	40398.6	40398.6	40398.6	40398.7	40398.6	40398.6	40398.6	40398.7	40398.6	40398.6	40398.6	40398.6	40398.6	40398.7	40398.6
	40398.6	40398.7	40398.6	40398.7	40398.6	40398.7	40398.6	40398.7	40398.6	40398.7	40398.6	40398.7	40398.6	40398.7	40398.6	40398.7	40398.6	40398.7	40398.6	40398.6	40398.6	40398.7	40398.6	40398.7	40398.6	40398.7	40398.6	40398.7	40398.6	40398.7	40398.6	40398.7	40398.6	40398.7	40398.6	40398.7	40398.6	40398.7	40398.6	40398.6	40398.6	40398.6	40398.6	40398.6	40398.6	40398.7	40398.6	40398.7	40398.6
	40398.6	40398.7	40398.6	40398.7	40398.6	40398.7	40398.6	40398.7	40398.6	40398.7	40398.6	40398.7	40398.6	40398.7	40398.6	40398.7	40398.6	40398.7	40398.6	40398.7	40398.6	40398.7	40398.6	40398.7	40398.6	40398.7	40398.6	40398.7	40398.6	40398.7	40398.6	40398.7	40398.6	40398.6	40398.6	40398.6	40398.6	40398.6	40398.6	40398.6	40398.6	40398.6	40398.6	40398.7	40398.6	40398.7	40398.6	40398.7	40398.6
	40398.6	40398.7	40398.6	40398.7	40398.6	40398.7	40398.6	40398.7	40398.6	40398.7	40398.6	40398.7	40398.6	40398.7	40398.6	40398.7	40398.6	40398.7	40398.6	40398.7	40398.6	40398.7	40398.6	40398.7	40398.6	40398.7	40398.6	40398.7	40398.6	40398.7	40398.6	40398.7	40398.6	40398.7	40398.6	40398.6	40398.6	40398.6	40398.6	40398.6	40398.6	40398.6	40398.6	40398.6	40398.6	40398.6	40398.6	40398.6	40398.6
	40398.6	40398.7	40398.6	40398.7	40398.6	40398.7	40398.6	40398.7	40398.6	40398.7	40398.6	40398.7	40398.6	40398.7	40398.6	40398.7	40398.6	40398.7	40398.6	40398.7	40398.6	40398.7	40398.6	40398.6	40398.6	40398.7	40398.6	40398.7	40398.6	40398.7	40398.6	40398.7	40398.6	40398.7	40398.6	40398.7	40398.6	40398.6	40398.6	40398.6	40398.6	40398.7	40398.6	40398.6	40398.6	40398.6	40398.6	40398.6	40398.6
	40398.6	40398.7	40398.6	40398.7	40398.6	40398.7	40398.6	40398.7	40398.6	40398.7	40398.6	40398.7	40398.6	40398.7	40398.6	40398.7	40398.6	40398.7	40398.6	40398.7	40398.6	40398.7	40398.6	40398.6	40398.6	40398.7	40398.6	40398.7	40398.6	40398.7	40398.6	40398.7	40398.6	40398.7	40398.6	40398.7	40398.6	40398.6	40398.6	40398.6	40398.6	40398.7	40398.6	40398.6	40398.6	40398.6	40398.6	40398.7	40398.6
	40398.6	40398.7	40398.6	40398.7	40398.6	40398.7	40398.6	40398.7	40398.6	40398.7	40398.6	40398.7	40398.6	40398.7	40398.6	40398.7	40398.6	40398.7	40398.6	40398.7	40398.6	40398.7	40398.6	40398.7	40398.6	40398.7	40398.6	40398.7	40398.6	40398.7	40398.6	40398.7	40398.6	40398.7	40398.6	40398.7	40398.6	40398.7	40398.6	40398.7	40398.6	40398.7	40398.6	40398.6	40398.6	40398.6	40398.6	40398.6	40398.6
	40398.6	40398.7	40398.6	40398.7	40398.6	40398.7	40398.6	40398.7	40398.6	40398.7	40398.6	40398.7	40398.6	40398.7	40398.6	40398.7	40398.6	40398.7	40398.6	40398.7	40398.6	40398.7	40398.6	40398.6	40398.6	40398.7	40398.6	40398.7	40398.6	40398.7	40398.6	40398.7	40398.6	40398.6	40398.6	40398.7	40398.6	40398.7	40398.6	40398.7	40398.6	40398.6	40398.6	40398.7	40398.6	40398.7	40398.6	40398.6	40398.6
	40398.6	40398.7	40398.6	40398.7	40398.6	40398.7	40398.6	40398.7	40398.6	40398.7	40398.6	40398.7	40398.6	40398.7	40398.6	40398.7	40398.6	40398.7	40398.6	40398.7	40398.6	40398.7	40398.6	40398.7	40398.6	40398.7	40398.6	40398.7	40398.6	40398.6	40398.6	40398.7	40398.6	40398.6	40398.6	40398.7	40398.6	40398.7	40398.6	40398.6	40398.6	40398.6	40398.6	40398.6	40398.6	40398.7	40398.6	40398.6	40398.6
	40398.6	40398.7	40398.6	40398.7	40398.6	40398.7	40398.6	40398.7	40398.6	40398.7	40398.6	40398.7	40398.6	40398.7	40398.6	40398.7	40398.6	40398.7	40398.6	40398.7	40398.6	40398.7	40398.6	40398.7	40398.6	40398.7	40398.6	40398.7	40398.6	40398.7	40398.6	40398.6	40398.6	40398.7	40398.6	40398.7	40398.6	40398.7	40398.6	40398.6	40398.6	40398.6	40398.6	40398.6	40398.6	40398.7	40398.6	40398.7	40398.6
	40398.6	40398.7	40398.6	40398.7	40398.6	40398.7	40398.6	40398.7	40398.6	40398.7	40398.6	40398.7	40398.6	40398.7	40398.6	40398.7	40398.6	40398.7	40398.6	40398.7	40398.6	40398.7	40398.6	40398.7	40398.6	40398.7	40398.6	40398.7	40398.6	40398.7	40398.6	40398.6	40398.6	40398.7	40398.6	40398.7	40398.6	40398.7	40398.6	40398.6	40398.6	40398.6	40398.6	40398.6	40398.6	40398.7	40398.6	40398.6	40398.6
	40398.6	40398.7	40398.6	40398.7	40398.6	40398.7	40398.6	40398.7	40398.6	40398.7	40398.6	40398.7	40398.6	40398.7	40398.6	40398.7	40398.6	40398.7	40398.6	40398.7	40398.6	40398.7	40398.6	40398.7	40398.6	40398.7	40398.6	40398.7	40398.6	40398.7	40398.6	40398.6	40398.6	40398.7	40398.6	40398.6	40398.6	40398.6	40398.6	40398.6	40398.6	40398.7	40398.6	40398.7	40398.6	40398.6	40398.6	40398.7	40398.6
	40398.6	40398.7	40398.6	40398.7	40398.6	40398.7	40398.6	40398.7	40398.6	40398.7	40398.6	40398.7	40398.6	40398.7	40398.6	40398.7	40398.6	40398.7	40398.6	40398.7	40398.6	40398.7	40398.6	40398.7	40398.6	40398.7	40398.6	40398.7	40398.6	40398.7	40398.6	40398.6	40398.6	40398.7	40398.6	40398.6	40398.6	40398.6	40398.6	40398.7	40398.6	40398.7	40398.6	40398.7	40398.6	40398.7	40398.6	40398.7	40398.6
	40398.6	40398.7	40398.6	40398.7	40398.6	40398.7	40398.6	40398.7	40398.6	40398.7	40398.6	40398.7	40398.6	40398.7	40398.6	40398.7	40398.6	40398.7	40398.6	40398.7	40398.6	40398.7	40398.6	40398.7	40398.6	40398.7	40398.6	40398.7	40398.6	40398.7	40398.6	40398.7	40398.6	40398.7	40398.6	40398.6	40398.6	40398.7	40398.6	40398.7	40398.6	40398.6	40398.6	40398.7	40398.6	40398.6	40398.6	40398.6	40398.6
	40398.6	40398.7	40398.6	40398.7	40398.6	40398.7	40398.6	40398.7	40398.6	40398.7	40398.6	40398.7	40398.6	40398.7	40398.6	40398.7	40398.6	40398.7	40398.6	40398.7	40398.6	40398.7	40398.6	40398.7	40398.6	40398.7	40398.6	40398.7	40398.6	40398.7	40398.6	40398.7	40398.6	40398.7	40398.6	40398.7	40398.6	40398.7	40398.6	40398.7	40398.6	40398.6	40398.6	40398.7	40398.6	40398.6	40398.6	40398.7	40398.6
	40398.6	40398.7	40398.6	40398.7	40398.6	40398.7	40398.6	40398.7	40398.6	40398.7	40398.6	40398.7	40398.6	40398.7	40398.6	40398.7	40398.6	40398.7	40398.6	40398.7	40398.6	40398.7	40398.6	40398.7	40398.6	40398.7	40398.6	40398.7	40398.6	40398.7	40398.6	40398.6	40398.6	40398.7	40398.6	40398.7	40398.6	40398.7	40398.6	40398.6	40398.6	40398.6	40398.6	40398.7	40398.6	40398.6	40398.6	40398.7	40398.6
	40398.6	40398.7	40398.6	40398.7	40398.6	40398.7	40398.6	40398.7	40398.6	40398.7	40398.6	40398.7	40398.6	40398.7	40398.6	40398.7	40398.6	40398.7	40398.6	40398.7	40398.6	40398.7	40398.6	40398.7	40398.6	40398.7	40398.6	40398.7	40398.6	40398.7	40398.6	40398.6	40398.6	40398.7	40398.6	40398.7	40398.6	40398.7	40398.6	40398.6	40398.6	40398.7	40398.6	40398.7	40398.6	40398.7	40398.6	40398.6	40398.6
	40398.6	40398.7	40398.6	40398.7	40398.6	40398.7	40398.6	40398.7	40398.6	40398.7	40398.6	40398.7	40398.6	40398.7	40398.6	40398.7	40398.6	40398.7	40398.6	40398.7	40398.6	40398.7	40398.6	40398.7	40398.6	40398.7	40398.6	40398.7	40398.6	40398.7	40398.6	40398.6	40398.6	40398.7	40398.6	40398.7	40398.6	40398.7	40398.6	40398.6	40398.6	40398.7	40398.6	40398.7	40398.6	40398.7	40398.6	40398.6	40398.6
	40398.6	40398.7	40398.6	40398.7	40398.6	40398.7	40398.6	40398.7	40398.6	40398.7	40398.6	40398.7	40398.6	40398.7	40398.6	40398.7	40398.6	40398.7	40398.6	40398.7	40398.6	40398.7	40398.6	40398.7	40398.6	40398.7	40398.6	40398.7	40398.6	40398.7	40398.6	40398.7	40398.6	40398.6	40398.6	40398.6	40398.6	40398.7	40398.6	40398.7	40398.6	40398.6	40398.6	40398.7	40398.6	40398.7	40398.6	40398.6	40398.6
	40398.6	40398.7	40398.6	40398.7	40398.6	40398.7	40398.6	40398.7	40398.6	40398.7	40398.6	40398.7	40398.6	40398.7	40398.6	40398.7	40398.6	40398.7	40398.6	40398.7	40398.6	40398.7	40398.6	40398.7	40398.6	40398.7	40398.6	40398.7	40398.6	40398.7	40398.6	40398.7	40398.6	40398.6	40398.6	40398.6	40398.6	40398.6	40398.6	40398.7	40398.6	40398.7	40398.6	40398.7	40398.6	40398.7	40398.6	40398.6	40398.6
	40398.6	40398.7	40398.6	40398.7	40398.6	40398.7	40398.6	40398.7	40398.6	40398.7	40398.6	40398.7	40398.6	40398.7	40398.6	40398.7	40398.6	40398.7	40398.6	40398.7	40398.6	40398.7	40398.6	40398.7	40398.6	40398.7	40398.6	40398.7	40398.6	40398.7	40398.6	40398.7	40398.6	40398.6	40398.6	40398.7	40398.6	40398.6	40398.6	40398.7	40398.6	40398.6	40398.6	40398.6	40398.6	40398.7	40398.6	40398.6	40398.6
	40398.6	40398.7	40398.6	40398.7	40398.6	40398.7	40398.6	40398.7	40398.6	40398.7	40398.6	40398.7	40398.6	40398.7	40398.6	40398.7	40398.6	40398.7	40398.6	40398.7	40398.6	40398.7	40398.6	40398.7	40398.6	40398.7	40398.6	40398.7	40398.6	40398.7	40398.6	40398.7	40398.6	40398.7	40398.6	40398.7	40398.6	40398.6	40398.6	40398.7	40398.6	40398.6	40398.6	40398.6	40398.6	40398.7	40398.6	40398.6	40398.6
	40398.6	40398.7	40398.6	40398.7	40398.6	40398.7	40398.6	40398.7	40398.6	40398.7	40398.6	40398.7	40398.6	40398.7	40398.6	40398.7	40398.6	40398.7	40398.6	40398.7	40398.6	40398.7	40398.6	40398.7	40398.6	40398.7	40398.6	40398.7	40398.6	40398.6	40398.6	40398.7	40398.6	40398.7	40398.6	40398.7	40398.6	40398.6	40398.6	40398.7	40398.6	40398.7	40398.6	40398.7	40398.6	40398.7	40398.6	40398.7	40398.6
	40398.6	40398.7	40398.6	40398.7	40398.6	40398.7	40398.6	40398.7	40398.6	40398.7	40398.6	40398.7	40398.6	40398.7	40398.6	40398.7	40398.6	40398.7	40398.6	40398.7	40398.6	40398.7	40398.6	40398.7	40398.6	40398.7	40398.6	40398.7	40398.6	40398.6	40398.6	40398.6	40398.6	40398.7	40398.6	40398.6	40398.6	40398.6	40398.6	40398.7	40398.6	40398.7	40398.6	40398.7	40398.6	40398.7	40398.6	40398.7	40398.6
	40398.6	40398.7	40398.6	40398.6	40398.6	40398.7	40398.6	40398.7	40398.6	40398.7	40398.6	40398.7	40398.6	40398.7	40398.6	40398.7	40398.6	40398.7	40398.6	40398.7	40398.6	40398.7	40398.6	40398.7	40398.6	40398.7	40398.6	40398.7	40398.6	40398.6	40398.6	40398.7	40398.6	40398.7	40398.6	40398.6	40398.6	40398.7	40398.6	40398.6	40398.6	40398.6	40398.6	40398.7	40398.6	40398.7	40398.6	40398.6	40398.6
	40398.6	40398.7	40398.6	40398.7	40398.6	40398.7	40398.6	40398.7	40398.6	40398.7	40398.6	40398.7	40398.6	40398.7	40398.6	40398.7	40398.6	40398.7	40398.6	40398.7	40398.6	40398.7	40398.6	40398.7	40398.6	40398.7	40398.6	40398.7	40398.6	40398.6	40398.6	40398.7	40398.6	40398.6	40398.6	40398.6	40398.6	40398.7	40398.6	40398.6	40398.6	40398.6	40398.6	40398.7	40398.6	40398.7	40398.6	40398.6	40398.6
	40398.6	40398.7	40398.6	40398.7	40398.6	40398.7	40398.6	40398.7	40398.6	40398.7	40398.6	40398.7	40398.6	40398.7	40398.6	40398.7	40398.6	40398.7	40398.6	40398.7	40398.6	40398.7	40398.6	40398.7	40398.6	40398.7	40398.6	40398.7	40398.6	40398.6	40398.6	40398.7	40398.6	40398.7	40398.6	40398.6	40398.6	40398.7	40398.6	40398.7	40398.6	40398.6	40398.6	40398.6	40398.6	40398.6	40398.6	40398.6	40398.6
	40398.6	40398.7	40398.6	40398.7	40398.6	40398.7	40398.6	40398.7	40398.6	40398.7	40398.6	40398.7	40398.6	40398.7	40398.6	40398.7	40398.6	40398.7	40398.6	40398.7	40398.6	40398.7	40398.6	40398.6	40398.6	40398.7	40398.6	40398.7	40398.6	40398.7	40398.6	40398.7	40398.6	40398.7	40398.6	40398.7	40398.6	40398.7	40398.6	40398.7	40398.6	40398.7	40398.6	40398.6	40398.6	40398.6	40398.6	40398.6	40398.6
	40398.6	40398.7	40398.6	40398.7	40398.6	40398.7	40398.6	40398.7	40398.6	40398.7	40398.6	40398.7	40398.6	40398.7	40398.6	40398.7	40398.6	40398.7	40398.6	40398.7	40398.6	40398.7	40398.6	40398.7	40398.6	40398.7	40398.6	40398.7	40398.6	40398.7	40398.6	40398.7	40398.6	40398.6	40398.6	40398.7	40398.6	40398.7	40398.6	40398.6	40398.6	40398.6	40398.6	40398.6	40398.6	40398.6	40398.6	40398.6	40398.6
	40398.6	40398.7	40398.6	40398.7	40398.6	40398.7	40398.6	40398.7	40398.6	40398.7	40398.6	40398.7	40398.6	40398.7	40398.6	40398.7	40398.6	40398.7	40398.6	40398.7	40398.6	40398.7	40398.6	40398.7	40398.6	40398.7	40398.6	40398.7	40398.6	40398.7	40398.6	40398.6	40398.6	40398.6	40398.6	40398.7	40398.6	40398.7	40398.6	40398.7	40398.6	40398.6	40398.6	40398.6	40398.6	40398.6	40398.6	40398.7	40398.6
	40398.6	40398.7	40398.6	40398.7	40398.6	40398.7	40398.6	40398.7	40398.6	40398.7	40398.6	40398.7	40398.6	40398.7	40398.6	40398.7	40398.6	40398.7	40398.6	40398.7	40398.6	40398.7	40398.6	40398.6	40398.6	40398.7	40398.6	40398.7	40398.6	40398.7	40398.6	40398.6	40398.6	40398.6	40398.6	40398.7	40398.6	40398.6	40398.6	40398.7	40398.6	40398.6	40398.6	40398.7	40398.6	40398.6	40398.6	40398.6	40398.6
	40398.6	40398.7	40398.6	40398.7	40398.6	40398.7	40398.6	40398.7	40398.6	40398.7	40398.6	40398.7	40398.6	40398.7	40398.6	40398.7	40398.6	40398.7	40398.6	40398.7	40398.6	40398.7	40398.6	40398.6	40398.6	40398.7	40398.6	40398.7	40398.6	40398.7	40398.6	40398.6	40398.6	40398.6	40398.6	40398.7	40398.6	40398.7	40398.6	40398.7	40398.6	40398.6	40398.6	40398.7	40398.6	40398.7	40398.6	40398.7	40398.6
	40398.6	40398.7	40398.6	40398.7	40398.6	40398.7	40398.6	40398.7	40398.6	40398.7	40398.6	40398.7	40398.6	40398.7	40398.6	40398.7	40398.6	40398.7	40398.6	40398.7	40398.6	40398.7	40398.6	40398.7	40398.6	40398.7	40398.6	40398.7	40398.6	40398.7	40398.6	40398.6	40398.6	40398.6	40398.6	40398.7	40398.6	40398.7	40398.6	40398.7	40398.6	40398.6	40398.6	40398.6	40398.6	40398.7	40398.6	40398.7	40398.6
	40398.6	40398.7	40398.6	40398.7	40398.6	40398.7	40398.6	40398.7	40398.6	40398.7	40398.6	40398.7	40398.6	40398.7	40398.6	40398.7	40398.6	40398.7	40398.6	40398.7	40398.6	40398.7	40398.6	40398.7	40398.6	40398.7	40398.6	40398.7	40398.6	40398.7	40398.6	40398.6	40398.6	40398.6	40398.6	40398.7	40398.6	40398.7	40398.6	40398.7	40398.6	40398.7	40398.6	40398.7	40398.6	40398.7	40398.6	40398.7	40398.6
	40398.6	40398.7	40398.6	40398.7	40398.6	40398.7	40398.6	40398.7	40398.6	40398.7	40398.6	40398.7	40398.6	40398.7	40398.6	40398.7	40398.6	40398.7	40398.6	40398.7	40398.6	40398.7	40398.6	40398.7	40398.6	40398.7	40398.6	40398.7	40398.6	40398.7	40398.6	40398.6	40398.6	40398.7	40398.6	40398.7	40398.6	40398.6	40398.6	40398.7	40398.6	40398.7	40398.6	40398.7	40398.6	40398.7	40398.6	40398.6	40398.6
	40398.6	40398.7	40398.6	40398.7	40398.6	40398.7	40398.6	40398.7	40398.6	40398.7	40398.6	40398.7	40398.6	40398.7	40398.6	40398.7	40398.6	40398.7	40398.6	40398.7	40398.6	40398.7	40398.6	40398.7	40398.6	40398.7	40398.6	40398.7	40398.6	40398.7	40398.6	40398.6	40398.6	40398.6	40398.6	40398.7	40398.6	40398.6	40398.6	40398.7	40398.6	40398.6	40398.6	40398.6	40398.6	40398.7	40398.6	40398.6	40398.6
	40398.6	40398.7	40398.6	40398.7	40398.6	40398.7	40398.6	40398.7	40398.6	40398.7	40398.6	40398.7	40398.6	40398.7	40398.6	40398.7	40398.6	40398.7	40398.6	40398.7	40398.6	40398.7	40398.6	40398.7	40398.6	40398.7	40398.6	40398.6	40398.6	40398.7	40398.6	40398.7	40398.6	40398.7	40398.6	40398.7	40398.6	40398.7	40398.6	40398.6	40398.6	40398.6	40398.6	40398.6	40398.6	40398.7	40398.6	40398.7	40398.6
	40398.6	40398.7	40398.6	40398.7	40398.6	40398.7	40398.6	40398.7	40398.6	40398.7	40398.6	40398.7	40398.6	40398.7	40398.6	40398.7	40398.6	40398.7	40398.6	40398.7	40398.6	40398.7	40398.6	40398.7	40398.6	40398.7	40398.6	40398.7	40398.6	40398.7	40398.6	40398.7	40398.6	40398.7	40398.6	40398.6	40398.6	40398.7	40398.6	40398.6	40398.6	40398.6	40398.6	40398.6	40398.6	40398.7	40398.6	40398.7	40398.6
	40398.6	40398.7	40398.6	40398.7	40398.6	40398.7	40398.6	40398.7	40398.6	40398.7	40398.6	40398.7	40398.6	40398.7	40398.6	40398.7	40398.6	40398.7	40398.6	40398.7	40398.6	40398.7	40398.6	40398.7	40398.6	40398.7	40398.6	40398.7	40398.6	40398.7	40398.6	40398.7	40398.6	40398.7	40398.6	40398.6	40398.6	40398.7	40398.6	40398.6	40398.6	40398.7	40398.6	40398.6	40398.6	40398.7	40398.6	40398.6	40398.6
	40398.6	40398.7	40398.6	40398.7	40398.6	40398.7	40398.6	40398.7	40398.6	40398.7	40398.6	40398.7	40398.6	40398.7	40398.6	40398.7	40398.6	40398.7	40398.6	40398.7	40398.6	40398.7	40398.6	40398.7	40398.6	40398.7	40398.6	40398.7	40398.6	40398.7	40398.6	40398.7	40398.6	40398.6	40398.6	40398.6	40398.6	40398.7	40398.6	40398.6	40398.6	40398.6	40398.6	40398.7	40398.6	40398.6	40398.6	40398.6	40398.6
	40398.6	40398.7	40398.6	40398.7	40398.6	40398.7	40398.6	40398.7	40398.6	40398.7	40398.6	40398.7	40398.6	40398.7	40398.6	40398.7	40398.6	40398.7	40398.6	40398.7	40398.6	40398.7	40398.6	40398.7	40398.6	40398.7	40398.6	40398.7	40398.6	40398.7	40398.6	40398.7	40398.6	40398.6	40398.6	40398.7	40398.6	40398.7	40398.6	40398.6	40398.6	40398.6	40398.6	40398.7	40398.6	40398.7	40398.6	40398.6	40398.6
	40398.6	40398.7	40398.6	40398.7	40398.6	40398.7	40398.6	40398.7	40398.6	40398.7	40398.6	40398.7	40398.6	40398.7	40398.6	40398.7	40398.6	40398.7	40398.6	40398.7	40398.6	40398.7	40398.6	40398.7	40398.6	40398.7	40398.6	40398.7	40398.6	40398.7	40398.6	40398.7	40398.6	40398.7	40398.6	40398.7	40398.6	40398.7	40398.6	40398.7	40398.6	40398.6	40398.6	40398.7	40398.6	40398.7	40398.6	40398.7	40398.6
	40398.6	40398.7	40398.6	40398.7	40398.6	40398.7	40398.6	40398.7	40398.6	40398.7	40398.6	40398.7	40398.6	40398.7	40398.6	40398.7	40398.6	40398.7	40398.6	40398.7	40398.6	40398.7	40398.6	40398.7	40398.6	40398.7	40398.6	40398.7	40398.6	40398.7	40398.6	40398.7	40398.6	40398.7	40398.6	40398.7	40398.6	40398.7	40398.6	40398.6	40398.6	40398.7	40398.6	40398.6	40398.6	40398.6	40398.6	40398.7	40398.6
	40398.6	40398.7	40398.6	40398.7	40398.6	40398.7	40398.6	40398.7	40398.6	40398.7	40398.6	40398.7	40398.6	40398.7	40398.6	40398.7	40398.6	40398.7	40398.6	40398.7	40398.6	40398.7	40398.6	40398.7	40398.6	40398.7	40398.6	40398.7	40398.6	40398.7	40398.6	40398.6	40398.6	40398.7	40398.6	40398.7	40398.6	40398.7	40398.6	40398.7	40398.6	40398.6	40398.6	40398.6	40398.6	40398.6	40398.6	40398.6	40398.6
	40398.6	40398.7	40398.6	40398.7	40398.6	40398.7	40398.6	40398.7	40398.6	40398.7	40398.6	40398.7	40398.6	40398.7	40398.6	40398.7	40398.6	40398.7	40398.6	40398.7	40398.6	40398.7	40398.6	40398.7	40398.6	40398.7	40398.6	40398.7	40398.6	40398.7	40398.6	40398.6	40398.6	40398.6	40398.6	40398.6	40398.6	40398.7	40398.6	40398.7	40398.6	40398.6	40398.6	40398.6	40398.6	40398.7	40398.6	40398.6	40398.6
	40398.6	40398.7	40398.6	40398.7	40398.6	40398.7	40398.6	40398.7	40398.6	40398.7	40398.6	40398.7	40398.6	40398.7	40398.6	40398.7	40398.6	40398.7	40398.6	40398.7	40398.6	40398.7	40398.6	40398.7	40398.6	40398.7	40398.6	40398.7	40398.6	40398.7	40398.6	40398.6	40398.6	40398.7	40398.6	40398.7	40398.6	40398.6	40398.6	40398.7	40398.6	40398.6	40398.6	40398.6	40398.6	40398.6	40398.6	40398.6	40398.6
	40398.6	40398.7	40398.6	40398.7	40398.6	40398.7	40398.6	40398.7	40398.6	40398.7	40398.6	40398.7	40398.6	40398.7	40398.6	40398.7	40398.6	40398.7	40398.6	40398.7	40398.6	40398.7	40398.6	40398.7	40398.6	40398.7	40398.6	40398.7	40398.6	40398.7	40398.6	40398.6	40398.6	40398.7	40398.6	40398.7	40398.6	40398.6	40398.6	40398.7	40398.6	40398.7	40398.6	40398.6	40398.6	40398.7	40398.6	40398.6	40398.6
	40398.6	40398.7	40398.6	40398.7	40398.6	40398.7	40398.6	40398.7	40398.6	40398.7	40398.6	40398.7	40398.6	40398.7	40398.6	40398.7	40398.6	40398.7	40398.6	40398.7	40398.6	40398.7	40398.6	40398.7	40398.6	40398.7	40398.6	40398.7	40398.6	40398.7	40398.6	40398.7	40398.6	40398.7	40398.6	40398.7	40398.6	40398.6	40398.6	40398.6	40398.6	40398.6	40398.6	40398.6	40398.6	40398.7	40398.6	40398.7	40398.6
	40398.6	40398.7	40398.6	40398.7	40398.6	40398.7	40398.6	40398.7	40398.6	40398.7	40398.6	40398.7	40398.6	40398.7	40398.6	40398.7	40398.6	40398.7	40398.6	40398.7	40398.6	40398.7	40398.6	40398.7	40398.6	40398.7	40398.6	40398.7	40398.6	40398.7	40398.6	40398.7	40398.6	40398.7	40398.6	40398.7	40398.6	40398.6	40398.6	40398.6	40398.6	40398.6	40398.6	40398.6	40398.6	40398.6	40398.6	40398.6	40398.6
	40398.6	40398.7	40398.6	40398.7	40398.6	40398.7	40398.6	40398.7	40398.6	40398.7	40398.6	40398.7	40398.6	40398.7	40398.6	40398.7	40398.6	40398.7	40398.6	40398.7	40398.6	40398.7	40398.6	40398.7	40398.6	40398.7	40398.6	40398.7	40398.6	40398.6	40398.6	40398.6	40398.6	40398.7	40398.6	40398.6	40398.6	40398.7	40398.6	40398.6	40398.6	40398.6	40398.6	40398.6	40398.6	40398.6	40398.6	40398.6	40398.6
	40398.6	40398.7	40398.6	40398.7	40398.6	40398.7	40398.6	40398.6	40398.6	40398.7	40398.6	40398.7	40398.6	40398.7	40398.6	40398.7	40398.6	40398.7	40398.6	40398.7	40398.6	40398.7	40398.6	40398.7	40398.6	40398.7	40398.6	40398.7	40398.6	40398.7	40398.6	40398.6	40398.6	40398.6	40398.6	40398.7	40398.6	40398.7	40398.6	40398.6	40398.6	40398.7	40398.6	40398.6	40398.6	40398.6	40398.6	40398.6	40398.6
	40398.6	40398.7	40398.6	40398.7	40398.6	40398.7	40398.6	40398.7	40398.6	40398.7	40398.6	40398.7	40398.6	40398.7	40398.6	40398.7	40398.6	40398.7	40398.6	40398.7	40398.6	40398.7	40398.6	40398.7	40398.6	40398.7	40398.6	40398.7	40398.6	40398.7	40398.6	40398.6	40398.6	40398.6	40398.6	40398.7	40398.6	40398.7	40398.6	40398.7	40398.6	40398.7	40398.6	40398.6	40398.6	40398.6	40398.6	40398.7	40398.6
	40398.6	40398.7	40398.6	40398.7	40398.6	40398.7	40398.6	40398.7	40398.6	40398.7	40398.6	40398.7	40398.6	40398.7	40398.6	40398.7	40398.6	40398.7	40398.6	40398.7	40398.6	40398.7	40398.6	40398.7	40398.6	40398.7	40398.6	40398.7	40398.6	40398.7	40398.6	40398.6	40398.6	40398.6	40398.6	40398.7	40398.6	40398.7	40398.6	40398.7	40398.6	40398.7	40398.6	40398.6	40398.6	40398.6	40398.6	40398.7	40398.6
	40398.6	40398.7	40398.6	40398.7	40398.6	40398.7	40398.6	40398.7	40398.6	40398.7	40398.6	40398.7	40398.6	40398.7	40398.6	40398.7	40398.6	40398.7	40398.6	40398.7	40398.6	40398.7	40398.6	40398.7	40398.6	40398.7	40398.6	40398.7	40398.6	40398.7	40398.6	40398.7	40398.6	40398.6	40398.6	40398.7	40398.6	40398.7	40398.6	40398.7	40398.6	40398.7	40398.6	40398.6	40398.6	40398.6	40398.6	40398.7	40398.6
	40398.6	40398.7	40398.6	40398.7	40398.6	40398.7	40398.6	40398.7	40398.6	40398.7	40398.6	40398.7	40398.6	40398.7	40398.6	40398.7	40398.6	40398.7	40398.6	40398.7	40398.6	40398.7	40398.6	40398.7	40398.6	40398.7	40398.6	40398.6	40398.6	40398.7	40398.6	40398.7	40398.6	40398.7	40398.6	40398.7	40398.6	40398.7	40398.6	40398.7	40398.6	40398.7	40398.6	40398.7	40398.6	40398.6	40398.6	40398.7	40398.6
	40398.6	40398.7	40398.6	40398.7	40398.6	40398.7	40398.6	40398.7	40398.6	40398.7	40398.6	40398.7	40398.6	40398.7	40398.6	40398.7	40398.6	40398.7	40398.6	40398.7	40398.6	40398.7	40398.6	40398.7	40398.6	40398.7	40398.6	40398.7	40398.6	40398.6	40398.6	40398.6	40398.6	40398.7	40398.6	40398.6	40398.6	40398.6	40398.6	40398.7	40398.6	40398.7	40398.6	40398.7	40398.6	40398.7	40398.6	40398.6	40398.6
	40398.6	40398.7	40398.6	40398.7	40398.6	40398.7	40398.6	40398.7	40398.6	40398.7	40398.6	40398.7	40398.6	40398.7	40398.6	40398.7	40398.6	40398.7	40398.6	40398.7	40398.6	40398.7	40398.6	40398.7	40398.6	40398.7	40398.6	40398.7	40398.6	40398.7	40398.6	40398.6	40398.6	40398.6	40398.6	40398.7	40398.6	40398.6	40398.6	40398.7	40398.6	40398.6	40398.6	40398.7	40398.6	40398.7	40398.6	40398.6	40398.6
	40398.6	40398.7	40398.6	40398.7	40398.6	40398.7	40398.6	40398.7	40398.6	40398.7	40398.6	40398.7	40398.6	40398.7	40398.6	40398.7	40398.6	40398.7	40398.6	40398.7	40398.6	40398.7	40398.6	40398.7	40398.6	40398.7	40398.6	40398.7	40398.6	40398.7	40398.6	40398.7	40398.6	40398.6	40398.6	40398.7	40398.6	40398.7	40398.6	40398.7	40398.6	40398.6	40398.6	40398.6	40398.6	40398.7	40398.6	40398.6	40398.6
	40398.6	40398.7	40398.6	40398.7	40398.6	40398.7	40398.6	40398.7	40398.6	40398.7	40398.6	40398.7	40398.6	40398.7	40398.6	40398.7	40398.6	40398.7	40398.6	40398.7	40398.6	40398.7	40398.6	40398.7	40398.6	40398.7	40398.6	40398.7	40398.6	40398.7	40398.6	40398.6	40398.6	40398.6	40398.6	40398.7	40398.6	40398.7	40398.6	40398.6	40398.6	40398.6	40398.6	40398.6	40398.6	40398.7	40398.6	40398.6	40398.6
	40398.6	40398.7	40398.6	40398.7	40398.6	40398.7	40398.6	40398.7	40398.6	40398.7	40398.6	40398.7	40398.6	40398.7	40398.6	40398.7	40398.6	40398.7	40398.6	40398.7	40398.6	40398.7	40398.6	40398.7	40398.6	40398.7	40398.6	40398.7	40398.6	40398.7	40398.6	40398.6	40398.6	40398.6	40398.6	40398.6	40398.6	40398.7	40398.6	40398.7	40398.6	40398.6	40398.6	40398.6	40398.6	40398.7	40398.6	40398.6	40398.6
	40398.6	40398.7	40398.6	40398.7	40398.6	40398.7	40398.6	40398.7	40398.6	40398.7	40398.6	40398.7	40398.6	40398.7	40398.6	40398.7	40398.6	40398.7	40398.6	40398.7	40398.6	40398.7	40398.6	40398.6	40398.6	40398.7	40398.6	40398.7	40398.6	40398.7	40398.6	40398.7	40398.6	40398.7	40398.6	40398.7	40398.6	40398.7	40398.6	40398.7	40398.6	40398.7	40398.6	40398.6	40398.6	40398.6	40398.6	40398.7	40398.6
	40398.6	40398.7	40398.6	40398.7	40398.6	40398.7	40398.6	40398.7	40398.6	40398.7	40398.6	40398.7	40398.6	40398.7	40398.6	40398.7	40398.6	40398.7	40398.6	40398.7	40398.6	40398.7	40398.6	40398.6	40398.6	40398.7	40398.6	40398.7	40398.6	40398.7	40398.6	40398.6	40398.6	40398.7	40398.6	40398.7	40398.6	40398.7	40398.6	40398.6	40398.6	40398.7	40398.6	40398.6	40398.6	40398.7	40398.6	40398.7	40398.6
	40398.6	40398.7	40398.6	40398.7	40398.6	40398.7	40398.6	40398.7	40398.6	40398.7	40398.6	40398.7	40398.6	40398.7	40398.6	40398.7	40398.6	40398.7	40398.6	40398.7	40398.6	40398.7	40398.6	40398.7	40398.6	40398.7	40398.6	40398.7	40398.6	40398.7	40398.6	40398.7	40398.6	40398.7	40398.6	40398.6	40398.6	40398.7	40398.6	40398.6	40398.6	40398.7	40398.6	40398.6	40398.6	40398.7	40398.6	40398.7	40398.6
	40398.6	40398.7	40398.6	40398.7	40398.6	40398.7	40398.6	40398.7	40398.6	40398.7	40398.6	40398.7	40398.6	40398.7	40398.6	40398.7	40398.6	40398.7	40398.6	40398.7	40398.6	40398.7	40398.6	40398.7	40398.6	40398.7	40398.6	40398.7	40398.6	40398.7	40398.6	40398.7	40398.6	40398.7	40398.6	40398.6	40398.6	40398.6	40398.6	40398.6	40398.6	40398.7	40398.6	40398.6	40398.6	40398.7	40398.6	40398.7	40398.6
	40398.6	40398.7	40398.6	40398.7	40398.6	40398.7	40398.6	40398.7	40398.6	40398.7	40398.6	40398.7	40398.6	40398.7	40398.6	40398.7	40398.6	40398.7	40398.6	40398.7	40398.6	40398.7	40398.6	40398.7	40398.6	40398.7	40398.6	40398.7	40398.6	40398.7	40398.6	40398.6	40398.6	40398.7	40398.6	40398.6	40398.6	40398.7	40398.6	40398.6	40398.6	40398.7	40398.6	40398.7	40398.6	40398.7	40398.6	40398.7	40398.6
	40398.6	40398.7	40398.6	40398.7	40398.6	40398.7	40398.6	40398.7	40398.6	40398.7	40398.6	40398.7	40398.6	40398.7	40398.6	40398.7	40398.6	40398.7	40398.6	40398.7	40398.6	40398.7	40398.6	40398.7	40398.6	40398.7	40398.6	40398.7	40398.6	40398.7	40398.6	40398.7	40398.6	40398.6	40398.6	40398.7	40398.6	40398.7	40398.6	40398.7	40398.6	40398.7	40398.6	40398.7	40398.6	40398.7	40398.6	40398.6	40398.6
	40398.6	40398.7	40398.6	40398.7	40398.6	40398.7	40398.6	40398.7	40398.6	40398.7	40398.6	40398.7	40398.6	40398.7	40398.6	40398.7	40398.6	40398.7	40398.6	40398.7	40398.6	40398.7	40398.6	40398.7	40398.6	40398.7	40398.6	40398.7	40398.6	40398.7	40398.6	40398.6	40398.6	40398.6	40398.6	40398.6	40398.6	40398.7	40398.6	40398.6	40398.6	40398.7	40398.6	40398.6	40398.6	40398.7	40398.6	40398.6	40398.6
	40398.6	40398.7	40398.6	40398.7	40398.6	40398.7	40398.6	40398.7	40398.6	40398.7	40398.6	40398.7	40398.6	40398.7	40398.6	40398.7	40398.6	40398.7	40398.6	40398.7	40398.6	40398.7	40398.6	40398.7	40398.6	40398.7	40398.6	40398.7	40398.6	40398.7	40398.6	40398.6	40398.6	40398.7	40398.6	40398.7	40398.6	40398.7	40398.6	40398.6	40398.6	40398.6	40398.6	40398.6	40398.6	40398.7	40398.6	40398.6	40398.6
	40398.6	40398.6	40398.6	40398.7	40398.6	40398.7	40398.6	40398.7	40398.6	40398.7	40398.6	40398.7	40398.6	40398.7	40398.6	40398.7	40398.6	40398.7	40398.6	40398.7	40398.6	40398.7	40398.6	40398.7	40398.6	40398.7	40398.6	40398.7	40398.6	40398.7	40398.6	40398.6	40398.6	40398.7	40398.6	40398.7	40398.6	40398.7	40398.6	40398.7	40398.6	40398.6	40398.6	40398.6	40398.6	40398.7	40398.6	40398.6	40398.6
	40398.6	40398.7	40398.6	40398.7	40398.6	40398.7	40398.6	40398.7	40398.6	40398.7	40398.6	40398.7	40398.6	40398.7	40398.6	40398.7	40398.6	40398.7	40398.6	40398.7	40398.6	40398.7	40398.6	40398.7	40398.6	40398.7	40398.6	40398.7	40398.6	40398.7	40398.6	40398.7	40398.6	40398.6	40398.6	40398.7	40398.6	40398.7	40398.6	40398.6	40398.6	40398.6	40398.6	40398.6	40398.6	40398.7	40398.6	40398.6	40398.6
	40398.6	40398.7	40398.6	40398.7	40398.6	40398.7	40398.6	40398.7	40398.6	40398.7	40398.6	40398.7	40398.6	40398.7	40398.6	40398.7	40398.6	40398.7	40398.6	40398.7	40398.6	40398.7	40398.6	40398.6	40398.6	40398.7	40398.6	40398.7	40398.6	40398.7	40398.6	40398.7	40398.6	40398.6	40398.6	40398.7	40398.6	40398.6	40398.6	40398.6	40398.6	40398.6	40398.6	40398.6	40398.6	40398.7	40398.6	40398.7	40398.6
	40398.6	40398.7	40398.6	40398.7	40398.6	40398.7	40398.6	40398.7	40398.6	40398.7	40398.6	40398.7	40398.6	40398.7	40398.6	40398.7	40398.6	40398.7	40398.6	40398.7	40398.6	40398.7	40398.6	40398.7	40398.6	40398.7	40398.6	40398.7	40398.6	40398.7	40398.6	40398.6	40398.6	40398.6	40398.6	40398.7	40398.6	40398.6	40398.6	40398.6	40398.6	40398.6	40398.6	40398.6	40398.6	40398.6	40398.6	40398.7	40398.6
	40398.6	40398.7	40398.6	40398.7	40398.6	40398.7	40398.6	40398.7	40398.6	40398.7	40398.6	40398.7	40398.6	40398.7	40398.6	40398.7	40398.6	40398.7	40398.6	40398.7	40398.6	40398.7	40398.6	40398.7	40398.6	40398.7	40398.6	40398.7	40398.6	40398.7	40398.6	40398.7	40398.6	40398.7	40398.6	40398.7	40398.6	40398.6	40398.6	40398.6	40398.6	40398.6	40398.6	40398.7	40398.6	40398.6	40398.6	40398.6	40398.6
	40398.6	40398.7	40398.6	40398.7	40398.6	40398.7	40398.6	40398.7	40398.6	40398.7	40398.6	40398.7	40398.6	40398.7	40398.6	40398.7	40398.6	40398.7	40398.6	40398.7	40398.6	40398.7	40398.6	40398.7	40398.6	40398.7	40398.6	40398.7	40398.6	40398.7	40398.6	40398.7	40398.6	40398.7	40398.6	40398.7	40398.6	40398.7	40398.6	40398.7	40398.6	40398.6	40398.6	40398.7	40398.6	40398.7	40398.6	40398.6	40398.6
	40398.6	40398.7	40398.6	40398.7	40398.6	40398.7	40398.6	40398.7	40398.6	40398.7	40398.6	40398.7	40398.6	40398.7	40398.6	40398.7	40398.6	40398.7	40398.6	40398.7	40398.6	40398.7	40398.6	40398.7	40398.6	40398.7	40398.6	40398.7	40398.6	40398.7	40398.6	40398.7	40398.6	40398.7	40398.6	40398.6	40398.6	40398.7	40398.6	40398.7	40398.6	40398.7	40398.6	40398.7	40398.6	40398.6	40398.6	40398.6	40398.6
	40398.6	40398.7	40398.6	40398.7	40398.6	40398.7	40398.6	40398.7	40398.6	40398.7	40398.6	40398.7	40398.6	40398.7	40398.6	40398.7	40398.6	40398.7	40398.6	40398.7	40398.6	40398.7	40398.6	40398.7	40398.6	40398.7	40398.6	40398.7	40398.6	40398.7	40398.6	40398.7	40398.6	40398.7	40398.6	40398.7	40398.6	40398.7	40398.6	40398.7	40398.6	40398.6	40398.6	40398.7	40398.6	40398.6	40398.6	40398.7	40398.6
	40398.6	40398.7	40398.6	40398.7	40398.6	40398.7	40398.6	40398.7	40398.6	40398.7	40398.6	40398.7	40398.6	40398.7	40398.6	40398.7	40398.6	40398.7	40398.6	40398.7	40398.6	40398.7	40398.6	40398.7	40398.6	40398.7	40398.6	40398.7	40398.6	40398.7	40398.6	40398.7	40398.6	40398.7	40398.6	40398.7	40398.6	40398.7	40398.6	40398.7	40398.6	40398.6	40398.6	40398.7	40398.6	40398.6	40398.6	40398.7	40398.6
	40398.6	40398.7	40398.6	40398.7	40398.6	40398.7	40398.6	40398.7	40398.6	40398.7	40398.6	40398.7	40398.6	40398.7	40398.6	40398.7	40398.6	40398.7	40398.6	40398.7	40398.6	40398.7	40398.6	40398.7	40398.6	40398.7	40398.6	40398.7	40398.6	40398.7	40398.6	40398.7	40398.6	40398.7	40398.6	40398.6	40398.6	40398.6	40398.6	40398.6	40398.6	40398.6	40398.6	40398.7	40398.6	40398.6	40398.6	40398.7	40398.6
	40398.6	40398.7	40398.6	40398.7	40398.6	40398.7	40398.6	40398.7	40398.6	40398.7	40398.6	40398.7	40398.6	40398.7	40398.6	40398.7	40398.6	40398.7	40398.6	40398.7	40398.6	40398.7	40398.6	40398.7	40398.6	40398.7	40398.6	40398.7	40398.6	40398.7	40398.6	40398.7	40398.6	40398.7	40398.6	40398.7	40398.6	40398.6	40398.6	40398.6	40398.6	40398.7	40398.6	40398.7	40398.6	40398.7	40398.6	40398.7	40398.6
	40398.6	40398.7	40398.6	40398.7	40398.6	40398.7	40398.6	40398.7	40398.6	40398.7	40398.6	40398.7	40398.6	40398.7	40398.6	40398.7	40398.6	40398.7	40398.6	40398.7	40398.6	40398.7	40398.6	40398.7	40398.6	40398.7	40398.6	40398.7	40398.6	40398.7	40398.6	40398.7	40398.6	40398.6	40398.6	40398.7	40398.6	40398.6	40398.6	40398.7	40398.6	40398.7	40398.6	40398.7	40398.6	40398.6	40398.6	40398.7	40398.6
	40398.6	40398.7	40398.6	40398.7	40398.6	40398.7	40398.6	40398.7	40398.6	40398.7	40398.6	40398.7	40398.6	40398.7	40398.6	40398.7	40398.6	40398.7	40398.6	40398.7	40398.6	40398.7	40398.6	40398.7	40398.6	40398.7	40398.6	40398.7	40398.6	40398.7	40398.6	40398.7	40398.6	40398.6	40398.6	40398.7	40398.6	40398.7	40398.6	40398.7	40398.6	40398.7	40398.6	40398.7	40398.6	40398.6	40398.6	40398.6	40398.6
	40398.6	40398.7	40398.6	40398.7	40398.6	40398.7	40398.6	40398.7	40398.6	40398.7	40398.6	40398.7	40398.6	40398.7	40398.6	40398.7	40398.6	40398.7	40398.6	40398.7	40398.6	40398.7	40398.6	40398.7	40398.6	40398.7	40398.6	40398.7	40398.6	40398.7	40398.6	40398.6	40398.6	40398.6	40398.6	40398.7	40398.6	40398.7	40398.6	40398.6	40398.6	40398.7	40398.6	40398.7	40398.6	40398.7	40398.6	40398.6	40398.6
	40398.6	40398.7	40398.6	40398.7	40398.6	40398.6	40398.6	40398.7	40398.6	40398.7	40398.6	40398.7	40398.6	40398.7	40398.6	40398.7	40398.6	40398.7	40398.6	40398.7	40398.6	40398.7	40398.6	40398.7	40398.6	40398.7	40398.6	40398.7	40398.6	40398.6	40398.6	40398.7	40398.6	40398.7	40398.6	40398.7	40398.6	40398.6	40398.6	40398.6	40398.6	40398.6	40398.6	40398.7	40398.6	40398.7	40398.6	40398.6	40398.6
	40398.6	40398.7	40398.6	40398.7	40398.6	40398.7	40398.6	40398.7	40398.6	40398.7	40398.6	40398.7	40398.6	40398.7	40398.6	40398.7	40398.6	40398.7	40398.6	40398.7	40398.6	40398.7	40398.6	40398.7	40398.6	40398.7	40398.6	40398.7	40398.6	40398.7	40398.6	40398.6	40398.6	40398.7	40398.6	40398.7	40398.6	40398.7	40398.6	40398.6	40398.6	40398.7	40398.6	40398.6	40398.6	40398.6	40398.6	40398.6	40398.6
	40398.6	40398.7	40398.6	40398.7	40398.6	40398.7	40398.6	40398.7	40398.6	40398.7	40398.6	40398.7	40398.6	40398.7	40398.6	40398.7	40398.6	40398.7	40398.6	40398.7	40398.6	40398.7	40398.6	40398.7	40398.6	40398.7	40398.6	40398.7	40398.6	40398.7	40398.6	40398.6	40398.6	40398.7	40398.6	40398.6	40398.6	40398.7	40398.6	40398.7	40398.6	40398.7	40398.6	40398.6	40398.6	40398.6	40398.6	40398.6	40398.6
	40398.6	40398.7	40398.6	40398.7	40398.6	40398.7	40398.6	40398.7	40398.6	40398.7	40398.6	40398.7	40398.6	40398.7	40398.6	40398.7	40398.6	40398.7	40398.6	40398.7	40398.6	40398.7	40398.6	40398.7	40398.6	40398.7	40398.6	40398.7	40398.6	40398.7	40398.6	40398.6	40398.6	40398.7	40398.6	40398.6	40398.6	40398.7	40398.6	40398.6	40398.6	40398.6	40398.6	40398.6	40398.6	40398.7	40398.6	40398.7	40398.6
	40398.6	40398.7	40398.6	40398.7	40398.6	40398.7	40398.6	40398.7	40398.6	40398.7	40398.6	40398.7	40398.6	40398.7	40398.6	40398.7	40398.6	40398.7	40398.6	40398.7	40398.6	40398.7	40398.6	40398.7	40398.6	40398.7	40398.6	40398.7	40398.6	40398.7	40398.6	40398.7	40398.6	40398.6	40398.6	40398.6	40398.6	40398.7	40398.6	40398.7	40398.6	40398.6	40398.6	40398.7	40398.6	40398.7	40398.6	40398.7	40398.6
	40398.6	40398.7	40398.6	40398.7	40398.6	40398.7	40398.6	40398.7	40398.6	40398.7	40398.6	40398.7	40398.6	40398.7	40398.6	40398.7	40398.6	40398.7	40398.6	40398.7	40398.6	40398.7	40398.6	40398.6	40398.6	40398.7	40398.6	40398.7	40398.6	40398.7	40398.6	40398.7	40398.6	40398.7	40398.6	40398.6	40398.6	40398.7	40398.6	40398.7	40398.6	40398.6	40398.6	40398.6	40398.6	40398.7	40398.6	40398.6	40398.6
	40398.6	40398.7	40398.6	40398.7	40398.6	40398.7	40398.6	40398.7	40398.6	40398.7	40398.6	40398.7	40398.6	40398.7	40398.6	40398.7	40398.6	40398.7	40398.6	40398.7	40398.6	40398.7	40398.6	40398.6	40398.6	40398.7	40398.6	40398.7	40398.6	40398.7	40398.6	40398.7	40398.6	40398.7	40398.6	40398.6	40398.6	40398.7	40398.6	40398.6	40398.6	40398.6	40398.6	40398.6	40398.6	40398.6	40398.6	40398.6	40398.6
	40398.6	40398.7	40398.6	40398.7	40398.6	40398.7	40398.6	40398.7	40398.6	40398.7	40398.6	40398.7	40398.6	40398.7	40398.6	40398.7	40398.6	40398.7	40398.6	40398.7	40398.6	40398.7	40398.6	40398.6	40398.6	40398.7	40398.6	40398.7	40398.6	40398.7	40398.6	40398.7	40398.6	40398.7	40398.6	40398.6	40398.6	40398.7	40398.6	40398.7	40398.6	40398.6	40398.6	40398.6	40398.6	40398.7	40398.6	40398.6	40398.6
	40398.6	40398.7	40398.6	40398.7	40398.6	40398.7	40398.6	40398.7	40398.6	40398.7	40398.6	40398.7	40398.6	40398.7	40398.6	40398.7	40398.6	40398.7	40398.6	40398.7	40398.6	40398.7	40398.6	40398.7	40398.6	40398.7	40398.6	40398.7	40398.6	40398.6	40398.6	40398.7	40398.6	40398.6	40398.6	40398.6	40398.6	40398.6	40398.6	40398.7	40398.6	40398.6	40398.6	40398.6	40398.6	40398.7	40398.6	40398.6	40398.6
	40398.6	40398.7	40398.6	40398.7	40398.6	40398.7	40398.6	40398.7	40398.6	40398.7	40398.6	40398.7	40398.6	40398.7	40398.6	40398.7	40398.6	40398.7	40398.6	40398.7	40398.6	40398.7	40398.6	40398.7	40398.6	40398.7	40398.6	40398.7	40398.6	40398.7	40398.6	40398.7	40398.6	40398.6	40398.6	40398.6	40398.6	40398.7	40398.6	40398.6	40398.6	40398.6	40398.6	40398.6	40398.6	40398.7	40398.6	40398.6	40398.6
	40398.6	40398.7	40398.6	40398.7	40398.6	40398.7	40398.6	40398.7	40398.6	40398.7	40398.6	40398.7	40398.6	40398.7	40398.6	40398.7	40398.6	40398.7	40398.6	40398.7	40398.6	40398.7	40398.6	40398.7	40398.6	40398.7	40398.6	40398.7	40398.6	40398.6	40398.6	40398.6	40398.6	40398.7	40398.6	40398.6	40398.6	40398.7	40398.6	40398.6	40398.6	40398.6	40398.6	40398.7	40398.6	40398.7	40398.6	40398.6	40398.6
	40398.6	40398.7	40398.6	40398.7	40398.6	40398.7	40398.6	40398.7	40398.6	40398.7	40398.6	40398.6	40398.6	40398.7	40398.6	40398.7	40398.6	40398.7	40398.6	40398.7	40398.6	40398.7	40398.6	40398.7	40398.6	40398.7	40398.6	40398.7	40398.6	40398.7	40398.6	40398.7	40398.6	40398.7	40398.6	40398.7	40398.6	40398.7	40398.6	40398.6	40398.6	40398.6	40398.6	40398.7	40398.6	40398.6	40398.6	40398.6	40398.6
	40398.6	40398.7	40398.6	40398.7	40398.6	40398.7	40398.6	40398.7	40398.6	40398.7	40398.6	40398.7	40398.6	40398.7	40398.6	40398.7	40398.6	40398.7	40398.6	40398.7	40398.6	40398.7	40398.6	40398.7	40398.6	40398.7	40398.6	40398.7	40398.6	40398.7	40398.6	40398.7	40398.6	40398.7	40398.6	40398.7	40398.6	40398.7	40398.6	40398.7	40398.6	40398.6	40398.6	40398.6	40398.6	40398.6	40398.6	40398.7	40398.6
	40398.6	40398.7	40398.6	40398.7	40398.6	40398.7	40398.6	40398.7	40398.6	40398.7	40398.6	40398.7	40398.6	40398.7	40398.6	40398.7	40398.6	40398.7	40398.6	40398.7	40398.6	40398.7	40398.6	40398.7	40398.6	40398.7	40398.6	40398.7	40398.6	40398.7	40398.6	40398.7	40398.6	40398.6	40398.6	40398.7	40398.6	40398.7	40398.6	40398.7	40398.6	40398.6	40398.6	40398.6	40398.6	40398.6	40398.6	40398.7	40398.6
	40398.6	40398.7	40398.6	40398.7	40398.6	40398.7	40398.6	40398.7	40398.6	40398.7	40398.6	40398.7	40398.6	40398.7	40398.6	40398.7	40398.6	40398.7	40398.6	40398.7	40398.6	40398.6	40398.6	40398.7	40398.6	40398.7	40398.6	40398.7	40398.6	40398.7	40398.6	40398.7	40398.6	40398.6	40398.6	40398.7	40398.6	40398.7	40398.6	40398.7	40398.6	40398.6	40398.6	40398.6	40398.6	40398.7	40398.6	40398.7	40398.6
	40398.6	40398.7	40398.6	40398.7	40398.6	40398.7	40398.6	40398.7	40398.6	40398.7	40398.6	40398.7	40398.6	40398.7	40398.6	40398.7	40398.6	40398.7	40398.6	40398.7	40398.6	40398.7	40398.6	40398.7	40398.6	40398.7	40398.6	40398.7	40398.6	40398.7	40398.6	40398.6	40398.6	40398.6	40398.6	40398.7	40398.6	40398.7	40398.6	40398.7	40398.6	40398.6	40398.6	40398.6	40398.6	40398.7	40398.6	40398.6	40398.6
	40398.6	40398.7	40398.6	40398.7	40398.6	40398.7	40398.6	40398.7	40398.6	40398.7	40398.6	40398.7	40398.6	40398.7	40398.6	40398.7	40398.6	40398.7	40398.6	40398.7	40398.6	40398.7	40398.6	40398.7	40398.6	40398.7	40398.6	40398.7	40398.6	40398.7	40398.6	40398.6	40398.6	40398.6	40398.6	40398.7	40398.6	40398.7	40398.6	40398.7	40398.6	40398.7	40398.6	40398.6	40398.6	40398.7	40398.6	40398.6	40398.6
	40398.6	40398.7	40398.6	40398.7	40398.6	40398.7	40398.6	40398.7	40398.6	40398.7	40398.6	40398.7	40398.6	40398.7	40398.6	40398.7	40398.6	40398.7	40398.6	40398.7	40398.6	40398.7	40398.6	40398.7	40398.6	40398.7	40398.6	40398.7	40398.6	40398.7	40398.6	40398.7	40398.6	40398.7	40398.6	40398.7	40398.6	40398.7	40398.6	40398.7	40398.6	40398.7	40398.6	40398.6	40398.6	40398.7	40398.6	40398.7	40398.6
	40398.6	40398.7	40398.6	40398.7	40398.6	40398.7	40398.6	40398.7	40398.6	40398.7	40398.6	40398.7	40398.6	40398.7	40398.6	40398.7	40398.6	40398.7	40398.6	40398.7	40398.6	40398.7	40398.6	40398.7	40398.6	40398.7	40398.6	40398.7	40398.6	40398.7	40398.6	40398.7	40398.6	40398.6	40398.6	40398.6	40398.6	40398.7	40398.6	40398.6	40398.6	40398.7	40398.6	40398.7	40398.6	40398.7	40398.6	40398.6	40398.6
	40398.6	40398.7	40398.6	40398.7	40398.6	40398.7	40398.6	40398.7	40398.6	40398.7	40398.6	40398.7	40398.6	40398.7	40398.6	40398.7	40398.6	40398.7	40398.6	40398.7	40398.6	40398.7	40398.6	40398.7	40398.6	40398.7	40398.6	40398.7	40398.6	40398.7	40398.6	40398.7	40398.6	40398.6	40398.6	40398.6	40398.6	40398.7	40398.6	40398.6	40398.6	40398.7	40398.6	40398.7	40398.6	40398.7	40398.6	40398.7	40398.6
	40398.6	40398.7	40398.6	40398.7	40398.6	40398.7	40398.6	40398.7	40398.6	40398.7	40398.6	40398.7	40398.6	40398.7	40398.6	40398.7	40398.6	40398.7	40398.6	40398.7	40398.6	40398.7	40398.6	40398.7	40398.6	40398.7	40398.6	40398.7	40398.6	40398.7	40398.6	40398.6	40398.6	40398.7	40398.6	40398.6	40398.6	40398.6	40398.6	40398.7	40398.6	40398.6	40398.6	40398.6	40398.6	40398.7	40398.6	40398.7	40398.6
	40398.6	40398.7	40398.6	40398.7	40398.6	40398.7	40398.6	40398.7	40398.6	40398.7	40398.6	40398.7	40398.6	40398.7	40398.6	40398.7	40398.6	40398.7	40398.6	40398.7	40398.6	40398.7	40398.6	40398.7	40398.6	40398.7	40398.6	40398.7	40398.6	40398.7	40398.6	40398.6	40398.6	40398.7	40398.6	40398.7	40398.6	40398.7	40398.6	40398.7	40398.6	40398.6	40398.6	40398.7	40398.6	40398.6	40398.6	40398.7	40398.6
	40398.6	40398.7	40398.6	40398.7	40398.6	40398.7	40398.6	40398.7	40398.6	40398.7	40398.6	40398.7	40398.6	40398.7	40398.6	40398.7	40398.6	40398.7	40398.6	40398.7	40398.6	40398.7	40398.6	40398.7	40398.6	40398.7	40398.6	40398.7	40398.6	40398.7	40398.6	40398.7	40398.6	40398.7	40398.6	40398.7	40398.6	40398.7	40398.6	40398.6	40398.6	40398.6	40398.6	40398.7	40398.6	40398.6	40398.6	40398.6	40398.6
	40398.6	40398.7	40398.6	40398.7	40398.6	40398.7	40398.6	40398.7	40398.6	40398.7	40398.6	40398.7	40398.6	40398.7	40398.6	40398.7	40398.6	40398.7	40398.6	40398.7	40398.6	40398.7	40398.6	40398.7	40398.6	40398.7	40398.6	40398.7	40398.6	40398.7	40398.6	40398.6	40398.6	40398.6	40398.6	40398.6	40398.6	40398.7	40398.6	40398.7	40398.6	40398.7	40398.6	40398.7	40398.6	40398.6	40398.6	40398.6	40398.6
	40398.6	40398.7	40398.6	40398.7	40398.6	40398.7	40398.6	40398.7	40398.6	40398.7	40398.6	40398.7	40398.6	40398.7	40398.6	40398.7	40398.6	40398.7	40398.6	40398.7	40398.6	40398.7	40398.6	40398.7	40398.6	40398.7	40398.6	40398.7	40398.6	40398.7	40398.6	40398.6	40398.6	40398.7	40398.6	40398.6	40398.6	40398.7	40398.6	40398.6	40398.6	40398.7	40398.6	40398.6	40398.6	40398.6	40398.6	40398.6	40398.6
	40398.6	40398.7	40398.6	40398.6	40398.6	40398.7	40398.6	40398.7	40398.6	40398.7	40398.6	40398.7	40398.6	40398.7	40398.6	40398.7	40398.6	40398.7	40398.6	40398.7	40398.6	40398.7	40398.6	40398.7	40398.6	40398.7	40398.6	40398.7	40398.6	40398.7	40398.6	40398.7	40398.6	40398.7	40398.6	40398.7	40398.6	40398.6	40398.6	40398.6	40398.6	40398.7	40398.6	40398.6	40398.6	40398.6	40398.6	40398.6	40398.6
	40398.6	40398.7	40398.6	40398.7	40398.6	40398.7	40398.6	40398.7	40398.6	40398.7	40398.6	40398.7	40398.6	40398.7	40398.6	40398.7	40398.6	40398.7	40398.6	40398.7	40398.6	40398.7	40398.6	40398.7	40398.6	40398.7	40398.6	40398.7	40398.6	40398.7	40398.6	40398.7	40398.6	40398.6	40398.6	40398.7	40398.6	40398.7	40398.6	40398.6	40398.6	40398.6	40398.6	40398.6	40398.6	40398.7	40398.6	40398.6	40398.6
	40398.6	40398.7	40398.6	40398.7	40398.6	40398.7	40398.6	40398.7	40398.6	40398.7	40398.6	40398.7	40398.6	40398.7	40398.6	40398.7	40398.6	40398.7	40398.6	40398.7	40398.6	40398.7	40398.6	40398.7	40398.6	40398.6	40398.6	40398.7	40398.6	40398.7	40398.6	40398.7	40398.6	40398.7	40398.6	40398.7	40398.6	40398.7	40398.6	40398.6	40398.6	40398.7	40398.6	40398.6	40398.6	40398.6	40398.6	40398.6	40398.6
	40398.6	40398.7	40398.6	40398.7	40398.6	40398.7	40398.6	40398.7	40398.6	40398.7	40398.6	40398.7	40398.6	40398.7	40398.6	40398.7	40398.6	40398.7	40398.6	40398.7	40398.6	40398.7	40398.6	40398.7	40398.6	40398.7	40398.6	40398.7	40398.6	40398.7	40398.6	40398.6	40398.6	40398.7	40398.6	40398.7	40398.6	40398.7	40398.6	40398.7	40398.6	40398.7	40398.6	40398.7	40398.6	40398.6	40398.6	40398.7	40398.6
	40398.6	40398.7	40398.6	40398.7	40398.6	40398.7	40398.6	40398.7	40398.6	40398.7	40398.6	40398.7	40398.6	40398.7	40398.6	40398.7	40398.6	40398.7	40398.6	40398.7	40398.6	40398.7	40398.6	40398.7	40398.6	40398.7	40398.6	40398.7	40398.6	40398.7	40398.6	40398.7	40398.6	40398.7	40398.6	40398.7	40398.6	40398.7	40398.6	40398.6	40398.6	40398.6	40398.6	40398.7	40398.6	40398.6	40398.6	40398.7	40398.6
	40398.6	40398.7	40398.6	40398.7	40398.6	40398.7	40398.6	40398.7	40398.6	40398.7	40398.6	40398.7	40398.6	40398.7	40398.6	40398.7	40398.6	40398.7	40398.6	40398.7	40398.6	40398.7	40398.6	40398.6	40398.6	40398.7	40398.6	40398.7	40398.6	40398.7	40398.6	40398.7	40398.6	40398.7	40398.6	40398.7	40398.6	40398.6	40398.6	40398.7	40398.6	40398.7	40398.6	40398.6	40398.6	40398.6	40398.6	40398.6	40398.6
	40398.6	40398.7	40398.6	40398.7	40398.6	40398.7	40398.6	40398.7	40398.6	40398.7	40398.6	40398.7	40398.6	40398.7	40398.6	40398.7	40398.6	40398.7	40398.6	40398.7	40398.6	40398.7	40398.6	40398.6	40398.6	40398.7	40398.6	40398.7	40398.6	40398.7	40398.6	40398.6	40398.6	40398.7	40398.6	40398.7	40398.6	40398.6	40398.6	40398.6	40398.6	40398.7	40398.6	40398.6	40398.6	40398.7	40398.6	40398.6	40398.6
	40398.6	40398.7	40398.6	40398.7	40398.6	40398.7	40398.6	40398.7	40398.6	40398.7	40398.6	40398.7	40398.6	40398.7	40398.6	40398.7	40398.6	40398.7	40398.6	40398.7	40398.6	40398.7	40398.6	40398.7	40398.6	40398.7	40398.6	40398.7	40398.6	40398.7	40398.6	40398.6	40398.6	40398.6	40398.6	40398.7	40398.6	40398.7	40398.6	40398.6	40398.6	40398.7	40398.6	40398.6	40398.6	40398.7	40398.6	40398.6	40398.6
	40398.6	40398.7	40398.6	40398.7	40398.6	40398.7	40398.6	40398.7	40398.6	40398.7	40398.6	40398.7	40398.6	40398.7	40398.6	40398.7	40398.6	40398.7	40398.6	40398.7	40398.6	40398.7	40398.6	40398.7	40398.6	40398.7	40398.6	40398.7	40398.6	40398.7	40398.6	40398.6	40398.6	40398.6	40398.6	40398.7	40398.6	40398.7	40398.6	40398.6	40398.6	40398.6	40398.6	40398.6	40398.6	40398.7	40398.6	40398.6	40398.6
	40398.6	40398.7	40398.6	40398.7	40398.6	40398.7	40398.6	40398.7	40398.6	40398.7	40398.6	40398.7	40398.6	40398.7	40398.6	40398.7	40398.6	40398.7	40398.6	40398.7	40398.6	40398.7	40398.6	40398.7	40398.6	40398.7	40398.6	40398.7	40398.6	40398.7	40398.6	40398.7	40398.6	40398.6	40398.6	40398.7	40398.6	40398.7	40398.6	40398.7	40398.6	40398.6	40398.6	40398.6	40398.6	40398.7	40398.6	40398.6	40398.6
	40398.6	40398.7	40398.6	40398.7	40398.6	40398.7	40398.6	40398.7	40398.6	40398.7	40398.6	40398.7	40398.6	40398.7	40398.6	40398.7	40398.6	40398.7	40398.6	40398.7	40398.6	40398.7	40398.6	40398.7	40398.6	40398.7	40398.6	40398.7	40398.6	40398.6	40398.6	40398.7	40398.6	40398.7	40398.6	40398.7	40398.6	40398.7	40398.6	40398.7	40398.6	40398.6	40398.6	40398.7	40398.6	40398.7	40398.6	40398.7	40398.6
	40398.6	40398.7	40398.6	40398.7	40398.6	40398.7	40398.6	40398.7	40398.6	40398.7	40398.6	40398.7	40398.6	40398.7	40398.6	40398.7	40398.6	40398.7	40398.6	40398.7	40398.6	40398.7	40398.6	40398.7	40398.6	40398.7	40398.6	40398.7	40398.6	40398.7	40398.6	40398.6	40398.6	40398.7	40398.6	40398.7	40398.6	40398.7	40398.6	40398.7	40398.6	40398.6	40398.6	40398.7	40398.6	40398.7	40398.6	40398.7	40398.6
	40398.6	40398.7	40398.6	40398.7	40398.6	40398.7	40398.6	40398.7	40398.6	40398.7	40398.6	40398.7	40398.6	40398.7	40398.6	40398.7	40398.6	40398.7	40398.6	40398.7	40398.6	40398.7	40398.6	40398.7	40398.6	40398.7	40398.6	40398.7	40398.6	40398.7	40398.6	40398.7	40398.6	40398.6	40398.6	40398.7	40398.6	40398.6	40398.6	40398.7	40398.6	40398.6	40398.6	40398.7	40398.6	40398.6	40398.6	40398.6	40398.6
	40398.6	40398.7	40398.6	40398.7	40398.6	40398.7	40398.6	40398.7	40398.6	40398.7	40398.6	40398.7	40398.6	40398.7	40398.6	40398.7	40398.6	40398.7	40398.6	40398.7	40398.6	40398.7	40398.6	40398.7	40398.6	40398.7	40398.6	40398.7	40398.6	40398.7	40398.6	40398.7	40398.6	40398.6	40398.6	40398.7	40398.6	40398.6	40398.6	40398.7	40398.6	40398.6	40398.6	40398.7	40398.6	40398.6	40398.6	40398.6	40398.6
	40398.6	40398.7	40398.6	40398.7	40398.6	40398.6	40398.6	40398.7	40398.6	40398.7	40398.6	40398.7	40398.6	40398.7	40398.6	40398.7	40398.6	40398.7	40398.6	40398.7	40398.6	40398.7	40398.6	40398.7	40398.6	40398.7	40398.6	40398.7	40398.6	40398.7	40398.6	40398.7	40398.6	40398.6	40398.6	40398.6	40398.6	40398.6	40398.6	40398.7	40398.6	40398.6	40398.6	40398.7	40398.6	40398.6	40398.6	40398.6	40398.6
	40398.6	40398.7	40398.6	40398.7	40398.6	40398.7	40398.6	40398.7	40398.6	40398.7	40398.6	40398.7	40398.6	40398.7	40398.6	40398.7	40398.6	40398.7	40398.6	40398.7	40398.6	40398.7	40398.6	40398.7	40398.6	40398.7	40398.6	40398.7	40398.6	40398.7	40398.6	40398.7	40398.6	40398.7	40398.6	40398.6	40398.6	40398.6	40398.6	40398.6	40398.6	40398.7	40398.6	40398.6	40398.6	40398.7	40398.6	40398.6	40398.6
	40398.6	40398.7	40398.6	40398.7	40398.6	40398.7	40398.6	40398.7	40398.6	40398.7	40398.6	40398.7	40398.6	40398.7	40398.6	40398.7	40398.6	40398.7	40398.6	40398.7	40398.6	40398.7	40398.6	40398.7	40398.6	40398.7	40398.6	40398.7	40398.6	40398.6	40398.6	40398.6	40398.6	40398.7	40398.6	40398.6	40398.6	40398.7	40398.6	40398.6	40398.6	40398.7	40398.6	40398.6	40398.6	40398.7	40398.6	40398.6	40398.6
	40398.6	40398.7	40398.6	40398.7	40398.6	40398.7	40398.6	40398.7	40398.6	40398.7	40398.6	40398.7	40398.6	40398.7	40398.6	40398.7	40398.6	40398.7	40398.6	40398.7	40398.6	40398.7	40398.6	40398.7	40398.6	40398.7	40398.6	40398.7	40398.6	40398.6	40398.6	40398.7	40398.6	40398.7	40398.6	40398.7	40398.6	40398.7	40398.6	40398.6	40398.6	40398.6	40398.6	40398.6	40398.6	40398.6	40398.6	40398.7	40398.6
	40398.6	40398.7	40398.6	40398.7	40398.6	40398.7	40398.6	40398.7	40398.6	40398.7	40398.6	40398.7	40398.6	40398.7	40398.6	40398.7	40398.6	40398.7	40398.6	40398.7	40398.6	40398.7	40398.6	40398.7	40398.6	40398.7	40398.6	40398.7	40398.6	40398.7	40398.6	40398.7	40398.6	40398.7	40398.6	40398.7	40398.6	40398.6	40398.6	40398.6	40398.6	40398.6	40398.6	40398.7	40398.6	40398.7	40398.6	40398.7	40398.6
	40398.6	40398.7	40398.6	40398.7	40398.6	40398.7	40398.6	40398.7	40398.6	40398.7	40398.6	40398.7	40398.6	40398.7	40398.6	40398.7	40398.6	40398.7	40398.6	40398.7	40398.6	40398.7	40398.6	40398.6	40398.6	40398.7	40398.6	40398.7	40398.6	40398.7	40398.6	40398.6	40398.6	40398.7	40398.6	40398.6	40398.6	40398.7	40398.6	40398.7	40398.6	40398.6	40398.6	40398.6	40398.6	40398.7	40398.6	40398.7	40398.6
	40398.6	40398.7	40398.6	40398.7	40398.6	40398.7	40398.6	40398.7	40398.6	40398.7	40398.6	40398.7	40398.6	40398.7	40398.6	40398.7	40398.6	40398.7	40398.6	40398.7	40398.6	40398.7	40398.6	40398.6	40398.6	40398.7	40398.6	40398.7	40398.6	40398.7	40398.6	40398.6	40398.6	40398.7	40398.6	40398.6	40398.6	40398.7	40398.6	40398.7	40398.6	40398.6	40398.6	40398.6	40398.6	40398.6	40398.6	40398.7	40398.6
	40398.6	40398.7	40398.6	40398.7	40398.6	40398.7	40398.6	40398.7	40398.6	40398.7	40398.6	40398.7	40398.6	40398.7	40398.6	40398.7	40398.6	40398.7	40398.6	40398.7	40398.6	40398.7	40398.6	40398.7	40398.6	40398.7	40398.6	40398.7	40398.6	40398.7	40398.6	40398.6	40398.6	40398.7	40398.6	40398.6	40398.6	40398.7	40398.6	40398.7	40398.6	40398.7	40398.6	40398.6	40398.6	40398.7	40398.6	40398.7	40398.6
	40398.6	40398.7	40398.6	40398.7	40398.6	40398.7	40398.6	40398.7	40398.6	40398.7	40398.6	40398.7	40398.6	40398.7	40398.6	40398.7	40398.6	40398.7	40398.6	40398.7	40398.6	40398.7	40398.6	40398.7	40398.6	40398.7	40398.6	40398.7	40398.6	40398.7	40398.6	40398.6	40398.6	40398.7	40398.6	40398.6	40398.6	40398.7	40398.6	40398.6	40398.6	40398.6	40398.6	40398.6	40398.6	40398.7	40398.6	40398.6	40398.6
	40398.6	40398.7	40398.6	40398.7	40398.6	40398.7	40398.6	40398.7	40398.6	40398.7	40398.6	40398.7	40398.6	40398.7	40398.6	40398.7	40398.6	40398.7	40398.6	40398.7	40398.6	40398.7	40398.6	40398.7	40398.6	40398.7	40398.6	40398.7	40398.6	40398.7	40398.6	40398.6	40398.6	40398.7	40398.6	40398.6	40398.6	40398.6	40398.6	40398.6	40398.6	40398.6	40398.6	40398.6	40398.6	40398.7	40398.6	40398.6	40398.6
	40398.6	40398.7	40398.6	40398.7	40398.6	40398.7	40398.6	40398.7	40398.6	40398.7	40398.6	40398.7	40398.6	40398.7	40398.6	40398.7	40398.6	40398.7	40398.6	40398.7	40398.6	40398.7	40398.6	40398.7	40398.6	40398.7	40398.6	40398.7	40398.6	40398.7	40398.6	40398.7	40398.6	40398.7	40398.6	40398.7	40398.6	40398.6	40398.6	40398.7	40398.6	40398.7	40398.6	40398.6	40398.6	40398.6	40398.6	40398.6	40398.6
	40398.6	40398.7	40398.6	40398.7	40398.6	40398.7	40398.6	40398.7	40398.6	40398.7	40398.6	40398.7	40398.6	40398.7	40398.6	40398.7	40398.6	40398.7	40398.6	40398.7	40398.6	40398.7	40398.6	40398.7	40398.6	40398.7	40398.6	40398.7	40398.6	40398.7	40398.6	40398.7	40398.6	40398.7	40398.6	40398.7	40398.6	40398.7	40398.6	40398.6	40398.6	40398.6	40398.6	40398.7	40398.6	40398.7	40398.6	40398.6	40398.6
	40398.6	40398.7	40398.6	40398.7	40398.6	40398.7	40398.6	40398.7	40398.6	40398.7	40398.6	40398.7	40398.6	40398.7	40398.6	40398.7	40398.6	40398.7	40398.6	40398.7	40398.6	40398.7	40398.6	40398.6	40398.6	40398.7	40398.6	40398.7	40398.6	40398.7	40398.6	40398.7	40398.6	40398.6	40398.6	40398.7	40398.6	40398.7	40398.6	40398.6	40398.6	40398.7	40398.6	40398.6	40398.6	40398.7	40398.6	40398.6	40398.6
	40398.6	40398.7	40398.6	40398.7	40398.6	40398.7	40398.6	40398.7	40398.6	40398.7	40398.6	40398.7	40398.6	40398.7	40398.6	40398.7	40398.6	40398.7	40398.6	40398.7	40398.6	40398.7	40398.6	40398.6	40398.6	40398.7	40398.6	40398.7	40398.6	40398.7	40398.6	40398.6	40398.6	40398.6	40398.6	40398.7	40398.6	40398.7	40398.6	40398.6	40398.6	40398.7	40398.6	40398.6	40398.6	40398.6	40398.6	40398.6	40398.6
	40398.6	40398.7	40398.6	40398.7	40398.6	40398.7	40398.6	40398.6	40398.6	40398.7	40398.6	40398.7	40398.6	40398.7	40398.6	40398.7	40398.6	40398.7	40398.6	40398.7	40398.6	40398.7	40398.6	40398.7	40398.6	40398.7	40398.6	40398.7	40398.6	40398.7	40398.6	40398.6	40398.6	40398.6	40398.6	40398.7	40398.6	40398.6	40398.6	40398.7	40398.6	40398.6	40398.6	40398.7	40398.6	40398.6	40398.6	40398.6	40398.6
	40398.6	40398.7	40398.6	40398.7	40398.6	40398.7	40398.6	40398.7	40398.6	40398.7	40398.6	40398.6	40398.6	40398.7	40398.6	40398.7	40398.6	40398.7	40398.6	40398.7	40398.6	40398.7	40398.6	40398.7	40398.6	40398.7	40398.6	40398.7	40398.6	40398.7	40398.6	40398.6	40398.6	40398.6	40398.6	40398.7	40398.6	40398.6	40398.6	40398.7	40398.6	40398.6	40398.6	40398.7	40398.6	40398.6	40398.6	40398.6	40398.6
	40398.6	40398.7	40398.6	40398.7	40398.6	40398.7	40398.6	40398.7	40398.6	40398.7	40398.6	40398.7	40398.6	40398.7	40398.6	40398.7	40398.6	40398.7	40398.6	40398.7	40398.6	40398.7	40398.6	40398.7	40398.6	40398.7	40398.6	40398.7	40398.6	40398.7	40398.6	40398.7	40398.6	40398.6	40398.6	40398.7	40398.6	40398.6	40398.6	40398.7	40398.6	40398.6	40398.6	40398.6	40398.6	40398.6	40398.6	40398.6	40398.6
	40398.6	40398.7	40398.6	40398.7	40398.6	40398.7	40398.6	40398.7	40398.6	40398.7	40398.6	40398.7	40398.6	40398.7	40398.6	40398.7	40398.6	40398.7	40398.6	40398.7	40398.6	40398.7	40398.6	40398.7	40398.6	40398.7	40398.6	40398.7	40398.6	40398.7	40398.6	40398.7	40398.6	40398.6	40398.6	40398.6	40398.6	40398.7	40398.6	40398.7	40398.6	40398.6	40398.6	40398.7	40398.6	40398.7	40398.6	40398.6	40398.6
	40398.6	40398.7	40398.6	40398.7	40398.6	40398.7	40398.6	40398.7	40398.6	40398.7	40398.6	40398.7	40398.6	40398.7	40398.6	40398.7	40398.6	40398.7	40398.6	40398.7	40398.6	40398.7	40398.6	40398.7	40398.6	40398.7	40398.6	40398.7	40398.6	40398.7	40398.6	40398.6	40398.6	40398.7	40398.6	40398.6	40398.6	40398.7	40398.6	40398.7	40398.6	40398.6	40398.6	40398.7	40398.6	40398.7	40398.6	40398.6	40398.6
	40398.6	40398.7	40398.6	40398.7	40398.6	40398.7	40398.6	40398.7	40398.6	40398.7	40398.6	40398.7	40398.6	40398.7	40398.6	40398.7	40398.6	40398.7	40398.6	40398.7	40398.6	40398.7	40398.6	40398.6	40398.6	40398.7	40398.6	40398.7	40398.6	40398.7	40398.6	40398.7	40398.6	40398.7	40398.6	40398.6	40398.6	40398.7	40398.6	40398.7	40398.6	40398.7	40398.6	40398.6	40398.6	40398.7	40398.6	40398.6	40398.6
	40398.6	40398.7	40398.6	40398.7	40398.6	40398.7	40398.6	40398.7	40398.6	40398.7	40398.6	40398.7	40398.6	40398.7	40398.6	40398.7	40398.6	40398.7	40398.6	40398.7	40398.6	40398.7	40398.6	40398.7	40398.6	40398.7	40398.6	40398.7	40398.6	40398.7	40398.6	40398.7	40398.6	40398.7	40398.6	40398.6	40398.6	40398.7	40398.6	40398.7	40398.6	40398.7	40398.6	40398.6	40398.6	40398.6	40398.6	40398.7	40398.6
	40398.6	40398.7	40398.6	40398.7	40398.6	40398.7	40398.6	40398.7	40398.6	40398.7	40398.6	40398.7	40398.6	40398.7	40398.6	40398.7	40398.6	40398.7	40398.6	40398.7	40398.6	40398.7	40398.6	40398.7	40398.6	40398.7	40398.6	40398.7	40398.6	40398.7	40398.6	40398.6	40398.6	40398.7	40398.6	40398.6	40398.6	40398.7	40398.6	40398.7	40398.6	40398.7	40398.6	40398.7	40398.6	40398.6	40398.6	40398.7	40398.6
	40398.6	40398.7	40398.6	40398.7	40398.6	40398.7	40398.6	40398.7	40398.6	40398.7	40398.6	40398.7	40398.6	40398.7	40398.6	40398.7	40398.6	40398.7	40398.6	40398.7	40398.6	40398.7	40398.6	40398.7	40398.6	40398.7	40398.6	40398.7	40398.6	40398.7	40398.6	40398.7	40398.6	40398.7	40398.6	40398.6	40398.6	40398.7	40398.6	40398.6	40398.6	40398.6	40398.6	40398.7	40398.6	40398.6	40398.6	40398.6	40398.6
	40398.6	40398.7	40398.6	40398.7	40398.6	40398.7	40398.6	40398.7	40398.6	40398.7	40398.6	40398.7	40398.6	40398.7	40398.6	40398.7	40398.6	40398.7	40398.6	40398.7	40398.6	40398.7	40398.6	40398.7	40398.6	40398.7	40398.6	40398.7	40398.6	40398.7	40398.6	40398.6	40398.6	40398.6	40398.6	40398.7	40398.6	40398.7	40398.6	40398.6	40398.6	40398.6	40398.6	40398.7	40398.6	40398.6	40398.6	40398.6	40398.6
	40398.6	40398.7	40398.6	40398.7	40398.6	40398.7	40398.6	40398.7	40398.6	40398.7	40398.6	40398.7	40398.6	40398.7	40398.6	40398.7	40398.6	40398.7	40398.6	40398.7	40398.6	40398.7	40398.6	40398.7	40398.6	40398.7	40398.6	40398.7	40398.6	40398.7	40398.6	40398.7	40398.6	40398.6	40398.6	40398.7	40398.6	40398.7	40398.6	40398.6	40398.6	40398.6	40398.6	40398.6	40398.6	40398.7	40398.6	40398.6	40398.6
	40398.6	40398.7	40398.6	40398.7	40398.6	40398.7	40398.6	40398.7	40398.6	40398.7	40398.6	40398.7	40398.6	40398.7	40398.6	40398.7	40398.6	40398.7	40398.6	40398.7	40398.6	40398.7	40398.6	40398.6	40398.6	40398.7	40398.6	40398.7	40398.6	40398.7	40398.6	40398.6	40398.6	40398.6	40398.6	40398.7	40398.6	40398.7	40398.6	40398.6	40398.6	40398.7	40398.6	40398.6	40398.6	40398.7	40398.6	40398.6	40398.6
	40398.6	40398.7	40398.6	40398.7	40398.6	40398.7	40398.6	40398.7	40398.6	40398.7	40398.6	40398.7	40398.6	40398.7	40398.6	40398.7	40398.6	40398.7	40398.6	40398.7	40398.6	40398.7	40398.6	40398.6	40398.6	40398.7	40398.6	40398.7	40398.6	40398.7	40398.6	40398.6	40398.6	40398.6	40398.6	40398.7	40398.6	40398.7	40398.6	40398.6	40398.6	40398.7	40398.6	40398.6	40398.6	40398.7	40398.6	40398.7	40398.6
	40398.6	40398.7	40398.6	40398.7	40398.6	40398.7	40398.6	40398.7	40398.6	40398.7	40398.6	40398.7	40398.6	40398.7	40398.6	40398.7	40398.6	40398.7	40398.6	40398.7	40398.6	40398.7	40398.6	40398.7	40398.6	40398.7	40398.6	40398.7	40398.6	40398.7	40398.6	40398.7	40398.6	40398.7	40398.6	40398.6	40398.6	40398.7	40398.6	40398.7	40398.6	40398.6	40398.6	40398.6	40398.6	40398.7	40398.6	40398.7	40398.6
	40398.6	40398.7	40398.6	40398.7	40398.6	40398.7	40398.6	40398.7	40398.6	40398.7	40398.6	40398.7	40398.6	40398.7	40398.6	40398.7	40398.6	40398.7	40398.6	40398.7	40398.6	40398.7	40398.6	40398.7	40398.6	40398.7	40398.6	40398.7	40398.6	40398.7	40398.6	40398.7	40398.6	40398.7	40398.6	40398.7	40398.6	40398.7	40398.6	40398.7	40398.6	40398.6	40398.6	40398.6	40398.6	40398.7	40398.6	40398.6	40398.6
	40398.6	40398.7	40398.6	40398.7	40398.6	40398.7	40398.6	40398.7	40398.6	40398.7	40398.6	40398.7	40398.6	40398.7	40398.6	40398.7	40398.6	40398.7	40398.6	40398.7	40398.6	40398.7	40398.6	40398.7	40398.6	40398.7	40398.6	40398.7	40398.6	40398.7	40398.6	40398.6	40398.6	40398.7	40398.6	40398.7	40398.6	40398.7	40398.6	40398.7	40398.6	40398.6	40398.6	40398.6	40398.6	40398.6	40398.6	40398.6	40398.6
	40398.6	40398.7	40398.6	40398.7	40398.6	40398.7	40398.6	40398.7	40398.6	40398.7	40398.6	40398.7	40398.6	40398.7	40398.6	40398.7	40398.6	40398.7	40398.6	40398.7	40398.6	40398.7	40398.6	40398.7	40398.6	40398.7	40398.6	40398.7	40398.6	40398.7	40398.6	40398.6	40398.6	40398.6	40398.6	40398.7	40398.6	40398.6	40398.6	40398.7	40398.6	40398.6	40398.6	40398.7	40398.6	40398.6	40398.6	40398.7	40398.6
	40398.6	40398.7	40398.6	40398.6	40398.6	40398.7	40398.6	40398.7	40398.6	40398.7	40398.6	40398.7	40398.6	40398.7	40398.6	40398.7	40398.6	40398.7	40398.6	40398.7	40398.6	40398.7	40398.6	40398.7	40398.6	40398.7	40398.6	40398.7	40398.6	40398.6	40398.6	40398.6	40398.6	40398.6	40398.6	40398.7	40398.6	40398.6	40398.6	40398.6	40398.6	40398.7	40398.6	40398.7	40398.6	40398.7	40398.6	40398.7	40398.6
	40398.6	40398.7	40398.6	40398.7	40398.6	40398.7	40398.6	40398.7	40398.6	40398.7	40398.6	40398.7	40398.6	40398.7	40398.6	40398.7	40398.6	40398.7	40398.6	40398.7	40398.6	40398.7	40398.6	40398.7	40398.6	40398.7	40398.6	40398.7	40398.6	40398.7	40398.6	40398.7	40398.6	40398.7	40398.6	40398.7	40398.6	40398.6	40398.6	40398.6	40398.6	40398.7	40398.6	40398.6	40398.6	40398.7	40398.6	40398.6	40398.6
	40398.6	40398.7	40398.6	40398.7	40398.6	40398.7	40398.6	40398.7	40398.6	40398.7	40398.6	40398.7	40398.6	40398.7	40398.6	40398.7	40398.6	40398.7	40398.6	40398.7	40398.6	40398.7	40398.6	40398.7	40398.6	40398.7	40398.6	40398.7	40398.6	40398.7	40398.6	40398.7	40398.6	40398.7	40398.6	40398.6	40398.6	40398.7	40398.6	40398.6	40398.6	40398.7	40398.6	40398.6	40398.6	40398.7	40398.6	40398.7	40398.6
	40398.6	40398.7	40398.6	40398.7	40398.6	40398.7	40398.6	40398.7	40398.6	40398.7	40398.6	40398.7	40398.6	40398.7	40398.6	40398.7	40398.6	40398.7	40398.6	40398.7	40398.6	40398.7	40398.6	40398.7	40398.6	40398.7	40398.6	40398.7	40398.6	40398.7	40398.6	40398.6	40398.6	40398.6	40398.6	40398.6	40398.6	40398.7	40398.6	40398.7	40398.6	40398.7	40398.6	40398.6	40398.6	40398.7	40398.6	40398.6	40398.6
	40398.6	40398.7	40398.6	40398.7	40398.6	40398.7	40398.6	40398.7	40398.6	40398.7	40398.6	40398.7	40398.6	40398.7	40398.6	40398.7	40398.6	40398.7	40398.6	40398.7	40398.6	40398.7	40398.6	40398.7	40398.6	40398.7	40398.6	40398.7	40398.6	40398.6	40398.6	40398.6	40398.6	40398.7	40398.6	40398.6	40398.6	40398.7	40398.6	40398.6	40398.6	40398.7	40398.6	40398.7	40398.6	40398.6	40398.6	40398.6	40398.6
	40398.6	40398.7	40398.6	40398.7	40398.6	40398.7	40398.6	40398.7	40398.6	40398.7	40398.6	40398.7	40398.6	40398.7	40398.6	40398.7	40398.6	40398.7	40398.6	40398.7	40398.6	40398.7	40398.6	40398.7	40398.6	40398.7	40398.6	40398.7	40398.6	40398.7	40398.6	40398.6	40398.6	40398.6	40398.6	40398.6	40398.6	40398.7	40398.6	40398.6	40398.6	40398.6	40398.6	40398.7	40398.6	40398.7	40398.6	40398.6	40398.6
	40398.6	40398.7	40398.6	40398.7	40398.6	40398.7	40398.6	40398.7	40398.6	40398.7	40398.6	40398.7	40398.6	40398.7	40398.6	40398.7	40398.6	40398.7	40398.6	40398.7	40398.6	40398.7	40398.6	40398.7	40398.6	40398.7	40398.6	40398.7	40398.6	40398.7	40398.6	40398.7	40398.6	40398.7	40398.6	40398.7	40398.6	40398.7	40398.6	40398.6	40398.6	40398.6	40398.6	40398.7	40398.6	40398.6	40398.6	40398.6	40398.6
	40398.6	40398.7	40398.6	40398.7	40398.6	40398.7	40398.6	40398.7	40398.6	40398.7	40398.6	40398.7	40398.6	40398.7	40398.6	40398.7	40398.6	40398.7	40398.6	40398.7	40398.6	40398.7	40398.6	40398.7	40398.6	40398.7	40398.6	40398.7	40398.6	40398.7	40398.6	40398.7	40398.6	40398.7	40398.6	40398.7	40398.6	40398.7	40398.6	40398.6	40398.6	40398.6	40398.6	40398.7	40398.6	40398.7	40398.6	40398.6	40398.6
	40398.6	40398.7	40398.6	40398.7	40398.6	40398.7	40398.6	40398.7	40398.6	40398.7	40398.6	40398.7	40398.6	40398.7	40398.6	40398.7	40398.6	40398.7	40398.6	40398.7	40398.6	40398.7	40398.6	40398.7	40398.6	40398.7	40398.6	40398.7	40398.6	40398.7	40398.6	40398.7	40398.6	40398.7	40398.6	40398.7	40398.6	40398.7	40398.6	40398.6	40398.6	40398.7	40398.6	40398.7	40398.6	40398.7	40398.6	40398.6	40398.6
	40398.6	40398.7	40398.6	40398.7	40398.6	40398.7	40398.6	40398.7	40398.6	40398.7	40398.6	40398.7	40398.6	40398.7	40398.6	40398.7	40398.6	40398.7	40398.6	40398.7	40398.6	40398.7	40398.6	40398.7	40398.6	40398.7	40398.6	40398.7	40398.6	40398.7	40398.6	40398.7	40398.6	40398.7	40398.6	40398.7	40398.6	40398.7	40398.6	40398.7	40398.6	40398.6	40398.6	40398.6	40398.6	40398.7	40398.6	40398.7	40398.6
	40398.6	40398.7	40398.6	40398.7	40398.6	40398.7	40398.6	40398.7	40398.6	40398.7	40398.6	40398.7	40398.6	40398.7	40398.6	40398.7	40398.6	40398.7	40398.6	40398.7	40398.6	40398.7	40398.6	40398.7	40398.6	40398.7	40398.6	40398.7	40398.6	40398.7	40398.6	40398.7	40398.6	40398.7	40398.6	40398.6	40398.6	40398.7	40398.6	40398.7	40398.6	40398.6	40398.6	40398.6	40398.6	40398.7	40398.6	40398.6	40398.6
	40398.6	40398.7	40398.6	40398.7	40398.6	40398.7	40398.6	40398.7	40398.6	40398.7	40398.6	40398.7	40398.6	40398.7	40398.6	40398.7	40398.6	40398.7	40398.6	40398.7	40398.6	40398.7	40398.6	40398.7	40398.6	40398.7	40398.6	40398.7	40398.6	40398.7	40398.6	40398.7	40398.6	40398.7	40398.6	40398.7	40398.6	40398.7	40398.6	40398.7	40398.6	40398.6	40398.6	40398.6	40398.6	40398.6	40398.6	40398.6	40398.6
	40398.6	40398.7	40398.6	40398.7	40398.6	40398.6	40398.6	40398.6	40398.6	40398.7	40398.6	40398.7	40398.6	40398.7	40398.6	40398.7	40398.6	40398.7	40398.6	40398.7	40398.6	40398.7	40398.6	40398.7	40398.6	40398.7	40398.6	40398.7	40398.6	40398.7	40398.6	40398.7	40398.6	40398.6	40398.6	40398.7	40398.6	40398.6	40398.6	40398.7	40398.6	40398.6	40398.6	40398.6	40398.6	40398.7	40398.6	40398.6	40398.6
	40398.6	40398.7	40398.6	40398.7	40398.6	40398.6	40398.6	40398.7	40398.6	40398.7	40398.6	40398.7	40398.6	40398.7	40398.6	40398.7	40398.6	40398.7	40398.6	40398.7	40398.6	40398.7	40398.6	40398.6	40398.6	40398.7	40398.6	40398.7	40398.6	40398.7	40398.6	40398.7	40398.6	40398.6	40398.6	40398.6	40398.6	40398.6	40398.6	40398.7	40398.6	40398.7	40398.6	40398.6	40398.6	40398.7	40398.6	40398.7	40398.6
	40398.6	40398.7	40398.6	40398.7	40398.6	40398.7	40398.6	40398.7	40398.6	40398.7	40398.6	40398.7	40398.6	40398.7	40398.6	40398.7	40398.6	40398.7	40398.6	40398.7	40398.6	40398.7	40398.6	40398.7	40398.6	40398.7	40398.6	40398.7	40398.6	40398.7	40398.6	40398.6	40398.6	40398.6	40398.6	40398.6	40398.6	40398.6	40398.6	40398.7	40398.6	40398.7	40398.6	40398.6	40398.6	40398.7	40398.6	40398.7	40398.6
	40398.6	40398.7	40398.6	40398.7	40398.6	40398.7	40398.6	40398.7	40398.6	40398.7	40398.6	40398.7	40398.6	40398.7	40398.6	40398.7	40398.6	40398.7	40398.6	40398.7	40398.6	40398.7	40398.6	40398.7	40398.6	40398.7	40398.6	40398.7	40398.6	40398.7	40398.6	40398.6	40398.6	40398.6	40398.6	40398.6	40398.6	40398.6	40398.6	40398.7	40398.6	40398.7	40398.6	40398.6	40398.6	40398.7	40398.6	40398.6	40398.6
	40398.6	40398.7	40398.6	40398.7	40398.6	40398.7	40398.6	40398.7	40398.6	40398.7	40398.6	40398.7	40398.6	40398.7	40398.6	40398.7	40398.6	40398.7	40398.6	40398.7	40398.6	40398.7	40398.6	40398.7	40398.6	40398.7	40398.6	40398.7	40398.6	40398.7	40398.6	40398.7	40398.6	40398.6	40398.6	40398.6	40398.6	40398.6	40398.6	40398.6	40398.6	40398.7	40398.6	40398.7	40398.6	40398.7	40398.6	40398.6	40398.6
	40398.6	40398.7	40398.6	40398.7	40398.6	40398.7	40398.6	40398.7	40398.6	40398.7	40398.6	40398.7	40398.6	40398.7	40398.6	40398.7	40398.6	40398.7	40398.6	40398.7	40398.6	40398.7	40398.6	40398.7	40398.6	40398.7	40398.6	40398.7	40398.6	40398.7	40398.6	40398.7	40398.6	40398.7	40398.6	40398.7	40398.6	40398.6	40398.6	40398.6	40398.6	40398.7	40398.6	40398.7	40398.6	40398.7	40398.6	40398.7	40398.6
	40398.6	40398.7	40398.6	40398.7	40398.6	40398.7	40398.6	40398.7	40398.6	40398.7	40398.6	40398.7	40398.6	40398.7	40398.6	40398.7	40398.6	40398.7	40398.6	40398.7	40398.6	40398.7	40398.6	40398.7	40398.6	40398.7	40398.6	40398.7	40398.6	40398.7	40398.6	40398.7	40398.6	40398.7	40398.6	40398.7	40398.6	40398.7	40398.6	40398.6	40398.6	40398.7	40398.6	40398.7	40398.6	40398.6	40398.6	40398.7	40398.6
	40398.6	40398.7	40398.6	40398.7	40398.6	40398.7	40398.6	40398.7	40398.6	40398.7	40398.6	40398.7	40398.6	40398.7	40398.6	40398.7	40398.6	40398.7	40398.6	40398.7	40398.6	40398.7	40398.6	40398.7	40398.6	40398.7	40398.6	40398.7	40398.6	40398.7	40398.6	40398.6	40398.6	40398.6	40398.6	40398.7	40398.6	40398.7	40398.6	40398.7	40398.6	40398.7	40398.6	40398.6	40398.6	40398.6	40398.6	40398.6	40398.6
	40398.6	40398.7	40398.6	40398.7	40398.6	40398.7	40398.6	40398.7	40398.6	40398.7	40398.6	40398.7	40398.6	40398.7	40398.6	40398.7	40398.6	40398.7	40398.6	40398.7	40398.6	40398.6	40398.6	40398.7	40398.6	40398.7	40398.6	40398.7	40398.6	40398.7	40398.6	40398.6	40398.6	40398.7	40398.6	40398.7	40398.6	40398.7	40398.6	40398.7	40398.6	40398.6	40398.6	40398.7	40398.6	40398.6	40398.6	40398.6	40398.6
	40398.6	40398.7	40398.6	40398.7	40398.6	40398.7	40398.6	40398.7	40398.6	40398.7	40398.6	40398.7	40398.6	40398.7	40398.6	40398.7	40398.6	40398.7	40398.6	40398.7	40398.6	40398.7	40398.6	40398.7	40398.6	40398.7	40398.6	40398.7	40398.6	40398.7	40398.6	40398.6	40398.6	40398.7	40398.6	40398.7	40398.6	40398.7	40398.6	40398.7	40398.6	40398.6	40398.6	40398.6	40398.6	40398.6	40398.6	40398.7	40398.6
	40398.6	40398.7	40398.6	40398.7	40398.6	40398.7	40398.6	40398.7	40398.6	40398.7	40398.6	40398.7	40398.6	40398.7	40398.6	40398.7	40398.6	40398.7	40398.6	40398.7	40398.6	40398.7	40398.6	40398.7	40398.6	40398.7	40398.6	40398.7	40398.6	40398.7	40398.6	40398.6	40398.6	40398.7	40398.6	40398.7	40398.6	40398.6	40398.6	40398.6	40398.6	40398.7	40398.6	40398.7	40398.6	40398.6	40398.6	40398.6	40398.6
	40398.6	40398.6	40398.6	40398.7	40398.6	40398.7	40398.6	40398.7	40398.6	40398.7	40398.6	40398.7	40398.6	40398.7	40398.6	40398.7	40398.6	40398.7	40398.6	40398.7	40398.6	40398.7	40398.6	40398.7	40398.6	40398.7	40398.6	40398.7	40398.6	40398.7	40398.6	40398.7	40398.6	40398.7	40398.6	40398.7	40398.6	40398.6	40398.6	40398.6	40398.6	40398.6	40398.6	40398.7	40398.6	40398.6	40398.6	40398.6	40398.6
	40398.6	40398.7	40398.6	40398.7	40398.6	40398.7	40398.6	40398.6	40398.6	40398.7	40398.6	40398.7	40398.6	40398.7	40398.7	40398.7	40398.6	40398.7	40398.6	40398.7	40398.6	40398.7	40398.6	40398.7	40398.6	40398.7	40398.6	40398.7	40398.6	40398.7	40398.6	40398.7	40398.6	40398.7	40398.6	40398.6	40398.6	40398.6	40398.6	40398.6	40398.6	40398.6	40398.6	40398.6	40398.6	40398.7	40398.6	40398.6	40398.6
	40398.6	40398.7	40398.6	40398.7	40398.6	40398.7	40398.6	40398.7	40398.6	40398.7	40398.6	40398.7	40398.6	40398.7	40398.6	40398.7	40398.6	40398.7	40398.6	40398.7	40398.6	40398.7	40398.6	40398.7	40398.6	40398.7	40398.6	40398.7	40398.6	40398.7	40398.6	40398.7	40398.6	40398.7	40398.6	40398.6	40398.6	40398.7	40398.6	40398.6	40398.6	40398.6	40398.6	40398.6	40398.6	40398.7	40398.6	40398.7	40398.6
	40398.6	40398.7	40398.6	40398.7	40398.6	40398.7	40398.6	40398.7	40398.6	40398.7	40398.6	40398.7	40398.6	40398.7	40398.6	40398.7	40398.6	40398.7	40398.6	40398.7	40398.6	40398.7	40398.6	40398.7	40398.6	40398.7	40398.6	40398.7	40398.6	40398.7	40398.6	40398.7	40398.6	40398.7	40398.6	40398.6	40398.6	40398.7	40398.6	40398.6	40398.6	40398.6	40398.6	40398.6	40398.6	40398.7	40398.6	40398.7	40398.6
	40398.6	40398.7	40398.6	40398.7	40398.6	40398.7	40398.6	40398.7	40398.6	40398.7	40398.6	40398.7	40398.6	40398.7	40398.6	40398.7	40398.6	40398.7	40398.6	40398.7	40398.6	40398.7	40398.6	40398.7	40398.6	40398.7	40398.6	40398.7	40398.6	40398.7	40398.6	40398.7	40398.6	40398.7	40398.6	40398.7	40398.6	40398.7	40398.6	40398.6	40398.6	40398.6	40398.6	40398.6	40398.6	40398.7	40398.6	40398.7	40398.6
	40398.6	40398.7	40398.6	40398.7	40398.6	40398.7	40398.6	40398.7	40398.6	40398.7	40398.6	40398.7	40398.6	40398.7	40398.6	40398.7	40398.6	40398.7	40398.6	40398.7	40398.6	40398.7	40398.6	40398.7	40398.6	40398.7	40398.6	40398.7	40398.6	40398.7	40398.6	40398.7	40398.6	40398.7	40398.6	40398.7	40398.6	40398.7	40398.6	40398.6	40398.6	40398.6	40398.6	40398.6	40398.6	40398.6	40398.6	40398.7	40398.6
	40398.6	40398.7	40398.6	40398.7	40398.6	40398.7	40398.6	40398.7	40398.6	40398.7	40398.6	40398.7	40398.6	40398.7	40398.6	40398.7	40398.6	40398.7	40398.6	40398.7	40398.6	40398.7	40398.6	40398.7	40398.6	40398.7	40398.6	40398.7	40398.6	40398.7	40398.6	40398.7	40398.6	40398.7	40398.6	40398.6	40398.6	40398.7	40398.6	40398.7	40398.6	40398.7	40398.6	40398.6	40398.6	40398.6	40398.6	40398.6	40398.6
	40398.6	40398.7	40398.6	40398.7	40398.6	40398.7	40398.6	40398.7	40398.6	40398.7	40398.6	40398.7	40398.6	40398.7	40398.6	40398.7	40398.6	40398.7	40398.6	40398.7	40398.6	40398.7	40398.6	40398.7	40398.6	40398.7	40398.6	40398.7	40398.6	40398.7	40398.6	40398.7	40398.6	40398.7	40398.6	40398.6	40398.6	40398.6	40398.6	40398.7	40398.6	40398.6	40398.6	40398.6	40398.6	40398.6	40398.6	40398.7	40398.6
	40398.6	40398.7	40398.6	40398.7	40398.6	40398.7	40398.6	40398.7	40398.6	40398.7	40398.6	40398.7	40398.6	40398.7	40398.6	40398.7	40398.6	40398.7	40398.6	40398.7	40398.6	40398.7	40398.6	40398.7	40398.6	40398.7	40398.6	40398.7	40398.6	40398.7	40398.6	40398.7	40398.6	40398.7	40398.6	40398.6	40398.6	40398.7	40398.6	40398.7	40398.6	40398.7	40398.6	40398.7	40398.6	40398.7	40398.6	40398.7	40398.6
	40398.6	40398.7	40398.6	40398.7	40398.6	40398.7	40398.6	40398.7	40398.6	40398.7	40398.6	40398.7	40398.6	40398.7	40398.6	40398.7	40398.6	40398.7	40398.6	40398.7	40398.6	40398.7	40398.6	40398.7	40398.6	40398.7	40398.6	40398.7	40398.6	40398.7	40398.6	40398.6	40398.6	40398.7	40398.6	40398.7	40398.6	40398.7	40398.6	40398.6	40398.6	40398.7	40398.6	40398.7	40398.6	40398.7	40398.6	40398.6	40398.6
	40398.6	40398.7	40398.6	40398.7	40398.6	40398.6	40398.6	40398.7	40398.6	40398.7	40398.6	40398.7	40398.6	40398.7	40398.6	40398.7	40398.6	40398.7	40398.6	40398.7	40398.6	40398.7	40398.6	40398.7	40398.6	40398.7	40398.6	40398.7	40398.6	40398.6	40398.6	40398.6	40398.6	40398.6	40398.6	40398.6	40398.6	40398.7	40398.6	40398.6	40398.6	40398.6	40398.6	40398.6	40398.6	40398.7	40398.6	40398.6	40398.6
	40398.6	40398.7	40398.6	40398.7	40398.6	40398.7	40398.6	40398.7	40398.6	40398.7	40398.6	40398.7	40398.6	40398.7	40398.6	40398.7	40398.6	40398.7	40398.6	40398.7	40398.6	40398.7	40398.6	40398.7	40398.6	40398.7	40398.6	40398.7	40398.6	40398.7	40398.6	40398.6	40398.6	40398.6	40398.6	40398.6	40398.6	40398.7	40398.6	40398.6	40398.6	40398.6	40398.6	40398.6	40398.6	40398.7	40398.6	40398.7	40398.6
	40398.6	40398.7	40398.6	40398.7	40398.6	40398.7	40398.6	40398.7	40398.6	40398.7	40398.6	40398.7	40398.6	40398.7	40398.6	40398.7	40398.6	40398.7	40398.6	40398.7	40398.6	40398.7	40398.6	40398.7	40398.6	40398.7	40398.6	40398.7	40398.6	40398.7	40398.6	40398.7	40398.6	40398.6	40398.6	40398.7	40398.6	40398.7	40398.6	40398.6	40398.6	40398.6	40398.6	40398.7	40398.6	40398.7	40398.6	40398.7	40398.6
	40398.6	40398.7	40398.6	40398.7	40398.6	40398.7	40398.6	40398.7	40398.6	40398.7	40398.6	40398.7	40398.6	40398.7	40398.6	40398.7	40398.6	40398.7	40398.6	40398.7	40398.6	40398.7	40398.6	40398.7	40398.6	40398.7	40398.6	40398.7	40398.6	40398.7	40398.6	40398.7	40398.6	40398.6	40398.6	40398.7	40398.6	40398.7	40398.6	40398.6	40398.6	40398.6	40398.6	40398.7	40398.6	40398.7	40398.6	40398.6	40398.6
	40398.6	40398.7	40398.6	40398.7	40398.6	40398.7	40398.6	40398.7	40398.6	40398.7	40398.6	40398.7	40398.6	40398.7	40398.6	40398.7	40398.6	40398.7	40398.6	40398.7	40398.6	40398.7	40398.6	40398.7	40398.6	40398.7	40398.6	40398.7	40398.6	40398.7	40398.6	40398.7	40398.6	40398.6	40398.6	40398.6	40398.6	40398.6	40398.6	40398.6	40398.6	40398.6	40398.6	40398.7	40398.6	40398.6	40398.6	40398.6	40398.6
	40398.6	40398.7	40398.6	40398.7	40398.6	40398.7	40398.6	40398.7	40398.6	40398.7	40398.6	40398.7	40398.6	40398.7	40398.6	40398.7	40398.6	40398.7	40398.6	40398.7	40398.6	40398.7	40398.6	40398.7	40398.6	40398.7	40398.6	40398.7	40398.6	40398.7	40398.6	40398.7	40398.6	40398.7	40398.6	40398.7	40398.6	40398.6	40398.6	40398.6	40398.6	40398.6	40398.6	40398.7	40398.6	40398.6	40398.6	40398.6	40398.6
	40398.6	40398.7	40398.6	40398.7	40398.6	40398.7	40398.6	40398.7	40398.6	40398.7	40398.6	40398.7	40398.6	40398.7	40398.6	40398.7	40398.6	40398.7	40398.6	40398.7	40398.6	40398.7	40398.6	40398.7	40398.6	40398.7	40398.6	40398.7	40398.6	40398.7	40398.6	40398.7	40398.6	40398.6	40398.6	40398.6	40398.6	40398.7	40398.6	40398.7	40398.6	40398.6	40398.6	40398.7	40398.6	40398.6	40398.6	40398.6	40398.6
	40398.6	40398.7	40398.6	40398.7	40398.6	40398.7	40398.6	40398.7	40398.6	40398.7	40398.6	40398.7	40398.6	40398.7	40398.6	40398.7	40398.6	40398.7	40398.6	40398.7	40398.6	40398.7	40398.6	40398.7	40398.6	40398.7	40398.6	40398.7	40398.6	40398.7	40398.6	40398.7	40398.6	40398.6	40398.6	40398.6	40398.6	40398.7	40398.6	40398.7	40398.6	40398.6	40398.6	40398.7	40398.6	40398.6	40398.6	40398.6	40398.6
	40398.6	40398.6	40398.6	40398.7	40398.6	40398.7	40398.6	40398.7	40398.6	40398.7	40398.6	40398.7	40398.6	40398.7	40398.6	40398.7	40398.6	40398.7	40398.6	40398.7	40398.6	40398.7	40398.6	40398.7	40398.6	40398.7	40398.6	40398.7	40398.6	40398.7	40398.6	40398.7	40398.6	40398.7	40398.6	40398.7	40398.6	40398.7	40398.6	40398.6	40398.6	40398.7	40398.6	40398.6	40398.6	40398.6	40398.6	40398.6	40398.6
	40398.6	40398.6	40398.6	40398.7	40398.6	40398.7	40398.6	40398.7	40398.6	40398.7	40398.6	40398.7	40398.6	40398.7	40398.6	40398.7	40398.6	40398.7	40398.6	40398.7	40398.6	40398.7	40398.6	40398.7	40398.6	40398.7	40398.6	40398.7	40398.6	40398.7	40398.6	40398.7	40398.6	40398.7	40398.6	40398.7	40398.6	40398.7	40398.6	40398.6	40398.6	40398.7	40398.6	40398.7	40398.6	40398.6	40398.6	40398.6	40398.6
	40398.6	40398.7	40398.6	40398.7	40398.6	40398.7	40398.6	40398.7	40398.6	40398.7	40398.6	40398.7	40398.6	40398.7	40398.6	40398.7	40398.6	40398.7	40398.6	40398.7	40398.6	40398.7	40398.6	40398.7	40398.6	40398.7	40398.6	40398.7	40398.6	40398.7	40398.6	40398.6	40398.6	40398.7	40398.6	40398.7	40398.6	40398.7	40398.6	40398.6	40398.6	40398.6	40398.6	40398.6	40398.6	40398.6	40398.6	40398.7	40398.6
	40398.6	40398.7	40398.6	40398.7	40398.6	40398.7	40398.6	40398.7	40398.6	40398.7	40398.6	40398.7	40398.6	40398.7	40398.6	40398.7	40398.6	40398.7	40398.6	40398.7	40398.6	40398.7	40398.6	40398.7	40398.6	40398.7	40398.6	40398.7	40398.6	40398.7	40398.6	40398.6	40398.6	40398.7	40398.6	40398.6	40398.6	40398.7	40398.6	40398.6	40398.6	40398.6	40398.6	40398.6	40398.6	40398.6	40398.6	40398.7	40398.6
	40398.6	40398.7	40398.6	40398.7	40398.6	40398.7	40398.6	40398.7	40398.6	40398.7	40398.6	40398.7	40398.6	40398.7	40398.6	40398.7	40398.6	40398.7	40398.6	40398.7	40398.6	40398.7	40398.6	40398.7	40398.6	40398.7	40398.6	40398.7	40398.6	40398.7	40398.6	40398.6	40398.6	40398.7	40398.6	40398.6	40398.6	40398.7	40398.6	40398.6	40398.6	40398.6	40398.6	40398.7	40398.6	40398.7	40398.6	40398.6	40398.6
	40398.6	40398.7	40398.6	40398.7	40398.6	40398.7	40398.6	40398.7	40398.6	40398.7	40398.6	40398.7	40398.6	40398.7	40398.6	40398.7	40398.6	40398.7	40398.6	40398.7	40398.6	40398.7	40398.6	40398.7	40398.6	40398.7	40398.6	40398.7	40398.6	40398.7	40398.6	40398.7	40398.6	40398.7	40398.6	40398.7	40398.6	40398.6	40398.6	40398.6	40398.6	40398.6	40398.6	40398.7	40398.6	40398.7	40398.6	40398.7	40398.6
	40398.6	40398.7	40398.6	40398.7	40398.6	40398.7	40398.6	40398.7	40398.6	40398.7	40398.6	40398.7	40398.6	40398.7	40398.6	40398.7	40398.6	40398.7	40398.6	40398.7	40398.6	40398.7	40398.6	40398.7	40398.6	40398.7	40398.6	40398.7	40398.6	40398.7	40398.6	40398.6	40398.6	40398.7	40398.6	40398.7	40398.6	40398.6	40398.6	40398.6	40398.6	40398.7	40398.6	40398.7	40398.6	40398.7	40398.6	40398.7	40398.6
	40398.6	40398.7	40398.6	40398.7	40398.6	40398.7	40398.6	40398.7	40398.6	40398.7	40398.6	40398.7	40398.6	40398.7	40398.6	40398.7	40398.6	40398.7	40398.6	40398.7	40398.6	40398.7	40398.6	40398.7	40398.6	40398.7	40398.6	40398.7	40398.6	40398.7	40398.6	40398.6	40398.6	40398.7	40398.6	40398.7	40398.6	40398.6	40398.6	40398.7	40398.6	40398.6	40398.6	40398.7	40398.6	40398.7	40398.6	40398.6	40398.6
	40398.6	40398.7	40398.6	40398.7	40398.6	40398.7	40398.6	40398.7	40398.6	40398.7	40398.6	40398.7	40398.6	40398.7	40398.6	40398.7	40398.6	40398.7	40398.6	40398.7	40398.6	40398.7	40398.6	40398.6	40398.6	40398.7	40398.6	40398.7	40398.6	40398.7	40398.6	40398.7	40398.6	40398.7	40398.6	40398.7	40398.6	40398.6	40398.6	40398.7	40398.6	40398.6	40398.6	40398.6	40398.6	40398.7	40398.6	40398.6	40398.6
	40398.6	40398.7	40398.6	40398.7	40398.6	40398.7	40398.6	40398.7	40398.6	40398.7	40398.6	40398.7	40398.6	40398.7	40398.6	40398.7	40398.6	40398.7	40398.6	40398.7	40398.6	40398.7	40398.6	40398.7	40398.6	40398.7	40398.6	40398.7	40398.6	40398.7	40398.6	40398.7	40398.6	40398.7	40398.6	40398.7	40398.6	40398.6	40398.6	40398.7	40398.6	40398.6	40398.6	40398.6	40398.6	40398.6	40398.6	40398.7	40398.6
	40398.6	40398.7	40398.6	40398.7	40398.6	40398.7	40398.6	40398.7	40398.6	40398.7	40398.6	40398.7	40398.6	40398.7	40398.6	40398.7	40398.6	40398.7	40398.6	40398.7	40398.6	40398.7	40398.6	40398.7	40398.6	40398.7	40398.6	40398.7	40398.6	40398.6	40398.6	40398.6	40398.6	40398.7	40398.6	40398.7	40398.6	40398.6	40398.6	40398.7	40398.6	40398.6	40398.6	40398.6	40398.6	40398.7	40398.6	40398.7	40398.6
	40398.6	40398.7	40398.6	40398.7	40398.6	40398.7	40398.6	40398.7	40398.6	40398.7	40398.6	40398.7	40398.6	40398.7	40398.6	40398.7	40398.6	40398.7	40398.6	40398.7	40398.6	40398.7	40398.6	40398.7	40398.6	40398.7	40398.6	40398.7	40398.6	40398.6	40398.6	40398.6	40398.6	40398.6	40398.6	40398.6	40398.6	40398.6	40398.6	40398.7	40398.6	40398.6	40398.6	40398.6	40398.6	40398.7	40398.6	40398.6	40398.6
	40398.6	40398.7	40398.6	40398.7	40398.6	40398.7	40398.6	40398.7	40398.6	40398.7	40398.6	40398.7	40398.6	40398.7	40398.6	40398.7	40398.6	40398.7	40398.6	40398.7	40398.6	40398.7	40398.6	40398.6	40398.6	40398.7	40398.6	40398.7	40398.6	40398.6	40398.6	40398.6	40398.6	40398.7	40398.6	40398.7	40398.6	40398.7	40398.6	40398.7	40398.6	40398.6	40398.6	40398.7	40398.6	40398.7	40398.6	40398.7	40398.6
	40398.6	40398.7	40398.6	40398.7	40398.6	40398.7	40398.6	40398.7	40398.6	40398.7	40398.6	40398.7	40398.6	40398.7	40398.6	40398.7	40398.6	40398.7	40398.6	40398.7	40398.6	40398.7	40398.6	40398.7	40398.6	40398.7	40398.6	40398.7	40398.6	40398.6	40398.6	40398.7	40398.6	40398.7	40398.6	40398.7	40398.6	40398.7	40398.6	40398.7	40398.6	40398.6	40398.6	40398.7	40398.6	40398.7	40398.6	40398.7	40398.6
	40398.6	40398.7	40398.6	40398.7	40398.6	40398.7	40398.6	40398.7	40398.6	40398.7	40398.6	40398.7	40398.6	40398.7	40398.6	40398.7	40398.6	40398.7	40398.6	40398.7	40398.6	40398.7	40398.6	40398.7	40398.6	40398.7	40398.6	40398.7	40398.6	40398.7	40398.6	40398.7	40398.6	40398.7	40398.6	40398.7	40398.6	40398.7	40398.6	40398.7	40398.6	40398.6	40398.6	40398.7	40398.6	40398.7	40398.6	40398.6	40398.6
	40398.6	40398.7	40398.6	40398.7	40398.6	40398.7	40398.6	40398.7	40398.6	40398.7	40398.6	40398.7	40398.6	40398.7	40398.6	40398.7	40398.6	40398.7	40398.6	40398.7	40398.6	40398.7	40398.6	40398.7	40398.6	40398.7	40398.6	40398.7	40398.6	40398.7	40398.6	40398.7	40398.6	40398.7	40398.6	40398.7	40398.6	40398.7	40398.6	40398.7	40398.6	40398.7	40398.6	40398.6	40398.6	40398.7	40398.6	40398.6	40398.6
	40398.6	40398.7	40398.6	40398.7	40398.6	40398.7	40398.6	40398.7	40398.6	40398.7	40398.6	40398.7	40398.6	40398.7	40398.6	40398.7	40398.6	40398.7	40398.6	40398.7	40398.6	40398.7	40398.6	40398.7	40398.6	40398.7	40398.6	40398.7	40398.6	40398.7	40398.6	40398.6	40398.6	40398.6	40398.6	40398.7	40398.6	40398.7	40398.6	40398.6	40398.6	40398.7	40398.6	40398.6	40398.6	40398.6	40398.6	40398.7	40398.6
	40398.6	40398.7	40398.6	40398.7	40398.6	40398.7	40398.6	40398.7	40398.6	40398.7	40398.6	40398.7	40398.6	40398.7	40398.6	40398.7	40398.6	40398.7	40398.6	40398.7	40398.6	40398.7	40398.6	40398.7	40398.6	40398.7	40398.6	40398.7	40398.6	40398.7	40398.6	40398.6	40398.6	40398.6	40398.6	40398.7	40398.6	40398.7	40398.6	40398.7	40398.6	40398.7	40398.6	40398.6	40398.6	40398.6	40398.6	40398.7	40398.6
	40398.6	40398.7	40398.6	40398.7	40398.6	40398.7	40398.6	40398.7	40398.6	40398.7	40398.6	40398.7	40398.6	40398.7	40398.6	40398.7	40398.6	40398.7	40398.6	40398.7	40398.6	40398.7	40398.6	40398.7	40398.6	40398.7	40398.6	40398.7	40398.6	40398.7	40398.6	40398.6	40398.6	40398.6	40398.6	40398.6	40398.6	40398.6	40398.6	40398.6	40398.6	40398.7	40398.6	40398.6	40398.6	40398.7	40398.6	40398.7	40398.6
	40398.6	40398.7	40398.6	40398.7	40398.6	40398.7	40398.6	40398.7	40398.6	40398.7	40398.6	40398.7	40398.6	40398.7	40398.6	40398.7	40398.6	40398.7	40398.6	40398.7	40398.6	40398.7	40398.6	40398.7	40398.6	40398.7	40398.6	40398.7	40398.6	40398.7	40398.6	40398.7	40398.6	40398.7	40398.6	40398.6	40398.6	40398.6	40398.6	40398.6	40398.6	40398.7	40398.6	40398.6	40398.6	40398.7	40398.6	40398.6	40398.6
	40398.6	40398.7	40398.6	40398.7	40398.6	40398.7	40398.6	40398.7	40398.6	40398.7	40398.6	40398.7	40398.6	40398.7	40398.6	40398.7	40398.6	40398.7	40398.6	40398.7	40398.6	40398.7	40398.6	40398.7	40398.6	40398.7	40398.6	40398.7	40398.6	40398.7	40398.6	40398.6	40398.6	40398.7	40398.6	40398.7	40398.6	40398.7	40398.6	40398.6	40398.6	40398.6	40398.6	40398.6	40398.6	40398.7	40398.6	40398.7	40398.6
	40398.6	40398.7	40398.6	40398.7	40398.6	40398.7	40398.6	40398.7	40398.6	40398.7	40398.6	40398.7	40398.6	40398.7	40398.6	40398.7	40398.6	40398.7	40398.6	40398.7	40398.6	40398.7	40398.6	40398.7	40398.6	40398.7	40398.6	40398.7	40398.6	40398.7	40398.6	40398.7	40398.6	40398.6	40398.6	40398.7	40398.6	40398.7	40398.6	40398.7	40398.6	40398.6	40398.6	40398.7	40398.6	40398.7	40398.6	40398.7	40398.6
	40398.6	40398.7	40398.6	40398.7	40398.6	40398.7	40398.6	40398.7	40398.6	40398.7	40398.6	40398.7	40398.6	40398.7	40398.6	40398.7	40398.6	40398.7	40398.6	40398.7	40398.6	40398.7	40398.6	40398.7	40398.6	40398.7	40398.6	40398.7	40398.6	40398.7	40398.6	40398.7	40398.6	40398.6	40398.6	40398.7	40398.6	40398.7	40398.6	40398.7	40398.6	40398.6	40398.6	40398.7	40398.6	40398.6	40398.6	40398.6	40398.6
	40398.6	40398.7	40398.6	40398.7	40398.6	40398.7	40398.6	40398.7	40398.6	40398.7	40398.6	40398.7	40398.6	40398.7	40398.6	40398.7	40398.6	40398.7	40398.6	40398.7	40398.6	40398.7	40398.6	40398.7	40398.6	40398.7	40398.6	40398.7	40398.6	40398.7	40398.6	40398.7	40398.6	40398.6	40398.6	40398.7	40398.6	40398.7	40398.6	40398.7	40398.6	40398.6	40398.6	40398.7	40398.6	40398.7	40398.6	40398.7	40398.6
	40398.6	40398.7	40398.6	40398.7	40398.6	40398.6	40398.6	40398.7	40398.6	40398.7	40398.6	40398.7	40398.6	40398.7	40398.6	40398.7	40398.6	40398.7	40398.6	40398.7	40398.6	40398.7	40398.6	40398.7	40398.6	40398.7	40398.6	40398.7	40398.6	40398.7	40398.6	40398.7	40398.6	40398.6	40398.6	40398.7	40398.6	40398.7	40398.6	40398.7	40398.6	40398.7	40398.6	40398.6	40398.6	40398.7	40398.6	40398.6	40398.6
	40398.6	40398.7	40398.6	40398.7	40398.6	40398.7	40398.6	40398.7	40398.6	40398.7	40398.6	40398.7	40398.6	40398.7	40398.6	40398.7	40398.6	40398.7	40398.6	40398.7	40398.6	40398.7	40398.6	40398.7	40398.6	40398.7	40398.6	40398.7	40398.6	40398.7	40398.6	40398.6	40398.6	40398.6	40398.6	40398.7	40398.6	40398.6	40398.6	40398.7	40398.6	40398.7	40398.6	40398.7	40398.6	40398.7	40398.6	40398.6	40398.6
	40398.6	40398.7	40398.6	40398.7	40398.6	40398.7	40398.6	40398.7	40398.6	40398.7	40398.6	40398.7	40398.6	40398.7	40398.6	40398.7	40398.6	40398.7	40398.6	40398.7	40398.6	40398.7	40398.6	40398.7	40398.6	40398.7	40398.6	40398.7	40398.6	40398.7	40398.6	40398.6	40398.6	40398.7	40398.6	40398.6	40398.6	40398.7	40398.6	40398.6	40398.6	40398.6	40398.6	40398.7	40398.6	40398.6	40398.6	40398.6	40398.6
	40398.6	40398.7	40398.6	40398.7	40398.6	40398.7	40398.6	40398.7	40398.6	40398.7	40398.6	40398.7	40398.6	40398.7	40398.6	40398.7	40398.6	40398.7	40398.6	40398.7	40398.6	40398.7	40398.6	40398.7	40398.6	40398.7	40398.6	40398.7	40398.6	40398.6	40398.6	40398.6	40398.6	40398.7	40398.6	40398.7	40398.6	40398.7	40398.6	40398.6	40398.6	40398.7	40398.6	40398.7	40398.6	40398.6	40398.6	40398.6	40398.6
	40398.6	40398.7	40398.6	40398.7	40398.6	40398.7	40398.6	40398.7	40398.6	40398.7	40398.6	40398.7	40398.6	40398.7	40398.6	40398.7	40398.6	40398.7	40398.6	40398.7	40398.6	40398.7	40398.6	40398.6	40398.6	40398.7	40398.6	40398.7	40398.6	40398.6	40398.6	40398.6	40398.6	40398.7	40398.6	40398.6	40398.6	40398.7	40398.6	40398.6	40398.6	40398.7	40398.6	40398.7	40398.6	40398.7	40398.6	40398.6	40398.6
	40398.6	40398.7	40398.6	40398.7	40398.6	40398.7	40398.6	40398.7	40398.6	40398.7	40398.6	40398.7	40398.6	40398.7	40398.6	40398.7	40398.6	40398.7	40398.6	40398.7	40398.6	40398.7	40398.6	40398.7	40398.6	40398.7	40398.6	40398.7	40398.6	40398.7	40398.6	40398.6	40398.6	40398.7	40398.6	40398.6	40398.6	40398.7	40398.6	40398.6	40398.6	40398.6	40398.6	40398.7	40398.6	40398.7	40398.6	40398.6	40398.6
	40398.6	40398.7	40398.6	40398.7	40398.6	40398.7	40398.6	40398.7	40398.6	40398.7	40398.6	40398.7	40398.6	40398.7	40398.6	40398.7	40398.6	40398.7	40398.6	40398.7	40398.6	40398.7	40398.6	40398.7	40398.6	40398.7	40398.6	40398.7	40398.6	40398.7	40398.6	40398.6	40398.6	40398.7	40398.6	40398.6	40398.6	40398.7	40398.6	40398.6	40398.6	40398.7	40398.6	40398.6	40398.6	40398.6	40398.6	40398.7	40398.6
	40398.6	40398.7	40398.6	40398.7	40398.6	40398.7	40398.6	40398.7	40398.6	40398.7	40398.6	40398.7	40398.6	40398.7	40398.6	40398.7	40398.6	40398.7	40398.6	40398.7	40398.6	40398.7	40398.6	40398.7	40398.6	40398.7	40398.6	40398.7	40398.6	40398.7	40398.6	40398.6	40398.6	40398.6	40398.6	40398.6	40398.6	40398.6	40398.6	40398.6	40398.6	40398.7	40398.6	40398.6	40398.6	40398.6	40398.6	40398.6	40398.6
	40398.6	40398.7	40398.6	40398.7	40398.6	40398.7	40398.6	40398.7	40398.6	40398.7	40398.6	40398.7	40398.6	40398.7	40398.6	40398.7	40398.6	40398.7	40398.6	40398.7	40398.6	40398.7	40398.6	40398.7	40398.6	40398.7	40398.6	40398.7	40398.6	40398.7	40398.6	40398.7	40398.6	40398.7	40398.6	40398.6	40398.6	40398.6	40398.6	40398.6	40398.6	40398.6	40398.6	40398.6	40398.6	40398.6	40398.6	40398.6	40398.6
	40398.6	40398.6	40398.6	40398.7	40398.6	40398.7	40398.6	40398.7	40398.6	40398.7	40398.6	40398.7	40398.6	40398.7	40398.6	40398.7	40398.6	40398.7	40398.6	40398.7	40398.6	40398.7	40398.6	40398.7	40398.6	40398.7	40398.6	40398.7	40398.6	40398.6	40398.6	40398.7	40398.6	40398.7	40398.6	40398.7	40398.6	40398.7	40398.6	40398.7	40398.6	40398.6	40398.6	40398.6	40398.6	40398.6	40398.6	40398.6	40398.6
	40398.6	40398.6	40398.6	40398.7	40398.6	40398.7	40398.6	40398.7	40398.6	40398.7	40398.6	40398.7	40398.6	40398.7	40398.6	40398.7	40398.6	40398.7	40398.6	40398.7	40398.6	40398.7	40398.6	40398.7	40398.6	40398.7	40398.6	40398.7	40398.6	40398.7	40398.6	40398.7	40398.6	40398.6	40398.6	40398.7	40398.6	40398.7	40398.6	40398.7	40398.6	40398.7	40398.6	40398.6	40398.6	40398.6	40398.6	40398.6	40398.6
	40398.6	40398.7	40398.6	40398.7	40398.6	40398.7	40398.6	40398.7	40398.6	40398.7	40398.6	40398.7	40398.6	40398.7	40398.6	40398.7	40398.6	40398.7	40398.6	40398.7	40398.6	40398.7	40398.6	40398.7	40398.6	40398.7	40398.6	40398.7	40398.6	40398.7	40398.6	40398.7	40398.6	40398.6	40398.6	40398.7	40398.6	40398.6	40398.6	40398.6	40398.6	40398.6	40398.6	40398.6	40398.6	40398.6	40398.6	40398.6	40398.6
	40398.6	40398.7	40398.6	40398.7	40398.6	40398.7	40398.6	40398.7	40398.6	40398.7	40398.6	40398.7	40398.6	40398.7	40398.6	40398.7	40398.6	40398.7	40398.6	40398.7	40398.6	40398.7	40398.6	40398.7	40398.6	40398.7	40398.6	40398.7	40398.6	40398.7	40398.6	40398.7	40398.6	40398.7	40398.6	40398.7	40398.6	40398.7	40398.6	40398.7	40398.6	40398.6	40398.6	40398.7	40398.6	40398.6	40398.6	40398.7	40398.6
	40398.6	40398.7	40398.6	40398.7	40398.6	40398.7	40398.6	40398.7	40398.6	40398.7	40398.6	40398.7	40398.6	40398.7	40398.6	40398.7	40398.6	40398.7	40398.6	40398.7	40398.6	40398.7	40398.6	40398.7	40398.6	40398.7	40398.6	40398.6	40398.6	40398.7	40398.6	40398.6	40398.6	40398.7	40398.6	40398.7	40398.6	40398.7	40398.6	40398.7	40398.6	40398.6	40398.6	40398.6	40398.6	40398.6	40398.6	40398.7	40398.6
	40398.6	40398.7	40398.6	40398.7	40398.6	40398.7	40398.6	40398.7	40398.6	40398.7	40398.6	40398.7	40398.6	40398.7	40398.6	40398.7	40398.6	40398.7	40398.6	40398.7	40398.6	40398.7	40398.6	40398.7	40398.6	40398.7	40398.6	40398.7	40398.6	40398.7	40398.6	40398.6	40398.6	40398.6	40398.6	40398.7	40398.6	40398.7	40398.6	40398.7	40398.6	40398.6	40398.6	40398.6	40398.6	40398.7	40398.6	40398.7	40398.6
	40398.6	40398.7	40398.6	40398.7	40398.6	40398.7	40398.6	40398.7	40398.6	40398.7	40398.6	40398.7	40398.6	40398.7	40398.6	40398.7	40398.6	40398.7	40398.6	40398.7	40398.6	40398.7	40398.6	40398.7	40398.6	40398.7	40398.6	40398.7	40398.6	40398.7	40398.6	40398.7	40398.6	40398.6	40398.6	40398.7	40398.6	40398.6	40398.6	40398.7	40398.6	40398.6	40398.6	40398.6	40398.6	40398.7	40398.6	40398.6	40398.6
	40398.6	40398.7	40398.6	40398.7	40398.6	40398.7	40398.6	40398.7	40398.6	40398.7	40398.6	40398.7	40398.6	40398.7	40398.6	40398.7	40398.6	40398.7	40398.6	40398.7	40398.6	40398.7	40398.6	40398.7	40398.6	40398.7	40398.6	40398.7	40398.6	40398.7	40398.6	40398.7	40398.6	40398.7	40398.6	40398.7	40398.6	40398.6	40398.6	40398.7	40398.6	40398.6	40398.6	40398.6	40398.6	40398.7	40398.6	40398.6	40398.6
	40398.6	40398.7	40398.6	40398.7	40398.6	40398.7	40398.6	40398.7	40398.6	40398.7	40398.6	40398.7	40398.6	40398.7	40398.6	40398.7	40398.6	40398.7	40398.6	40398.7	40398.6	40398.7	40398.6	40398.7	40398.6	40398.7	40398.6	40398.7	40398.6	40398.7	40398.6	40398.7	40398.6	40398.7	40398.6	40398.7	40398.6	40398.7	40398.6	40398.7	40398.6	40398.7	40398.6	40398.6	40398.6	40398.7	40398.6	40398.6	40398.6
	40398.6	40398.7	40398.6	40398.7	40398.6	40398.7	40398.6	40398.7	40398.6	40398.7	40398.6	40398.7	40398.6	40398.7	40398.6	40398.7	40398.6	40398.7	40398.6	40398.7	40398.6	40398.7	40398.6	40398.7	40398.6	40398.7	40398.6	40398.7	40398.6	40398.7	40398.6	40398.7	40398.6	40398.6	40398.6	40398.7	40398.6	40398.7	40398.6	40398.7	40398.6	40398.7	40398.6	40398.7	40398.6	40398.7	40398.6	40398.6	40398.6
	40398.6	40398.7	40398.6	40398.7	40398.6	40398.7	40398.6	40398.7	40398.6	40398.7	40398.6	40398.7	40398.6	40398.7	40398.6	40398.7	40398.6	40398.7	40398.6	40398.7	40398.6	40398.7	40398.6	40398.7	40398.6	40398.7	40398.6	40398.7	40398.6	40398.6	40398.6	40398.6	40398.6	40398.7	40398.6	40398.7	40398.6	40398.7	40398.6	40398.7	40398.6	40398.7	40398.6	40398.7	40398.6	40398.7	40398.6	40398.6	40398.6
	40398.6	40398.7	40398.6	40398.7	40398.6	40398.7	40398.6	40398.7	40398.6	40398.7	40398.6	40398.7	40398.6	40398.7	40398.6	40398.7	40398.6	40398.7	40398.6	40398.7	40398.6	40398.7	40398.6	40398.7	40398.6	40398.7	40398.6	40398.7	40398.6	40398.7	40398.6	40398.7	40398.6	40398.7	40398.6	40398.7	40398.6	40398.7	40398.6	40398.6	40398.6	40398.6	40398.6	40398.7	40398.6	40398.6	40398.6	40398.6	40398.6
	40398.6	40398.7	40398.6	40398.7	40398.6	40398.7	40398.6	40398.7	40398.6	40398.7	40398.6	40398.7	40398.6	40398.7	40398.6	40398.7	40398.6	40398.7	40398.6	40398.7	40398.6	40398.7	40398.6	40398.7	40398.6	40398.7	40398.6	40398.7	40398.6	40398.6	40398.6	40398.7	40398.6	40398.7	40398.6	40398.6	40398.6	40398.7	40398.6	40398.6	40398.6	40398.6	40398.6	40398.7	40398.6	40398.7	40398.6	40398.6	40398.6
	40398.6	40398.7	40398.6	40398.7	40398.6	40398.7	40398.6	40398.7	40398.6	40398.7	40398.6	40398.7	40398.6	40398.7	40398.6	40398.7	40398.6	40398.7	40398.6	40398.7	40398.6	40398.7	40398.6	40398.7	40398.6	40398.7	40398.6	40398.7	40398.6	40398.6	40398.6	40398.6	40398.6	40398.7	40398.6	40398.6	40398.6	40398.6	40398.6	40398.6	40398.6	40398.6	40398.6	40398.7	40398.6	40398.6	40398.6	40398.6	40398.6
	40398.6	40398.7	40398.6	40398.7	40398.6	40398.7	40398.6	40398.7	40398.6	40398.7	40398.6	40398.7	40398.6	40398.7	40398.6	40398.7	40398.6	40398.7	40398.6	40398.7	40398.6	40398.7	40398.6	40398.7	40398.6	40398.7	40398.6	40398.7	40398.6	40398.7	40398.6	40398.6	40398.6	40398.7	40398.6	40398.7	40398.6	40398.6	40398.6	40398.7	40398.6	40398.6	40398.6	40398.6	40398.6	40398.6	40398.6	40398.6	40398.6
	40398.6	40398.7	40398.6	40398.7	40398.6	40398.7	40398.6	40398.7	40398.6	40398.7	40398.6	40398.7	40398.6	40398.7	40398.6	40398.7	40398.6	40398.7	40398.6	40398.7	40398.6	40398.7	40398.6	40398.7	40398.6	40398.7	40398.6	40398.7	40398.6	40398.7	40398.6	40398.6	40398.6	40398.7	40398.6	40398.7	40398.6	40398.6	40398.6	40398.7	40398.6	40398.6	40398.6	40398.7	40398.6	40398.7	40398.6	40398.6	40398.6
	40398.6	40398.7	40398.6	40398.7	40398.6	40398.7	40398.6	40398.7	40398.6	40398.7	40398.6	40398.7	40398.6	40398.7	40398.6	40398.7	40398.6	40398.7	40398.6	40398.7	40398.6	40398.7	40398.6	40398.6	40398.6	40398.7	40398.6	40398.7	40398.6	40398.7	40398.6	40398.6	40398.6	40398.7	40398.6	40398.7	40398.6	40398.6	40398.6	40398.6	40398.6	40398.7	40398.6	40398.7	40398.6	40398.6	40398.6	40398.6	40398.6
	40398.6	40398.7	40398.6	40398.7	40398.6	40398.7	40398.6	40398.7	40398.6	40398.7	40398.6	40398.7	40398.6	40398.7	40398.6	40398.7	40398.6	40398.7	40398.6	40398.7	40398.6	40398.7	40398.6	40398.7	40398.6	40398.7	40398.6	40398.7	40398.6	40398.7	40398.6	40398.7	40398.6	40398.7	40398.6	40398.7	40398.6	40398.6	40398.6	40398.6	40398.6	40398.7	40398.6	40398.6	40398.6	40398.7	40398.6	40398.6	40398.6
	40398.6	40398.7	40398.6	40398.7	40398.6	40398.7	40398.6	40398.7	40398.6	40398.7	40398.6	40398.7	40398.6	40398.7	40398.6	40398.7	40398.6	40398.7	40398.6	40398.7	40398.6	40398.7	40398.6	40398.7	40398.6	40398.7	40398.6	40398.7	40398.6	40398.7	40398.6	40398.6	40398.6	40398.7	40398.6	40398.7	40398.6	40398.6	40398.6	40398.6	40398.6	40398.7	40398.6	40398.6	40398.6	40398.7	40398.6	40398.7	40398.6
	40398.6	40398.7	40398.6	40398.7	40398.6	40398.7	40398.6	40398.7	40398.6	40398.7	40398.6	40398.7	40398.6	40398.7	40398.6	40398.7	40398.6	40398.7	40398.6	40398.7	40398.6	40398.7	40398.6	40398.7	40398.6	40398.7	40398.6	40398.7	40398.6	40398.7	40398.6	40398.6	40398.6	40398.7	40398.6	40398.7	40398.6	40398.6	40398.6	40398.6	40398.6	40398.7	40398.6	40398.6	40398.6	40398.6	40398.6	40398.7	40398.6
	40398.6	40398.7	40398.6	40398.7	40398.6	40398.7	40398.6	40398.7	40398.6	40398.7	40398.6	40398.7	40398.6	40398.7	40398.6	40398.7	40398.6	40398.7	40398.6	40398.7	40398.6	40398.7	40398.6	40398.7	40398.6	40398.7	40398.6	40398.7	40398.6	40398.7	40398.6	40398.6	40398.6	40398.7	40398.6	40398.7	40398.6	40398.6	40398.6	40398.6	40398.6	40398.6	40398.6	40398.6	40398.6	40398.6	40398.6	40398.7	40398.6
	40398.6	40398.7	40398.6	40398.7	40398.6	40398.7	40398.6	40398.7	40398.6	40398.7	40398.6	40398.7	40398.6	40398.7	40398.6	40398.7	40398.6	40398.7	40398.6	40398.7	40398.6	40398.7	40398.6	40398.7	40398.6	40398.7	40398.6	40398.7	40398.6	40398.7	40398.6	40398.7	40398.6	40398.7	40398.6	40398.7	40398.6	40398.7	40398.6	40398.6	40398.6	40398.6	40398.6	40398.6	40398.6	40398.7	40398.6	40398.7	40398.6
	40398.6	40398.7	40398.6	40398.7	40398.6	40398.7	40398.6	40398.7	40398.6	40398.7	40398.6	40398.7	40398.6	40398.7	40398.6	40398.7	40398.6	40398.7	40398.6	40398.7	40398.6	40398.7	40398.6	40398.7	40398.6	40398.7	40398.6	40398.7	40398.6	40398.7	40398.6	40398.7	40398.6	40398.6	40398.6	40398.7	40398.6	40398.7	40398.6	40398.6	40398.6	40398.6	40398.6	40398.7	40398.6	40398.6	40398.6	40398.7	40398.6
	40398.6	40398.7	40398.6	40398.7	40398.6	40398.7	40398.6	40398.7	40398.6	40398.7	40398.6	40398.7	40398.6	40398.7	40398.6	40398.7	40398.6	40398.7	40398.6	40398.7	40398.6	40398.7	40398.6	40398.7	40398.6	40398.7	40398.6	40398.7	40398.6	40398.7	40398.6	40398.7	40398.6	40398.7	40398.6	40398.6	40398.6	40398.7	40398.6	40398.6	40398.6	40398.6	40398.6	40398.7	40398.6	40398.6	40398.6	40398.6	40398.6
	40398.6	40398.7	40398.6	40398.7	40398.6	40398.7	40398.6	40398.7	40398.6	40398.7	40398.6	40398.7	40398.6	40398.7	40398.6	40398.7	40398.6	40398.7	40398.6	40398.7	40398.6	40398.7	40398.6	40398.7	40398.6	40398.7	40398.6	40398.7	40398.6	40398.7	40398.6	40398.6	40398.6	40398.7	40398.6	40398.6	40398.6	40398.7	40398.6	40398.7	40398.6	40398.6	40398.6	40398.7	40398.6	40398.6	40398.6	40398.6	40398.6
	40398.6	40398.7	40398.6	40398.7	40398.6	40398.7	40398.6	40398.7	40398.6	40398.7	40398.6	40398.7	40398.6	40398.7	40398.6	40398.7	40398.6	40398.7	40398.6	40398.7	40398.6	40398.7	40398.6	40398.7	40398.6	40398.7	40398.6	40398.7	40398.6	40398.7	40398.6	40398.6	40398.6	40398.7	40398.6	40398.7	40398.6	40398.7	40398.6	40398.7	40398.6	40398.6	40398.6	40398.7	40398.6	40398.6	40398.6	40398.7	40398.6
	40398.6	40398.7	40398.6	40398.7	40398.6	40398.7	40398.6	40398.7	40398.6	40398.7	40398.6	40398.7	40398.6	40398.7	40398.6	40398.7	40398.6	40398.7	40398.6	40398.7	40398.6	40398.7	40398.6	40398.7	40398.6	40398.7	40398.6	40398.7	40398.6	40398.7	40398.6	40398.6	40398.6	40398.6	40398.6	40398.7	40398.6	40398.7	40398.6	40398.7	40398.6	40398.7	40398.6	40398.7	40398.6	40398.6	40398.6	40398.7	40398.6
	40398.6	40398.7	40398.6	40398.7	40398.6	40398.7	40398.6	40398.7	40398.6	40398.7	40398.6	40398.7	40398.6	40398.7	40398.6	40398.7	40398.6	40398.7	40398.6	40398.7	40398.6	40398.7	40398.6	40398.7	40398.6	40398.7	40398.6	40398.7	40398.6	40398.7	40398.6	40398.7	40398.6	40398.6	40398.6	40398.7	40398.6	40398.7	40398.6	40398.7	40398.6	40398.7	40398.6	40398.7	40398.6	40398.7	40398.6	40398.6	40398.6
	40398.6	40398.7	40398.6	40398.7	40398.6	40398.7	40398.6	40398.7	40398.6	40398.7	40398.6	40398.7	40398.6	40398.7	40398.6	40398.7	40398.6	40398.7	40398.6	40398.7	40398.6	40398.7	40398.6	40398.7	40398.6	40398.7	40398.6	40398.7	40398.6	40398.6	40398.6	40398.7	40398.6	40398.6	40398.6	40398.7	40398.6	40398.7	40398.6	40398.7	40398.6	40398.7	40398.6	40398.6	40398.6	40398.7	40398.6	40398.7	40398.6
	40398.6	40398.7	40398.6	40398.7	40398.6	40398.7	40398.6	40398.7	40398.6	40398.7	40398.6	40398.7	40398.6	40398.7	40398.6	40398.7	40398.6	40398.7	40398.6	40398.7	40398.6	40398.7	40398.6	40398.7	40398.6	40398.7	40398.6	40398.7	40398.6	40398.7	40398.6	40398.7	40398.6	40398.7	40398.6	40398.6	40398.6	40398.7	40398.6	40398.6	40398.6	40398.7	40398.6	40398.6	40398.6	40398.7	40398.6	40398.6	40398.6
	40398.6	40398.7	40398.6	40398.7	40398.6	40398.7	40398.6	40398.7	40398.6	40398.7	40398.6	40398.7	40398.6	40398.7	40398.6	40398.7	40398.6	40398.7	40398.6	40398.7	40398.6	40398.7	40398.6	40398.7	40398.6	40398.7	40398.6	40398.7	40398.6	40398.7	40398.6	40398.6	40398.6	40398.7	40398.6	40398.6	40398.6	40398.7	40398.6	40398.7	40398.6	40398.6	40398.6	40398.6	40398.6	40398.7	40398.6	40398.7	40398.6
	40398.6	40398.7	40398.6	40398.7	40398.6	40398.7	40398.6	40398.7	40398.6	40398.7	40398.6	40398.7	40398.6	40398.7	40398.6	40398.7	40398.6	40398.7	40398.6	40398.7	40398.6	40398.7	40398.6	40398.7	40398.6	40398.7	40398.6	40398.7	40398.6	40398.7	40398.6	40398.7	40398.6	40398.7	40398.6	40398.7	40398.6	40398.6	40398.6	40398.6	40398.6	40398.6	40398.6	40398.6	40398.6	40398.7	40398.6	40398.7	40398.6
	40398.6	40398.7	40398.6	40398.7	40398.6	40398.7	40398.6	40398.7	40398.6	40398.7	40398.6	40398.7	40398.6	40398.7	40398.6	40398.7	40398.6	40398.7	40398.6	40398.7	40398.6	40398.7	40398.6	40398.7	40398.6	40398.7	40398.6	40398.7	40398.6	40398.7	40398.6	40398.7	40398.6	40398.7	40398.6	40398.7	40398.6	40398.6	40398.6	40398.6	40398.6	40398.7	40398.6	40398.7	40398.6	40398.7	40398.6	40398.7	40398.6
	40398.6	40398.7	40398.6	40398.7	40398.6	40398.7	40398.6	40398.7	40398.6	40398.7	40398.6	40398.7	40398.6	40398.7	40398.6	40398.7	40398.6	40398.7	40398.6	40398.7	40398.6	40398.7	40398.6	40398.7	40398.6	40398.7	40398.6	40398.7	40398.6	40398.7	40398.6	40398.6	40398.6	40398.7	40398.6	40398.7	40398.6	40398.7	40398.6	40398.6	40398.6	40398.6	40398.6	40398.7	40398.6	40398.7	40398.6	40398.6	40398.6
	40398.6	40398.7	40398.6	40398.7	40398.6	40398.7	40398.6	40398.7	40398.6	40398.7	40398.6	40398.7	40398.6	40398.7	40398.6	40398.7	40398.6	40398.7	40398.6	40398.7	40398.6	40398.7	40398.6	40398.7	40398.6	40398.7	40398.6	40398.7	40398.6	40398.7	40398.6	40398.6	40398.6	40398.7	40398.6	40398.7	40398.6	40398.7	40398.6	40398.7	40398.6	40398.6	40398.6	40398.7	40398.6	40398.7	40398.6	40398.6	40398.6
	40398.6	40398.7	40398.6	40398.7	40398.6	40398.7	40398.6	40398.7	40398.6	40398.7	40398.6	40398.7	40398.6	40398.7	40398.6	40398.7	40398.6	40398.7	40398.6	40398.7	40398.6	40398.7	40398.6	40398.7	40398.6	40398.7	40398.6	40398.7	40398.6	40398.7	40398.6	40398.7	40398.6	40398.6	40398.6	40398.7	40398.6	40398.7	40398.6	40398.7	40398.6	40398.7	40398.6	40398.7	40398.6	40398.6	40398.6	40398.6	40398.6
	40398.6	40398.7	40398.6	40398.7	40398.6	40398.7	40398.6	40398.7	40398.6	40398.7	40398.6	40398.7	40398.6	40398.7	40398.6	40398.7	40398.6	40398.7	40398.6	40398.7	40398.6	40398.7	40398.6	40398.7	40398.6	40398.7	40398.6	40398.7	40398.6	40398.7	40398.6	40398.7	40398.6	40398.6	40398.6	40398.7	40398.6	40398.7	40398.6	40398.7	40398.6	40398.7	40398.6	40398.6	40398.6	40398.7	40398.6	40398.6	40398.6
	40398.6	40398.7	40398.6	40398.7	40398.6	40398.7	40398.6	40398.7	40398.6	40398.7	40398.6	40398.7	40398.6	40398.7	40398.6	40398.7	40398.6	40398.7	40398.6	40398.7	40398.6	40398.7	40398.6	40398.7	40398.6	40398.7	40398.6	40398.7	40398.6	40398.7	40398.6	40398.7	40398.6	40398.6	40398.6	40398.7	40398.6	40398.7	40398.6	40398.6	40398.6	40398.6	40398.6	40398.6	40398.6	40398.7	40398.6	40398.6	40398.6
	40398.6	40398.7	40398.6	40398.7	40398.6	40398.7	40398.6	40398.7	40398.6	40398.7	40398.6	40398.7	40398.6	40398.7	40398.6	40398.7	40398.6	40398.7	40398.6	40398.7	40398.6	40398.7	40398.6	40398.7	40398.6	40398.7	40398.6	40398.7	40398.6	40398.7	40398.6	40398.7	40398.6	40398.7	40398.6	40398.7	40398.6	40398.7	40398.6	40398.6	40398.6	40398.6	40398.6	40398.6	40398.6	40398.6	40398.6	40398.6	40398.6
	40398.6	40398.7	40398.6	40398.7	40398.6	40398.7	40398.6	40398.7	40398.6	40398.7	40398.6	40398.7	40398.6	40398.7	40398.6	40398.7	40398.6	40398.7	40398.6	40398.7	40398.6	40398.6	40398.6	40398.7	40398.6	40398.7	40398.6	40398.7	40398.6	40398.7	40398.6	40398.6	40398.6	40398.7	40398.6	40398.6	40398.6	40398.6	40398.6	40398.6	40398.6	40398.7	40398.6	40398.6	40398.6	40398.6	40398.6	40398.7	40398.6
	40398.6	40398.7	40398.6	40398.7	40398.6	40398.7	40398.6	40398.7	40398.6	40398.7	40398.6	40398.7	40398.6	40398.7	40398.6	40398.7	40398.6	40398.7	40398.6	40398.7	40398.6	40398.7	40398.6	40398.7	40398.6	40398.7	40398.6	40398.7	40398.6	40398.7	40398.6	40398.7	40398.6	40398.7	40398.6	40398.6	40398.6	40398.7	40398.6	40398.7	40398.6	40398.7	40398.6	40398.6	40398.6	40398.7	40398.6	40398.7	40398.6
	40398.6	40398.7	40398.6	40398.7	40398.6	40398.7	40398.6	40398.7	40398.6	40398.7	40398.6	40398.7	40398.6	40398.7	40398.6	40398.7	40398.6	40398.7	40398.6	40398.7	40398.6	40398.7	40398.6	40398.7	40398.6	40398.7	40398.6	40398.7	40398.6	40398.7	40398.6	40398.6	40398.6	40398.7	40398.6	40398.7	40398.6	40398.6	40398.6	40398.7	40398.6	40398.7	40398.6	40398.6	40398.6	40398.7	40398.6	40398.7	40398.6
	40398.6	40398.7	40398.6	40398.7	40398.6	40398.7	40398.6	40398.7	40398.6	40398.7	40398.6	40398.7	40398.6	40398.7	40398.6	40398.7	40398.6	40398.7	40398.6	40398.7	40398.6	40398.7	40398.6	40398.7	40398.6	40398.7	40398.6	40398.7	40398.6	40398.7	40398.6	40398.6	40398.6	40398.6	40398.6	40398.7	40398.6	40398.6	40398.6	40398.6	40398.6	40398.7	40398.6	40398.6	40398.6	40398.7	40398.6	40398.7	40398.6
	40398.6	40398.7	40398.6	40398.7	40398.6	40398.7	40398.6	40398.7	40398.6	40398.7	40398.6	40398.7	40398.6	40398.7	40398.6	40398.7	40398.6	40398.7	40398.6	40398.7	40398.6	40398.7	40398.6	40398.7	40398.6	40398.7	40398.6	40398.7	40398.6	40398.7	40398.6	40398.6	40398.6	40398.6	40398.6	40398.7	40398.6	40398.6	40398.6	40398.7	40398.6	40398.6	40398.6	40398.6	40398.6	40398.6	40398.6	40398.6	40398.6
	40398.6	40398.7	40398.6	40398.7	40398.6	40398.7	40398.6	40398.7	40398.6	40398.7	40398.6	40398.7	40398.6	40398.7	40398.6	40398.7	40398.6	40398.7	40398.6	40398.7	40398.6	40398.7	40398.6	40398.7	40398.6	40398.7	40398.6	40398.7	40398.6	40398.7	40398.6	40398.7	40398.6	40398.6	40398.6	40398.7	40398.6	40398.6	40398.6	40398.7	40398.6	40398.6	40398.6	40398.7	40398.6	40398.6	40398.6	40398.6	40398.6
	40398.6	40398.7	40398.6	40398.7	40398.6	40398.7	40398.6	40398.7	40398.6	40398.7	40398.6	40398.7	40398.6	40398.7	40398.6	40398.7	40398.6	40398.7	40398.6	40398.7	40398.6	40398.7	40398.6	40398.7	40398.6	40398.7	40398.6	40398.7	40398.6	40398.7	40398.6	40398.7	40398.6	40398.6	40398.6	40398.7	40398.6	40398.6	40398.6	40398.7	40398.6	40398.6	40398.6	40398.7	40398.6	40398.7	40398.6	40398.6	40398.6
	40398.6	40398.7	40398.6	40398.7	40398.6	40398.7	40398.6	40398.7	40398.6	40398.7	40398.6	40398.7	40398.6	40398.7	40398.6	40398.7	40398.6	40398.7	40398.6	40398.7	40398.6	40398.7	40398.6	40398.7	40398.6	40398.7	40398.6	40398.7	40398.6	40398.7	40398.6	40398.7	40398.6	40398.6	40398.6	40398.6	40398.6	40398.7	40398.6	40398.6	40398.6	40398.6	40398.6	40398.7	40398.6	40398.7	40398.6	40398.6	40398.6
	40398.6	40398.7	40398.6	40398.7	40398.6	40398.7	40398.6	40398.7	40398.6	40398.7	40398.6	40398.7	40398.6	40398.7	40398.6	40398.7	40398.6	40398.7	40398.6	40398.7	40398.6	40398.7	40398.6	40398.7	40398.6	40398.7	40398.6	40398.7	40398.6	40398.7	40398.6	40398.6	40398.6	40398.6	40398.6	40398.6	40398.6	40398.7	40398.6	40398.6	40398.6	40398.6	40398.6	40398.6	40398.6	40398.7	40398.6	40398.7	40398.6
	40398.6	40398.7	40398.6	40398.7	40398.6	40398.7	40398.6	40398.7	40398.6	40398.7	40398.6	40398.7	40398.6	40398.7	40398.6	40398.7	40398.6	40398.7	40398.6	40398.7	40398.6	40398.7	40398.6	40398.7	40398.6	40398.7	40398.6	40398.7	40398.6	40398.7	40398.6	40398.7	40398.6	40398.7	40398.6	40398.7	40398.6	40398.7	40398.6	40398.6	40398.6	40398.6	40398.6	40398.6	40398.6	40398.6	40398.6	40398.7	40398.6
	40398.6	40398.7	40398.6	40398.7	40398.6	40398.7	40398.6	40398.7	40398.6	40398.7	40398.6	40398.7	40398.6	40398.7	40398.6	40398.7	40398.6	40398.7	40398.6	40398.7	40398.6	40398.7	40398.6	40398.7	40398.6	40398.7	40398.6	40398.7	40398.6	40398.7	40398.6	40398.7	40398.6	40398.7	40398.6	40398.7	40398.6	40398.7	40398.6	40398.7	40398.6	40398.6	40398.6	40398.6	40398.6	40398.6	40398.6	40398.7	40398.6
	40398.6	40398.7	40398.6	40398.7	40398.6	40398.7	40398.6	40398.7	40398.6	40398.7	40398.6	40398.7	40398.6	40398.7	40398.6	40398.7	40398.6	40398.7	40398.6	40398.7	40398.6	40398.7	40398.6	40398.7	40398.6	40398.7	40398.6	40398.7	40398.6	40398.7	40398.6	40398.6	40398.6	40398.7	40398.6	40398.7	40398.6	40398.6	40398.6	40398.7	40398.6	40398.7	40398.6	40398.6	40398.6	40398.6	40398.6	40398.7	40398.6
	40398.6	40398.7	40398.6	40398.7	40398.6	40398.7	40398.6	40398.7	40398.6	40398.7	40398.6	40398.7	40398.6	40398.7	40398.6	40398.7	40398.6	40398.7	40398.6	40398.7	40398.6	40398.7	40398.6	40398.7	40398.6	40398.7	40398.6	40398.7	40398.6	40398.7	40398.6	40398.7	40398.6	40398.7	40398.6	40398.7	40398.6	40398.7	40398.6	40398.6	40398.6	40398.7	40398.6	40398.6	40398.6	40398.7	40398.6	40398.7	40398.6
	40398.6	40398.7	40398.6	40398.7	40398.6	40398.7	40398.6	40398.7	40398.6	40398.7	40398.6	40398.7	40398.6	40398.7	40398.6	40398.7	40398.6	40398.7	40398.6	40398.7	40398.6	40398.7	40398.6	40398.7	40398.6	40398.7	40398.6	40398.7	40398.6	40398.7	40398.6	40398.7	40398.6	40398.7	40398.6	40398.7	40398.6	40398.7	40398.6	40398.6	40398.6	40398.6	40398.6	40398.6	40398.6	40398.6	40398.6	40398.7	40398.6
	40398.6	40398.7	40398.6	40398.7	40398.6	40398.7	40398.6	40398.7	40398.6	40398.7	40398.6	40398.7	40398.6	40398.7	40398.6	40398.7	40398.6	40398.7	40398.6	40398.7	40398.6	40398.7	40398.6	40398.7	40398.6	40398.7	40398.6	40398.7	40398.6	40398.7	40398.6	40398.7	40398.6	40398.7	40398.6	40398.7	40398.6	40398.7	40398.6	40398.6	40398.6	40398.6	40398.6	40398.6	40398.6	40398.6	40398.6	40398.7	40398.6
	40398.6	40398.7	40398.6	40398.7	40398.6	40398.7	40398.6	40398.7	40398.6	40398.7	40398.6	40398.7	40398.6	40398.7	40398.6	40398.7	40398.6	40398.7	40398.6	40398.7	40398.6	40398.7	40398.6	40398.7	40398.6	40398.7	40398.6	40398.7	40398.6	40398.7	40398.6	40398.7	40398.6	40398.7	40398.6	40398.7	40398.6	40398.7	40398.6	40398.6	40398.6	40398.7	40398.6	40398.7	40398.6	40398.6	40398.6	40398.6	40398.6
	40398.6	40398.7	40398.6	40398.7	40398.6	40398.7	40398.6	40398.7	40398.6	40398.7	40398.6	40398.7	40398.6	40398.7	40398.6	40398.7	40398.6	40398.7	40398.6	40398.7	40398.6	40398.7	40398.6	40398.6	40398.6	40398.7	40398.6	40398.7	40398.6	40398.7	40398.6	40398.6	40398.6	40398.7	40398.6	40398.7	40398.6	40398.7	40398.6	40398.7	40398.6	40398.7	40398.6	40398.6	40398.6	40398.6	40398.6	40398.6	40398.6
	40398.6	40398.7	40398.6	40398.7	40398.6	40398.7	40398.6	40398.7	40398.6	40398.7	40398.6	40398.7	40398.6	40398.7	40398.6	40398.7	40398.6	40398.7	40398.6	40398.7	40398.6	40398.7	40398.6	40398.7	40398.6	40398.7	40398.6	40398.7	40398.6	40398.7	40398.6	40398.6	40398.6	40398.7	40398.6	40398.7	40398.6	40398.7	40398.6	40398.7	40398.6	40398.7	40398.6	40398.6	40398.6	40398.6	40398.6	40398.6	40398.6
	40398.6	40398.7	40398.6	40398.7	40398.6	40398.7	40398.6	40398.7	40398.6	40398.7	40398.6	40398.7	40398.6	40398.7	40398.6	40398.7	40398.6	40398.7	40398.6	40398.7	40398.6	40398.7	40398.6	40398.7	40398.6	40398.7	40398.6	40398.7	40398.6	40398.7	40398.6	40398.7	40398.6	40398.7	40398.6	40398.6	40398.6	40398.7	40398.6	40398.6	40398.6	40398.6	40398.6	40398.7	40398.6	40398.7	40398.6	40398.6	40398.6
	40398.6	40398.7	40398.6	40398.7	40398.6	40398.7	40398.6	40398.7	40398.6	40398.7	40398.6	40398.7	40398.6	40398.7	40398.6	40398.7	40398.6	40398.7	40398.6	40398.7	40398.6	40398.7	40398.6	40398.7	40398.6	40398.7	40398.6	40398.7	40398.6	40398.6	40398.6	40398.6	40398.6	40398.7	40398.6	40398.6	40398.6	40398.6	40398.6	40398.7	40398.6	40398.7	40398.6	40398.6	40398.6	40398.7	40398.6	40398.7	40398.6
	40398.6	40398.7	40398.6	40398.7	40398.6	40398.7	40398.6	40398.7	40398.6	40398.7	40398.6	40398.7	40398.6	40398.7	40398.6	40398.7	40398.6	40398.7	40398.6	40398.7	40398.6	40398.7	40398.6	40398.7	40398.6	40398.7	40398.6	40398.7	40398.6	40398.7	40398.6	40398.6	40398.6	40398.7	40398.6	40398.7	40398.6	40398.7	40398.6	40398.7	40398.6	40398.7	40398.6	40398.6	40398.6	40398.6	40398.6	40398.7	40398.6
	40398.6	40398.7	40398.6	40398.7	40398.6	40398.7	40398.6	40398.7	40398.6	40398.7	40398.6	40398.7	40398.6	40398.7	40398.6	40398.7	40398.6	40398.7	40398.6	40398.7	40398.6	40398.7	40398.6	40398.7	40398.6	40398.7	40398.6	40398.7	40398.6	40398.7	40398.6	40398.6	40398.6	40398.7	40398.6	40398.6	40398.6	40398.7	40398.6	40398.7	40398.6	40398.7	40398.6	40398.7	40398.6	40398.6	40398.6	40398.6	40398.6
	40398.6	40398.7	40398.6	40398.7	40398.6	40398.7	40398.6	40398.7	40398.6	40398.7	40398.6	40398.7	40398.6	40398.7	40398.6	40398.7	40398.6	40398.7	40398.6	40398.7	40398.6	40398.7	40398.6	40398.7	40398.6	40398.7	40398.6	40398.7	40398.6	40398.7	40398.6	40398.6	40398.6	40398.7	40398.6	40398.7	40398.6	40398.6	40398.6	40398.7	40398.6	40398.6	40398.6	40398.6	40398.6	40398.6	40398.6	40398.6	40398.6
	40398.6	40398.7	40398.6	40398.7	40398.6	40398.7	40398.6	40398.7	40398.6	40398.7	40398.6	40398.7	40398.6	40398.7	40398.6	40398.7	40398.6	40398.7	40398.6	40398.7	40398.6	40398.7	40398.6	40398.7	40398.6	40398.7	40398.6	40398.7	40398.6	40398.7	40398.6	40398.6	40398.6	40398.6	40398.6	40398.6	40398.6	40398.7	40398.6	40398.7	40398.6	40398.6	40398.6	40398.7	40398.6	40398.6	40398.6	40398.6	40398.6
	40398.6	40398.7	40398.6	40398.7	40398.6	40398.7	40398.6	40398.7	40398.6	40398.7	40398.6	40398.7	40398.6	40398.7	40398.6	40398.7	40398.6	40398.7	40398.6	40398.7	40398.6	40398.7	40398.6	40398.7	40398.6	40398.7	40398.6	40398.7	40398.6	40398.6	40398.6	40398.7	40398.6	40398.6	40398.6	40398.6	40398.6	40398.7	40398.6	40398.7	40398.6	40398.6	40398.6	40398.6	40398.6	40398.6	40398.6	40398.6	40398.6
	40398.6	40398.7	40398.6	40398.7	40398.6	40398.7	40398.6	40398.7	40398.6	40398.7	40398.6	40398.7	40398.6	40398.7	40398.6	40398.7	40398.6	40398.7	40398.6	40398.7	40398.6	40398.7	40398.6	40398.7	40398.6	40398.7	40398.6	40398.7	40398.6	40398.7	40398.6	40398.7	40398.6	40398.6	40398.6	40398.6	40398.6	40398.6	40398.6	40398.7	40398.6	40398.6	40398.6	40398.7	40398.6	40398.6	40398.6	40398.7	40398.6
	40398.6	40398.7	40398.6	40398.7	40398.6	40398.7	40398.6	40398.7	40398.6	40398.7	40398.6	40398.7	40398.6	40398.7	40398.6	40398.7	40398.6	40398.7	40398.6	40398.7	40398.6	40398.7	40398.6	40398.7	40398.6	40398.7	40398.6	40398.7	40398.6	40398.7	40398.6	40398.7	40398.6	40398.6	40398.6	40398.6	40398.6	40398.6	40398.6	40398.7	40398.6	40398.6	40398.6	40398.7	40398.6	40398.7	40398.6	40398.7	40398.6
	40398.6	40398.7	40398.6	40398.7	40398.6	40398.7	40398.6	40398.7	40398.6	40398.7	40398.6	40398.7	40398.6	40398.7	40398.6	40398.7	40398.6	40398.7	40398.6	40398.7	40398.6	40398.7	40398.6	40398.7	40398.6	40398.7	40398.6	40398.7	40398.6	40398.7	40398.6	40398.7	40398.6	40398.6	40398.6	40398.7	40398.6	40398.7	40398.6	40398.6	40398.6	40398.7	40398.6	40398.7	40398.6	40398.7	40398.6	40398.7	40398.6
	40398.6	40398.7	40398.6	40398.7	40398.6	40398.7	40398.6	40398.7	40398.6	40398.7	40398.6	40398.7	40398.6	40398.7	40398.6	40398.7	40398.6	40398.7	40398.6	40398.7	40398.6	40398.7	40398.6	40398.6	40398.6	40398.7	40398.6	40398.7	40398.6	40398.7	40398.6	40398.6	40398.6	40398.6	40398.6	40398.6	40398.6	40398.7	40398.6	40398.6	40398.6	40398.7	40398.6	40398.7	40398.6	40398.7	40398.6	40398.7	40398.6
	40398.6	40398.7	40398.6	40398.7	40398.6	40398.7	40398.6	40398.7	40398.6	40398.7	40398.6	40398.7	40398.6	40398.7	40398.6	40398.7	40398.6	40398.7	40398.6	40398.7	40398.6	40398.7	40398.6	40398.6	40398.6	40398.7	40398.6	40398.7	40398.6	40398.7	40398.6	40398.6	40398.6	40398.6	40398.6	40398.7	40398.6	40398.7	40398.6	40398.6	40398.6	40398.7	40398.6	40398.7	40398.6	40398.6	40398.6	40398.7	40398.6
	40398.6	40398.7	40398.6	40398.7	40398.6	40398.7	40398.6	40398.7	40398.6	40398.7	40398.6	40398.7	40398.6	40398.7	40398.6	40398.7	40398.6	40398.7	40398.6	40398.7	40398.6	40398.7	40398.6	40398.7	40398.6	40398.7	40398.6	40398.7	40398.6	40398.7	40398.6	40398.6	40398.6	40398.7	40398.6	40398.7	40398.6	40398.7	40398.6	40398.7	40398.6	40398.7	40398.6	40398.6	40398.6	40398.6	40398.6	40398.7	40398.6
	40398.6	40398.7	40398.6	40398.7	40398.6	40398.7	40398.6	40398.7	40398.6	40398.7	40398.6	40398.7	40398.6	40398.7	40398.6	40398.7	40398.6	40398.7	40398.6	40398.7	40398.6	40398.7	40398.6	40398.7	40398.6	40398.7	40398.6	40398.7	40398.6	40398.7	40398.6	40398.7	40398.6	40398.7	40398.6	40398.7	40398.6	40398.7	40398.6	40398.7	40398.6	40398.7	40398.6	40398.6	40398.6	40398.6	40398.6	40398.7	40398.6
	40398.6	40398.7	40398.6	40398.7	40398.6	40398.7	40398.6	40398.7	40398.6	40398.7	40398.6	40398.7	40398.6	40398.7	40398.6	40398.7	40398.6	40398.7	40398.6	40398.7	40398.6	40398.7	40398.6	40398.7	40398.6	40398.7	40398.6	40398.7	40398.6	40398.7	40398.6	40398.6	40398.6	40398.7	40398.6	40398.7	40398.6	40398.6	40398.6	40398.7	40398.6	40398.6	40398.6	40398.6	40398.6	40398.6	40398.6	40398.7	40398.6
	40398.6	40398.7	40398.6	40398.7	40398.6	40398.7	40398.6	40398.7	40398.6	40398.7	40398.6	40398.7	40398.6	40398.7	40398.6	40398.7	40398.6	40398.7	40398.6	40398.7	40398.6	40398.7	40398.6	40398.7	40398.6	40398.7	40398.6	40398.7	40398.6	40398.7	40398.6	40398.6	40398.6	40398.6	40398.6	40398.7	40398.6	40398.6	40398.6	40398.7	40398.6	40398.6	40398.6	40398.6	40398.6	40398.7	40398.6	40398.6	40398.6
	40398.6	40398.7	40398.6	40398.7	40398.6	40398.7	40398.6	40398.7	40398.6	40398.7	40398.6	40398.7	40398.6	40398.7	40398.6	40398.7	40398.6	40398.7	40398.6	40398.7	40398.6	40398.7	40398.6	40398.7	40398.6	40398.7	40398.6	40398.7	40398.6	40398.7	40398.6	40398.6	40398.6	40398.7	40398.6	40398.7	40398.6	40398.7	40398.6	40398.6	40398.6	40398.7	40398.6	40398.7	40398.6	40398.7	40398.6	40398.6	40398.6
	40398.6	40398.7	40398.6	40398.7	40398.6	40398.7	40398.6	40398.7	40398.6	40398.7	40398.6	40398.7	40398.6	40398.7	40398.6	40398.7	40398.6	40398.7	40398.6	40398.7	40398.6	40398.7	40398.6	40398.7	40398.6	40398.7	40398.6	40398.7	40398.6	40398.7	40398.6	40398.7	40398.6	40398.7	40398.6	40398.6	40398.6	40398.7	40398.6	40398.6	40398.6	40398.7	40398.6	40398.7	40398.6	40398.7	40398.6	40398.7	40398.6
	40398.6	40398.7	40398.6	40398.7	40398.6	40398.7	40398.6	40398.7	40398.6	40398.7	40398.6	40398.7	40398.6	40398.7	40398.6	40398.7	40398.6	40398.7	40398.6	40398.7	40398.6	40398.7	40398.6	40398.7	40398.6	40398.7	40398.6	40398.7	40398.6	40398.6	40398.6	40398.6	40398.6	40398.7	40398.6	40398.6	40398.6	40398.7	40398.6	40398.7	40398.6	40398.6	40398.6	40398.7	40398.6	40398.7	40398.6	40398.6	40398.6
	40398.6	40398.7	40398.6	40398.7	40398.6	40398.7	40398.6	40398.7	40398.6	40398.7	40398.6	40398.7	40398.6	40398.7	40398.6	40398.7	40398.6	40398.7	40398.6	40398.7	40398.6	40398.7	40398.6	40398.7	40398.6	40398.7	40398.6	40398.7	40398.6	40398.7	40398.6	40398.6	40398.6	40398.7	40398.6	40398.7	40398.6	40398.7	40398.6	40398.7	40398.6	40398.7	40398.6	40398.7	40398.6	40398.7	40398.6	40398.6	40398.6
	40398.6	40398.7	40398.6	40398.7	40398.6	40398.7	40398.6	40398.7	40398.6	40398.7	40398.6	40398.7	40398.6	40398.7	40398.6	40398.7	40398.6	40398.7	40398.6	40398.7	40398.6	40398.7	40398.6	40398.7	40398.6	40398.7	40398.6	40398.7	40398.6	40398.7	40398.6	40398.7	40398.6	40398.6	40398.6	40398.7	40398.6	40398.7	40398.6	40398.7	40398.6	40398.7	40398.6	40398.7	40398.6	40398.7	40398.6	40398.6	40398.6
	40398.6	40398.7	40398.6	40398.7	40398.6	40398.7	40398.6	40398.7	40398.6	40398.7	40398.6	40398.7	40398.6	40398.7	40398.6	40398.7	40398.6	40398.7	40398.6	40398.7	40398.6	40398.7	40398.6	40398.6	40398.6	40398.7	40398.6	40398.7	40398.6	40398.7	40398.6	40398.6	40398.6	40398.6	40398.6	40398.7	40398.6	40398.7	40398.6	40398.7	40398.6	40398.6	40398.6	40398.6	40398.6	40398.7	40398.6	40398.6	40398.6
	40398.6	40398.7	40398.6	40398.7	40398.6	40398.7	40398.6	40398.7	40398.6	40398.7	40398.6	40398.7	40398.6	40398.7	40398.6	40398.7	40398.6	40398.7	40398.6	40398.7	40398.6	40398.7	40398.6	40398.6	40398.6	40398.7	40398.6	40398.7	40398.6	40398.7	40398.6	40398.6	40398.6	40398.6	40398.6	40398.7	40398.6	40398.7	40398.6	40398.6	40398.6	40398.7	40398.6	40398.6	40398.6	40398.7	40398.6	40398.6	40398.6
	40398.6	40398.7	40398.6	40398.7	40398.6	40398.7	40398.6	40398.7	40398.6	40398.7	40398.6	40398.7	40398.6	40398.7	40398.6	40398.7	40398.6	40398.7	40398.6	40398.7	40398.6	40398.7	40398.6	40398.7	40398.6	40398.7	40398.6	40398.7	40398.6	40398.7	40398.6	40398.6	40398.6	40398.6	40398.6	40398.7	40398.6	40398.7	40398.6	40398.6	40398.6	40398.7	40398.6	40398.6	40398.6	40398.7	40398.6	40398.7	40398.6
	40398.6	40398.7	40398.6	40398.7	40398.6	40398.7	40398.6	40398.7	40398.6	40398.7	40398.6	40398.7	40398.6	40398.7	40398.6	40398.7	40398.6	40398.7	40398.6	40398.7	40398.6	40398.7	40398.6	40398.7	40398.6	40398.7	40398.6	40398.7	40398.6	40398.7	40398.6	40398.7	40398.6	40398.7	40398.6	40398.7	40398.6	40398.7	40398.6	40398.6	40398.6	40398.7	40398.6	40398.7	40398.6	40398.6	40398.6	40398.7	40398.6
	40398.6	40398.7	40398.6	40398.7	40398.6	40398.7	40398.6	40398.7	40398.6	40398.7	40398.6	40398.7	40398.6	40398.7	40398.6	40398.7	40398.6	40398.7	40398.6	40398.7	40398.6	40398.7	40398.6	40398.7	40398.6	40398.7	40398.6	40398.7	40398.6	40398.7	40398.6	40398.6	40398.6	40398.7	40398.6	40398.7	40398.6	40398.7	40398.6	40398.6	40398.6	40398.7	40398.6	40398.7	40398.6	40398.6	40398.6	40398.7	40398.6
	40398.6	40398.7	40398.6	40398.7	40398.6	40398.7	40398.6	40398.7	40398.6	40398.7	40398.6	40398.7	40398.6	40398.7	40398.6	40398.7	40398.6	40398.7	40398.6	40398.7	40398.6	40398.7	40398.6	40398.7	40398.6	40398.7	40398.6	40398.7	40398.6	40398.7	40398.6	40398.6	40398.6	40398.7	40398.6	40398.7	40398.6	40398.6	40398.6	40398.7	40398.6	40398.6	40398.6	40398.7	40398.6	40398.7	40398.6	40398.6	40398.6
	40398.6	40398.7	40398.6	40398.7	40398.6	40398.7	40398.6	40398.7	40398.6	40398.7	40398.6	40398.7	40398.6	40398.7	40398.6	40398.7	40398.6	40398.7	40398.6	40398.7	40398.6	40398.7	40398.6	40398.7	40398.6	40398.7	40398.6	40398.7	40398.6	40398.7	40398.6	40398.7	40398.6	40398.7	40398.6	40398.6	40398.6	40398.7	40398.6	40398.7	40398.6	40398.6	40398.6	40398.6	40398.6	40398.6	40398.6	40398.7	40398.6
	40398.6	40398.7	40398.6	40398.7	40398.6	40398.7	40398.6	40398.7	40398.6	40398.7	40398.6	40398.7	40398.6	40398.7	40398.6	40398.7	40398.6	40398.7	40398.6	40398.7	40398.6	40398.7	40398.6	40398.7	40398.6	40398.7	40398.6	40398.7	40398.6	40398.7	40398.6	40398.7	40398.6	40398.7	40398.6	40398.6	40398.6	40398.7	40398.6	40398.7	40398.6	40398.6	40398.6	40398.6	40398.6	40398.6	40398.6	40398.7	40398.6
	40398.6	40398.7	40398.6	40398.7	40398.6	40398.6	40398.6	40398.7	40398.6	40398.7	40398.6	40398.7	40398.6	40398.7	40398.6	40398.7	40398.6	40398.7	40398.6	40398.7	40398.6	40398.7	40398.6	40398.7	40398.6	40398.7	40398.6	40398.7	40398.6	40398.7	40398.6	40398.7	40398.6	40398.7	40398.6	40398.6	40398.6	40398.6	40398.6	40398.6	40398.6	40398.6	40398.6	40398.7	40398.6	40398.7	40398.6	40398.6	40398.6
	40398.6	40398.7	40398.6	40398.7	40398.6	40398.7	40398.6	40398.7	40398.6	40398.7	40398.6	40398.7	40398.6	40398.7	40398.6	40398.7	40398.6	40398.7	40398.6	40398.7	40398.6	40398.7	40398.6	40398.7	40398.6	40398.7	40398.6	40398.7	40398.6	40398.7	40398.6	40398.7	40398.6	40398.7	40398.6	40398.6	40398.6	40398.7	40398.6	40398.6	40398.6	40398.6	40398.6	40398.7	40398.6	40398.7	40398.6	40398.6	40398.6
	40398.6	40398.7	40398.6	40398.7	40398.6	40398.7	40398.6	40398.7	40398.6	40398.7	40398.6	40398.6	40398.6	40398.7	40398.6	40398.7	40398.6	40398.7	40398.6	40398.7	40398.6	40398.7	40398.6	40398.7	40398.6	40398.7	40398.6	40398.7	40398.6	40398.7	40398.6	40398.7	40398.6	40398.7	40398.6	40398.6	40398.6	40398.7	40398.6	40398.7	40398.6	40398.6	40398.6	40398.7	40398.6	40398.7	40398.6	40398.6	40398.6
	40398.6	40398.7	40398.6	40398.7	40398.6	40398.7	40398.6	40398.7	40398.6	40398.7	40398.6	40398.7	40398.6	40398.7	40398.6	40398.7	40398.6	40398.7	40398.6	40398.7	40398.6	40398.7	40398.6	40398.7	40398.6	40398.7	40398.6	40398.7	40398.6	40398.7	40398.6	40398.6	40398.6	40398.6	40398.6	40398.6	40398.6	40398.7	40398.6	40398.7	40398.6	40398.7	40398.6	40398.6	40398.6	40398.6	40398.6	40398.6	40398.6
	40398.6	40398.7	40398.6	40398.7	40398.6	40398.7	40398.6	40398.7	40398.6	40398.7	40398.6	40398.7	40398.6	40398.7	40398.6	40398.7	40398.6	40398.7	40398.6	40398.7	40398.6	40398.7	40398.6	40398.6	40398.6	40398.7	40398.6	40398.7	40398.6	40398.7	40398.6	40398.7	40398.6	40398.6	40398.6	40398.6	40398.6	40398.6	40398.6	40398.7	40398.6	40398.7	40398.6	40398.6	40398.6	40398.6	40398.6	40398.6	40398.6
	40398.6	40398.7	40398.6	40398.7	40398.6	40398.7	40398.6	40398.7	40398.6	40398.7	40398.6	40398.7	40398.6	40398.7	40398.6	40398.7	40398.6	40398.7	40398.6	40398.7	40398.6	40398.7	40398.6	40398.7	40398.6	40398.7	40398.6	40398.7	40398.6	40398.7	40398.6	40398.7	40398.6	40398.6	40398.6	40398.7	40398.6	40398.7	40398.6	40398.7	40398.6	40398.7	40398.6	40398.7	40398.6	40398.6	40398.6	40398.7	40398.6
	40398.6	40398.7	40398.6	40398.7	40398.6	40398.7	40398.6	40398.7	40398.6	40398.7	40398.6	40398.7	40398.6	40398.7	40398.6	40398.7	40398.6	40398.7	40398.6	40398.7	40398.6	40398.7	40398.6	40398.7	40398.6	40398.7	40398.6	40398.7	40398.6	40398.7	40398.6	40398.6	40398.6	40398.7	40398.6	40398.7	40398.6	40398.6	40398.6	40398.7	40398.6	40398.7	40398.6	40398.6	40398.6	40398.6	40398.6	40398.7	40398.6
	40398.6	40398.7	40398.6	40398.7	40398.6	40398.7	40398.6	40398.7	40398.6	40398.7	40398.6	40398.7	40398.6	40398.7	40398.6	40398.7	40398.6	40398.7	40398.6	40398.7	40398.6	40398.7	40398.6	40398.7	40398.6	40398.7	40398.6	40398.7	40398.6	40398.7	40398.6	40398.6	40398.6	40398.7	40398.6	40398.7	40398.6	40398.6	40398.6	40398.6	40398.6	40398.7	40398.6	40398.6	40398.6	40398.6	40398.6	40398.7	40398.6
	40398.6	40398.7	40398.6	40398.7	40398.6	40398.7	40398.6	40398.7	40398.6	40398.7	40398.6	40398.7	40398.6	40398.7	40398.6	40398.7	40398.6	40398.7	40398.6	40398.7	40398.6	40398.7	40398.6	40398.6	40398.6	40398.7	40398.6	40398.7	40398.6	40398.7	40398.6	40398.7	40398.6	40398.7	40398.6	40398.7	40398.6	40398.7	40398.6	40398.6	40398.6	40398.7	40398.6	40398.6	40398.6	40398.6	40398.6	40398.6	40398.6
	40398.6	40398.7	40398.6	40398.7	40398.6	40398.7	40398.6	40398.7	40398.6	40398.7	40398.6	40398.7	40398.6	40398.7	40398.6	40398.7	40398.6	40398.7	40398.6	40398.7	40398.6	40398.7	40398.6	40398.7	40398.6	40398.7	40398.6	40398.7	40398.6	40398.7	40398.6	40398.7	40398.6	40398.6	40398.6	40398.6	40398.6	40398.7	40398.6	40398.6	40398.6	40398.6	40398.6	40398.6	40398.6	40398.7	40398.6	40398.6	40398.6
	40398.6	40398.7	40398.6	40398.6	40398.6	40398.7	40398.6	40398.7	40398.6	40398.7	40398.6	40398.7	40398.6	40398.7	40398.6	40398.7	40398.6	40398.7	40398.6	40398.7	40398.6	40398.7	40398.6	40398.7	40398.6	40398.7	40398.6	40398.7	40398.6	40398.6	40398.6	40398.6	40398.6	40398.6	40398.6	40398.7	40398.6	40398.7	40398.6	40398.7	40398.6	40398.6	40398.6	40398.6	40398.6	40398.7	40398.6	40398.6	40398.6
	40398.6	40398.7	40398.6	40398.6	40398.6	40398.7	40398.6	40398.7	40398.6	40398.7	40398.6	40398.7	40398.6	40398.7	40398.6	40398.7	40398.6	40398.7	40398.6	40398.7	40398.6	40398.7	40398.6	40398.7	40398.6	40398.7	40398.6	40398.7	40398.6	40398.6	40398.6	40398.7	40398.6	40398.6	40398.6	40398.7	40398.6	40398.7	40398.6	40398.7	40398.6	40398.7	40398.6	40398.6	40398.6	40398.7	40398.6	40398.6	40398.6
	40398.6	40398.7	40398.6	40398.6	40398.6	40398.7	40398.6	40398.7	40398.6	40398.7	40398.6	40398.7	40398.6	40398.7	40398.6	40398.7	40398.6	40398.7	40398.6	40398.7	40398.6	40398.7	40398.6	40398.7	40398.6	40398.7	40398.6	40398.7	40398.6	40398.7	40398.6	40398.7	40398.6	40398.7	40398.6	40398.7	40398.6	40398.7	40398.6	40398.7	40398.6	40398.6	40398.6	40398.7	40398.6	40398.6	40398.6	40398.7	40398.6
	40398.6	40398.7	40398.6	40398.7	40398.6	40398.7	40398.6	40398.7	40398.6	40398.7	40398.6	40398.7	40398.6	40398.7	40398.6	40398.7	40398.6	40398.7	40398.6	40398.7	40398.6	40398.7	40398.6	40398.7	40398.6	40398.7	40398.6	40398.7	40398.6	40398.7	40398.6	40398.7	40398.6	40398.7	40398.6	40398.7	40398.6	40398.7	40398.6	40398.7	40398.6	40398.6	40398.6	40398.7	40398.6	40398.7	40398.6	40398.6	40398.6
	40398.6	40398.7	40398.6	40398.7	40398.6	40398.7	40398.6	40398.7	40398.6	40398.7	40398.6	40398.7	40398.6	40398.7	40398.6	40398.7	40398.6	40398.7	40398.6	40398.7	40398.6	40398.7	40398.6	40398.7	40398.6	40398.7	40398.6	40398.7	40398.6	40398.7	40398.6	40398.7	40398.6	40398.6	40398.6	40398.7	40398.6	40398.6	40398.6	40398.7	40398.6	40398.6	40398.6	40398.6	40398.6	40398.7	40398.6	40398.6	40398.6
	40398.6	40398.7	40398.6	40398.7	40398.6	40398.7	40398.6	40398.7	40398.6	40398.7	40398.6	40398.7	40398.6	40398.7	40398.6	40398.7	40398.6	40398.7	40398.6	40398.7	40398.6	40398.7	40398.6	40398.7	40398.6	40398.7	40398.6	40398.7	40398.6	40398.7	40398.6	40398.6	40398.6	40398.6	40398.6	40398.7	40398.6	40398.6	40398.6	40398.7	40398.6	40398.6	40398.6	40398.7	40398.6	40398.7	40398.6	40398.6	40398.6
	40398.6	40398.7	40398.6	40398.7	40398.6	40398.7	40398.6	40398.7	40398.6	40398.7	40398.6	40398.7	40398.6	40398.7	40398.6	40398.7	40398.6	40398.7	40398.6	40398.7	40398.6	40398.7	40398.6	40398.7	40398.6	40398.7	40398.6	40398.7	40398.6	40398.7	40398.6	40398.6	40398.6	40398.7	40398.6	40398.7	40398.6	40398.6	40398.6	40398.7	40398.6	40398.6	40398.6	40398.7	40398.6	40398.7	40398.6	40398.7	40398.6
	40398.6	40398.7	40398.6	40398.7	40398.6	40398.7	40398.6	40398.7	40398.6	40398.7	40398.6	40398.7	40398.6	40398.7	40398.6	40398.7	40398.6	40398.7	40398.6	40398.7	40398.6	40398.7	40398.6	40398.7	40398.6	40398.7	40398.6	40398.7	40398.6	40398.7	40398.6	40398.7	40398.6	40398.7	40398.6	40398.7	40398.6	40398.7	40398.6	40398.7	40398.6	40398.6	40398.6	40398.6	40398.6	40398.7	40398.6	40398.7	40398.6
	40398.6	40398.7	40398.6	40398.7	40398.6	40398.7	40398.6	40398.7	40398.6	40398.7	40398.6	40398.7	40398.6	40398.7	40398.6	40398.7	40398.6	40398.7	40398.6	40398.7	40398.6	40398.7	40398.6	40398.7	40398.6	40398.7	40398.6	40398.7	40398.6	40398.7	40398.6	40398.7	40398.6	40398.6	40398.6	40398.7	40398.6	40398.7	40398.6	40398.7	40398.6	40398.6	40398.6	40398.6	40398.6	40398.7	40398.6	40398.6	40398.6
	40398.6	40398.7	40398.6	40398.7	40398.6	40398.7	40398.6	40398.7	40398.6	40398.7	40398.6	40398.7	40398.6	40398.7	40398.6	40398.7	40398.6	40398.7	40398.6	40398.7	40398.6	40398.7	40398.6	40398.7	40398.6	40398.7	40398.6	40398.7	40398.6	40398.7	40398.6	40398.7	40398.6	40398.6	40398.6	40398.6	40398.6	40398.7	40398.6	40398.6	40398.6	40398.7	40398.6	40398.6	40398.6	40398.7	40398.6	40398.7	40398.6
	40398.6	40398.7	40398.6	40398.7	40398.6	40398.7	40398.6	40398.7	40398.6	40398.7	40398.6	40398.7	40398.6	40398.7	40398.6	40398.7	40398.6	40398.7	40398.6	40398.7	40398.6	40398.7	40398.6	40398.7	40398.6	40398.7	40398.6	40398.7	40398.6	40398.7	40398.6	40398.6	40398.6	40398.6	40398.6	40398.6	40398.6	40398.6	40398.6	40398.6	40398.6	40398.7	40398.6	40398.6	40398.6	40398.7	40398.6	40398.6	40398.6
	40398.6	40398.7	40398.6	40398.7	40398.6	40398.7	40398.6	40398.7	40398.6	40398.7	40398.6	40398.7	40398.6	40398.7	40398.6	40398.7	40398.6	40398.7	40398.6	40398.7	40398.6	40398.7	40398.6	40398.6	40398.6	40398.7	40398.6	40398.7	40398.6	40398.6	40398.6	40398.6	40398.6	40398.7	40398.6	40398.7	40398.6	40398.6	40398.6	40398.6	40398.6	40398.6	40398.6	40398.6	40398.6	40398.7	40398.6	40398.7	40398.6
	40398.6	40398.7	40398.6	40398.7	40398.6	40398.7	40398.6	40398.7	40398.6	40398.7	40398.6	40398.7	40398.6	40398.7	40398.6	40398.7	40398.6	40398.7	40398.6	40398.7	40398.6	40398.7	40398.6	40398.7	40398.6	40398.7	40398.6	40398.7	40398.6	40398.7	40398.6	40398.6	40398.6	40398.7	40398.6	40398.6	40398.6	40398.6	40398.6	40398.7	40398.6	40398.7	40398.6	40398.7	40398.6	40398.7	40398.6	40398.7	40398.6
	40398.6	40398.7	40398.6	40398.7	40398.6	40398.7	40398.6	40398.7	40398.6	40398.7	40398.6	40398.7	40398.6	40398.7	40398.6	40398.7	40398.6	40398.7	40398.6	40398.7	40398.6	40398.7	40398.6	40398.7	40398.6	40398.7	40398.6	40398.7	40398.6	40398.7	40398.6	40398.7	40398.6	40398.7	40398.6	40398.6	40398.6	40398.7	40398.6	40398.7	40398.6	40398.7	40398.6	40398.7	40398.6	40398.7	40398.6	40398.7	40398.6
	40398.6	40398.7	40398.6	40398.7	40398.6	40398.7	40398.6	40398.7	40398.6	40398.7	40398.6	40398.7	40398.6	40398.7	40398.6	40398.7	40398.6	40398.7	40398.6	40398.7	40398.6	40398.7	40398.6	40398.7	40398.6	40398.7	40398.6	40398.7	40398.6	40398.7	40398.6	40398.7	40398.6	40398.7	40398.6	40398.6	40398.6	40398.7	40398.6	40398.7	40398.6	40398.7	40398.6	40398.7	40398.6	40398.7	40398.6	40398.6	40398.6
	40398.6	40398.7	40398.6	40398.7	40398.6	40398.7	40398.6	40398.7	40398.6	40398.7	40398.6	40398.7	40398.6	40398.7	40398.6	40398.7	40398.6	40398.6	40398.6	40398.7	40398.6	40398.7	40398.6	40398.7	40398.6	40398.7	40398.6	40398.7	40398.6	40398.7	40398.6	40398.7	40398.6	40398.7	40398.6	40398.7	40398.6	40398.7	40398.6	40398.7	40398.6	40398.7	40398.6	40398.7	40398.6	40398.7	40398.6	40398.6	40398.6
	40398.6	40398.7	40398.6	40398.7	40398.6	40398.7	40398.6	40398.7	40398.6	40398.7	40398.6	40398.7	40398.6	40398.7	40398.6	40398.7	40398.6	40398.7	40398.6	40398.7	40398.6	40398.7	40398.6	40398.7	40398.6	40398.7	40398.6	40398.7	40398.6	40398.7	40398.6	40398.6	40398.6	40398.7	40398.6	40398.6	40398.6	40398.6	40398.6	40398.7	40398.6	40398.6	40398.6	40398.7	40398.6	40398.6	40398.6	40398.7	40398.6
	40398.6	40398.7	40398.6	40398.6	40398.6	40398.7	40398.6	40398.7	40398.6	40398.7	40398.6	40398.7	40398.6	40398.7	40398.6	40398.7	40398.6	40398.7	40398.6	40398.7	40398.6	40398.7	40398.6	40398.7	40398.6	40398.7	40398.6	40398.7	40398.6	40398.7	40398.6	40398.6	40398.6	40398.7	40398.6	40398.7	40398.6	40398.6	40398.6	40398.7	40398.6	40398.7	40398.6	40398.7	40398.6	40398.6	40398.6	40398.7	40398.6
	40398.6	40398.7	40398.6	40398.7	40398.6	40398.6	40398.6	40398.7	40398.6	40398.7	40398.6	40398.7	40398.6	40398.7	40398.6	40398.7	40398.6	40398.7	40398.6	40398.7	40398.6	40398.7	40398.6	40398.7	40398.6	40398.7	40398.6	40398.7	40398.6	40398.7	40398.6	40398.6	40398.6	40398.6	40398.6	40398.7	40398.6	40398.6	40398.6	40398.6	40398.6	40398.7	40398.6	40398.6	40398.6	40398.6	40398.6	40398.7	40398.6
	40398.6	40398.7	40398.6	40398.7	40398.6	40398.7	40398.6	40398.7	40398.6	40398.7	40398.6	40398.7	40398.6	40398.7	40398.6	40398.7	40398.6	40398.7	40398.6	40398.7	40398.6	40398.7	40398.6	40398.7	40398.6	40398.7	40398.6	40398.7	40398.6	40398.7	40398.6	40398.7	40398.6	40398.6	40398.6	40398.7	40398.6	40398.6	40398.6	40398.6	40398.6	40398.6	40398.6	40398.6	40398.6	40398.6	40398.6	40398.6	40398.6
	40398.6	40398.7	40398.6	40398.7	40398.6	40398.7	40398.6	40398.7	40398.6	40398.7	40398.6	40398.7	40398.6	40398.7	40398.6	40398.7	40398.6	40398.7	40398.6	40398.7	40398.6	40398.7	40398.6	40398.7	40398.6	40398.7	40398.6	40398.7	40398.6	40398.7	40398.6	40398.7	40398.6	40398.7	40398.6	40398.7	40398.6	40398.7	40398.6	40398.6	40398.6	40398.6	40398.6	40398.7	40398.6	40398.6	40398.6	40398.6	40398.6
	40398.6	40398.7	40398.6	40398.7	40398.6	40398.7	40398.6	40398.7	40398.6	40398.7	40398.6	40398.7	40398.6	40398.7	40398.6	40398.7	40398.6	40398.7	40398.6	40398.7	40398.6	40398.7	40398.6	40398.7	40398.6	40398.7	40398.6	40398.7	40398.6	40398.7	40398.6	40398.7	40398.6	40398.7	40398.6	40398.7	40398.6	40398.7	40398.6	40398.6	40398.6	40398.6	40398.6	40398.6	40398.6	40398.6	40398.6	40398.6	40398.6
	40398.6	40398.7	40398.6	40398.7	40398.6	40398.7	40398.6	40398.7	40398.6	40398.7	40398.6	40398.7	40398.6	40398.7	40398.6	40398.7	40398.6	40398.7	40398.6	40398.7	40398.6	40398.7	40398.6	40398.6	40398.6	40398.7	40398.6	40398.7	40398.6	40398.7	40398.6	40398.7	40398.6	40398.7	40398.6	40398.6	40398.6	40398.7	40398.6	40398.6	40398.6	40398.6	40398.6	40398.6	40398.6	40398.6	40398.6	40398.7	40398.6
	40398.6	40398.7	40398.6	40398.7	40398.6	40398.7	40398.6	40398.7	40398.6	40398.7	40398.6	40398.7	40398.6	40398.7	40398.6	40398.7	40398.6	40398.7	40398.6	40398.7	40398.6	40398.7	40398.6	40398.6	40398.6	40398.7	40398.6	40398.7	40398.6	40398.7	40398.6	40398.7	40398.6	40398.7	40398.6	40398.6	40398.6	40398.7	40398.6	40398.6	40398.6	40398.6	40398.6	40398.7	40398.6	40398.7	40398.6	40398.7	40398.6
	40398.6	40398.7	40398.6	40398.7	40398.6	40398.7	40398.6	40398.7	40398.6	40398.7	40398.6	40398.7	40398.6	40398.7	40398.6	40398.7	40398.6	40398.7	40398.6	40398.7	40398.6	40398.7	40398.6	40398.7	40398.6	40398.7	40398.6	40398.7	40398.6	40398.7	40398.6	40398.6	40398.6	40398.7	40398.6	40398.6	40398.6	40398.7	40398.6	40398.7	40398.6	40398.7	40398.6	40398.6	40398.6	40398.7	40398.6	40398.6	40398.6
	40398.6	40398.7	40398.6	40398.7	40398.6	40398.7	40398.6	40398.7	40398.6	40398.7	40398.6	40398.7	40398.6	40398.7	40398.6	40398.7	40398.6	40398.7	40398.6	40398.7	40398.6	40398.7	40398.6	40398.7	40398.6	40398.7	40398.6	40398.7	40398.6	40398.7	40398.6	40398.7	40398.6	40398.7	40398.6	40398.6	40398.6	40398.7	40398.6	40398.6	40398.6	40398.6	40398.6	40398.6	40398.6	40398.7	40398.6	40398.6	40398.6
	40398.6	40398.7	40398.6	40398.7	40398.6	40398.7	40398.6	40398.7	40398.6	40398.7	40398.6	40398.7	40398.6	40398.7	40398.6	40398.7	40398.6	40398.7	40398.6	40398.7	40398.6	40398.7	40398.6	40398.7	40398.6	40398.7	40398.6	40398.7	40398.6	40398.7	40398.6	40398.7	40398.6	40398.6	40398.6	40398.6	40398.6	40398.7	40398.6	40398.7	40398.6	40398.6	40398.6	40398.6	40398.6	40398.7	40398.6	40398.6	40398.6
	40398.6	40398.7	40398.6	40398.7	40398.6	40398.7	40398.6	40398.7	40398.6	40398.7	40398.6	40398.7	40398.6	40398.7	40398.6	40398.7	40398.6	40398.7	40398.6	40398.7	40398.6	40398.7	40398.6	40398.7	40398.6	40398.7	40398.6	40398.7	40398.6	40398.7	40398.6	40398.7	40398.6	40398.6	40398.6	40398.7	40398.6	40398.7	40398.6	40398.7	40398.6	40398.6	40398.6	40398.6	40398.6	40398.7	40398.6	40398.7	40398.6
	40398.6	40398.7	40398.6	40398.7	40398.6	40398.7	40398.6	40398.7	40398.6	40398.7	40398.6	40398.7	40398.6	40398.7	40398.6	40398.7	40398.6	40398.7	40398.6	40398.7	40398.6	40398.7	40398.6	40398.7	40398.6	40398.7	40398.6	40398.7	40398.6	40398.7	40398.6	40398.6	40398.6	40398.6	40398.6	40398.7	40398.6	40398.6	40398.6	40398.7	40398.6	40398.6	40398.6	40398.7	40398.6	40398.7	40398.6	40398.7	40398.6
	40398.6	40398.7	40398.6	40398.7	40398.6	40398.7	40398.6	40398.7	40398.6	40398.7	40398.6	40398.7	40398.6	40398.7	40398.6	40398.7	40398.6	40398.7	40398.6	40398.7	40398.6	40398.7	40398.6	40398.6	40398.6	40398.7	40398.6	40398.7	40398.6	40398.7	40398.6	40398.6	40398.6	40398.7	40398.6	40398.7	40398.6	40398.6	40398.6	40398.7	40398.6	40398.6	40398.6	40398.7	40398.6	40398.7	40398.6	40398.6	40398.6
	40398.6	40398.7	40398.6	40398.7	40398.6	40398.7	40398.6	40398.7	40398.6	40398.7	40398.6	40398.7	40398.6	40398.7	40398.6	40398.7	40398.6	40398.7	40398.6	40398.7	40398.6	40398.7	40398.6	40398.7	40398.6	40398.7	40398.6	40398.7	40398.6	40398.7	40398.6	40398.6	40398.6	40398.6	40398.6	40398.7	40398.6	40398.7	40398.6	40398.7	40398.6	40398.7	40398.6	40398.6	40398.6	40398.6	40398.6	40398.6	40398.6
	40398.6	40398.7	40398.6	40398.7	40398.6	40398.7	40398.6	40398.7	40398.6	40398.7	40398.6	40398.7	40398.6	40398.7	40398.6	40398.7	40398.6	40398.7	40398.6	40398.7	40398.6	40398.7	40398.6	40398.7	40398.6	40398.7	40398.6	40398.7	40398.6	40398.6	40398.6	40398.6	40398.6	40398.6	40398.6	40398.7	40398.6	40398.7	40398.6	40398.7	40398.6	40398.7	40398.6	40398.6	40398.6	40398.7	40398.6	40398.6	40398.6
	40398.6	40398.7	40398.6	40398.7	40398.6	40398.7	40398.6	40398.7	40398.6	40398.7	40398.6	40398.7	40398.6	40398.7	40398.6	40398.7	40398.6	40398.7	40398.6	40398.7	40398.6	40398.7	40398.6	40398.7	40398.6	40398.7	40398.6	40398.7	40398.6	40398.7	40398.6	40398.7	40398.6	40398.7	40398.6	40398.6	40398.6	40398.7	40398.6	40398.6	40398.6	40398.7	40398.6	40398.6	40398.6	40398.7	40398.6	40398.6	40398.6
	40398.6	40398.7	40398.6	40398.7	40398.6	40398.7	40398.6	40398.7	40398.6	40398.7	40398.6	40398.7	40398.6	40398.7	40398.6	40398.7	40398.6	40398.7	40398.6	40398.7	40398.6	40398.7	40398.6	40398.7	40398.6	40398.7	40398.6	40398.7	40398.6	40398.7	40398.6	40398.7	40398.6	40398.7	40398.6	40398.7	40398.6	40398.6	40398.6	40398.6	40398.6	40398.6	40398.6	40398.6	40398.6	40398.6	40398.6	40398.7	40398.6
	40398.6	40398.7	40398.6	40398.7	40398.6	40398.7	40398.6	40398.7	40398.6	40398.7	40398.6	40398.7	40398.6	40398.7	40398.6	40398.7	40398.6	40398.7	40398.6	40398.7	40398.6	40398.7	40398.6	40398.7	40398.6	40398.7	40398.6	40398.7	40398.6	40398.6	40398.6	40398.7	40398.6	40398.7	40398.6	40398.7	40398.6	40398.7	40398.6	40398.6	40398.6	40398.6	40398.6	40398.6	40398.6	40398.7	40398.6	40398.7	40398.6
	40398.6	40398.7	40398.6	40398.7	40398.6	40398.7	40398.6	40398.7	40398.6	40398.7	40398.6	40398.7	40398.6	40398.7	40398.6	40398.7	40398.6	40398.7	40398.6	40398.7	40398.6	40398.7	40398.6	40398.7	40398.6	40398.7	40398.6	40398.7	40398.6	40398.6	40398.6	40398.7	40398.6	40398.7	40398.6	40398.7	40398.6	40398.7	40398.6	40398.6	40398.6	40398.6	40398.6	40398.6	40398.6	40398.7	40398.6	40398.7	40398.6
	40398.6	40398.7	40398.6	40398.7	40398.6	40398.7	40398.6	40398.7	40398.6	40398.7	40398.6	40398.7	40398.6	40398.7	40398.6	40398.7	40398.6	40398.7	40398.6	40398.7	40398.6	40398.7	40398.6	40398.7	40398.6	40398.7	40398.6	40398.7	40398.6	40398.6	40398.6	40398.7	40398.6	40398.7	40398.6	40398.7	40398.6	40398.7	40398.6	40398.6	40398.6	40398.6	40398.6	40398.6	40398.6	40398.7	40398.6	40398.7	40398.6
	40398.6	40398.7	40398.6	40398.7	40398.6	40398.7	40398.6	40398.7	40398.6	40398.7	40398.6	40398.7	40398.6	40398.7	40398.6	40398.7	40398.6	40398.7	40398.6	40398.7	40398.6	40398.7	40398.6	40398.7	40398.6	40398.7	40398.6	40398.7	40398.6	40398.7	40398.6	40398.6	40398.6	40398.7	40398.6	40398.6	40398.6	40398.6	40398.6	40398.6	40398.6	40398.7	40398.6	40398.6	40398.6	40398.7	40398.6	40398.7	40398.6
	40398.6	40398.7	40398.6	40398.7	40398.6	40398.7	40398.6	40398.7	40398.6	40398.7	40398.6	40398.7	40398.6	40398.7	40398.6	40398.7	40398.6	40398.7	40398.6	40398.7	40398.6	40398.7	40398.6	40398.7	40398.6	40398.7	40398.6	40398.7	40398.6	40398.7	40398.6	40398.6	40398.6	40398.6	40398.6	40398.7	40398.6	40398.6	40398.6	40398.7	40398.6	40398.6	40398.6	40398.6	40398.6	40398.7	40398.6	40398.6	40398.6
	40398.6	40398.7	40398.6	40398.7	40398.6	40398.7	40398.6	40398.7	40398.6	40398.7	40398.6	40398.7	40398.6	40398.7	40398.6	40398.7	40398.6	40398.7	40398.6	40398.7	40398.6	40398.7	40398.6	40398.7	40398.6	40398.7	40398.6	40398.7	40398.6	40398.7	40398.6	40398.6	40398.6	40398.6	40398.6	40398.7	40398.6	40398.6	40398.6	40398.7	40398.6	40398.7	40398.6	40398.7	40398.6	40398.6	40398.6	40398.6	40398.6
	40398.6	40398.7	40398.6	40398.7	40398.6	40398.7	40398.6	40398.7	40398.6	40398.7	40398.6	40398.7	40398.6	40398.7	40398.6	40398.7	40398.6	40398.7	40398.6	40398.7	40398.6	40398.7	40398.6	40398.7	40398.6	40398.7	40398.6	40398.7	40398.6	40398.7	40398.6	40398.7	40398.6	40398.7	40398.6	40398.7	40398.6	40398.7	40398.6	40398.7	40398.6	40398.6	40398.6	40398.7	40398.6	40398.6	40398.6	40398.6	40398.6
	40398.6	40398.7	40398.6	40398.7	40398.6	40398.7	40398.6	40398.7	40398.6	40398.7	40398.6	40398.7	40398.6	40398.7	40398.6	40398.7	40398.6	40398.7	40398.6	40398.7	40398.6	40398.7	40398.6	40398.7	40398.6	40398.7	40398.6	40398.7	40398.6	40398.7	40398.6	40398.7	40398.6	40398.7	40398.6	40398.6	40398.6	40398.7	40398.6	40398.7	40398.6	40398.6	40398.6	40398.7	40398.6	40398.6	40398.6	40398.6	40398.6
	40398.6	40398.7	40398.6	40398.7	40398.6	40398.7	40398.6	40398.7	40398.6	40398.7	40398.6	40398.7	40398.6	40398.7	40398.6	40398.7	40398.6	40398.7	40398.6	40398.7	40398.6	40398.7	40398.6	40398.7	40398.6	40398.7	40398.6	40398.7	40398.6	40398.7	40398.6	40398.6	40398.6	40398.6	40398.6	40398.6	40398.6	40398.7	40398.6	40398.6	40398.6	40398.6	40398.6	40398.7	40398.6	40398.6	40398.6	40398.7	40398.6
	40398.6	40398.7	40398.6	40398.7	40398.6	40398.7	40398.6	40398.7	40398.6	40398.7	40398.6	40398.7	40398.6	40398.7	40398.6	40398.7	40398.6	40398.7	40398.6	40398.7	40398.6	40398.7	40398.6	40398.7	40398.6	40398.7	40398.6	40398.7	40398.6	40398.7	40398.6	40398.7	40398.6	40398.6	40398.6	40398.6	40398.6	40398.7	40398.6	40398.7	40398.6	40398.6	40398.6	40398.6	40398.6	40398.7	40398.6	40398.7	40398.6
	40398.6	40398.7	40398.6	40398.7	40398.6	40398.7	40398.6	40398.7	40398.6	40398.7	40398.6	40398.7	40398.6	40398.7	40398.6	40398.7	40398.6	40398.7	40398.6	40398.7	40398.6	40398.7	40398.6	40398.7	40398.6	40398.7	40398.6	40398.7	40398.6	40398.7	40398.6	40398.7	40398.6	40398.7	40398.6	40398.6	40398.6	40398.7	40398.6	40398.7	40398.6	40398.6	40398.6	40398.6	40398.6	40398.7	40398.6	40398.6	40398.6
	40398.6	40398.7	40398.6	40398.7	40398.6	40398.7	40398.6	40398.7	40398.6	40398.7	40398.6	40398.7	40398.6	40398.7	40398.6	40398.7	40398.6	40398.7	40398.6	40398.7	40398.6	40398.7	40398.6	40398.7	40398.6	40398.7	40398.6	40398.7	40398.6	40398.7	40398.6	40398.7	40398.6	40398.7	40398.6	40398.7	40398.6	40398.7	40398.6	40398.7	40398.6	40398.6	40398.6	40398.7	40398.6	40398.7	40398.6	40398.6	40398.6
	40398.6	40398.7	40398.6	40398.7	40398.6	40398.7	40398.6	40398.7	40398.6	40398.7	40398.6	40398.7	40398.6	40398.7	40398.6	40398.7	40398.6	40398.7	40398.6	40398.7	40398.6	40398.7	40398.6	40398.7	40398.6	40398.7	40398.6	40398.7	40398.6	40398.7	40398.6	40398.6	40398.6	40398.7	40398.6	40398.6	40398.6	40398.7	40398.6	40398.7	40398.6	40398.7	40398.6	40398.7	40398.6	40398.6	40398.6	40398.6	40398.6
	40398.6	40398.7	40398.6	40398.7	40398.6	40398.7	40398.6	40398.7	40398.6	40398.7	40398.6	40398.7	40398.6	40398.7	40398.6	40398.7	40398.6	40398.7	40398.6	40398.7	40398.6	40398.7	40398.6	40398.7	40398.6	40398.7	40398.6	40398.7	40398.6	40398.7	40398.6	40398.7	40398.6	40398.7	40398.6	40398.6	40398.6	40398.7	40398.6	40398.7	40398.6	40398.6	40398.6	40398.6	40398.6	40398.7	40398.6	40398.7	40398.6
	40398.6	40398.7	40398.6	40398.7	40398.6	40398.7	40398.6	40398.7	40398.6	40398.7	40398.6	40398.7	40398.6	40398.7	40398.6	40398.7	40398.6	40398.7	40398.6	40398.7	40398.6	40398.7	40398.6	40398.7	40398.6	40398.7	40398.6	40398.7	40398.6	40398.7	40398.6	40398.7	40398.6	40398.7	40398.6	40398.7	40398.6	40398.7	40398.6	40398.6	40398.6	40398.7	40398.6	40398.6	40398.6	40398.7	40398.6	40398.6	40398.6
	40398.6	40398.6	40398.6	40398.7	40398.6	40398.7	40398.6	40398.7	40398.6	40398.7	40398.6	40398.7	40398.6	40398.7	40398.6	40398.7	40398.6	40398.7	40398.6	40398.7	40398.6	40398.7	40398.6	40398.7	40398.6	40398.7	40398.6	40398.7	40398.6	40398.7	40398.6	40398.7	40398.6	40398.7	40398.6	40398.7	40398.6	40398.7	40398.6	40398.6	40398.6	40398.6	40398.6	40398.7	40398.6	40398.6	40398.6	40398.7	40398.6
	40398.6	40398.7	40398.6	40398.7	40398.6	40398.7	40398.6	40398.7	40398.6	40398.7	40398.6	40398.7	40398.6	40398.7	40398.6	40398.7	40398.6	40398.7	40398.6	40398.7	40398.6	40398.7	40398.6	40398.7	40398.6	40398.7	40398.6	40398.7	40398.6	40398.7	40398.6	40398.6	40398.6	40398.6	40398.6	40398.7	40398.6	40398.6	40398.6	40398.6	40398.6	40398.7	40398.6	40398.7	40398.6	40398.7	40398.6	40398.7	40398.6
	40398.6	40398.7	40398.6	40398.7	40398.6	40398.7	40398.6	40398.7	40398.6	40398.7	40398.6	40398.7	40398.6	40398.7	40398.6	40398.7	40398.6	40398.7	40398.6	40398.7	40398.6	40398.7	40398.6	40398.7	40398.6	40398.7	40398.6	40398.7	40398.6	40398.7	40398.6	40398.6	40398.6	40398.7	40398.6	40398.7	40398.6	40398.7	40398.6	40398.6	40398.6	40398.7	40398.6	40398.6	40398.6	40398.7	40398.6	40398.7	40398.6
	40398.6	40398.7	40398.6	40398.7	40398.6	40398.7	40398.6	40398.7	40398.6	40398.7	40398.6	40398.7	40398.6	40398.7	40398.6	40398.7	40398.6	40398.7	40398.6	40398.7	40398.6	40398.7	40398.6	40398.7	40398.6	40398.7	40398.6	40398.7	40398.6	40398.7	40398.6	40398.6	40398.6	40398.7	40398.6	40398.7	40398.6	40398.6	40398.6	40398.6	40398.6	40398.6	40398.6	40398.6	40398.6	40398.7	40398.6	40398.6	40398.6
	40398.6	40398.7	40398.6	40398.7	40398.6	40398.7	40398.6	40398.7	40398.6	40398.7	40398.6	40398.7	40398.6	40398.7	40398.6	40398.7	40398.6	40398.7	40398.6	40398.7	40398.6	40398.7	40398.6	40398.7	40398.6	40398.7	40398.6	40398.7	40398.6	40398.7	40398.6	40398.6	40398.6	40398.7	40398.6	40398.7	40398.6	40398.6	40398.6	40398.6	40398.6	40398.6	40398.6	40398.6	40398.6	40398.7	40398.6	40398.6	40398.6
	40398.6	40398.7	40398.6	40398.7	40398.6	40398.7	40398.6	40398.7	40398.6	40398.7	40398.6	40398.7	40398.6	40398.7	40398.6	40398.7	40398.6	40398.7	40398.6	40398.7	40398.6	40398.7	40398.6	40398.7	40398.6	40398.7	40398.6	40398.7	40398.6	40398.7	40398.6	40398.6	40398.6	40398.7	40398.6	40398.7	40398.6	40398.6	40398.6	40398.7	40398.6	40398.6	40398.6	40398.6	40398.6	40398.7	40398.6	40398.6	40398.6
	40398.6	40398.7	40398.6	40398.7	40398.6	40398.7	40398.6	40398.7	40398.6	40398.7	40398.6	40398.7	40398.6	40398.7	40398.6	40398.7	40398.6	40398.7	40398.6	40398.7	40398.6	40398.7	40398.6	40398.7	40398.6	40398.7	40398.6	40398.7	40398.6	40398.7	40398.6	40398.6	40398.6	40398.6	40398.6	40398.7	40398.6	40398.7	40398.6	40398.7	40398.6	40398.6	40398.6	40398.6	40398.6	40398.7	40398.6	40398.7	40398.6
	40398.6	40398.7	40398.6	40398.7	40398.6	40398.7	40398.6	40398.7	40398.6	40398.7	40398.6	40398.7	40398.6	40398.7	40398.6	40398.7	40398.6	40398.7	40398.6	40398.7	40398.6	40398.7	40398.6	40398.7	40398.6	40398.7	40398.6	40398.7	40398.6	40398.7	40398.6	40398.6	40398.6	40398.6	40398.6	40398.7	40398.6	40398.7	40398.6	40398.7	40398.6	40398.7	40398.6	40398.6	40398.6	40398.7	40398.6	40398.6	40398.6
	40398.6	40398.7	40398.6	40398.7	40398.6	40398.7	40398.6	40398.7	40398.6	40398.7	40398.6	40398.7	40398.6	40398.7	40398.6	40398.7	40398.6	40398.7	40398.6	40398.7	40398.6	40398.7	40398.6	40398.7	40398.6	40398.7	40398.6	40398.7	40398.6	40398.7	40398.6	40398.7	40398.6	40398.6	40398.6	40398.7	40398.6	40398.7	40398.6	40398.7	40398.6	40398.7	40398.6	40398.6	40398.6	40398.7	40398.6	40398.6	40398.6
	40398.6	40398.7	40398.6	40398.7	40398.6	40398.7	40398.6	40398.7	40398.6	40398.7	40398.6	40398.7	40398.6	40398.7	40398.6	40398.7	40398.6	40398.7	40398.6	40398.7	40398.6	40398.7	40398.6	40398.7	40398.6	40398.7	40398.6	40398.7	40398.6	40398.7	40398.6	40398.6	40398.6	40398.7	40398.6	40398.7	40398.6	40398.6	40398.6	40398.6	40398.6	40398.7	40398.6	40398.6	40398.6	40398.6	40398.6	40398.7	40398.6
	40398.6	40398.7	40398.6	40398.7	40398.6	40398.7	40398.6	40398.7	40398.6	40398.7	40398.6	40398.7	40398.6	40398.7	40398.6	40398.7	40398.6	40398.7	40398.6	40398.7	40398.6	40398.7	40398.6	40398.7	40398.6	40398.7	40398.6	40398.7	40398.6	40398.7	40398.6	40398.6	40398.6	40398.7	40398.6	40398.7	40398.6	40398.7	40398.6	40398.6	40398.6	40398.7	40398.6	40398.6	40398.6	40398.7	40398.6	40398.7	40398.6
	40398.6	40398.7	40398.6	40398.7	40398.6	40398.7	40398.6	40398.7	40398.6	40398.7	40398.6	40398.7	40398.6	40398.7	40398.6	40398.7	40398.6	40398.7	40398.6	40398.7	40398.6	40398.7	40398.6	40398.7	40398.6	40398.7	40398.6	40398.7	40398.6	40398.7	40398.6	40398.7	40398.6	40398.7	40398.6	40398.7	40398.6	40398.7	40398.6	40398.7	40398.6	40398.7	40398.6	40398.6	40398.6	40398.7	40398.6	40398.7	40398.6
	40398.6	40398.7	40398.6	40398.7	40398.6	40398.7	40398.6	40398.7	40398.6	40398.7	40398.6	40398.7	40398.6	40398.7	40398.6	40398.7	40398.6	40398.7	40398.6	40398.7	40398.6	40398.7	40398.6	40398.7	40398.6	40398.7	40398.6	40398.7	40398.6	40398.7	40398.6	40398.7	40398.6	40398.6	40398.6	40398.7	40398.6	40398.7	40398.6	40398.6	40398.6	40398.6	40398.6	40398.7	40398.6	40398.7	40398.6	40398.7	40398.6
	40398.6	40398.7	40398.6	40398.7	40398.6	40398.6	40398.6	40398.7	40398.6	40398.7	40398.6	40398.7	40398.6	40398.7	40398.6	40398.7	40398.6	40398.7	40398.6	40398.7	40398.6	40398.7	40398.6	40398.7	40398.6	40398.7	40398.6	40398.7	40398.6	40398.7	40398.6	40398.7	40398.6	40398.6	40398.6	40398.7	40398.6	40398.7	40398.6	40398.6	40398.6	40398.6	40398.6	40398.7	40398.6	40398.6	40398.6	40398.6	40398.6
	40398.6	40398.7	40398.6	40398.7	40398.6	40398.7	40398.6	40398.7	40398.6	40398.7	40398.6	40398.7	40398.6	40398.7	40398.6	40398.7	40398.6	40398.7	40398.6	40398.7	40398.6	40398.7	40398.6	40398.7	40398.6	40398.7	40398.6	40398.7	40398.6	40398.7	40398.6	40398.7	40398.6	40398.6	40398.6	40398.7	40398.6	40398.7	40398.6	40398.7	40398.6	40398.6	40398.6	40398.6	40398.6	40398.6	40398.6	40398.6	40398.6
	40398.6	40398.7	40398.6	40398.7	40398.6	40398.7	40398.6	40398.7	40398.6	40398.7	40398.6	40398.7	40398.6	40398.7	40398.6	40398.7	40398.6	40398.7	40398.6	40398.7	40398.6	40398.7	40398.6	40398.6	40398.6	40398.7	40398.6	40398.7	40398.6	40398.7	40398.6	40398.7	40398.6	40398.6	40398.6	40398.6	40398.6	40398.7	40398.6	40398.7	40398.6	40398.7	40398.6	40398.6	40398.6	40398.7	40398.6	40398.6	40398.6
	40398.6	40398.7	40398.6	40398.7	40398.6	40398.7	40398.6	40398.7	40398.6	40398.7	40398.6	40398.7	40398.6	40398.7	40398.6	40398.7	40398.6	40398.7	40398.6	40398.7	40398.6	40398.7	40398.6	40398.7	40398.6	40398.7	40398.6	40398.7	40398.6	40398.7	40398.6	40398.7	40398.6	40398.7	40398.6	40398.6	40398.6	40398.7	40398.6	40398.7	40398.6	40398.6	40398.6	40398.6	40398.6	40398.7	40398.6	40398.6	40398.6
	40398.6	40398.7	40398.6	40398.7	40398.6	40398.7	40398.6	40398.7	40398.6	40398.7	40398.6	40398.7	40398.6	40398.7	40398.6	40398.7	40398.6	40398.7	40398.6	40398.7	40398.6	40398.7	40398.6	40398.7	40398.6	40398.7	40398.6	40398.7	40398.6	40398.7	40398.6	40398.6	40398.6	40398.7	40398.6	40398.7	40398.6	40398.7	40398.6	40398.7	40398.6	40398.6	40398.6	40398.6	40398.6	40398.6	40398.6	40398.7	40398.6
	40398.6	40398.7	40398.6	40398.7	40398.6	40398.7	40398.6	40398.7	40398.6	40398.7	40398.6	40398.7	40398.6	40398.7	40398.6	40398.7	40398.6	40398.7	40398.6	40398.7	40398.6	40398.7	40398.6	40398.7	40398.6	40398.7	40398.6	40398.7	40398.6	40398.7	40398.6	40398.6	40398.6	40398.7	40398.6	40398.7	40398.6	40398.7	40398.6	40398.6	40398.6	40398.6	40398.6	40398.7	40398.6	40398.6	40398.6	40398.6	40398.6
	40398.6	40398.7	40398.6	40398.6	40398.6	40398.7	40398.6	40398.7	40398.6	40398.7	40398.6	40398.7	40398.6	40398.7	40398.6	40398.7	40398.6	40398.7	40398.6	40398.7	40398.6	40398.7	40398.6	40398.7	40398.6	40398.7	40398.6	40398.7	40398.6	40398.7	40398.6	40398.6	40398.6	40398.7	40398.6	40398.7	40398.6	40398.7	40398.6	40398.6	40398.6	40398.6	40398.6	40398.7	40398.6	40398.6	40398.6	40398.6	40398.6
	40398.6	40398.7	40398.6	40398.7	40398.6	40398.7	40398.6	40398.7	40398.6	40398.7	40398.6	40398.7	40398.6	40398.7	40398.6	40398.7	40398.6	40398.7	40398.6	40398.7	40398.6	40398.7	40398.6	40398.7	40398.6	40398.7	40398.6	40398.7	40398.6	40398.7	40398.6	40398.6	40398.6	40398.7	40398.6	40398.7	40398.6	40398.6	40398.6	40398.6	40398.6	40398.6	40398.6	40398.7	40398.6	40398.6	40398.6	40398.7	40398.6
	40398.6	40398.7	40398.6	40398.7	40398.6	40398.7	40398.6	40398.7	40398.6	40398.7	40398.6	40398.7	40398.6	40398.7	40398.6	40398.7	40398.6	40398.7	40398.6	40398.7	40398.6	40398.7	40398.6	40398.7	40398.6	40398.7	40398.6	40398.7	40398.6	40398.7	40398.6	40398.7	40398.6	40398.7	40398.6	40398.7	40398.6	40398.6	40398.6	40398.6	40398.6	40398.7	40398.6	40398.7	40398.6	40398.6	40398.6	40398.7	40398.6
	40398.6	40398.7	40398.6	40398.7	40398.6	40398.7	40398.6	40398.7	40398.6	40398.7	40398.6	40398.7	40398.6	40398.7	40398.6	40398.7	40398.6	40398.7	40398.6	40398.7	40398.6	40398.7	40398.6	40398.7	40398.6	40398.7	40398.6	40398.7	40398.6	40398.7	40398.6	40398.7	40398.6	40398.7	40398.6	40398.7	40398.6	40398.7	40398.6	40398.6	40398.6	40398.7	40398.6	40398.6	40398.6	40398.7	40398.6	40398.6	40398.6
	40398.6	40398.7	40398.6	40398.7	40398.6	40398.7	40398.6	40398.7	40398.6	40398.7	40398.6	40398.7	40398.6	40398.7	40398.6	40398.7	40398.6	40398.7	40398.6	40398.7	40398.6	40398.7	40398.6	40398.7	40398.6	40398.7	40398.6	40398.7	40398.6	40398.7	40398.6	40398.7	40398.6	40398.7	40398.6	40398.7	40398.6	40398.6	40398.6	40398.7	40398.6	40398.7	40398.6	40398.6	40398.6	40398.7	40398.6	40398.6	40398.6
	40398.6	40398.7	40398.6	40398.7	40398.6	40398.7	40398.6	40398.7	40398.6	40398.7	40398.6	40398.7	40398.6	40398.7	40398.6	40398.7	40398.6	40398.7	40398.6	40398.7	40398.6	40398.7	40398.6	40398.7	40398.6	40398.7	40398.6	40398.7	40398.6	40398.7	40398.6	40398.7	40398.6	40398.7	40398.6	40398.6	40398.6	40398.7	40398.6	40398.7	40398.6	40398.7	40398.6	40398.7	40398.6	40398.7	40398.6	40398.6	40398.6
	40398.6	40398.7	40398.6	40398.7	40398.6	40398.6	40398.6	40398.7	40398.6	40398.7	40398.6	40398.7	40398.6	40398.7	40398.6	40398.7	40398.6	40398.7	40398.6	40398.7	40398.6	40398.7	40398.6	40398.7	40398.6	40398.7	40398.6	40398.7	40398.6	40398.7	40398.6	40398.7	40398.6	40398.7	40398.6	40398.7	40398.6	40398.6	40398.6	40398.7	40398.6	40398.7	40398.6	40398.7	40398.6	40398.7	40398.6	40398.6	40398.6
	40398.6	40398.7	40398.6	40398.7	40398.6	40398.7	40398.6	40398.7	40398.6	40398.7	40398.6	40398.7	40398.6	40398.7	40398.6	40398.7	40398.6	40398.7	40398.6	40398.7	40398.6	40398.7	40398.6	40398.7	40398.6	40398.7	40398.6	40398.7	40398.6	40398.7	40398.6	40398.7	40398.6	40398.7	40398.6	40398.6	40398.6	40398.6	40398.6	40398.7	40398.6	40398.6	40398.6	40398.7	40398.6	40398.7	40398.6	40398.6	40398.6
	40398.6	40398.7	40398.6	40398.7	40398.6	40398.7	40398.6	40398.7	40398.6	40398.7	40398.6	40398.6	40398.6	40398.7	40398.6	40398.7	40398.6	40398.7	40398.6	40398.7	40398.6	40398.7	40398.6	40398.7	40398.6	40398.7	40398.6	40398.7	40398.6	40398.7	40398.6	40398.6	40398.6	40398.7	40398.6	40398.6	40398.6	40398.7	40398.6	40398.7	40398.6	40398.7	40398.6	40398.6	40398.6	40398.7	40398.6	40398.6	40398.6
	40398.6	40398.7	40398.6	40398.7	40398.6	40398.7	40398.6	40398.7	40398.6	40398.7	40398.6	40398.6	40398.6	40398.7	40398.6	40398.7	40398.6	40398.7	40398.6	40398.7	40398.6	40398.7	40398.6	40398.7	40398.6	40398.7	40398.6	40398.7	40398.6	40398.6	40398.6	40398.6	40398.6	40398.7	40398.6	40398.7	40398.6	40398.7	40398.6	40398.7	40398.6	40398.6	40398.6	40398.6	40398.6	40398.7	40398.6	40398.6	40398.6
	40398.6	40398.7	40398.6	40398.7	40398.6	40398.7	40398.6	40398.7	40398.6	40398.7	40398.6	40398.7	40398.6	40398.7	40398.6	40398.7	40398.6	40398.7	40398.6	40398.7	40398.6	40398.7	40398.6	40398.7	40398.6	40398.7	40398.6	40398.7	40398.6	40398.6	40398.6	40398.6	40398.6	40398.6	40398.6	40398.7	40398.6	40398.7	40398.6	40398.6	40398.6	40398.6	40398.6	40398.6	40398.6	40398.7	40398.6	40398.6	40398.6
	40398.6	40398.7	40398.6	40398.7	40398.6	40398.7	40398.6	40398.7	40398.6	40398.7	40398.6	40398.7	40398.6	40398.7	40398.6	40398.7	40398.6	40398.7	40398.6	40398.7	40398.6	40398.7	40398.6	40398.7	40398.6	40398.7	40398.6	40398.7	40398.6	40398.7	40398.6	40398.6	40398.6	40398.6	40398.6	40398.7	40398.6	40398.7	40398.6	40398.6	40398.6	40398.6	40398.6	40398.6	40398.6	40398.6	40398.6	40398.6	40398.6
	40398.6	40398.7	40398.6	40398.6	40398.6	40398.7	40398.6	40398.7	40398.6	40398.7	40398.6	40398.7	40398.6	40398.7	40398.6	40398.7	40398.6	40398.7	40398.6	40398.7	40398.6	40398.7	40398.6	40398.7	40398.6	40398.7	40398.6	40398.7	40398.6	40398.7	40398.6	40398.7	40398.6	40398.6	40398.6	40398.7	40398.6	40398.7	40398.6	40398.7	40398.6	40398.7	40398.6	40398.6	40398.6	40398.6	40398.6	40398.6	40398.6
	40398.6	40398.7	40398.6	40398.7	40398.6	40398.7	40398.6	40398.7	40398.6	40398.7	40398.6	40398.7	40398.6	40398.7	40398.6	40398.7	40398.6	40398.7	40398.6	40398.7	40398.6	40398.7	40398.6	40398.7	40398.6	40398.7	40398.6	40398.7	40398.6	40398.7	40398.6	40398.7	40398.6	40398.7	40398.6	40398.7	40398.6	40398.7	40398.6	40398.6	40398.6	40398.7	40398.6	40398.7	40398.6	40398.7	40398.6	40398.7	40398.6
	40398.6	40398.7	40398.6	40398.7	40398.6	40398.7	40398.6	40398.7	40398.6	40398.7	40398.6	40398.7	40398.6	40398.7	40398.6	40398.7	40398.6	40398.7	40398.6	40398.7	40398.6	40398.7	40398.6	40398.7	40398.6	40398.7	40398.6	40398.7	40398.6	40398.6	40398.6	40398.6	40398.6	40398.7	40398.6	40398.7	40398.6	40398.6	40398.6	40398.6	40398.6	40398.7	40398.6	40398.6	40398.6	40398.7	40398.6	40398.7	40398.6
	40398.6	40398.7	40398.6	40398.7	40398.6	40398.7	40398.6	40398.7	40398.6	40398.7	40398.6	40398.7	40398.6	40398.7	40398.6	40398.7	40398.6	40398.7	40398.6	40398.7	40398.6	40398.7	40398.6	40398.7	40398.6	40398.7	40398.6	40398.7	40398.6	40398.6	40398.6	40398.7	40398.6	40398.7	40398.6	40398.7	40398.6	40398.7	40398.6	40398.7	40398.6	40398.6	40398.6	40398.7	40398.6	40398.6	40398.6	40398.6	40398.6
	40398.6	40398.7	40398.6	40398.7	40398.6	40398.7	40398.6	40398.7	40398.6	40398.7	40398.6	40398.7	40398.6	40398.7	40398.6	40398.7	40398.6	40398.7	40398.6	40398.7	40398.6	40398.7	40398.6	40398.7	40398.6	40398.7	40398.6	40398.7	40398.6	40398.7	40398.6	40398.7	40398.6	40398.7	40398.6	40398.7	40398.6	40398.7	40398.6	40398.7	40398.6	40398.6	40398.6	40398.7	40398.6	40398.6	40398.6	40398.7	40398.6
	40398.6	40398.7	40398.6	40398.7	40398.6	40398.7	40398.6	40398.7	40398.6	40398.7	40398.6	40398.7	40398.6	40398.7	40398.6	40398.7	40398.6	40398.7	40398.6	40398.7	40398.6	40398.7	40398.6	40398.7	40398.6	40398.7	40398.6	40398.7	40398.6	40398.7	40398.6	40398.7	40398.6	40398.6	40398.6	40398.6	40398.6	40398.7	40398.6	40398.6	40398.6	40398.7	40398.6	40398.6	40398.6	40398.6	40398.6	40398.7	40398.6
	40398.6	40398.7	40398.6	40398.7	40398.6	40398.7	40398.6	40398.7	40398.6	40398.7	40398.6	40398.7	40398.6	40398.7	40398.6	40398.7	40398.6	40398.7	40398.6	40398.7	40398.6	40398.7	40398.6	40398.7	40398.6	40398.7	40398.6	40398.7	40398.6	40398.7	40398.6	40398.7	40398.6	40398.6	40398.6	40398.6	40398.6	40398.7	40398.6	40398.6	40398.6	40398.6	40398.6	40398.6	40398.6	40398.7	40398.6	40398.6	40398.6
	40398.6	40398.7	40398.6	40398.7	40398.6	40398.7	40398.6	40398.7	40398.6	40398.7	40398.6	40398.7	40398.6	40398.7	40398.6	40398.7	40398.6	40398.7	40398.6	40398.7	40398.6	40398.7	40398.6	40398.7	40398.6	40398.7	40398.6	40398.7	40398.6	40398.7	40398.6	40398.7	40398.6	40398.6	40398.6	40398.7	40398.6	40398.7	40398.6	40398.6	40398.6	40398.6	40398.6	40398.6	40398.6	40398.7	40398.6	40398.7	40398.6
	40398.6	40398.7	40398.6	40398.7	40398.6	40398.7	40398.6	40398.7	40398.6	40398.7	40398.6	40398.7	40398.6	40398.7	40398.6	40398.7	40398.6	40398.7	40398.6	40398.7	40398.6	40398.7	40398.6	40398.7	40398.6	40398.7	40398.6	40398.7	40398.6	40398.7	40398.6	40398.7	40398.6	40398.6	40398.6	40398.7	40398.6	40398.7	40398.6	40398.6	40398.6	40398.6	40398.6	40398.6	40398.6	40398.7	40398.6	40398.7	40398.6
	40398.6	40398.7	40398.6	40398.7	40398.6	40398.7	40398.6	40398.7	40398.6	40398.7	40398.6	40398.7	40398.6	40398.7	40398.6	40398.7	40398.6	40398.7	40398.6	40398.7	40398.6	40398.7	40398.6	40398.7	40398.6	40398.7	40398.6	40398.7	40398.6	40398.7	40398.6	40398.6	40398.6	40398.6	40398.6	40398.7	40398.6	40398.6	40398.6	40398.6	40398.6	40398.7	40398.6	40398.6	40398.6	40398.7	40398.6	40398.6	40398.6
	40398.6	40398.7	40398.6	40398.7	40398.6	40398.7	40398.6	40398.7	40398.6	40398.7	40398.6	40398.7	40398.6	40398.7	40398.6	40398.7	40398.6	40398.7	40398.6	40398.7	40398.6	40398.7	40398.6	40398.7	40398.6	40398.7	40398.6	40398.7	40398.6	40398.7	40398.6	40398.6	40398.6	40398.6	40398.6	40398.7	40398.6	40398.7	40398.6	40398.6	40398.6	40398.7	40398.6	40398.6	40398.6	40398.7	40398.6	40398.6	40398.6
	40398.6	40398.7	40398.6	40398.7	40398.6	40398.7	40398.6	40398.7	40398.6	40398.7	40398.6	40398.7	40398.6	40398.7	40398.6	40398.7	40398.6	40398.7	40398.6	40398.7	40398.6	40398.7	40398.6	40398.7	40398.6	40398.7	40398.6	40398.7	40398.6	40398.7	40398.6	40398.6	40398.6	40398.6	40398.6	40398.7	40398.6	40398.7	40398.6	40398.6	40398.6	40398.7	40398.6	40398.6	40398.6	40398.6	40398.6	40398.6	40398.6
	40398.6	40398.7	40398.6	40398.7	40398.6	40398.7	40398.6	40398.7	40398.6	40398.7	40398.6	40398.7	40398.6	40398.7	40398.6	40398.7	40398.6	40398.7	40398.6	40398.7	40398.6	40398.7	40398.6	40398.7	40398.6	40398.7	40398.6	40398.7	40398.6	40398.7	40398.6	40398.7	40398.6	40398.7	40398.6	40398.7	40398.6	40398.7	40398.6	40398.7	40398.6	40398.6	40398.6	40398.6	40398.6	40398.7	40398.6	40398.7	40398.6
	40398.6	40398.7	40398.6	40398.7	40398.6	40398.7	40398.6	40398.7	40398.6	40398.7	40398.6	40398.7	40398.6	40398.7	40398.6	40398.7	40398.6	40398.7	40398.6	40398.7	40398.6	40398.7	40398.6	40398.7	40398.6	40398.7	40398.6	40398.7	40398.6	40398.7	40398.6	40398.7	40398.6	40398.7	40398.6	40398.7	40398.6	40398.7	40398.6	40398.7	40398.6	40398.7	40398.6	40398.6	40398.6	40398.7	40398.6	40398.7	40398.6
	40398.6	40398.7	40398.6	40398.7	40398.6	40398.7	40398.6	40398.7	40398.6	40398.7	40398.6	40398.7	40398.6	40398.7	40398.6	40398.7	40398.6	40398.7	40398.6	40398.7	40398.6	40398.7	40398.6	40398.7	40398.6	40398.7	40398.6	40398.7	40398.6	40398.7	40398.6	40398.7	40398.6	40398.6	40398.6	40398.7	40398.6	40398.7	40398.6	40398.7	40398.6	40398.7	40398.6	40398.6	40398.6	40398.7	40398.6	40398.6	40398.6
	40398.6	40398.7	40398.6	40398.7	40398.6	40398.7	40398.6	40398.7	40398.6	40398.7	40398.6	40398.7	40398.6	40398.7	40398.6	40398.7	40398.6	40398.7	40398.6	40398.7	40398.6	40398.7	40398.6	40398.7	40398.6	40398.7	40398.6	40398.7	40398.6	40398.6	40398.6	40398.7	40398.6	40398.6	40398.6	40398.7	40398.6	40398.7	40398.6	40398.7	40398.6	40398.7	40398.6	40398.6	40398.6	40398.7	40398.6	40398.6	40398.6
	40398.6	40398.7	40398.6	40398.7	40398.6	40398.7	40398.6	40398.7	40398.6	40398.7	40398.6	40398.7	40398.6	40398.7	40398.6	40398.7	40398.6	40398.7	40398.6	40398.7	40398.6	40398.7	40398.6	40398.6	40398.6	40398.7	40398.6	40398.7	40398.6	40398.7	40398.6	40398.6	40398.6	40398.7	40398.6	40398.7	40398.6	40398.6	40398.6	40398.7	40398.6	40398.7	40398.6	40398.6	40398.6	40398.6	40398.6	40398.6	40398.6
	40398.6	40398.7	40398.6	40398.7	40398.6	40398.7	40398.6	40398.7	40398.6	40398.7	40398.6	40398.7	40398.6	40398.7	40398.6	40398.7	40398.6	40398.7	40398.6	40398.7	40398.6	40398.7	40398.6	40398.7	40398.6	40398.7	40398.6	40398.7	40398.6	40398.7	40398.6	40398.6	40398.6	40398.7	40398.6	40398.6	40398.6	40398.6	40398.6	40398.7	40398.6	40398.7	40398.6	40398.7	40398.6	40398.6	40398.6	40398.6	40398.6
	40398.6	40398.7	40398.6	40398.7	40398.6	40398.7	40398.6	40398.7	40398.6	40398.7	40398.6	40398.7	40398.6	40398.7	40398.6	40398.7	40398.6	40398.7	40398.6	40398.7	40398.6	40398.7	40398.6	40398.7	40398.6	40398.7	40398.6	40398.7	40398.6	40398.7	40398.6	40398.7	40398.6	40398.7	40398.6	40398.6	40398.6	40398.6	40398.6	40398.7	40398.6	40398.7	40398.6	40398.6	40398.6	40398.7	40398.6	40398.6	40398.6
	40398.6	40398.7	40398.6	40398.7	40398.6	40398.6	40398.6	40398.7	40398.6	40398.7	40398.6	40398.7	40398.6	40398.7	40398.6	40398.7	40398.6	40398.7	40398.6	40398.7	40398.6	40398.7	40398.6	40398.7	40398.6	40398.7	40398.6	40398.7	40398.6	40398.7	40398.6	40398.7	40398.6	40398.7	40398.6	40398.6	40398.6	40398.7	40398.6	40398.7	40398.6	40398.6	40398.6	40398.6	40398.6	40398.7	40398.6	40398.6	40398.6
	40398.6	40398.7	40398.6	40398.7	40398.6	40398.7	40398.6	40398.7	40398.6	40398.7	40398.6	40398.7	40398.6	40398.7	40398.6	40398.7	40398.6	40398.7	40398.6	40398.7	40398.6	40398.7	40398.6	40398.7	40398.6	40398.7	40398.6	40398.7	40398.6	40398.7	40398.6	40398.7	40398.6	40398.7	40398.6	40398.6	40398.6	40398.7	40398.6	40398.7	40398.6	40398.6	40398.6	40398.6	40398.6	40398.7	40398.6	40398.7	40398.6
	40398.6	40398.7	40398.6	40398.7	40398.6	40398.7	40398.6	40398.7	40398.6	40398.7	40398.6	40398.7	40398.6	40398.7	40398.6	40398.7	40398.6	40398.7	40398.6	40398.7	40398.6	40398.7	40398.6	40398.7	40398.6	40398.7	40398.6	40398.7	40398.6	40398.7	40398.6	40398.7	40398.6	40398.7	40398.6	40398.7	40398.6	40398.7	40398.6	40398.7	40398.6	40398.6	40398.6	40398.6	40398.6	40398.6	40398.6	40398.7	40398.6
	40398.6	40398.7	40398.6	40398.6	40398.6	40398.7	40398.6	40398.7	40398.6	40398.7	40398.6	40398.7	40398.6	40398.7	40398.6	40398.7	40398.6	40398.7	40398.6	40398.7	40398.6	40398.7	40398.6	40398.7	40398.6	40398.7	40398.6	40398.7	40398.6	40398.7	40398.6	40398.7	40398.6	40398.6	40398.6	40398.7	40398.6	40398.7	40398.6	40398.7	40398.6	40398.6	40398.6	40398.6	40398.6	40398.6	40398.6	40398.6	40398.6
	40398.6	40398.7	40398.6	40398.7	40398.6	40398.7	40398.6	40398.7	40398.6	40398.7	40398.6	40398.7	40398.6	40398.7	40398.6	40398.7	40398.6	40398.7	40398.6	40398.7	40398.6	40398.7	40398.6	40398.7	40398.6	40398.7	40398.6	40398.7	40398.6	40398.6	40398.6	40398.6	40398.6	40398.6	40398.6	40398.6	40398.6	40398.7	40398.6	40398.7	40398.6	40398.6	40398.6	40398.7	40398.6	40398.6	40398.6	40398.6	40398.6
	40398.6	40398.7	40398.6	40398.7	40398.6	40398.7	40398.6	40398.7	40398.6	40398.7	40398.6	40398.7	40398.6	40398.7	40398.6	40398.7	40398.6	40398.7	40398.6	40398.7	40398.6	40398.7	40398.6	40398.7	40398.6	40398.7	40398.6	40398.7	40398.6	40398.6	40398.6	40398.7	40398.6	40398.7	40398.6	40398.7	40398.6	40398.7	40398.6	40398.6	40398.6	40398.6	40398.6	40398.7	40398.6	40398.7	40398.6	40398.6	40398.6
	40398.6	40398.7	40398.6	40398.7	40398.6	40398.7	40398.6	40398.7	40398.6	40398.7	40398.6	40398.7	40398.6	40398.7	40398.6	40398.7	40398.6	40398.7	40398.6	40398.7	40398.6	40398.7	40398.6	40398.7	40398.6	40398.7	40398.6	40398.7	40398.6	40398.7	40398.6	40398.7	40398.6	40398.7	40398.6	40398.7	40398.6	40398.7	40398.6	40398.6	40398.6	40398.6	40398.6	40398.7	40398.6	40398.7	40398.6	40398.7	40398.6
	40398.6	40398.7	40398.6	40398.7	40398.6	40398.7	40398.6	40398.7	40398.6	40398.7	40398.6	40398.7	40398.6	40398.7	40398.6	40398.7	40398.6	40398.7	40398.6	40398.7	40398.6	40398.7	40398.6	40398.7	40398.6	40398.7	40398.6	40398.7	40398.6	40398.6	40398.6	40398.7	40398.6	40398.7	40398.6	40398.7	40398.6	40398.6	40398.6	40398.7	40398.6	40398.7	40398.6	40398.7	40398.6	40398.7	40398.6	40398.7	40398.6
	40398.6	40398.7	40398.6	40398.7	40398.6	40398.7	40398.6	40398.7	40398.6	40398.7	40398.6	40398.7	40398.6	40398.7	40398.6	40398.7	40398.6	40398.7	40398.6	40398.7	40398.6	40398.7	40398.6	40398.7	40398.6	40398.7	40398.6	40398.7	40398.6	40398.7	40398.6	40398.7	40398.6	40398.7	40398.6	40398.7	40398.6	40398.7	40398.6	40398.7	40398.6	40398.6	40398.6	40398.7	40398.6	40398.6	40398.6	40398.6	40398.6
	40398.6	40398.7	40398.6	40398.7	40398.6	40398.7	40398.6	40398.7	40398.6	40398.7	40398.6	40398.7	40398.6	40398.7	40398.6	40398.7	40398.6	40398.7	40398.6	40398.7	40398.6	40398.7	40398.6	40398.6	40398.6	40398.7	40398.6	40398.7	40398.6	40398.7	40398.6	40398.7	40398.6	40398.6	40398.6	40398.6	40398.6	40398.7	40398.6	40398.7	40398.6	40398.6	40398.6	40398.6	40398.6	40398.7	40398.6	40398.6	40398.6
	40398.6	40398.7	40398.6	40398.7	40398.6	40398.7	40398.6	40398.7	40398.6	40398.7	40398.6	40398.7	40398.6	40398.7	40398.6	40398.7	40398.6	40398.7	40398.6	40398.7	40398.6	40398.7	40398.6	40398.6	40398.6	40398.7	40398.6	40398.7	40398.6	40398.7	40398.6	40398.7	40398.6	40398.6	40398.6	40398.7	40398.6	40398.7	40398.6	40398.7	40398.6	40398.6	40398.6	40398.7	40398.6	40398.6	40398.6	40398.6	40398.6
	40398.6	40398.7	40398.6	40398.7	40398.6	40398.7	40398.6	40398.7	40398.6	40398.7	40398.6	40398.7	40398.6	40398.7	40398.6	40398.7	40398.6	40398.7	40398.6	40398.7	40398.6	40398.7	40398.6	40398.6	40398.6	40398.7	40398.6	40398.7	40398.6	40398.7	40398.6	40398.7	40398.6	40398.6	40398.6	40398.6	40398.6	40398.7	40398.6	40398.7	40398.6	40398.7	40398.6	40398.6	40398.6	40398.7	40398.6	40398.7	40398.6
	40398.6	40398.7	40398.6	40398.7	40398.6	40398.7	40398.6	40398.7	40398.6	40398.7	40398.6	40398.7	40398.6	40398.7	40398.6	40398.7	40398.6	40398.7	40398.6	40398.7	40398.6	40398.7	40398.6	40398.7	40398.6	40398.7	40398.6	40398.7	40398.6	40398.7	40398.6	40398.7	40398.6	40398.6	40398.6	40398.6	40398.6	40398.6	40398.6	40398.6	40398.6	40398.7	40398.6	40398.6	40398.6	40398.7	40398.6	40398.6	40398.6
	40398.6	40398.7	40398.6	40398.7	40398.6	40398.7	40398.6	40398.7	40398.6	40398.7	40398.6	40398.7	40398.6	40398.7	40398.6	40398.7	40398.6	40398.7	40398.6	40398.7	40398.6	40398.7	40398.6	40398.6	40398.6	40398.7	40398.6	40398.7	40398.6	40398.7	40398.6	40398.7	40398.6	40398.6	40398.6	40398.6	40398.6	40398.7	40398.6	40398.6	40398.6	40398.7	40398.6	40398.7	40398.6	40398.7	40398.6	40398.6	40398.6
	40398.6	40398.7	40398.6	40398.7	40398.6	40398.7	40398.6	40398.7	40398.6	40398.7	40398.6	40398.7	40398.6	40398.7	40398.6	40398.7	40398.6	40398.7	40398.6	40398.7	40398.6	40398.7	40398.6	40398.7	40398.6	40398.7	40398.6	40398.7	40398.6	40398.7	40398.6	40398.7	40398.6	40398.7	40398.6	40398.7	40398.6	40398.7	40398.6	40398.6	40398.6	40398.7	40398.6	40398.7	40398.6	40398.7	40398.6	40398.7	40398.6
	40398.6	40398.7	40398.6	40398.7	40398.6	40398.7	40398.6	40398.7	40398.6	40398.7	40398.6	40398.7	40398.6	40398.7	40398.6	40398.7	40398.6	40398.7	40398.6	40398.7	40398.6	40398.7	40398.6	40398.7	40398.6	40398.7	40398.6	40398.7	40398.6	40398.7	40398.6	40398.6	40398.6	40398.7	40398.6	40398.6	40398.6	40398.7	40398.6	40398.6	40398.6	40398.7	40398.6	40398.7	40398.6	40398.7	40398.6	40398.7	40398.6
	40398.6	40398.7	40398.6	40398.7	40398.6	40398.7	40398.6	40398.7	40398.6	40398.7	40398.6	40398.7	40398.6	40398.7	40398.6	40398.7	40398.6	40398.7	40398.6	40398.7	40398.6	40398.7	40398.6	40398.7	40398.6	40398.7	40398.6	40398.7	40398.6	40398.7	40398.6	40398.6	40398.6	40398.7	40398.6	40398.6	40398.6	40398.7	40398.6	40398.7	40398.6	40398.7	40398.6	40398.6	40398.6	40398.7	40398.6	40398.7	40398.6
	40398.6	40398.7	40398.6	40398.7	40398.6	40398.7	40398.6	40398.7	40398.6	40398.7	40398.6	40398.7	40398.6	40398.7	40398.6	40398.7	40398.6	40398.7	40398.6	40398.7	40398.6	40398.7	40398.6	40398.7	40398.6	40398.7	40398.6	40398.7	40398.6	40398.7	40398.6	40398.7	40398.6	40398.6	40398.6	40398.7	40398.6	40398.7	40398.6	40398.7	40398.6	40398.6	40398.6	40398.6	40398.6	40398.6	40398.6	40398.7	40398.6
	40398.6	40398.7	40398.6	40398.7	40398.6	40398.7	40398.6	40398.7	40398.6	40398.7	40398.6	40398.7	40398.6	40398.7	40398.6	40398.7	40398.6	40398.7	40398.6	40398.7	40398.6	40398.7	40398.6	40398.7	40398.6	40398.7	40398.6	40398.7	40398.6	40398.7	40398.6	40398.7	40398.6	40398.7	40398.6	40398.7	40398.6	40398.7	40398.6	40398.7	40398.6	40398.6	40398.6	40398.6	40398.6	40398.6	40398.6	40398.7	40398.6
	40398.6	40398.7	40398.6	40398.7	40398.6	40398.7	40398.6	40398.7	40398.6	40398.7	40398.6	40398.7	40398.6	40398.7	40398.6	40398.7	40398.6	40398.7	40398.6	40398.7	40398.6	40398.7	40398.6	40398.7	40398.6	40398.7	40398.6	40398.7	40398.6	40398.7	40398.6	40398.7	40398.6	40398.7	40398.6	40398.7	40398.6	40398.6	40398.6	40398.7	40398.6	40398.6	40398.6	40398.7	40398.6	40398.7	40398.6	40398.6	40398.6
	40398.6	40398.7	40398.6	40398.7	40398.6	40398.7	40398.6	40398.7	40398.6	40398.7	40398.6	40398.7	40398.6	40398.7	40398.6	40398.7	40398.6	40398.7	40398.6	40398.7	40398.6	40398.7	40398.6	40398.7	40398.6	40398.7	40398.6	40398.7	40398.6	40398.6	40398.6	40398.6	40398.6	40398.7	40398.6	40398.7	40398.6	40398.6	40398.6	40398.7	40398.6	40398.6	40398.6	40398.6	40398.6	40398.7	40398.6	40398.6	40398.6
	40398.6	40398.7	40398.6	40398.7	40398.6	40398.7	40398.6	40398.7	40398.6	40398.7	40398.6	40398.7	40398.6	40398.7	40398.6	40398.7	40398.6	40398.7	40398.6	40398.7	40398.6	40398.7	40398.6	40398.7	40398.6	40398.7	40398.6	40398.7	40398.6	40398.6	40398.6	40398.6	40398.6	40398.6	40398.6	40398.6	40398.6	40398.7	40398.6	40398.6	40398.6	40398.6	40398.6	40398.6	40398.6	40398.7	40398.6	40398.6	40398.6
	40398.6	40398.7	40398.6	40398.7	40398.6	40398.7	40398.6	40398.7	40398.6	40398.7	40398.6	40398.7	40398.6	40398.7	40398.6	40398.7	40398.6	40398.7	40398.6	40398.7	40398.6	40398.7	40398.6	40398.7	40398.6	40398.7	40398.6	40398.7	40398.6	40398.7	40398.6	40398.7	40398.6	40398.6	40398.6	40398.6	40398.6	40398.7	40398.6	40398.6	40398.6	40398.6	40398.6	40398.6	40398.6	40398.7	40398.6	40398.6	40398.6
	40398.6	40398.7	40398.6	40398.7	40398.6	40398.7	40398.6	40398.7	40398.6	40398.7	40398.6	40398.7	40398.6	40398.7	40398.6	40398.7	40398.6	40398.7	40398.6	40398.7	40398.6	40398.7	40398.6	40398.7	40398.6	40398.7	40398.6	40398.7	40398.6	40398.7	40398.6	40398.7	40398.6	40398.6	40398.6	40398.6	40398.6	40398.6	40398.6	40398.6	40398.6	40398.6	40398.6	40398.7	40398.6	40398.6	40398.6	40398.6	40398.6
	40398.6	40398.7	40398.6	40398.7	40398.6	40398.7	40398.6	40398.7	40398.6	40398.7	40398.6	40398.7	40398.6	40398.7	40398.6	40398.7	40398.6	40398.7	40398.6	40398.7	40398.6	40398.7	40398.6	40398.7	40398.6	40398.7	40398.6	40398.7	40398.6	40398.7	40398.6	40398.7	40398.6	40398.7	40398.6	40398.6	40398.6	40398.7	40398.6	40398.6	40398.6	40398.6	40398.6	40398.7	40398.6	40398.6	40398.6	40398.6	40398.6
	40398.6	40398.7	40398.6	40398.7	40398.6	40398.7	40398.6	40398.7	40398.6	40398.7	40398.6	40398.7	40398.6	40398.7	40398.6	40398.7	40398.6	40398.7	40398.6	40398.7	40398.6	40398.7	40398.6	40398.7	40398.6	40398.7	40398.6	40398.7	40398.6	40398.7	40398.6	40398.7	40398.6	40398.7	40398.6	40398.6	40398.6	40398.7	40398.6	40398.6	40398.6	40398.6	40398.6	40398.6	40398.6	40398.6	40398.6	40398.6	40398.6
	40398.6	40398.7	40398.6	40398.7	40398.6	40398.7	40398.6	40398.7	40398.6	40398.7	40398.6	40398.7	40398.6	40398.7	40398.6	40398.7	40398.6	40398.7	40398.6	40398.7	40398.6	40398.7	40398.6	40398.7	40398.6	40398.7	40398.6	40398.7	40398.6	40398.7	40398.6	40398.6	40398.6	40398.6	40398.6	40398.7	40398.6	40398.7	40398.6	40398.6	40398.6	40398.6	40398.6	40398.6	40398.6	40398.6	40398.6	40398.6	40398.6
	40398.6	40398.7	40398.6	40398.7	40398.6	40398.7	40398.6	40398.7	40398.6	40398.7	40398.6	40398.7	40398.6	40398.7	40398.6	40398.7	40398.6	40398.7	40398.6	40398.7	40398.6	40398.7	40398.6	40398.7	40398.6	40398.7	40398.6	40398.7	40398.6	40398.7	40398.6	40398.6	40398.6	40398.7	40398.6	40398.7	40398.6	40398.6	40398.6	40398.7	40398.6	40398.7	40398.6	40398.6	40398.6	40398.6	40398.6	40398.6	40398.6
	40398.6	40398.7	40398.6	40398.7	40398.6	40398.7	40398.6	40398.7	40398.6	40398.7	40398.6	40398.7	40398.6	40398.7	40398.6	40398.7	40398.6	40398.7	40398.6	40398.7	40398.6	40398.7	40398.6	40398.7	40398.6	40398.7	40398.6	40398.7	40398.6	40398.7	40398.6	40398.6	40398.6	40398.7	40398.6	40398.6	40398.6	40398.6	40398.6	40398.6	40398.6	40398.7	40398.6	40398.7	40398.6	40398.6	40398.6	40398.6	40398.6
	40398.6	40398.7	40398.6	40398.7	40398.6	40398.7	40398.6	40398.7	40398.6	40398.7	40398.6	40398.7	40398.6	40398.7	40398.6	40398.7	40398.6	40398.7	40398.6	40398.7	40398.6	40398.7	40398.6	40398.7	40398.6	40398.7	40398.6	40398.7	40398.6	40398.6	40398.6	40398.7	40398.6	40398.7	40398.6	40398.7	40398.6	40398.7	40398.6	40398.6	40398.6	40398.7	40398.6	40398.7	40398.6	40398.7	40398.6	40398.6	40398.6
	40398.6	40398.7	40398.6	40398.7	40398.6	40398.7	40398.6	40398.7	40398.6	40398.7	40398.6	40398.7	40398.6	40398.7	40398.6	40398.7	40398.6	40398.7	40398.6	40398.7	40398.6	40398.7	40398.6	40398.7	40398.6	40398.7	40398.6	40398.7	40398.6	40398.7	40398.6	40398.7	40398.6	40398.7	40398.6	40398.7	40398.6	40398.7	40398.6	40398.7	40398.6	40398.7	40398.6	40398.7	40398.6	40398.7	40398.6	40398.6	40398.6
	40398.6	40398.7	40398.6	40398.7	40398.6	40398.7	40398.6	40398.7	40398.6	40398.7	40398.6	40398.7	40398.6	40398.7	40398.6	40398.7	40398.6	40398.7	40398.6	40398.7	40398.6	40398.7	40398.6	40398.7	40398.6	40398.7	40398.6	40398.7	40398.6	40398.7	40398.6	40398.6	40398.6	40398.6	40398.6	40398.6	40398.6	40398.7	40398.6	40398.7	40398.6	40398.6	40398.6	40398.6	40398.6	40398.7	40398.6	40398.7	40398.6
	40398.6	40398.7	40398.6	40398.6	40398.6	40398.7	40398.6	40398.7	40398.6	40398.7	40398.6	40398.7	40398.6	40398.7	40398.6	40398.7	40398.6	40398.7	40398.6	40398.7	40398.6	40398.7	40398.6	40398.7	40398.6	40398.7	40398.6	40398.7	40398.6	40398.7	40398.6	40398.6	40398.6	40398.6	40398.6	40398.6	40398.6	40398.7	40398.6	40398.7	40398.6	40398.6	40398.6	40398.6	40398.6	40398.7	40398.6	40398.7	40398.6
	40398.6	40398.7	40398.6	40398.7	40398.6	40398.7	40398.6	40398.7	40398.6	40398.7	40398.6	40398.7	40398.6	40398.7	40398.6	40398.7	40398.6	40398.7	40398.6	40398.7	40398.6	40398.7	40398.6	40398.7	40398.6	40398.7	40398.6	40398.7	40398.6	40398.7	40398.6	40398.7	40398.6	40398.6	40398.6	40398.6	40398.6	40398.7	40398.6	40398.7	40398.6	40398.6	40398.6	40398.6	40398.6	40398.7	40398.6	40398.6	40398.6
	40398.6	40398.7	40398.6	40398.7	40398.6	40398.7	40398.6	40398.7	40398.6	40398.7	40398.6	40398.7	40398.6	40398.7	40398.6	40398.7	40398.6	40398.7	40398.6	40398.7	40398.6	40398.7	40398.6	40398.7	40398.6	40398.7	40398.6	40398.7	40398.6	40398.7	40398.6	40398.7	40398.6	40398.6	40398.6	40398.7	40398.6	40398.7	40398.6	40398.7	40398.6	40398.6	40398.6	40398.6	40398.6	40398.6	40398.6	40398.7	40398.6
	40398.6	40398.7	40398.6	40398.7	40398.6	40398.7	40398.6	40398.7	40398.6	40398.7	40398.6	40398.7	40398.6	40398.7	40398.6	40398.7	40398.6	40398.7	40398.6	40398.7	40398.6	40398.7	40398.6	40398.7	40398.6	40398.7	40398.6	40398.7	40398.6	40398.7	40398.6	40398.7	40398.6	40398.7	40398.6	40398.7	40398.6	40398.7	40398.6	40398.6	40398.6	40398.6	40398.6	40398.7	40398.6	40398.6	40398.6	40398.7	40398.6
	40398.6	40398.7	40398.6	40398.7	40398.6	40398.7	40398.6	40398.7	40398.6	40398.7	40398.6	40398.7	40398.6	40398.7	40398.6	40398.7	40398.6	40398.7	40398.6	40398.7	40398.6	40398.7	40398.6	40398.7	40398.6	40398.7	40398.6	40398.7	40398.6	40398.7	40398.6	40398.6	40398.6	40398.7	40398.6	40398.7	40398.6	40398.6	40398.6	40398.6	40398.6	40398.6	40398.6	40398.7	40398.6	40398.6	40398.6	40398.6	40398.6
	40398.6	40398.7	40398.6	40398.7	40398.6	40398.7	40398.6	40398.7	40398.6	40398.7	40398.6	40398.7	40398.6	40398.7	40398.6	40398.7	40398.6	40398.7	40398.6	40398.7	40398.6	40398.7	40398.6	40398.7	40398.6	40398.7	40398.6	40398.7	40398.6	40398.7	40398.6	40398.6	40398.6	40398.7	40398.6	40398.7	40398.6	40398.6	40398.6	40398.6	40398.6	40398.6	40398.6	40398.7	40398.6	40398.7	40398.6	40398.6	40398.6
	40398.6	40398.7	40398.6	40398.7	40398.6	40398.7	40398.6	40398.7	40398.6	40398.7	40398.6	40398.7	40398.6	40398.7	40398.6	40398.7	40398.6	40398.7	40398.6	40398.7	40398.6	40398.7	40398.6	40398.7	40398.6	40398.7	40398.6	40398.7	40398.6	40398.7	40398.6	40398.6	40398.6	40398.7	40398.6	40398.7	40398.6	40398.6	40398.6	40398.7	40398.6	40398.7	40398.6	40398.7	40398.6	40398.6	40398.6	40398.6	40398.6
	40398.6	40398.7	40398.6	40398.7	40398.6	40398.7	40398.6	40398.7	40398.6	40398.7	40398.6	40398.7	40398.6	40398.7	40398.6	40398.7	40398.6	40398.7	40398.6	40398.7	40398.6	40398.7	40398.6	40398.7	40398.6	40398.7	40398.6	40398.7	40398.6	40398.7	40398.6	40398.6	40398.6	40398.7	40398.6	40398.7	40398.6	40398.6	40398.6	40398.7	40398.6	40398.7	40398.6	40398.6	40398.6	40398.6	40398.6	40398.6	40398.6
	40398.6	40398.7	40398.6	40398.7	40398.6	40398.7	40398.6	40398.7	40398.6	40398.7	40398.6	40398.7	40398.6	40398.7	40398.6	40398.7	40398.6	40398.7	40398.6	40398.7	40398.6	40398.7	40398.6	40398.7	40398.6	40398.7	40398.6	40398.7	40398.6	40398.7	40398.6	40398.7	40398.6	40398.7	40398.6	40398.7	40398.6	40398.7	40398.6	40398.7	40398.6	40398.7	40398.6	40398.7	40398.6	40398.6	40398.6	40398.6	40398.6
	40398.6	40398.7	40398.6	40398.7	40398.6	40398.7	40398.6	40398.7	40398.6	40398.7	40398.6	40398.7	40398.6	40398.7	40398.6	40398.7	40398.6	40398.7	40398.6	40398.7	40398.6	40398.7	40398.6	40398.7	40398.6	40398.7	40398.6	40398.7	40398.6	40398.7	40398.6	40398.7	40398.6	40398.7	40398.6	40398.7	40398.6	40398.7	40398.6	40398.6	40398.6	40398.7	40398.6	40398.7	40398.6	40398.7	40398.6	40398.6	40398.6
	40398.6	40398.7	40398.6	40398.7	40398.6	40398.7	40398.6	40398.7	40398.6	40398.7	40398.6	40398.7	40398.6	40398.7	40398.6	40398.7	40398.6	40398.7	40398.6	40398.7	40398.6	40398.7	40398.6	40398.7	40398.6	40398.7	40398.6	40398.7	40398.6	40398.7	40398.6	40398.7	40398.6	40398.7	40398.6	40398.7	40398.6	40398.7	40398.7	40398.6	40398.6	40398.6	40398.6	40398.7	40398.6	40398.7	40398.6	40398.6	40398.6
	40398.6	40398.7	40398.6	40398.7	40398.6	40398.7	40398.6	40398.7	40398.6	40398.7	40398.6	40398.7	40398.6	40398.7	40398.6	40398.7	40398.6	40398.7	40398.6	40398.7	40398.6	40398.7	40398.6	40398.7	40398.6	40398.7	40398.6	40398.7	40398.6	40398.6	40398.6	40398.7	40398.6	40398.6	40398.6	40398.7	40398.6	40398.7	40398.6	40398.7	40398.6	40398.6	40398.6	40398.7	40398.6	40398.7	40398.6	40398.6	40398.6
	40398.6	40398.7	40398.6	40398.7	40398.6	40398.7	40398.6	40398.7	40398.6	40398.7	40398.6	40398.7	40398.6	40398.7	40398.6	40398.7	40398.6	40398.7	40398.6	40398.7	40398.6	40398.7	40398.6	40398.7	40398.6	40398.7	40398.6	40398.7	40398.6	40398.6	40398.6	40398.6	40398.6	40398.6	40398.6	40398.7	40398.6	40398.7	40398.6	40398.6	40398.6	40398.6	40398.6	40398.6	40398.6	40398.7	40398.6	40398.6	40398.6
	40398.6	40398.7	40398.6	40398.7	40398.6	40398.7	40398.6	40398.7	40398.6	40398.7	40398.6	40398.7	40398.6	40398.7	40398.6	40398.7	40398.6	40398.7	40398.6	40398.7	40398.6	40398.7	40398.6	40398.7	40398.6	40398.7	40398.6	40398.7	40398.6	40398.6	40398.6	40398.6	40398.6	40398.6	40398.6	40398.7	40398.6	40398.7	40398.6	40398.7	40398.6	40398.7	40398.6	40398.6	40398.6	40398.6	40398.6	40398.7	40398.6
	40398.6	40398.7	40398.6	40398.7	40398.6	40398.7	40398.6	40398.7	40398.6	40398.7	40398.6	40398.7	40398.6	40398.7	40398.6	40398.7	40398.6	40398.7	40398.6	40398.7	40398.6	40398.7	40398.6	40398.7	40398.6	40398.7	40398.6	40398.7	40398.6	40398.7	40398.6	40398.6	40398.6	40398.6	40398.6	40398.7	40398.6	40398.7	40398.6	40398.7	40398.6	40398.7	40398.6	40398.6	40398.6	40398.6	40398.6	40398.6	40398.6
	40398.6	40398.7	40398.6	40398.7	40398.6	40398.7	40398.6	40398.6	40398.6	40398.7	40398.6	40398.7	40398.6	40398.7	40398.6	40398.7	40398.6	40398.7	40398.6	40398.7	40398.6	40398.7	40398.6	40398.7	40398.6	40398.7	40398.6	40398.7	40398.6	40398.7	40398.6	40398.6	40398.6	40398.6	40398.6	40398.6	40398.6	40398.7	40398.6	40398.7	40398.6	40398.7	40398.6	40398.6	40398.6	40398.6	40398.6	40398.6	40398.6
	40398.6	40398.7	40398.6	40398.7	40398.6	40398.7	40398.6	40398.7	40398.6	40398.7	40398.6	40398.7	40398.6	40398.7	40398.6	40398.7	40398.6	40398.7	40398.6	40398.7	40398.6	40398.7	40398.6	40398.7	40398.6	40398.7	40398.6	40398.7	40398.6	40398.7	40398.6	40398.6	40398.6	40398.6	40398.6	40398.6	40398.6	40398.7	40398.6	40398.7	40398.6	40398.6	40398.6	40398.6	40398.6	40398.6	40398.6	40398.7	40398.6
	40398.6	40398.7	40398.6	40398.7	40398.6	40398.7	40398.6	40398.7	40398.6	40398.7	40398.6	40398.7	40398.6	40398.7	40398.6	40398.7	40398.6	40398.7	40398.6	40398.7	40398.6	40398.7	40398.6	40398.7	40398.6	40398.7	40398.6	40398.7	40398.6	40398.7	40398.6	40398.6	40398.6	40398.7	40398.6	40398.7	40398.6	40398.7	40398.6	40398.6	40398.6	40398.6	40398.6	40398.7	40398.6	40398.7	40398.6	40398.7	40398.6
	40398.6	40398.7	40398.6	40398.7	40398.6	40398.7	40398.6	40398.7	40398.6	40398.7	40398.6	40398.7	40398.6	40398.7	40398.6	40398.7	40398.6	40398.7	40398.6	40398.7	40398.6	40398.7	40398.6	40398.7	40398.6	40398.7	40398.6	40398.7	40398.6	40398.7	40398.6	40398.6	40398.6	40398.7	40398.6	40398.7	40398.6	40398.7	40398.6	40398.6	40398.6	40398.6	40398.6	40398.7	40398.6	40398.7	40398.6	40398.7	40398.6
	40398.6	40398.7	40398.6	40398.7	40398.6	40398.7	40398.6	40398.7	40398.6	40398.7	40398.6	40398.7	40398.6	40398.7	40398.6	40398.7	40398.6	40398.7	40398.6	40398.7	40398.6	40398.7	40398.6	40398.7	40398.6	40398.7	40398.6	40398.7	40398.6	40398.7	40398.6	40398.7	40398.6	40398.7	40398.6	40398.7	40398.6	40398.6	40398.6	40398.6	40398.6	40398.6	40398.6	40398.7	40398.6	40398.7	40398.6	40398.6	40398.6
	40398.6	40398.7	40398.6	40398.7	40398.6	40398.7	40398.6	40398.7	40398.6	40398.7	40398.6	40398.7	40398.6	40398.7	40398.6	40398.7	40398.6	40398.7	40398.6	40398.7	40398.6	40398.7	40398.6	40398.7	40398.6	40398.7	40398.6	40398.7	40398.6	40398.7	40398.6	40398.7	40398.6	40398.6	40398.6	40398.7	40398.6	40398.7	40398.6	40398.6	40398.6	40398.7	40398.6	40398.6	40398.6	40398.7	40398.6	40398.7	40398.6
	40398.6	40398.7	40398.6	40398.7	40398.6	40398.7	40398.6	40398.7	40398.6	40398.7	40398.6	40398.7	40398.6	40398.7	40398.6	40398.7	40398.6	40398.7	40398.6	40398.7	40398.6	40398.7	40398.6	40398.7	40398.6	40398.7	40398.6	40398.7	40398.6	40398.7	40398.6	40398.7	40398.6	40398.6	40398.6	40398.7	40398.6	40398.6	40398.6	40398.6	40398.6	40398.7	40398.6	40398.6	40398.6	40398.7	40398.6	40398.6	40398.6
	40398.6	40398.7	40398.6	40398.7	40398.6	40398.7	40398.6	40398.7	40398.6	40398.7	40398.6	40398.7	40398.6	40398.7	40398.6	40398.7	40398.6	40398.7	40398.6	40398.7	40398.6	40398.7	40398.6	40398.7	40398.6	40398.7	40398.6	40398.7	40398.6	40398.7	40398.6	40398.7	40398.6	40398.6	40398.6	40398.7	40398.6	40398.6	40398.6	40398.6	40398.6	40398.7	40398.6	40398.6	40398.6	40398.7	40398.6	40398.6	40398.6
	40398.6	40398.7	40398.6	40398.7	40398.6	40398.7	40398.6	40398.7	40398.6	40398.7	40398.6	40398.7	40398.6	40398.7	40398.6	40398.7	40398.6	40398.7	40398.6	40398.7	40398.6	40398.7	40398.6	40398.7	40398.6	40398.7	40398.6	40398.7	40398.6	40398.7	40398.6	40398.7	40398.6	40398.7	40398.6	40398.7	40398.6	40398.7	40398.6	40398.7	40398.6	40398.7	40398.6	40398.6	40398.6	40398.6	40398.6	40398.7	40398.6
	40398.6	40398.7	40398.6	40398.7	40398.6	40398.7	40398.6	40398.7	40398.6	40398.7	40398.6	40398.7	40398.6	40398.7	40398.6	40398.7	40398.6	40398.7	40398.6	40398.7	40398.6	40398.7	40398.6	40398.6	40398.6	40398.7	40398.6	40398.7	40398.6	40398.7	40398.6	40398.7	40398.6	40398.7	40398.6	40398.7	40398.6	40398.7	40398.6	40398.7	40398.6	40398.7	40398.6	40398.6	40398.6	40398.6	40398.6	40398.7	40398.6
	40398.6	40398.7	40398.6	40398.7	40398.6	40398.7	40398.6	40398.7	40398.6	40398.7	40398.6	40398.7	40398.6	40398.7	40398.6	40398.7	40398.6	40398.7	40398.6	40398.7	40398.6	40398.7	40398.6	40398.6	40398.6	40398.7	40398.6	40398.7	40398.6	40398.7	40398.6	40398.7	40398.6	40398.6	40398.6	40398.7	40398.6	40398.7	40398.6	40398.7	40398.6	40398.6	40398.6	40398.7	40398.6	40398.7	40398.6	40398.6	40398.6
	40398.6	40398.7	40398.6	40398.7	40398.6	40398.7	40398.6	40398.7	40398.6	40398.7	40398.6	40398.7	40398.6	40398.7	40398.6	40398.7	40398.6	40398.7	40398.6	40398.7	40398.6	40398.7	40398.6	40398.7	40398.6	40398.7	40398.6	40398.7	40398.6	40398.7	40398.6	40398.7	40398.6	40398.6	40398.6	40398.6	40398.6	40398.7	40398.6	40398.7	40398.6	40398.6	40398.6	40398.6	40398.6	40398.7	40398.6	40398.6	40398.6
	40398.6	40398.7	40398.6	40398.7	40398.6	40398.7	40398.6	40398.7	40398.6	40398.7	40398.6	40398.7	40398.6	40398.7	40398.6	40398.7	40398.6	40398.7	40398.6	40398.7	40398.6	40398.7	40398.6	40398.7	40398.6	40398.7	40398.6	40398.7	40398.6	40398.7	40398.6	40398.6	40398.6	40398.6	40398.6	40398.6	40398.6	40398.7	40398.6	40398.7	40398.6	40398.6	40398.6	40398.6	40398.6	40398.6	40398.6	40398.6	40398.6
	40398.6	40398.7	40398.6	40398.7	40398.6	40398.7	40398.6	40398.7	40398.6	40398.7	40398.6	40398.7	40398.6	40398.7	40398.6	40398.7	40398.6	40398.7	40398.6	40398.7	40398.6	40398.7	40398.6	40398.7	40398.6	40398.7	40398.6	40398.7	40398.6	40398.7	40398.6	40398.6	40398.6	40398.7	40398.6	40398.7	40398.6	40398.7	40398.6	40398.7	40398.6	40398.7	40398.6	40398.6	40398.6	40398.6	40398.6	40398.6	40398.6
	40398.6	40398.7	40398.6	40398.7	40398.6	40398.7	40398.6	40398.7	40398.6	40398.7	40398.6	40398.7	40398.6	40398.7	40398.6	40398.7	40398.6	40398.7	40398.6	40398.7	40398.6	40398.7	40398.6	40398.7	40398.6	40398.7	40398.6	40398.7	40398.6	40398.7	40398.6	40398.6	40398.6	40398.7	40398.6	40398.7	40398.6	40398.7	40398.6	40398.7	40398.6	40398.6	40398.6	40398.6	40398.6	40398.7	40398.6	40398.6	40398.6
	40398.6	40398.7	40398.6	40398.7	40398.6	40398.7	40398.6	40398.7	40398.6	40398.7	40398.6	40398.7	40398.6	40398.7	40398.6	40398.7	40398.6	40398.7	40398.6	40398.7	40398.6	40398.7	40398.6	40398.7	40398.6	40398.7	40398.6	40398.7	40398.6	40398.7	40398.6	40398.7	40398.6	40398.7	40398.6	40398.7	40398.6	40398.7	40398.6	40398.6	40398.6	40398.6	40398.6	40398.7	40398.6	40398.7	40398.6	40398.7	40398.6
	40398.6	40398.7	40398.6	40398.6	40398.6	40398.7	40398.6	40398.7	40398.6	40398.7	40398.6	40398.7	40398.6	40398.7	40398.6	40398.7	40398.6	40398.7	40398.6	40398.7	40398.6	40398.7	40398.6	40398.7	40398.6	40398.7	40398.6	40398.7	40398.6	40398.6	40398.6	40398.7	40398.6	40398.7	40398.6	40398.6	40398.6	40398.7	40398.6	40398.6	40398.6	40398.6	40398.6	40398.6	40398.6	40398.7	40398.6	40398.6	40398.6
	40398.6	40398.7	40398.6	40398.6	40398.6	40398.7	40398.6	40398.7	40398.6	40398.7	40398.6	40398.7	40398.6	40398.7	40398.6	40398.7	40398.6	40398.7	40398.6	40398.7	40398.6	40398.7	40398.6	40398.7	40398.6	40398.7	40398.6	40398.7	40398.6	40398.6	40398.6	40398.7	40398.6	40398.7	40398.6	40398.6	40398.6	40398.7	40398.6	40398.7	40398.6	40398.6	40398.6	40398.6	40398.6	40398.6	40398.6	40398.6	40398.6
	40398.6	40398.7	40398.6	40398.7	40398.6	40398.7	40398.6	40398.7	40398.6	40398.7	40398.6	40398.7	40398.6	40398.7	40398.6	40398.7	40398.6	40398.7	40398.6	40398.7	40398.6	40398.7	40398.6	40398.7	40398.6	40398.7	40398.6	40398.7	40398.6	40398.7	40398.6	40398.7	40398.6	40398.7	40398.6	40398.6	40398.6	40398.7	40398.6	40398.7	40398.6	40398.6	40398.6	40398.6	40398.6	40398.6	40398.6	40398.6	40398.6
	40398.6	40398.7	40398.6	40398.7	40398.6	40398.7	40398.6	40398.7	40398.6	40398.7	40398.6	40398.7	40398.6	40398.7	40398.6	40398.7	40398.6	40398.7	40398.6	40398.7	40398.6	40398.7	40398.6	40398.6	40398.6	40398.7	40398.6	40398.7	40398.6	40398.7	40398.6	40398.6	40398.6	40398.6	40398.6	40398.6	40398.6	40398.6	40398.6	40398.7	40398.6	40398.6	40398.6	40398.6	40398.6	40398.7	40398.6	40398.6	40398.6
	40398.6	40398.7	40398.6	40398.7	40398.6	40398.7	40398.6	40398.7	40398.6	40398.7	40398.6	40398.7	40398.6	40398.7	40398.6	40398.7	40398.6	40398.7	40398.6	40398.7	40398.6	40398.7	40398.6	40398.7	40398.6	40398.7	40398.6	40398.7	40398.6	40398.6	40398.6	40398.7	40398.6	40398.7	40398.6	40398.7	40398.6	40398.6	40398.6	40398.6	40398.6	40398.6	40398.6	40398.6	40398.6	40398.7	40398.6	40398.7	40398.6
	40398.6	40398.7	40398.6	40398.7	40398.6	40398.7	40398.6	40398.7	40398.6	40398.7	40398.6	40398.7	40398.6	40398.7	40398.6	40398.7	40398.6	40398.7	40398.6	40398.7	40398.6	40398.7	40398.6	40398.7	40398.6	40398.7	40398.6	40398.7	40398.6	40398.7	40398.6	40398.6	40398.6	40398.6	40398.6	40398.7	40398.6	40398.6	40398.6	40398.6	40398.6	40398.7	40398.6	40398.7	40398.6	40398.6	40398.6	40398.6	40398.6
	40398.6	40398.7	40398.6	40398.7	40398.6	40398.7	40398.6	40398.7	40398.6	40398.7	40398.6	40398.7	40398.6	40398.7	40398.6	40398.7	40398.6	40398.7	40398.6	40398.7	40398.6	40398.7	40398.6	40398.7	40398.6	40398.7	40398.6	40398.7	40398.6	40398.7	40398.6	40398.6	40398.6	40398.6	40398.6	40398.7	40398.6	40398.6	40398.6	40398.6	40398.6	40398.6	40398.6	40398.7	40398.6	40398.7	40398.6	40398.6	40398.6
	40398.6	40398.7	40398.6	40398.7	40398.6	40398.7	40398.6	40398.7	40398.6	40398.7	40398.6	40398.7	40398.6	40398.7	40398.6	40398.7	40398.6	40398.7	40398.6	40398.7	40398.6	40398.7	40398.6	40398.7	40398.6	40398.7	40398.6	40398.7	40398.6	40398.7	40398.6	40398.6	40398.6	40398.6	40398.6	40398.7	40398.6	40398.7	40398.6	40398.6	40398.6	40398.6	40398.6	40398.6	40398.6	40398.7	40398.6	40398.6	40398.6
	40398.6	40398.7	40398.6	40398.7	40398.6	40398.7	40398.6	40398.7	40398.6	40398.7	40398.6	40398.7	40398.6	40398.7	40398.6	40398.7	40398.6	40398.7	40398.6	40398.7	40398.6	40398.7	40398.6	40398.6	40398.6	40398.7	40398.6	40398.7	40398.6	40398.7	40398.6	40398.7	40398.6	40398.7	40398.6	40398.7	40398.7	40398.7	40398.6	40398.7	40398.6	40398.7	40398.6	40398.7	40398.6	40398.7	40398.6	40398.7	40398.6
	40398.6	40398.7	40398.6	40398.7	40398.6	40398.7	40398.6	40398.7	40398.6	40398.7	40398.6	40398.7	40398.6	40398.7	40398.6	40398.7	40398.6	40398.7	40398.6	40398.7	40398.6	40398.7	40398.6	40398.7	40398.6	40398.7	40398.6	40398.7	40398.6	40398.7	40398.6	40398.7	40398.6	40398.7	40398.6	40398.6	40398.7	40398.7	40398.6	40398.7	40398.6	40398.7	40398.6	40398.7	40398.6	40398.7	40398.6	40398.7	40398.6
	40398.6	40398.7	40398.6	40398.6	40398.6	40398.7	40398.6	40398.7	40398.6	40398.7	40398.6	40398.7	40398.6	40398.7	40398.6	40398.7	40398.6	40398.7	40398.6	40398.7	40398.6	40398.6	40398.6	40398.7	40398.6	40398.7	40398.6	40398.7	40398.6	40398.7	40398.6	40398.7	40398.6	40398.6	40398.6	40398.6	40398.6	40398.7	40398.6	40398.7	40398.6	40398.7	40398.6	40398.7	40398.6	40398.7	40398.6	40398.7	40398.6
	40398.6	40398.7	40398.6	40398.7	40398.6	40398.7	40398.6	40398.7	40398.6	40398.7	40398.6	40398.7	40398.6	40398.7	40398.6	40398.7	40398.6	40398.7	40398.6	40398.7	40398.6	40398.7	40398.6	40398.7	40398.6	40398.7	40398.6	40398.7	40398.6	40398.6	40398.6	40398.7	40398.6	40398.7	40398.6	40398.6	40398.6	40398.6	40398.6	40398.7	40398.6	40398.6	40398.6	40398.7	40398.6	40398.6	40398.6	40398.7	40398.6
	40398.6	40398.7	40398.6	40398.7	40398.6	40398.7	40398.6	40398.7	40398.6	40398.7	40398.6	40398.7	40398.6	40398.7	40398.6	40398.7	40398.6	40398.7	40398.6	40398.7	40398.6	40398.7	40398.6	40398.7	40398.6	40398.7	40398.6	40398.7	40398.6	40398.7	40398.6	40398.7	40398.6	40398.7	40398.6	40398.6	40398.6	40398.6	40398.6	40398.7	40398.6	40398.6	40398.6	40398.7	40398.6	40398.6	40398.6	40398.7	40398.6
	40398.6	40398.7	40398.6	40398.7	40398.6	40398.7	40398.6	40398.7	40398.6	40398.7	40398.6	40398.7	40398.6	40398.7	40398.6	40398.7	40398.6	40398.7	40398.6	40398.7	40398.6	40398.7	40398.6	40398.7	40398.6	40398.7	40398.6	40398.7	40398.6	40398.7	40398.6	40398.6	40398.6	40398.6	40398.6	40398.7	40398.6	40398.6	40398.6	40398.7	40398.6	40398.6	40398.6	40398.7	40398.6	40398.6	40398.6	40398.7	40398.6
	40398.6	40398.7	40398.6	40398.7	40398.6	40398.7	40398.6	40398.7	40398.6	40398.7	40398.6	40398.7	40398.6	40398.7	40398.6	40398.7	40398.6	40398.7	40398.6	40398.7	40398.6	40398.7	40398.6	40398.7	40398.6	40398.7	40398.6	40398.7	40398.6	40398.7	40398.6	40398.7	40398.6	40398.7	40398.6	40398.7	40398.6	40398.7	40398.6	40398.7	40398.6	40398.7	40398.6	40398.6	40398.6	40398.6	40398.6	40398.6	40398.6
	40398.6	40398.7	40398.6	40398.7	40398.6	40398.7	40398.6	40398.7	40398.6	40398.7	40398.6	40398.7	40398.6	40398.7	40398.6	40398.7	40398.6	40398.7	40398.6	40398.7	40398.6	40398.7	40398.6	40398.7	40398.6	40398.7	40398.6	40398.7	40398.6	40398.7	40398.6	40398.7	40398.6	40398.7	40398.6	40398.7	40398.6	40398.7	40398.7	40398.7	40398.6	40398.7	40398.6	40398.6	40398.6	40398.6	40398.6	40398.6	40398.6
	40398.6	40398.7	40398.6	40398.7	40398.6	40398.7	40398.6	40398.7	40398.6	40398.7	40398.6	40398.7	40398.6	40398.7	40398.6	40398.7	40398.6	40398.7	40398.6	40398.7	40398.6	40398.7	40398.6	40398.7	40398.6	40398.7	40398.6	40398.7	40398.6	40398.7	40398.6	40398.7	40398.6	40398.7	40398.6	40398.7	40398.6	40398.6	40398.6	40398.6	40398.6	40398.6	40398.6	40398.7	40398.6	40398.7	40398.6	40398.6	40398.6
	40398.6	40398.7	40398.6	40398.7	40398.6	40398.7	40398.6	40398.7	40398.6	40398.7	40398.6	40398.7	40398.6	40398.7	40398.6	40398.7	40398.6	40398.7	40398.6	40398.7	40398.6	40398.7	40398.6	40398.7	40398.6	40398.7	40398.6	40398.7	40398.6	40398.7	40398.6	40398.7	40398.6	40398.7	40398.6	40398.7	40398.6	40398.6	40398.6	40398.6	40398.6	40398.6	40398.6	40398.7	40398.6	40398.7	40398.6	40398.6	40398.6
	40398.6	40398.7	40398.6	40398.7	40398.6	40398.7	40398.6	40398.7	40398.6	40398.7	40398.6	40398.7	40398.6	40398.7	40398.6	40398.7	40398.6	40398.7	40398.6	40398.7	40398.6	40398.7	40398.6	40398.7	40398.6	40398.7	40398.6	40398.7	40398.6	40398.7	40398.6	40398.7	40398.6	40398.7	40398.6	40398.7	40398.6	40398.7	40398.6	40398.7	40398.6	40398.6	40398.6	40398.7	40398.6	40398.7	40398.6	40398.6	40398.6
	40398.6	40398.7	40398.6	40398.7	40398.6	40398.7	40398.6	40398.7	40398.6	40398.7	40398.6	40398.7	40398.6	40398.7	40398.6	40398.7	40398.6	40398.7	40398.6	40398.7	40398.6	40398.7	40398.6	40398.7	40398.6	40398.7	40398.6	40398.7	40398.6	40398.7	40398.6	40398.7	40398.6	40398.7	40398.6	40398.7	40398.6	40398.7	40398.6	40398.7	40398.6	40398.6	40398.6	40398.6	40398.6	40398.7	40398.6	40398.7	40398.6
	40398.6	40398.7	40398.6	40398.7	40398.6	40398.7	40398.6	40398.7	40398.6	40398.7	40398.6	40398.7	40398.6	40398.7	40398.6	40398.7	40398.6	40398.7	40398.6	40398.7	40398.6	40398.7	40398.6	40398.7	40398.6	40398.7	40398.6	40398.7	40398.6	40398.7	40398.6	40398.7	40398.6	40398.7	40398.6	40398.6	40398.6	40398.7	40398.6	40398.6	40398.6	40398.6	40398.6	40398.7	40398.6	40398.6	40398.6	40398.6	40398.6
	40398.6	40398.7	40398.6	40398.7	40398.6	40398.7	40398.6	40398.7	40398.6	40398.7	40398.6	40398.7	40398.6	40398.7	40398.6	40398.7	40398.6	40398.7	40398.6	40398.7	40398.6	40398.7	40398.6	40398.7	40398.6	40398.7	40398.6	40398.7	40398.6	40398.7	40398.6	40398.7	40398.6	40398.6	40398.6	40398.6	40398.6	40398.7	40398.6	40398.6	40398.6	40398.7	40398.6	40398.7	40398.6	40398.6	40398.6	40398.6	40398.6
	40398.6	40398.7	40398.6	40398.7	40398.6	40398.7	40398.6	40398.7	40398.6	40398.7	40398.6	40398.7	40398.6	40398.7	40398.6	40398.7	40398.6	40398.7	40398.6	40398.7	40398.6	40398.7	40398.6	40398.7	40398.6	40398.7	40398.6	40398.7	40398.6	40398.7	40398.6	40398.7	40398.6	40398.6	40398.6	40398.7	40398.6	40398.6	40398.6	40398.7	40398.6	40398.7	40398.6	40398.6	40398.6	40398.6	40398.6	40398.6	40398.6
	40398.6	40398.7	40398.6	40398.7	40398.6	40398.7	40398.6	40398.7	40398.6	40398.7	40398.6	40398.7	40398.6	40398.7	40398.6	40398.7	40398.6	40398.7	40398.6	40398.7	40398.6	40398.7	40398.6	40398.7	40398.6	40398.7	40398.6	40398.7	40398.6	40398.7	40398.6	40398.6	40398.6	40398.7	40398.6	40398.6	40398.6	40398.6	40398.6	40398.6	40398.6	40398.7	40398.6	40398.6	40398.6	40398.6	40398.6	40398.6	40398.6
	40398.6	40398.7	40398.6	40398.7	40398.6	40398.7	40398.6	40398.7	40398.6	40398.7	40398.6	40398.7	40398.6	40398.7	40398.6	40398.7	40398.6	40398.7	40398.6	40398.7	40398.6	40398.7	40398.6	40398.7	40398.6	40398.7	40398.6	40398.7	40398.6	40398.7	40398.6	40398.7	40398.6	40398.7	40398.6	40398.7	40398.6	40398.6	40398.6	40398.6	40398.6	40398.7	40398.6	40398.6	40398.6	40398.7	40398.6	40398.7	40398.6
	40398.6	40398.7	40398.6	40398.7	40398.6	40398.7	40398.6	40398.7	40398.6	40398.7	40398.6	40398.7	40398.6	40398.7	40398.6	40398.7	40398.6	40398.7	40398.6	40398.7	40398.6	40398.7	40398.6	40398.7	40398.6	40398.7	40398.6	40398.7	40398.6	40398.7	40398.6	40398.6	40398.6	40398.7	40398.6	40398.7	40398.6	40398.6	40398.6	40398.6	40398.6	40398.6	40398.6	40398.6	40398.6	40398.7	40398.6	40398.7	40398.6
	40398.6	40398.7	40398.6	40398.7	40398.6	40398.7	40398.6	40398.7	40398.6	40398.7	40398.6	40398.7	40398.6	40398.7	40398.6	40398.7	40398.6	40398.7	40398.6	40398.7	40398.6	40398.7	40398.6	40398.7	40398.6	40398.7	40398.6	40398.7	40398.6	40398.7	40398.6	40398.6	40398.6	40398.7	40398.6	40398.7	40398.6	40398.6	40398.6	40398.7	40398.6	40398.6	40398.6	40398.7	40398.6	40398.7	40398.6	40398.7	40398.6
	40398.6	40398.7	40398.6	40398.7	40398.6	40398.7	40398.6	40398.7	40398.6	40398.7	40398.6	40398.7	40398.6	40398.7	40398.6	40398.7	40398.6	40398.7	40398.6	40398.7	40398.6	40398.7	40398.6	40398.7	40398.6	40398.7	40398.6	40398.7	40398.6	40398.7	40398.6	40398.6	40398.6	40398.7	40398.6	40398.7	40398.6	40398.7	40398.6	40398.6	40398.6	40398.6	40398.6	40398.7	40398.6	40398.7	40398.6	40398.7	40398.6
	40398.6	40398.7	40398.6	40398.7	40398.6	40398.7	40398.6	40398.7	40398.6	40398.7	40398.6	40398.7	40398.6	40398.7	40398.6	40398.7	40398.6	40398.7	40398.6	40398.7	40398.6	40398.7	40398.6	40398.7	40398.6	40398.7	40398.6	40398.7	40398.6	40398.7	40398.6	40398.7	40398.6	40398.6	40398.6	40398.6	40398.6	40398.7	40398.6	40398.6	40398.6	40398.6	40398.6	40398.6	40398.6	40398.7	40398.6	40398.6	40398.6
	40398.6	40398.7	40398.6	40398.7	40398.6	40398.7	40398.6	40398.7	40398.6	40398.7	40398.6	40398.7	40398.6	40398.7	40398.6	40398.7	40398.6	40398.7	40398.6	40398.7	40398.6	40398.7	40398.6	40398.7	40398.6	40398.7	40398.6	40398.7	40398.6	40398.7	40398.6	40398.7	40398.6	40398.6	40398.6	40398.7	40398.6	40398.7	40398.6	40398.7	40398.6	40398.6	40398.6	40398.6	40398.6	40398.7	40398.6	40398.6	40398.6
	40398.6	40398.7	40398.6	40398.7	40398.6	40398.7	40398.6	40398.7	40398.6	40398.7	40398.6	40398.7	40398.6	40398.7	40398.6	40398.7	40398.6	40398.7	40398.6	40398.7	40398.6	40398.7	40398.6	40398.7	40398.6	40398.7	40398.6	40398.7	40398.6	40398.7	40398.6	40398.6	40398.6	40398.7	40398.6	40398.6	40398.6	40398.7	40398.6	40398.7	40398.6	40398.6	40398.6	40398.6	40398.6	40398.6	40398.6	40398.6	40398.6
	40398.6	40398.7	40398.6	40398.7	40398.6	40398.7	40398.6	40398.7	40398.6	40398.7	40398.6	40398.7	40398.6	40398.7	40398.6	40398.7	40398.6	40398.7	40398.6	40398.7	40398.6	40398.7	40398.6	40398.7	40398.6	40398.7	40398.6	40398.7	40398.6	40398.7	40398.6	40398.6	40398.6	40398.7	40398.6	40398.6	40398.6	40398.7	40398.6	40398.6	40398.6	40398.6	40398.6	40398.6	40398.6	40398.7	40398.6	40398.6	40398.6
	40398.6	40398.7	40398.6	40398.7	40398.6	40398.7	40398.6	40398.7	40398.6	40398.7	40398.6	40398.7	40398.6	40398.7	40398.6	40398.7	40398.6	40398.7	40398.6	40398.7	40398.6	40398.7	40398.6	40398.7	40398.6	40398.7	40398.6	40398.7	40398.6	40398.7	40398.6	40398.6	40398.6	40398.6	40398.6	40398.7	40398.6	40398.7	40398.6	40398.6	40398.6	40398.6	40398.6	40398.6	40398.6	40398.6	40398.6	40398.6	40398.6
	40398.6	40398.7	40398.6	40398.7	40398.6	40398.7	40398.6	40398.7	40398.6	40398.7	40398.6	40398.7	40398.6	40398.7	40398.6	40398.7	40398.6	40398.7	40398.6	40398.7	40398.6	40398.7	40398.6	40398.7	40398.6	40398.7	40398.6	40398.7	40398.6	40398.7	40398.6	40398.7	40398.6	40398.6	40398.6	40398.6	40398.6	40398.7	40398.6	40398.7	40398.6	40398.6	40398.6	40398.6	40398.6	40398.7	40398.6	40398.7	40398.6
	40398.6	40398.7	40398.6	40398.7	40398.6	40398.7	40398.6	40398.7	40398.6	40398.7	40398.6	40398.7	40398.6	40398.7	40398.6	40398.7	40398.6	40398.7	40398.6	40398.7	40398.6	40398.7	40398.6	40398.7	40398.6	40398.7	40398.6	40398.7	40398.6	40398.7	40398.6	40398.7	40398.6	40398.6	40398.6	40398.7	40398.6	40398.7	40398.6	40398.7	40398.6	40398.7	40398.6	40398.7	40398.6	40398.7	40398.6	40398.7	40398.6
	40398.6	40398.7	40398.6	40398.7	40398.6	40398.7	40398.6	40398.7	40398.6	40398.7	40398.6	40398.7	40398.6	40398.7	40398.6	40398.7	40398.6	40398.7	40398.6	40398.7	40398.6	40398.6	40398.6	40398.7	40398.6	40398.7	40398.6	40398.7	40398.6	40398.7	40398.6	40398.7	40398.6	40398.6	40398.6	40398.7	40398.6	40398.7	40398.6	40398.7	40398.6	40398.6	40398.6	40398.7	40398.6	40398.7	40398.6	40398.7	40398.6
	40398.6	40398.7	40398.6	40398.7	40398.6	40398.7	40398.6	40398.7	40398.6	40398.7	40398.6	40398.7	40398.6	40398.7	40398.6	40398.7	40398.6	40398.7	40398.6	40398.7	40398.6	40398.7	40398.6	40398.7	40398.6	40398.7	40398.6	40398.7	40398.6	40398.7	40398.6	40398.7	40398.6	40398.6	40398.6	40398.7	40398.6	40398.7	40398.6	40398.6	40398.6	40398.6	40398.6	40398.7	40398.6	40398.6	40398.6	40398.6	40398.6
	40398.6	40398.7	40398.6	40398.7	40398.6	40398.7	40398.6	40398.7	40398.6	40398.7	40398.6	40398.7	40398.6	40398.7	40398.6	40398.7	40398.6	40398.7	40398.6	40398.7	40398.6	40398.7	40398.6	40398.7	40398.6	40398.7	40398.6	40398.7	40398.6	40398.7	40398.6	40398.7	40398.6	40398.7	40398.6	40398.7	40398.6	40398.6	40398.6	40398.7	40398.6	40398.7	40398.6	40398.7	40398.6	40398.6	40398.6	40398.7	40398.6
	40398.6	40398.7	40398.6	40398.7	40398.6	40398.7	40398.6	40398.7	40398.6	40398.7	40398.6	40398.7	40398.6	40398.7	40398.6	40398.7	40398.6	40398.7	40398.6	40398.7	40398.6	40398.7	40398.6	40398.7	40398.6	40398.7	40398.6	40398.7	40398.6	40398.7	40398.6	40398.6	40398.6	40398.7	40398.6	40398.7	40398.6	40398.6	40398.6	40398.7	40398.6	40398.7	40398.6	40398.7	40398.6	40398.7	40398.6	40398.7	40398.6
	40398.6	40398.7	40398.6	40398.7	40398.6	40398.7	40398.6	40398.7	40398.6	40398.7	40398.6	40398.7	40398.6	40398.7	40398.6	40398.7	40398.6	40398.7	40398.6	40398.7	40398.6	40398.7	40398.6	40398.7	40398.6	40398.7	40398.6	40398.7	40398.6	40398.7	40398.6	40398.7	40398.6	40398.6	40398.6	40398.7	40398.6	40398.6	40398.6	40398.7	40398.6	40398.7	40398.6	40398.6	40398.6	40398.7	40398.6	40398.7	40398.6
	40398.6	40398.7	40398.6	40398.7	40398.6	40398.7	40398.6	40398.7	40398.6	40398.7	40398.6	40398.7	40398.6	40398.7	40398.6	40398.7	40398.6	40398.7	40398.6	40398.7	40398.6	40398.7	40398.6	40398.7	40398.6	40398.7	40398.6	40398.7	40398.6	40398.7	40398.6	40398.6	40398.6	40398.6	40398.6	40398.7	40398.6	40398.6	40398.6	40398.7	40398.6	40398.7	40398.6	40398.7	40398.6	40398.6	40398.6	40398.6	40398.6
[truncated: 13 more columns]

## Sheet: EFig_2a_X2
Angular rate	-0.15deg/s	1.5deg/s	-0.14deg/s	1.5deg/s	-0.13deg/s	1.5deg/s	-0.12deg/s	1.5deg/s	-0.11deg/s	1.5deg/s	-0.10deg/s	1.5deg/s	-0.09deg/s	1.5deg/s	-0.08deg/s	1.5deg/s	-0.07deg/s	1.5deg/s	-0.06deg/s	1.5deg/s	-0.05deg/s	1.5deg/s	-0.04deg/s	1.5deg/s	-0.03deg/s	1.5deg/s	-0.02deg/s	1.5deg/s	-0.01deg/s	1.5deg/s	0deg/s	1.5deg/s	0.01deg/s	1.5deg/s	0.02deg/s	1.5deg/s	0.03deg/s	1.5deg/s	0.04deg/s	1.5deg/s	0.05deg/s	1.5deg/s	0.06deg/s	1.5deg/s	0.07deg/s	1.5deg/s	0.08deg/s	1.5deg/s	0.09deg/s
PhT frequency (Hz)	40398.6	40398.7	40398.5	40398.7	40398.5	40398.6	40398.5	40398.7	40398.5	40398.6	40398.5	40398.6	40398.5	40398.6	40398.5	40398.6	40398.5	40398.6	40398.5	40398.6	40398.5	40398.7	40398.5	40398.7	40398.6	40398.7	40398.5	40398.6	40398.5	40398.7	40398.6	40398.6	40398.6	40398.7	40398.6	40398.6	40398.6	40398.6	40398.6	40398.7	40398.6	40398.7	40398.6	40398.6	40398.6	40398.6	40398.6	40398.6	40398.6
	40398.5	40398.7	40398.5	40398.7	40398.6	40398.7	40398.5	40398.7	40398.5	40398.7	40398.5	40398.6	40398.5	40398.7	40398.5	40398.6	40398.5	40398.6	40398.5	40398.6	40398.5	40398.7	40398.5	40398.6	40398.5	40398.7	40398.5	40398.6	40398.6	40398.7	40398.6	40398.7	40398.6	40398.7	40398.6	40398.6	40398.6	40398.6	40398.6	40398.6	40398.6	40398.6	40398.6	40398.6	40398.6	40398.6	40398.6	40398.6	40398.6
	40398.6	40398.7	40398.5	40398.7	40398.6	40398.7	40398.5	40398.7	40398.5	40398.7	40398.5	40398.7	40398.5	40398.7	40398.5	40398.6	40398.5	40398.7	40398.5	40398.6	40398.5	40398.7	40398.5	40398.6	40398.5	40398.7	40398.5	40398.6	40398.5	40398.6	40398.6	40398.7	40398.6	40398.7	40398.6	40398.6	40398.6	40398.7	40398.6	40398.6	40398.6	40398.6	40398.6	40398.6	40398.6	40398.7	40398.6	40398.6	40398.6
	40398.6	40398.7	40398.5	40398.7	40398.5	40398.7	40398.5	40398.7	40398.5	40398.7	40398.5	40398.6	40398.5	40398.7	40398.5	40398.7	40398.5	40398.6	40398.5	40398.6	40398.5	40398.6	40398.5	40398.6	40398.5	40398.7	40398.5	40398.6	40398.5	40398.6	40398.5	40398.7	40398.6	40398.6	40398.6	40398.6	40398.6	40398.7	40398.6	40398.7	40398.6	40398.6	40398.6	40398.6	40398.6	40398.7	40398.6	40398.6	40398.6
	40398.6	40398.7	40398.5	40398.7	40398.5	40398.7	40398.5	40398.7	40398.5	40398.7	40398.5	40398.7	40398.5	40398.7	40398.5	40398.6	40398.5	40398.6	40398.5	40398.6	40398.5	40398.6	40398.5	40398.7	40398.5	40398.7	40398.5	40398.6	40398.5	40398.6	40398.6	40398.7	40398.6	40398.6	40398.6	40398.6	40398.6	40398.6	40398.6	40398.6	40398.6	40398.6	40398.6	40398.6	40398.6	40398.7	40398.6	40398.7	40398.6
	40398.5	40398.7	40398.5	40398.7	40398.6	40398.7	40398.5	40398.7	40398.5	40398.6	40398.5	40398.7	40398.5	40398.7	40398.5	40398.6	40398.5	40398.6	40398.5	40398.6	40398.5	40398.7	40398.6	40398.6	40398.5	40398.7	40398.5	40398.6	40398.5	40398.6	40398.6	40398.6	40398.6	40398.6	40398.6	40398.7	40398.6	40398.6	40398.6	40398.6	40398.6	40398.7	40398.6	40398.6	40398.6	40398.6	40398.6	40398.6	40398.6
	40398.5	40398.7	40398.5	40398.7	40398.5	40398.7	40398.5	40398.6	40398.5	40398.6	40398.5	40398.6	40398.5	40398.7	40398.5	40398.6	40398.5	40398.6	40398.5	40398.6	40398.5	40398.7	40398.6	40398.6	40398.6	40398.7	40398.5	40398.7	40398.5	40398.6	40398.6	40398.6	40398.6	40398.6	40398.6	40398.7	40398.6	40398.6	40398.6	40398.6	40398.6	40398.7	40398.6	40398.6	40398.6	40398.6	40398.6	40398.6	40398.6
	40398.5	40398.7	40398.5	40398.7	40398.5	40398.7	40398.5	40398.7	40398.5	40398.6	40398.5	40398.6	40398.5	40398.7	40398.5	40398.7	40398.5	40398.6	40398.5	40398.6	40398.5	40398.7	40398.5	40398.6	40398.6	40398.7	40398.5	40398.7	40398.5	40398.6	40398.6	40398.7	40398.6	40398.7	40398.6	40398.7	40398.6	40398.6	40398.6	40398.6	40398.6	40398.7	40398.6	40398.6	40398.6	40398.7	40398.6	40398.6	40398.6
	40398.5	40398.7	40398.5	40398.7	40398.5	40398.7	40398.5	40398.6	40398.5	40398.7	40398.5	40398.6	40398.5	40398.6	40398.5	40398.6	40398.5	40398.6	40398.5	40398.6	40398.5	40398.7	40398.5	40398.6	40398.5	40398.6	40398.5	40398.6	40398.5	40398.6	40398.6	40398.6	40398.6	40398.7	40398.6	40398.7	40398.6	40398.6	40398.6	40398.6	40398.6	40398.6	40398.6	40398.6	40398.6	40398.7	40398.6	40398.7	40398.6
	40398.6	40398.7	40398.5	40398.7	40398.6	40398.7	40398.5	40398.6	40398.5	40398.7	40398.5	40398.6	40398.5	40398.6	40398.5	40398.6	40398.5	40398.6	40398.5	40398.6	40398.5	40398.6	40398.5	40398.6	40398.5	40398.6	40398.5	40398.7	40398.5	40398.6	40398.6	40398.6	40398.6	40398.7	40398.6	40398.6	40398.6	40398.6	40398.6	40398.6	40398.6	40398.6	40398.6	40398.6	40398.6	40398.7	40398.6	40398.6	40398.6
	40398.6	40398.7	40398.6	40398.7	40398.6	40398.7	40398.5	40398.7	40398.5	40398.7	40398.5	40398.6	40398.5	40398.7	40398.5	40398.6	40398.5	40398.6	40398.5	40398.6	40398.5	40398.6	40398.5	40398.6	40398.5	40398.7	40398.6	40398.6	40398.5	40398.6	40398.6	40398.7	40398.6	40398.7	40398.6	40398.7	40398.6	40398.6	40398.6	40398.6	40398.6	40398.6	40398.6	40398.6	40398.6	40398.7	40398.6	40398.6	40398.6
	40398.5	40398.7	40398.6	40398.7	40398.6	40398.7	40398.5	40398.7	40398.5	40398.6	40398.5	40398.6	40398.5	40398.6	40398.5	40398.7	40398.5	40398.6	40398.5	40398.7	40398.5	40398.6	40398.5	40398.6	40398.5	40398.7	40398.6	40398.6	40398.5	40398.6	40398.6	40398.7	40398.6	40398.7	40398.6	40398.7	40398.6	40398.6	40398.6	40398.6	40398.6	40398.6	40398.6	40398.6	40398.6	40398.7	40398.6	40398.7	40398.6
	40398.5	40398.7	40398.5	40398.7	40398.6	40398.7	40398.5	40398.7	40398.5	40398.6	40398.5	40398.6	40398.5	40398.6	40398.5	40398.6	40398.5	40398.6	40398.5	40398.6	40398.5	40398.6	40398.5	40398.6	40398.5	40398.6	40398.6	40398.7	40398.6	40398.6	40398.6	40398.7	40398.6	40398.7	40398.6	40398.6	40398.6	40398.6	40398.6	40398.6	40398.6	40398.6	40398.6	40398.6	40398.6	40398.7	40398.6	40398.7	40398.6
	40398.5	40398.7	40398.5	40398.7	40398.5	40398.7	40398.5	40398.6	40398.5	40398.6	40398.5	40398.6	40398.5	40398.6	40398.5	40398.7	40398.5	40398.6	40398.5	40398.6	40398.5	40398.6	40398.5	40398.6	40398.5	40398.6	40398.6	40398.6	40398.6	40398.6	40398.6	40398.7	40398.6	40398.7	40398.6	40398.6	40398.6	40398.6	40398.6	40398.6	40398.6	40398.7	40398.6	40398.6	40398.6	40398.6	40398.6	40398.6	40398.6
	40398.5	40398.7	40398.5	40398.7	40398.5	40398.7	40398.5	40398.6	40398.5	40398.7	40398.5	40398.6	40398.5	40398.6	40398.5	40398.6	40398.5	40398.6	40398.5	40398.6	40398.5	40398.6	40398.5	40398.6	40398.5	40398.7	40398.5	40398.6	40398.5	40398.6	40398.6	40398.6	40398.6	40398.7	40398.6	40398.6	40398.6	40398.6	40398.6	40398.6	40398.6	40398.6	40398.6	40398.7	40398.6	40398.6	40398.6	40398.7	40398.6
	40398.6	40398.7	40398.5	40398.7	40398.5	40398.7	40398.5	40398.6	40398.5	40398.7	40398.5	40398.6	40398.5	40398.6	40398.5	40398.6	40398.5	40398.6	40398.5	40398.6	40398.5	40398.6	40398.5	40398.7	40398.5	40398.7	40398.6	40398.6	40398.5	40398.6	40398.6	40398.7	40398.6	40398.6	40398.6	40398.6	40398.6	40398.6	40398.6	40398.6	40398.6	40398.6	40398.6	40398.7	40398.6	40398.6	40398.6	40398.6	40398.6
	40398.5	40398.7	40398.5	40398.7	40398.5	40398.6	40398.5	40398.6	40398.5	40398.6	40398.5	40398.7	40398.5	40398.6	40398.5	40398.6	40398.5	40398.6	40398.5	40398.6	40398.5	40398.6	40398.5	40398.7	40398.5	40398.7	40398.6	40398.6	40398.5	40398.6	40398.6	40398.6	40398.6	40398.6	40398.6	40398.6	40398.6	40398.6	40398.6	40398.6	40398.6	40398.6	40398.6	40398.6	40398.6	40398.6	40398.6	40398.6	40398.6
	40398.5	40398.7	40398.5	40398.7	40398.5	40398.6	40398.5	40398.7	40398.5	40398.6	40398.5	40398.6	40398.5	40398.6	40398.5	40398.6	40398.5	40398.6	40398.5	40398.6	40398.5	40398.6	40398.5	40398.7	40398.5	40398.7	40398.5	40398.6	40398.5	40398.6	40398.6	40398.7	40398.6	40398.7	40398.6	40398.6	40398.6	40398.6	40398.6	40398.6	40398.6	40398.6	40398.6	40398.6	40398.6	40398.6	40398.6	40398.6	40398.6
	40398.6	40398.7	40398.5	40398.7	40398.5	40398.6	40398.5	40398.6	40398.5	40398.6	40398.5	40398.7	40398.5	40398.6	40398.5	40398.6	40398.5	40398.7	40398.5	40398.6	40398.5	40398.6	40398.5	40398.6	40398.5	40398.7	40398.5	40398.6	40398.5	40398.6	40398.6	40398.7	40398.6	40398.6	40398.6	40398.6	40398.6	40398.6	40398.6	40398.6	40398.6	40398.6	40398.6	40398.6	40398.6	40398.7	40398.6	40398.6	40398.6
	40398.5	40398.7	40398.5	40398.7	40398.6	40398.7	40398.5	40398.6	40398.5	40398.6	40398.5	40398.7	40398.5	40398.6	40398.5	40398.6	40398.5	40398.6	40398.5	40398.6	40398.5	40398.7	40398.5	40398.7	40398.5	40398.6	40398.5	40398.6	40398.5	40398.6	40398.6	40398.7	40398.6	40398.6	40398.6	40398.6	40398.6	40398.6	40398.6	40398.6	40398.6	40398.6	40398.6	40398.6	40398.6	40398.6	40398.6	40398.6	40398.6
	40398.5	40398.7	40398.5	40398.7	40398.6	40398.7	40398.5	40398.7	40398.5	40398.6	40398.5	40398.6	40398.5	40398.7	40398.5	40398.6	40398.5	40398.6	40398.5	40398.6	40398.5	40398.7	40398.5	40398.6	40398.5	40398.6	40398.5	40398.6	40398.5	40398.7	40398.6	40398.6	40398.6	40398.6	40398.6	40398.6	40398.6	40398.6	40398.6	40398.6	40398.6	40398.6	40398.6	40398.6	40398.6	40398.6	40398.6	40398.7	40398.6
	40398.6	40398.7	40398.5	40398.7	40398.5	40398.7	40398.5	40398.7	40398.5	40398.7	40398.5	40398.6	40398.5	40398.6	40398.5	40398.7	40398.5	40398.6	40398.5	40398.6	40398.5	40398.7	40398.5	40398.7	40398.6	40398.7	40398.5	40398.7	40398.5	40398.7	40398.6	40398.6	40398.6	40398.7	40398.6	40398.6	40398.6	40398.6	40398.6	40398.6	40398.6	40398.6	40398.6	40398.6	40398.6	40398.6	40398.6	40398.7	40398.6
	40398.5	40398.7	40398.5	40398.7	40398.5	40398.7	40398.5	40398.7	40398.5	40398.7	40398.5	40398.7	40398.5	40398.7	40398.5	40398.6	40398.5	40398.6	40398.5	40398.6	40398.5	40398.7	40398.5	40398.7	40398.6	40398.7	40398.5	40398.7	40398.5	40398.6	40398.6	40398.7	40398.6	40398.7	40398.6	40398.6	40398.6	40398.6	40398.6	40398.6	40398.6	40398.6	40398.6	40398.6	40398.6	40398.6	40398.6	40398.6	40398.6
	40398.6	40398.7	40398.5	40398.7	40398.5	40398.7	40398.5	40398.7	40398.5	40398.6	40398.5	40398.6	40398.5	40398.7	40398.5	40398.6	40398.5	40398.6	40398.5	40398.6	40398.5	40398.6	40398.6	40398.7	40398.5	40398.7	40398.5	40398.7	40398.5	40398.6	40398.5	40398.7	40398.6	40398.7	40398.6	40398.6	40398.6	40398.7	40398.6	40398.6	40398.6	40398.6	40398.6	40398.7	40398.6	40398.7	40398.6	40398.7	40398.6
	40398.6	40398.7	40398.5	40398.6	40398.5	40398.7	40398.5	40398.7	40398.5	40398.6	40398.5	40398.6	40398.5	40398.7	40398.5	40398.6	40398.5	40398.6	40398.5	40398.7	40398.5	40398.6	40398.6	40398.6	40398.5	40398.7	40398.5	40398.7	40398.5	40398.6	40398.6	40398.7	40398.6	40398.7	40398.6	40398.6	40398.6	40398.7	40398.6	40398.6	40398.6	40398.7	40398.6	40398.6	40398.6	40398.6	40398.6	40398.6	40398.6
	40398.6	40398.7	40398.5	40398.7	40398.5	40398.7	40398.5	40398.7	40398.5	40398.7	40398.5	40398.6	40398.5	40398.7	40398.5	40398.6	40398.5	40398.6	40398.5	40398.6	40398.5	40398.6	40398.6	40398.6	40398.5	40398.6	40398.6	40398.6	40398.5	40398.6	40398.6	40398.6	40398.6	40398.7	40398.6	40398.7	40398.6	40398.7	40398.6	40398.7	40398.6	40398.7	40398.6	40398.6	40398.6	40398.7	40398.6	40398.7	40398.6
	40398.5	40398.6	40398.5	40398.7	40398.5	40398.7	40398.5	40398.7	40398.5	40398.6	40398.5	40398.6	40398.5	40398.7	40398.5	40398.6	40398.5	40398.6	40398.5	40398.6	40398.5	40398.6	40398.5	40398.6	40398.5	40398.6	40398.6	40398.6	40398.5	40398.7	40398.6	40398.7	40398.6	40398.7	40398.6	40398.7	40398.6	40398.7	40398.6	40398.6	40398.6	40398.6	40398.6	40398.6	40398.6	40398.7	40398.6	40398.7	40398.6
	40398.5	40398.7	40398.5	40398.7	40398.5	40398.7	40398.5	40398.7	40398.5	40398.6	40398.5	40398.6	40398.5	40398.6	40398.5	40398.6	40398.5	40398.6	40398.5	40398.6	40398.5	40398.6	40398.5	40398.6	40398.5	40398.7	40398.5	40398.7	40398.5	40398.6	40398.6	40398.7	40398.6	40398.7	40398.6	40398.7	40398.6	40398.6	40398.6	40398.6	40398.6	40398.6	40398.6	40398.6	40398.6	40398.7	40398.6	40398.6	40398.6
	40398.5	40398.7	40398.5	40398.7	40398.5	40398.7	40398.5	40398.6	40398.5	40398.6	40398.5	40398.6	40398.5	40398.6	40398.5	40398.6	40398.5	40398.6	40398.5	40398.6	40398.5	40398.6	40398.5	40398.6	40398.5	40398.7	40398.5	40398.7	40398.5	40398.6	40398.6	40398.7	40398.6	40398.6	40398.6	40398.6	40398.6	40398.6	40398.6	40398.6	40398.6	40398.7	40398.6	40398.7	40398.6	40398.7	40398.6	40398.6	40398.6
	40398.5	40398.7	40398.5	40398.7	40398.5	40398.7	40398.5	40398.6	40398.5	40398.6	40398.5	40398.6	40398.5	40398.6	40398.5	40398.6	40398.5	40398.6	40398.5	40398.6	40398.5	40398.6	40398.5	40398.6	40398.6	40398.6	40398.5	40398.7	40398.5	40398.6	40398.6	40398.6	40398.6	40398.7	40398.6	40398.6	40398.6	40398.6	40398.6	40398.6	40398.6	40398.7	40398.6	40398.7	40398.6	40398.6	40398.6	40398.6	40398.6
	40398.5	40398.7	40398.5	40398.7	40398.5	40398.7	40398.5	40398.6	40398.5	40398.6	40398.5	40398.6	40398.5	40398.7	40398.5	40398.6	40398.5	40398.6	40398.5	40398.6	40398.5	40398.6	40398.6	40398.7	40398.5	40398.6	40398.5	40398.7	40398.5	40398.6	40398.6	40398.7	40398.6	40398.7	40398.6	40398.6	40398.6	40398.6	40398.6	40398.6	40398.6	40398.7	40398.6	40398.6	40398.6	40398.6	40398.6	40398.6	40398.6
	40398.5	40398.7	40398.5	40398.7	40398.6	40398.7	40398.5	40398.6	40398.5	40398.6	40398.5	40398.6	40398.5	40398.7	40398.5	40398.7	40398.5	40398.6	40398.5	40398.6	40398.5	40398.6	40398.6	40398.6	40398.5	40398.7	40398.5	40398.7	40398.5	40398.6	40398.6	40398.7	40398.6	40398.7	40398.6	40398.7	40398.6	40398.6	40398.6	40398.6	40398.6	40398.6	40398.6	40398.6	40398.6	40398.7	40398.6	40398.6	40398.6
	40398.5	40398.7	40398.5	40398.7	40398.5	40398.7	40398.5	40398.6	40398.5	40398.6	40398.5	40398.6	40398.5	40398.7	40398.5	40398.6	40398.5	40398.6	40398.5	40398.6	40398.5	40398.6	40398.5	40398.7	40398.5	40398.7	40398.6	40398.7	40398.5	40398.6	40398.6	40398.7	40398.6	40398.7	40398.6	40398.6	40398.6	40398.6	40398.6	40398.7	40398.6	40398.6	40398.6	40398.6	40398.6	40398.7	40398.6	40398.6	40398.6
	40398.5	40398.7	40398.5	40398.7	40398.5	40398.7	40398.5	40398.6	40398.5	40398.6	40398.5	40398.6	40398.5	40398.6	40398.5	40398.6	40398.5	40398.6	40398.5	40398.6	40398.5	40398.6	40398.5	40398.7	40398.5	40398.6	40398.5	40398.6	40398.5	40398.6	40398.6	40398.6	40398.6	40398.7	40398.6	40398.7	40398.6	40398.6	40398.6	40398.7	40398.6	40398.6	40398.6	40398.6	40398.6	40398.7	40398.6	40398.6	40398.6
	40398.5	40398.7	40398.5	40398.7	40398.6	40398.7	40398.5	40398.7	40398.5	40398.6	40398.5	40398.7	40398.5	40398.6	40398.5	40398.6	40398.5	40398.6	40398.5	40398.6	40398.5	40398.7	40398.5	40398.7	40398.5	40398.6	40398.5	40398.6	40398.5	40398.6	40398.6	40398.7	40398.6	40398.7	40398.6	40398.7	40398.6	40398.6	40398.6	40398.6	40398.6	40398.6	40398.6	40398.6	40398.6	40398.7	40398.6	40398.6	40398.6
	40398.6	40398.7	40398.5	40398.7	40398.6	40398.7	40398.5	40398.7	40398.5	40398.6	40398.5	40398.7	40398.5	40398.6	40398.5	40398.6	40398.5	40398.6	40398.5	40398.7	40398.6	40398.6	40398.5	40398.7	40398.5	40398.7	40398.5	40398.6	40398.6	40398.6	40398.6	40398.7	40398.6	40398.6	40398.6	40398.6	40398.6	40398.6	40398.6	40398.6	40398.6	40398.6	40398.6	40398.6	40398.6	40398.6	40398.6	40398.7	40398.6
	40398.6	40398.7	40398.5	40398.7	40398.5	40398.7	40398.6	40398.7	40398.5	40398.6	40398.5	40398.6	40398.5	40398.7	40398.5	40398.6	40398.5	40398.6	40398.5	40398.7	40398.5	40398.6	40398.5	40398.6	40398.5	40398.7	40398.5	40398.6	40398.6	40398.6	40398.6	40398.7	40398.6	40398.7	40398.6	40398.7	40398.6	40398.6	40398.6	40398.7	40398.6	40398.6	40398.6	40398.6	40398.6	40398.6	40398.6	40398.6	40398.6
	40398.5	40398.7	40398.5	40398.7	40398.6	40398.7	40398.5	40398.7	40398.5	40398.6	40398.5	40398.6	40398.5	40398.7	40398.5	40398.6	40398.5	40398.7	40398.5	40398.6	40398.5	40398.7	40398.5	40398.6	40398.6	40398.7	40398.5	40398.6	40398.6	40398.6	40398.6	40398.7	40398.6	40398.7	40398.6	40398.6	40398.6	40398.6	40398.6	40398.7	40398.6	40398.6	40398.6	40398.6	40398.6	40398.6	40398.6	40398.6	40398.6
	40398.5	40398.7	40398.5	40398.7	40398.6	40398.6	40398.5	40398.7	40398.5	40398.6	40398.5	40398.6	40398.5	40398.6	40398.5	40398.6	40398.5	40398.6	40398.5	40398.6	40398.5	40398.6	40398.5	40398.6	40398.6	40398.6	40398.5	40398.6	40398.6	40398.6	40398.6	40398.7	40398.6	40398.7	40398.6	40398.6	40398.6	40398.6	40398.6	40398.7	40398.6	40398.6	40398.6	40398.6	40398.6	40398.6	40398.6	40398.6	40398.6
	40398.6	40398.7	40398.5	40398.7	40398.5	40398.6	40398.5	40398.6	40398.5	40398.6	40398.5	40398.6	40398.5	40398.7	40398.5	40398.6	40398.5	40398.6	40398.5	40398.6	40398.5	40398.6	40398.5	40398.6	40398.5	40398.6	40398.5	40398.6	40398.5	40398.6	40398.6	40398.7	40398.6	40398.6	40398.6	40398.6	40398.6	40398.6	40398.6	40398.6	40398.6	40398.6	40398.6	40398.6	40398.6	40398.6	40398.6	40398.7	40398.6
	40398.6	40398.7	40398.5	40398.7	40398.5	40398.7	40398.5	40398.6	40398.5	40398.7	40398.5	40398.7	40398.5	40398.7	40398.5	40398.6	40398.5	40398.6	40398.5	40398.6	40398.5	40398.6	40398.5	40398.6	40398.6	40398.6	40398.5	40398.6	40398.5	40398.6	40398.6	40398.6	40398.6	40398.7	40398.6	40398.6	40398.6	40398.7	40398.6	40398.6	40398.6	40398.6	40398.6	40398.6	40398.6	40398.6	40398.6	40398.7	40398.6
	40398.6	40398.7	40398.5	40398.7	40398.5	40398.7	40398.5	40398.6	40398.5	40398.7	40398.5	40398.6	40398.5	40398.6	40398.5	40398.6	40398.5	40398.6	40398.5	40398.6	40398.5	40398.7	40398.5	40398.7	40398.5	40398.7	40398.5	40398.6	40398.5	40398.6	40398.6	40398.6	40398.6	40398.6	40398.6	40398.6	40398.6	40398.6	40398.6	40398.6	40398.6	40398.6	40398.6	40398.6	40398.6	40398.7	40398.6	40398.6	40398.6
	40398.5	40398.7	40398.5	40398.7	40398.6	40398.7	40398.5	40398.7	40398.5	40398.7	40398.5	40398.7	40398.5	40398.7	40398.5	40398.6	40398.5	40398.6	40398.5	40398.6	40398.5	40398.7	40398.5	40398.6	40398.5	40398.7	40398.5	40398.6	40398.5	40398.6	40398.6	40398.6	40398.6	40398.6	40398.6	40398.6	40398.6	40398.6	40398.6	40398.6	40398.6	40398.6	40398.6	40398.6	40398.6	40398.7	40398.6	40398.6	40398.6
	40398.6	40398.7	40398.6	40398.7	40398.5	40398.7	40398.5	40398.6	40398.5	40398.7	40398.5	40398.6	40398.5	40398.6	40398.5	40398.7	40398.5	40398.6	40398.5	40398.7	40398.6	40398.7	40398.5	40398.6	40398.5	40398.7	40398.5	40398.6	40398.5	40398.6	40398.6	40398.7	40398.6	40398.6	40398.6	40398.6	40398.6	40398.6	40398.6	40398.6	40398.6	40398.6	40398.6	40398.6	40398.6	40398.6	40398.6	40398.6	40398.6
	40398.5	40398.7	40398.6	40398.7	40398.5	40398.7	40398.5	40398.7	40398.5	40398.6	40398.5	40398.6	40398.5	40398.6	40398.5	40398.7	40398.5	40398.6	40398.5	40398.7	40398.6	40398.7	40398.5	40398.6	40398.5	40398.7	40398.6	40398.6	40398.5	40398.6	40398.6	40398.7	40398.6	40398.6	40398.6	40398.7	40398.6	40398.6	40398.6	40398.6	40398.6	40398.6	40398.6	40398.6	40398.6	40398.6	40398.6	40398.7	40398.6
	40398.5	40398.7	40398.5	40398.7	40398.5	40398.7	40398.5	40398.7	40398.5	40398.6	40398.5	40398.6	40398.5	40398.6	40398.5	40398.6	40398.5	40398.6	40398.5	40398.6	40398.5	40398.7	40398.5	40398.6	40398.5	40398.6	40398.6	40398.7	40398.5	40398.6	40398.6	40398.7	40398.6	40398.7	40398.6	40398.6	40398.6	40398.6	40398.6	40398.6	40398.6	40398.6	40398.6	40398.6	40398.6	40398.7	40398.6	40398.7	40398.6
	40398.5	40398.7	40398.5	40398.7	40398.5	40398.7	40398.5	40398.6	40398.5	40398.6	40398.5	40398.6	40398.5	40398.6	40398.5	40398.6	40398.5	40398.6	40398.5	40398.6	40398.5	40398.6	40398.5	40398.7	40398.5	40398.6	40398.5	40398.6	40398.5	40398.6	40398.6	40398.6	40398.6	40398.7	40398.6	40398.6	40398.6	40398.6	40398.6	40398.6	40398.6	40398.6	40398.6	40398.6	40398.6	40398.6	40398.6	40398.7	40398.6
	40398.6	40398.7	40398.5	40398.7	40398.5	40398.7	40398.5	40398.6	40398.5	40398.6	40398.5	40398.6	40398.5	40398.7	40398.5	40398.6	40398.5	40398.7	40398.5	40398.6	40398.5	40398.6	40398.6	40398.7	40398.5	40398.7	40398.5	40398.6	40398.5	40398.6	40398.6	40398.6	40398.6	40398.7	40398.6	40398.6	40398.6	40398.6	40398.6	40398.6	40398.6	40398.6	40398.6	40398.6	40398.6	40398.6	40398.6	40398.6	40398.6
	40398.5	40398.7	40398.6	40398.6	40398.5	40398.7	40398.5	40398.6	40398.5	40398.6	40398.5	40398.6	40398.5	40398.6	40398.5	40398.6	40398.5	40398.6	40398.5	40398.6	40398.5	40398.6	40398.6	40398.7	40398.5	40398.6	40398.5	40398.6	40398.5	40398.6	40398.6	40398.6	40398.6	40398.7	40398.6	40398.7	40398.6	40398.6	40398.6	40398.7	40398.6	40398.6	40398.6	40398.6	40398.6	40398.6	40398.6	40398.6	40398.6
	40398.5	40398.7	40398.5	40398.7	40398.5	40398.7	40398.5	40398.6	40398.5	40398.7	40398.5	40398.6	40398.5	40398.6	40398.5	40398.7	40398.5	40398.6	40398.5	40398.6	40398.5	40398.7	40398.5	40398.6	40398.5	40398.7	40398.5	40398.6	40398.5	40398.7	40398.6	40398.6	40398.6	40398.7	40398.6	40398.7	40398.6	40398.6	40398.6	40398.6	40398.6	40398.6	40398.6	40398.6	40398.6	40398.7	40398.6	40398.6	40398.6
	40398.5	40398.7	40398.5	40398.7	40398.5	40398.7	40398.5	40398.7	40398.5	40398.7	40398.5	40398.6	40398.5	40398.6	40398.5	40398.7	40398.5	40398.7	40398.5	40398.6	40398.5	40398.6	40398.5	40398.7	40398.6	40398.7	40398.5	40398.7	40398.5	40398.6	40398.6	40398.6	40398.6	40398.7	40398.6	40398.7	40398.6	40398.6	40398.6	40398.6	40398.6	40398.6	40398.6	40398.6	40398.6	40398.7	40398.6	40398.6	40398.6
	40398.5	40398.7	40398.5	40398.7	40398.5	40398.7	40398.5	40398.7	40398.5	40398.7	40398.5	40398.6	40398.5	40398.7	40398.5	40398.7	40398.5	40398.6	40398.5	40398.6	40398.5	40398.6	40398.5	40398.7	40398.6	40398.6	40398.5	40398.7	40398.5	40398.6	40398.6	40398.6	40398.6	40398.6	40398.6	40398.7	40398.6	40398.6	40398.6	40398.7	40398.6	40398.7	40398.6	40398.6	40398.6	40398.7	40398.6	40398.6	40398.6
	40398.5	40398.7	40398.5	40398.7	40398.5	40398.7	40398.5	40398.7	40398.5	40398.6	40398.5	40398.6	40398.5	40398.7	40398.5	40398.7	40398.5	40398.6	40398.5	40398.6	40398.5	40398.6	40398.5	40398.7	40398.5	40398.6	40398.5	40398.7	40398.5	40398.6	40398.6	40398.7	40398.6	40398.6	40398.6	40398.6	40398.6	40398.6	40398.6	40398.6	40398.6	40398.7	40398.6	40398.6	40398.6	40398.7	40398.6	40398.6	40398.6
	40398.5	40398.7	40398.5	40398.7	40398.5	40398.7	40398.5	40398.7	40398.5	40398.6	40398.5	40398.7	40398.5	40398.7	40398.5	40398.7	40398.5	40398.6	40398.5	40398.6	40398.5	40398.6	40398.6	40398.6	40398.5	40398.7	40398.5	40398.6	40398.5	40398.6	40398.6	40398.7	40398.6	40398.6	40398.6	40398.6	40398.6	40398.6	40398.6	40398.6	40398.6	40398.7	40398.6	40398.6	40398.6	40398.7	40398.6	40398.6	40398.6
	40398.6	40398.7	40398.6	40398.7	40398.5	40398.7	40398.5	40398.6	40398.5	40398.6	40398.5	40398.7	40398.5	40398.6	40398.5	40398.6	40398.5	40398.6	40398.5	40398.6	40398.5	40398.6	40398.5	40398.6	40398.5	40398.7	40398.5	40398.6	40398.5	40398.6	40398.6	40398.7	40398.6	40398.7	40398.6	40398.6	40398.6	40398.6	40398.6	40398.6	40398.6	40398.7	40398.6	40398.6	40398.6	40398.7	40398.6	40398.6	40398.6
	40398.6	40398.7	40398.6	40398.7	40398.6	40398.7	40398.5	40398.7	40398.5	40398.6	40398.5	40398.7	40398.5	40398.6	40398.5	40398.6	40398.5	40398.6	40398.5	40398.6	40398.5	40398.7	40398.5	40398.6	40398.5	40398.7	40398.5	40398.6	40398.5	40398.7	40398.6	40398.7	40398.6	40398.7	40398.6	40398.6	40398.6	40398.6	40398.6	40398.6	40398.6	40398.7	40398.6	40398.6	40398.6	40398.7	40398.6	40398.6	40398.6
	40398.6	40398.7	40398.6	40398.7	40398.6	40398.7	40398.5	40398.7	40398.5	40398.6	40398.5	40398.6	40398.5	40398.6	40398.5	40398.6	40398.5	40398.6	40398.5	40398.6	40398.5	40398.7	40398.5	40398.6	40398.5	40398.7	40398.5	40398.7	40398.5	40398.7	40398.6	40398.7	40398.6	40398.7	40398.6	40398.6	40398.6	40398.6	40398.6	40398.6	40398.6	40398.6	40398.6	40398.6	40398.6	40398.6	40398.6	40398.7	40398.6
	40398.6	40398.7	40398.5	40398.7	40398.6	40398.7	40398.5	40398.7	40398.5	40398.7	40398.5	40398.6	40398.5	40398.7	40398.5	40398.6	40398.5	40398.6	40398.5	40398.6	40398.5	40398.7	40398.5	40398.6	40398.5	40398.7	40398.6	40398.6	40398.5	40398.6	40398.6	40398.7	40398.6	40398.7	40398.6	40398.7	40398.6	40398.6	40398.6	40398.6	40398.6	40398.6	40398.6	40398.6	40398.6	40398.6	40398.6	40398.7	40398.6
	40398.6	40398.7	40398.5	40398.7	40398.6	40398.7	40398.5	40398.7	40398.5	40398.6	40398.5	40398.7	40398.5	40398.7	40398.5	40398.6	40398.5	40398.6	40398.5	40398.6	40398.5	40398.7	40398.5	40398.6	40398.5	40398.6	40398.6	40398.7	40398.5	40398.6	40398.6	40398.6	40398.6	40398.7	40398.6	40398.6	40398.6	40398.6	40398.6	40398.6	40398.6	40398.6	40398.6	40398.6	40398.6	40398.6	40398.6	40398.7	40398.6
	40398.6	40398.7	40398.5	40398.7	40398.5	40398.7	40398.5	40398.7	40398.5	40398.6	40398.5	40398.7	40398.5	40398.6	40398.5	40398.6	40398.5	40398.6	40398.5	40398.6	40398.5	40398.6	40398.5	40398.6	40398.5	40398.6	40398.5	40398.7	40398.5	40398.6	40398.6	40398.6	40398.6	40398.6	40398.6	40398.6	40398.6	40398.6	40398.6	40398.6	40398.6	40398.6	40398.6	40398.6	40398.6	40398.6	40398.6	40398.7	40398.6
	40398.5	40398.7	40398.5	40398.6	40398.5	40398.7	40398.6	40398.7	40398.5	40398.6	40398.5	40398.7	40398.5	40398.7	40398.5	40398.6	40398.5	40398.6	40398.5	40398.6	40398.5	40398.6	40398.5	40398.6	40398.5	40398.6	40398.5	40398.6	40398.5	40398.7	40398.6	40398.6	40398.6	40398.7	40398.6	40398.7	40398.6	40398.6	40398.6	40398.6	40398.6	40398.6	40398.6	40398.6	40398.6	40398.6	40398.6	40398.7	40398.6
	40398.6	40398.7	40398.5	40398.6	40398.5	40398.7	40398.6	40398.7	40398.5	40398.6	40398.5	40398.7	40398.5	40398.6	40398.5	40398.6	40398.5	40398.6	40398.5	40398.6	40398.5	40398.7	40398.5	40398.7	40398.5	40398.6	40398.5	40398.6	40398.5	40398.7	40398.6	40398.6	40398.6	40398.7	40398.6	40398.7	40398.6	40398.6	40398.6	40398.6	40398.6	40398.6	40398.6	40398.6	40398.6	40398.7	40398.6	40398.6	40398.6
	40398.6	40398.7	40398.5	40398.6	40398.5	40398.6	40398.6	40398.6	40398.5	40398.6	40398.5	40398.6	40398.5	40398.7	40398.5	40398.6	40398.5	40398.6	40398.5	40398.7	40398.5	40398.6	40398.5	40398.7	40398.6	40398.6	40398.5	40398.6	40398.5	40398.7	40398.6	40398.7	40398.6	40398.6	40398.6	40398.6	40398.6	40398.6	40398.6	40398.6	40398.6	40398.6	40398.6	40398.7	40398.6	40398.7	40398.6	40398.6	40398.6
	40398.5	40398.7	40398.5	40398.7	40398.5	40398.7	40398.6	40398.6	40398.5	40398.7	40398.5	40398.6	40398.5	40398.7	40398.5	40398.6	40398.5	40398.6	40398.5	40398.7	40398.5	40398.6	40398.5	40398.7	40398.5	40398.7	40398.5	40398.6	40398.6	40398.7	40398.6	40398.7	40398.6	40398.7	40398.6	40398.6	40398.6	40398.6	40398.6	40398.7	40398.6	40398.6	40398.6	40398.7	40398.6	40398.6	40398.6	40398.6	40398.6
	40398.5	40398.7	40398.5	40398.7	40398.5	40398.7	40398.6	40398.6	40398.5	40398.7	40398.5	40398.6	40398.5	40398.7	40398.5	40398.6	40398.5	40398.6	40398.5	40398.7	40398.5	40398.6	40398.6	40398.6	40398.5	40398.7	40398.5	40398.6	40398.6	40398.6	40398.6	40398.6	40398.6	40398.7	40398.6	40398.6	40398.6	40398.7	40398.6	40398.7	40398.6	40398.6	40398.6	40398.6	40398.6	40398.6	40398.6	40398.6	40398.6
	40398.6	40398.7	40398.6	40398.7	40398.5	40398.7	40398.5	40398.7	40398.5	40398.6	40398.5	40398.6	40398.5	40398.7	40398.5	40398.6	40398.5	40398.7	40398.5	40398.6	40398.5	40398.6	40398.5	40398.6	40398.5	40398.7	40398.5	40398.7	40398.6	40398.6	40398.6	40398.6	40398.6	40398.7	40398.6	40398.6	40398.6	40398.6	40398.6	40398.6	40398.6	40398.6	40398.6	40398.6	40398.6	40398.7	40398.6	40398.6	40398.6
	40398.6	40398.7	40398.6	40398.7	40398.6	40398.7	40398.5	40398.6	40398.5	40398.7	40398.5	40398.7	40398.5	40398.6	40398.5	40398.6	40398.5	40398.7	40398.5	40398.6	40398.5	40398.6	40398.5	40398.6	40398.5	40398.7	40398.5	40398.7	40398.5	40398.6	40398.6	40398.6	40398.6	40398.7	40398.6	40398.7	40398.6	40398.6	40398.6	40398.6	40398.6	40398.7	40398.6	40398.6	40398.6	40398.6	40398.6	40398.6	40398.6
	40398.5	40398.7	40398.5	40398.7	40398.6	40398.7	40398.5	40398.6	40398.5	40398.6	40398.5	40398.7	40398.5	40398.7	40398.5	40398.6	40398.5	40398.6	40398.5	40398.6	40398.5	40398.6	40398.5	40398.6	40398.5	40398.6	40398.5	40398.6	40398.5	40398.6	40398.6	40398.7	40398.6	40398.7	40398.6	40398.7	40398.6	40398.6	40398.6	40398.6	40398.6	40398.6	40398.6	40398.6	40398.6	40398.6	40398.6	40398.6	40398.6
	40398.5	40398.7	40398.6	40398.7	40398.6	40398.7	40398.5	40398.7	40398.5	40398.6	40398.5	40398.6	40398.5	40398.6	40398.5	40398.6	40398.5	40398.6	40398.5	40398.6	40398.5	40398.6	40398.5	40398.6	40398.5	40398.6	40398.5	40398.6	40398.5	40398.6	40398.6	40398.7	40398.6	40398.6	40398.6	40398.7	40398.6	40398.6	40398.6	40398.6	40398.6	40398.6	40398.6	40398.6	40398.6	40398.7	40398.6	40398.6	40398.6
	40398.5	40398.7	40398.5	40398.7	40398.5	40398.7	40398.5	40398.7	40398.5	40398.6	40398.5	40398.6	40398.5	40398.6	40398.5	40398.7	40398.5	40398.6	40398.5	40398.6	40398.5	40398.6	40398.5	40398.6	40398.5	40398.6	40398.5	40398.6	40398.5	40398.6	40398.6	40398.7	40398.6	40398.6	40398.6	40398.6	40398.6	40398.6	40398.6	40398.6	40398.6	40398.6	40398.6	40398.7	40398.6	40398.7	40398.6	40398.6	40398.6
	40398.5	40398.7	40398.5	40398.7	40398.5	40398.7	40398.5	40398.7	40398.5	40398.6	40398.5	40398.6	40398.5	40398.6	40398.5	40398.6	40398.5	40398.6	40398.5	40398.6	40398.5	40398.6	40398.5	40398.6	40398.5	40398.7	40398.5	40398.6	40398.5	40398.6	40398.6	40398.7	40398.6	40398.7	40398.6	40398.6	40398.6	40398.6	40398.6	40398.6	40398.6	40398.6	40398.6	40398.7	40398.6	40398.6	40398.6	40398.7	40398.6
	40398.6	40398.7	40398.5	40398.7	40398.5	40398.7	40398.5	40398.7	40398.5	40398.6	40398.5	40398.6	40398.5	40398.6	40398.5	40398.6	40398.6	40398.6	40398.5	40398.6	40398.5	40398.6	40398.5	40398.6	40398.6	40398.7	40398.6	40398.6	40398.5	40398.6	40398.6	40398.6	40398.6	40398.7	40398.6	40398.6	40398.6	40398.7	40398.6	40398.6	40398.6	40398.6	40398.6	40398.6	40398.6	40398.6	40398.6	40398.7	40398.6
	40398.5	40398.7	40398.5	40398.7	40398.5	40398.7	40398.5	40398.7	40398.5	40398.6	40398.5	40398.6	40398.5	40398.6	40398.5	40398.7	40398.5	40398.7	40398.5	40398.6	40398.5	40398.6	40398.5	40398.6	40398.5	40398.7	40398.5	40398.6	40398.5	40398.6	40398.6	40398.7	40398.6	40398.6	40398.6	40398.6	40398.6	40398.6	40398.6	40398.6	40398.6	40398.6	40398.6	40398.6	40398.6	40398.6	40398.6	40398.7	40398.6
	40398.5	40398.7	40398.6	40398.7	40398.5	40398.7	40398.5	40398.7	40398.5	40398.7	40398.5	40398.6	40398.5	40398.6	40398.5	40398.7	40398.5	40398.6	40398.5	40398.6	40398.5	40398.7	40398.5	40398.6	40398.6	40398.7	40398.5	40398.6	40398.5	40398.6	40398.6	40398.6	40398.6	40398.7	40398.6	40398.7	40398.6	40398.6	40398.6	40398.6	40398.6	40398.6	40398.6	40398.6	40398.6	40398.6	40398.6	40398.7	40398.6
	40398.5	40398.7	40398.6	40398.7	40398.5	40398.7	40398.5	40398.6	40398.5	40398.7	40398.5	40398.6	40398.5	40398.6	40398.5	40398.6	40398.5	40398.6	40398.5	40398.6	40398.5	40398.7	40398.5	40398.6	40398.6	40398.7	40398.5	40398.7	40398.5	40398.7	40398.5	40398.7	40398.6	40398.7	40398.6	40398.7	40398.6	40398.6	40398.6	40398.6	40398.6	40398.6	40398.6	40398.6	40398.6	40398.6	40398.6	40398.6	40398.6
	40398.6	40398.7	40398.5	40398.7	40398.5	40398.7	40398.5	40398.6	40398.5	40398.6	40398.5	40398.6	40398.5	40398.6	40398.5	40398.6	40398.5	40398.6	40398.5	40398.6	40398.5	40398.7	40398.5	40398.6	40398.5	40398.6	40398.5	40398.6	40398.5	40398.6	40398.5	40398.7	40398.6	40398.7	40398.6	40398.6	40398.6	40398.6	40398.6	40398.6	40398.6	40398.6	40398.6	40398.6	40398.6	40398.6	40398.6	40398.6	40398.6
	40398.5	40398.7	40398.6	40398.7	40398.5	40398.6	40398.5	40398.6	40398.5	40398.6	40398.5	40398.6	40398.5	40398.6	40398.5	40398.7	40398.5	40398.6	40398.5	40398.6	40398.5	40398.7	40398.5	40398.7	40398.5	40398.6	40398.5	40398.6	40398.5	40398.7	40398.5	40398.7	40398.6	40398.7	40398.6	40398.6	40398.6	40398.6	40398.6	40398.6	40398.6	40398.6	40398.6	40398.6	40398.6	40398.7	40398.6	40398.7	40398.6
	40398.5	40398.7	40398.5	40398.7	40398.6	40398.6	40398.5	40398.6	40398.5	40398.6	40398.5	40398.7	40398.5	40398.7	40398.5	40398.6	40398.5	40398.6	40398.5	40398.6	40398.5	40398.7	40398.5	40398.7	40398.5	40398.6	40398.5	40398.7	40398.5	40398.6	40398.6	40398.7	40398.6	40398.7	40398.6	40398.7	40398.6	40398.7	40398.6	40398.6	40398.6	40398.6	40398.6	40398.7	40398.6	40398.6	40398.6	40398.6	40398.6
	40398.5	40398.7	40398.5	40398.7	40398.5	40398.7	40398.6	40398.6	40398.5	40398.6	40398.5	40398.7	40398.5	40398.7	40398.5	40398.6	40398.5	40398.6	40398.5	40398.6	40398.5	40398.7	40398.5	40398.7	40398.5	40398.7	40398.5	40398.7	40398.5	40398.6	40398.6	40398.7	40398.6	40398.7	40398.6	40398.6	40398.6	40398.6	40398.6	40398.6	40398.6	40398.6	40398.6	40398.6	40398.6	40398.6	40398.6	40398.6	40398.6
	40398.5	40398.7	40398.5	40398.7	40398.5	40398.7	40398.6	40398.6	40398.5	40398.6	40398.5	40398.6	40398.5	40398.7	40398.5	40398.6	40398.5	40398.6	40398.5	40398.6	40398.5	40398.6	40398.5	40398.7	40398.5	40398.7	40398.5	40398.7	40398.5	40398.6	40398.6	40398.7	40398.6	40398.6	40398.6	40398.6	40398.6	40398.7	40398.6	40398.6	40398.6	40398.6	40398.6	40398.6	40398.6	40398.6	40398.6	40398.7	40398.6
	40398.6	40398.7	40398.5	40398.7	40398.6	40398.7	40398.6	40398.7	40398.5	40398.6	40398.5	40398.6	40398.5	40398.7	40398.5	40398.6	40398.5	40398.6	40398.5	40398.6	40398.5	40398.6	40398.6	40398.7	40398.5	40398.7	40398.5	40398.6	40398.5	40398.6	40398.6	40398.7	40398.6	40398.6	40398.6	40398.6	40398.6	40398.6	40398.6	40398.7	40398.6	40398.6	40398.6	40398.6	40398.6	40398.7	40398.6	40398.7	40398.6
	40398.6	40398.7	40398.5	40398.7	40398.6	40398.7	40398.5	40398.7	40398.5	40398.6	40398.5	40398.6	40398.5	40398.7	40398.5	40398.6	40398.5	40398.6	40398.5	40398.6	40398.5	40398.6	40398.5	40398.7	40398.5	40398.7	40398.6	40398.6	40398.5	40398.6	40398.6	40398.6	40398.6	40398.6	40398.6	40398.6	40398.6	40398.6	40398.6	40398.6	40398.6	40398.6	40398.6	40398.6	40398.6	40398.7	40398.6	40398.7	40398.6
	40398.6	40398.7	40398.6	40398.7	40398.5	40398.6	40398.5	40398.7	40398.5	40398.7	40398.5	40398.6	40398.5	40398.7	40398.5	40398.6	40398.5	40398.7	40398.5	40398.6	40398.5	40398.6	40398.5	40398.7	40398.6	40398.7	40398.5	40398.6	40398.6	40398.6	40398.6	40398.7	40398.6	40398.7	40398.6	40398.6	40398.6	40398.6	40398.6	40398.7	40398.6	40398.6	40398.6	40398.6	40398.6	40398.7	40398.6	40398.6	40398.6
	40398.5	40398.7	40398.6	40398.7	40398.5	40398.6	40398.5	40398.6	40398.5	40398.7	40398.5	40398.6	40398.5	40398.7	40398.5	40398.6	40398.5	40398.6	40398.5	40398.6	40398.5	40398.6	40398.5	40398.7	40398.5	40398.6	40398.5	40398.7	40398.6	40398.6	40398.6	40398.7	40398.6	40398.7	40398.6	40398.6	40398.6	40398.6	40398.6	40398.7	40398.6	40398.7	40398.6	40398.6	40398.6	40398.7	40398.6	40398.6	40398.6
	40398.5	40398.7	40398.5	40398.7	40398.5	40398.7	40398.5	40398.7	40398.5	40398.7	40398.5	40398.6	40398.5	40398.6	40398.5	40398.6	40398.5	40398.6	40398.5	40398.6	40398.5	40398.7	40398.5	40398.7	40398.5	40398.6	40398.5	40398.6	40398.5	40398.6	40398.6	40398.7	40398.6	40398.7	40398.6	40398.6	40398.6	40398.6	40398.6	40398.7	40398.6	40398.7	40398.6	40398.6	40398.6	40398.7	40398.6	40398.7	40398.6
	40398.5	40398.7	40398.5	40398.7	40398.5	40398.7	40398.5	40398.7	40398.5	40398.6	40398.5	40398.6	40398.5	40398.7	40398.5	40398.6	40398.5	40398.7	40398.5	40398.6	40398.5	40398.7	40398.5	40398.7	40398.5	40398.7	40398.5	40398.6	40398.5	40398.6	40398.6	40398.7	40398.6	40398.7	40398.6	40398.7	40398.6	40398.6	40398.6	40398.7	40398.6	40398.6	40398.6	40398.7	40398.6	40398.7	40398.6	40398.7	40398.6
	40398.6	40398.7	40398.5	40398.7	40398.6	40398.7	40398.5	40398.7	40398.5	40398.6	40398.5	40398.6	40398.5	40398.6	40398.5	40398.6	40398.5	40398.7	40398.5	40398.6	40398.5	40398.6	40398.5	40398.6	40398.6	40398.7	40398.6	40398.6	40398.5	40398.6	40398.6	40398.6	40398.6	40398.7	40398.6	40398.6	40398.6	40398.7	40398.6	40398.6	40398.6	40398.6	40398.6	40398.6	40398.6	40398.6	40398.6	40398.7	40398.6
	40398.6	40398.7	40398.6	40398.7	40398.5	40398.7	40398.5	40398.7	40398.5	40398.6	40398.5	40398.6	40398.5	40398.6	40398.5	40398.6	40398.5	40398.6	40398.5	40398.6	40398.5	40398.6	40398.5	40398.6	40398.6	40398.7	40398.6	40398.6	40398.5	40398.6	40398.6	40398.6	40398.6	40398.6	40398.6	40398.6	40398.6	40398.7	40398.6	40398.6	40398.6	40398.6	40398.6	40398.6	40398.6	40398.6	40398.6	40398.7	40398.6
	40398.5	40398.7	40398.5	40398.7	40398.6	40398.7	40398.5	40398.7	40398.5	40398.7	40398.5	40398.6	40398.5	40398.6	40398.5	40398.6	40398.5	40398.6	40398.5	40398.6	40398.5	40398.6	40398.5	40398.6	40398.5	40398.6	40398.6	40398.7	40398.5	40398.6	40398.6	40398.6	40398.6	40398.7	40398.6	40398.6	40398.6	40398.7	40398.6	40398.6	40398.6	40398.6	40398.6	40398.6	40398.6	40398.7	40398.6	40398.6	40398.6
	40398.5	40398.7	40398.5	40398.7	40398.5	40398.7	40398.5	40398.7	40398.5	40398.6	40398.5	40398.6	40398.5	40398.6	40398.5	40398.7	40398.5	40398.6	40398.5	40398.6	40398.5	40398.6	40398.5	40398.6	40398.5	40398.6	40398.6	40398.7	40398.5	40398.7	40398.6	40398.7	40398.6	40398.6	40398.6	40398.6	40398.6	40398.6	40398.6	40398.6	40398.6	40398.6	40398.6	40398.6	40398.6	40398.7	40398.6	40398.6	40398.6
	40398.6	40398.7	40398.5	40398.7	40398.5	40398.7	40398.5	40398.6	40398.5	40398.7	40398.5	40398.7	40398.5	40398.6	40398.5	40398.7	40398.5	40398.6	40398.5	40398.7	40398.5	40398.6	40398.5	40398.6	40398.5	40398.7	40398.6	40398.7	40398.6	40398.7	40398.6	40398.6	40398.6	40398.6	40398.6	40398.6	40398.6	40398.6	40398.6	40398.6	40398.6	40398.6	40398.6	40398.6	40398.6	40398.7	40398.6	40398.6	40398.6
	40398.6	40398.7	40398.5	40398.7	40398.5	40398.7	40398.5	40398.6	40398.5	40398.7	40398.5	40398.7	40398.5	40398.6	40398.5	40398.7	40398.5	40398.6	40398.5	40398.7	40398.5	40398.6	40398.5	40398.6	40398.5	40398.7	40398.5	40398.7	40398.5	40398.6	40398.6	40398.7	40398.6	40398.7	40398.6	40398.7	40398.6	40398.6	40398.6	40398.6	40398.6	40398.6	40398.6	40398.6	40398.6	40398.6	40398.6	40398.6	40398.6
	40398.5	40398.7	40398.5	40398.7	40398.5	40398.7	40398.5	40398.6	40398.5	40398.7	40398.5	40398.7	40398.5	40398.6	40398.5	40398.7	40398.5	40398.6	40398.5	40398.7	40398.5	40398.6	40398.5	40398.6	40398.5	40398.7	40398.5	40398.7	40398.5	40398.6	40398.6	40398.6	40398.6	40398.7	40398.6	40398.7	40398.6	40398.6	40398.6	40398.6	40398.6	40398.6	40398.6	40398.6	40398.6	40398.6	40398.6	40398.6	40398.6
	40398.5	40398.7	40398.6	40398.7	40398.5	40398.7	40398.5	40398.6	40398.5	40398.7	40398.5	40398.6	40398.5	40398.6	40398.5	40398.7	40398.5	40398.6	40398.5	40398.6	40398.5	40398.7	40398.5	40398.6	40398.5	40398.7	40398.5	40398.7	40398.5	40398.6	40398.6	40398.6	40398.6	40398.7	40398.6	40398.7	40398.6	40398.6	40398.6	40398.6	40398.6	40398.6	40398.6	40398.6	40398.6	40398.6	40398.6	40398.6	40398.6
	40398.5	40398.7	40398.5	40398.7	40398.6	40398.7	40398.5	40398.7	40398.5	40398.7	40398.5	40398.6	40398.5	40398.6	40398.5	40398.7	40398.5	40398.6	40398.5	40398.6	40398.5	40398.7	40398.5	40398.7	40398.5	40398.7	40398.5	40398.7	40398.5	40398.6	40398.6	40398.7	40398.6	40398.6	40398.6	40398.6	40398.6	40398.6	40398.6	40398.6	40398.6	40398.7	40398.6	40398.6	40398.6	40398.6	40398.6	40398.6	40398.6
	40398.5	40398.7	40398.6	40398.7	40398.6	40398.7	40398.5	40398.7	40398.5	40398.7	40398.5	40398.6	40398.5	40398.6	40398.5	40398.7	40398.5	40398.6	40398.5	40398.6	40398.5	40398.7	40398.5	40398.6	40398.5	40398.7	40398.6	40398.6	40398.5	40398.6	40398.6	40398.7	40398.6	40398.7	40398.6	40398.6	40398.6	40398.6	40398.6	40398.6	40398.6	40398.7	40398.6	40398.6	40398.6	40398.6	40398.6	40398.7	40398.6
	40398.6	40398.7	40398.6	40398.6	40398.5	40398.7	40398.5	40398.7	40398.5	40398.7	40398.5	40398.6	40398.5	40398.7	40398.5	40398.6	40398.5	40398.6	40398.5	40398.7	40398.5	40398.7	40398.5	40398.6	40398.5	40398.6	40398.6	40398.6	40398.5	40398.6	40398.6	40398.7	40398.6	40398.7	40398.6	40398.6	40398.6	40398.6	40398.6	40398.6	40398.6	40398.6	40398.6	40398.6	40398.6	40398.6	40398.6	40398.6	40398.6
	40398.5	40398.7	40398.6	40398.7	40398.5	40398.7	40398.5	40398.7	40398.5	40398.7	40398.5	40398.7	40398.5	40398.7	40398.5	40398.6	40398.5	40398.6	40398.5	40398.7	40398.5	40398.7	40398.5	40398.7	40398.5	40398.6	40398.6	40398.6	40398.5	40398.6	40398.6	40398.7	40398.6	40398.7	40398.6	40398.6	40398.6	40398.6	40398.6	40398.6	40398.6	40398.6	40398.6	40398.6	40398.6	40398.6	40398.6	40398.6	40398.6
	40398.5	40398.7	40398.5	40398.7	40398.5	40398.7	40398.5	40398.7	40398.5	40398.6	40398.5	40398.7	40398.5	40398.7	40398.5	40398.6	40398.5	40398.6	40398.5	40398.6	40398.5	40398.7	40398.5	40398.6	40398.5	40398.6	40398.5	40398.6	40398.5	40398.6	40398.6	40398.7	40398.6	40398.7	40398.6	40398.6	40398.6	40398.6	40398.6	40398.6	40398.6	40398.6	40398.6	40398.7	40398.6	40398.6	40398.6	40398.6	40398.6
	40398.5	40398.7	40398.5	40398.7	40398.5	40398.7	40398.5	40398.7	40398.5	40398.6	40398.5	40398.6	40398.5	40398.7	40398.5	40398.6	40398.5	40398.6	40398.5	40398.6	40398.5	40398.7	40398.5	40398.6	40398.6	40398.7	40398.5	40398.6	40398.5	40398.6	40398.6	40398.6	40398.6	40398.7	40398.6	40398.6	40398.6	40398.6	40398.6	40398.6	40398.6	40398.6	40398.6	40398.6	40398.6	40398.6	40398.6	40398.6	40398.6
	40398.6	40398.7	40398.5	40398.7	40398.5	40398.7	40398.5	40398.7	40398.5	40398.7	40398.5	40398.6	40398.5	40398.7	40398.5	40398.6	40398.5	40398.7	40398.5	40398.6	40398.5	40398.6	40398.5	40398.7	40398.6	40398.7	40398.5	40398.6	40398.5	40398.6	40398.6	40398.6	40398.6	40398.7	40398.6	40398.7	40398.6	40398.6	40398.6	40398.6	40398.6	40398.6	40398.6	40398.6	40398.6	40398.6	40398.6	40398.6	40398.6
	40398.6	40398.7	40398.5	40398.7	40398.5	40398.7	40398.5	40398.7	40398.5	40398.7	40398.5	40398.6	40398.5	40398.7	40398.5	40398.6	40398.5	40398.7	40398.5	40398.6	40398.5	40398.6	40398.5	40398.6	40398.5	40398.7	40398.5	40398.7	40398.5	40398.6	40398.6	40398.6	40398.6	40398.6	40398.6	40398.7	40398.6	40398.7	40398.6	40398.6	40398.6	40398.6	40398.6	40398.6	40398.6	40398.7	40398.6	40398.6	40398.6
	40398.6	40398.7	40398.5	40398.7	40398.6	40398.7	40398.5	40398.7	40398.5	40398.6	40398.5	40398.6	40398.5	40398.7	40398.5	40398.6	40398.5	40398.6	40398.5	40398.6	40398.5	40398.6	40398.5	40398.6	40398.5	40398.6	40398.5	40398.6	40398.5	40398.6	40398.6	40398.6	40398.6	40398.6	40398.6	40398.7	40398.6	40398.6	40398.6	40398.6	40398.6	40398.6	40398.6	40398.6	40398.6	40398.7	40398.6	40398.7	40398.6
	40398.5	40398.7	40398.5	40398.7	40398.5	40398.6	40398.5	40398.7	40398.5	40398.6	40398.5	40398.6	40398.5	40398.7	40398.5	40398.6	40398.5	40398.7	40398.5	40398.6	40398.5	40398.6	40398.5	40398.6	40398.5	40398.6	40398.5	40398.6	40398.5	40398.6	40398.6	40398.6	40398.6	40398.6	40398.6	40398.6	40398.6	40398.6	40398.6	40398.6	40398.6	40398.6	40398.6	40398.6	40398.6	40398.7	40398.6	40398.6	40398.6
	40398.5	40398.7	40398.5	40398.7	40398.5	40398.7	40398.5	40398.7	40398.5	40398.6	40398.5	40398.7	40398.5	40398.6	40398.5	40398.7	40398.5	40398.6	40398.5	40398.6	40398.5	40398.6	40398.5	40398.6	40398.5	40398.7	40398.6	40398.6	40398.5	40398.7	40398.6	40398.7	40398.6	40398.7	40398.6	40398.6	40398.6	40398.7	40398.6	40398.6	40398.6	40398.6	40398.6	40398.6	40398.6	40398.7	40398.6	40398.6	40398.6
	40398.5	40398.7	40398.5	40398.7	40398.5	40398.7	40398.5	40398.7	40398.5	40398.6	40398.5	40398.6	40398.5	40398.6	40398.5	40398.7	40398.5	40398.6	40398.5	40398.6	40398.5	40398.6	40398.5	40398.6	40398.5	40398.7	40398.6	40398.6	40398.5	40398.6	40398.6	40398.7	40398.6	40398.6	40398.6	40398.6	40398.6	40398.6	40398.6	40398.6	40398.6	40398.6	40398.6	40398.6	40398.6	40398.7	40398.6	40398.6	40398.6
	40398.5	40398.7	40398.5	40398.6	40398.5	40398.7	40398.5	40398.7	40398.5	40398.6	40398.5	40398.6	40398.5	40398.6	40398.5	40398.6	40398.5	40398.6	40398.5	40398.6	40398.5	40398.6	40398.5	40398.6	40398.5	40398.7	40398.6	40398.7	40398.5	40398.7	40398.6	40398.6	40398.6	40398.6	40398.6	40398.6	40398.6	40398.6	40398.6	40398.7	40398.6	40398.6	40398.6	40398.6	40398.6	40398.6	40398.6	40398.6	40398.6
	40398.5	40398.7	40398.5	40398.7	40398.5	40398.7	40398.5	40398.6	40398.5	40398.6	40398.5	40398.6	40398.5	40398.6	40398.5	40398.6	40398.5	40398.6	40398.5	40398.6	40398.5	40398.6	40398.5	40398.6	40398.6	40398.6	40398.5	40398.6	40398.5	40398.6	40398.6	40398.6	40398.6	40398.6	40398.6	40398.6	40398.6	40398.6	40398.6	40398.6	40398.6	40398.6	40398.6	40398.6	40398.6	40398.6	40398.6	40398.7	40398.6
	40398.5	40398.7	40398.6	40398.7	40398.5	40398.7	40398.5	40398.7	40398.5	40398.6	40398.5	40398.6	40398.5	40398.6	40398.5	40398.7	40398.5	40398.6	40398.5	40398.6	40398.5	40398.6	40398.5	40398.7	40398.6	40398.6	40398.5	40398.6	40398.5	40398.6	40398.6	40398.6	40398.6	40398.6	40398.6	40398.6	40398.6	40398.6	40398.6	40398.6	40398.6	40398.7	40398.6	40398.6	40398.6	40398.6	40398.6	40398.7	40398.6
	40398.5	40398.7	40398.6	40398.7	40398.5	40398.7	40398.5	40398.6	40398.5	40398.6	40398.5	40398.6	40398.5	40398.6	40398.5	40398.7	40398.5	40398.6	40398.5	40398.6	40398.5	40398.7	40398.5	40398.7	40398.6	40398.7	40398.5	40398.6	40398.5	40398.6	40398.6	40398.7	40398.6	40398.7	40398.6	40398.6	40398.6	40398.6	40398.6	40398.6	40398.6	40398.6	40398.6	40398.6	40398.6	40398.6	40398.6	40398.7	40398.6
	40398.6	40398.7	40398.5	40398.7	40398.5	40398.7	40398.5	40398.6	40398.5	40398.7	40398.5	40398.7	40398.5	40398.6	40398.5	40398.6	40398.5	40398.6	40398.5	40398.6	40398.5	40398.7	40398.5	40398.6	40398.5	40398.6	40398.6	40398.6	40398.5	40398.6	40398.6	40398.7	40398.6	40398.7	40398.6	40398.6	40398.6	40398.6	40398.6	40398.6	40398.6	40398.6	40398.6	40398.6	40398.6	40398.6	40398.6	40398.7	40398.6
	40398.6	40398.7	40398.5	40398.7	40398.5	40398.7	40398.5	40398.6	40398.5	40398.7	40398.5	40398.6	40398.5	40398.7	40398.5	40398.6	40398.5	40398.6	40398.5	40398.6	40398.5	40398.7	40398.5	40398.7	40398.5	40398.6	40398.5	40398.6	40398.5	40398.6	40398.6	40398.7	40398.6	40398.7	40398.6	40398.7	40398.6	40398.6	40398.6	40398.7	40398.6	40398.6	40398.6	40398.7	40398.6	40398.7	40398.6	40398.7	40398.6
	40398.6	40398.7	40398.6	40398.7	40398.6	40398.7	40398.5	40398.6	40398.5	40398.6	40398.5	40398.6	40398.5	40398.7	40398.5	40398.6	40398.5	40398.6	40398.5	40398.6	40398.5	40398.6	40398.5	40398.7	40398.5	40398.6	40398.5	40398.7	40398.5	40398.7	40398.6	40398.7	40398.6	40398.7	40398.6	40398.7	40398.6	40398.6	40398.6	40398.6	40398.6	40398.6	40398.6	40398.7	40398.6	40398.6	40398.6	40398.6	40398.6
	40398.6	40398.7	40398.6	40398.7	40398.6	40398.7	40398.6	40398.7	40398.5	40398.6	40398.5	40398.6	40398.5	40398.7	40398.5	40398.6	40398.5	40398.6	40398.5	40398.6	40398.5	40398.6	40398.5	40398.7	40398.6	40398.6	40398.5	40398.7	40398.5	40398.7	40398.6	40398.7	40398.6	40398.6	40398.6	40398.7	40398.6	40398.6	40398.6	40398.6	40398.6	40398.6	40398.6	40398.6	40398.6	40398.6	40398.6	40398.6	40398.6
	40398.5	40398.7	40398.5	40398.7	40398.5	40398.7	40398.6	40398.6	40398.5	40398.6	40398.5	40398.6	40398.5	40398.7	40398.5	40398.6	40398.5	40398.6	40398.5	40398.6	40398.5	40398.6	40398.5	40398.7	40398.6	40398.6	40398.5	40398.6	40398.5	40398.6	40398.6	40398.7	40398.6	40398.7	40398.6	40398.6	40398.6	40398.6	40398.6	40398.6	40398.6	40398.6	40398.6	40398.6	40398.6	40398.7	40398.6	40398.6	40398.6
	40398.5	40398.7	40398.5	40398.7	40398.5	40398.7	40398.6	40398.6	40398.5	40398.6	40398.5	40398.6	40398.5	40398.7	40398.5	40398.6	40398.5	40398.6	40398.5	40398.6	40398.5	40398.6	40398.5	40398.6	40398.6	40398.7	40398.5	40398.6	40398.5	40398.6	40398.6	40398.7	40398.6	40398.7	40398.6	40398.6	40398.6	40398.6	40398.6	40398.6	40398.6	40398.6	40398.6	40398.6	40398.6	40398.6	40398.6	40398.6	40398.6
	40398.5	40398.7	40398.6	40398.7	40398.6	40398.7	40398.5	40398.6	40398.5	40398.6	40398.5	40398.6	40398.5	40398.7	40398.5	40398.6	40398.5	40398.6	40398.5	40398.6	40398.5	40398.6	40398.5	40398.6	40398.5	40398.7	40398.5	40398.6	40398.5	40398.6	40398.5	40398.7	40398.6	40398.6	40398.6	40398.6	40398.6	40398.6	40398.6	40398.6	40398.6	40398.6	40398.6	40398.6	40398.6	40398.6	40398.6	40398.6	40398.6
	40398.5	40398.7	40398.6	40398.7	40398.6	40398.7	40398.5	40398.7	40398.5	40398.7	40398.5	40398.6	40398.5	40398.6	40398.5	40398.6	40398.5	40398.6	40398.5	40398.6	40398.5	40398.6	40398.5	40398.6	40398.5	40398.7	40398.5	40398.6	40398.6	40398.6	40398.6	40398.7	40398.6	40398.6	40398.6	40398.6	40398.6	40398.7	40398.6	40398.6	40398.6	40398.7	40398.6	40398.6	40398.6	40398.6	40398.6	40398.6	40398.6
	40398.5	40398.7	40398.5	40398.7	40398.5	40398.7	40398.5	40398.7	40398.5	40398.7	40398.5	40398.6	40398.5	40398.6	40398.5	40398.6	40398.5	40398.6	40398.5	40398.6	40398.5	40398.6	40398.5	40398.6	40398.5	40398.6	40398.5	40398.6	40398.5	40398.6	40398.6	40398.7	40398.6	40398.6	40398.6	40398.7	40398.6	40398.7	40398.6	40398.7	40398.6	40398.6	40398.6	40398.6	40398.6	40398.6	40398.6	40398.6	40398.6
	40398.5	40398.7	40398.5	40398.7	40398.6	40398.7	40398.5	40398.7	40398.5	40398.6	40398.5	40398.6	40398.5	40398.6	40398.5	40398.6	40398.5	40398.6	40398.5	40398.7	40398.5	40398.6	40398.5	40398.6	40398.5	40398.6	40398.5	40398.7	40398.5	40398.6	40398.6	40398.6	40398.6	40398.6	40398.6	40398.6	40398.6	40398.6	40398.6	40398.7	40398.6	40398.6	40398.6	40398.6	40398.6	40398.6	40398.6	40398.7	40398.6
	40398.5	40398.7	40398.5	40398.7	40398.5	40398.7	40398.5	40398.7	40398.5	40398.6	40398.5	40398.6	40398.5	40398.6	40398.5	40398.6	40398.5	40398.6	40398.5	40398.7	40398.5	40398.6	40398.5	40398.7	40398.5	40398.7	40398.5	40398.6	40398.6	40398.6	40398.6	40398.6	40398.6	40398.7	40398.6	40398.6	40398.6	40398.6	40398.6	40398.6	40398.6	40398.6	40398.6	40398.6	40398.6	40398.6	40398.6	40398.7	40398.6
	40398.5	40398.7	40398.5	40398.7	40398.6	40398.7	40398.5	40398.7	40398.5	40398.7	40398.5	40398.7	40398.5	40398.6	40398.5	40398.6	40398.5	40398.6	40398.5	40398.7	40398.5	40398.7	40398.5	40398.7	40398.5	40398.6	40398.5	40398.7	40398.5	40398.7	40398.6	40398.6	40398.6	40398.6	40398.6	40398.6	40398.6	40398.6	40398.6	40398.6	40398.6	40398.7	40398.6	40398.6	40398.6	40398.6	40398.6	40398.6	40398.6
	40398.6	40398.7	40398.5	40398.7	40398.5	40398.7	40398.5	40398.7	40398.5	40398.6	40398.5	40398.6	40398.5	40398.6	40398.5	40398.6	40398.5	40398.6	40398.5	40398.6	40398.5	40398.6	40398.5	40398.7	40398.5	40398.6	40398.5	40398.6	40398.5	40398.7	40398.6	40398.7	40398.6	40398.6	40398.6	40398.6	40398.6	40398.6	40398.6	40398.6	40398.6	40398.6	40398.6	40398.6	40398.6	40398.6	40398.6	40398.6	40398.6
	40398.6	40398.7	40398.6	40398.7	40398.5	40398.7	40398.5	40398.6	40398.5	40398.6	40398.5	40398.6	40398.5	40398.6	40398.5	40398.7	40398.5	40398.6	40398.5	40398.6	40398.5	40398.6	40398.6	40398.7	40398.5	40398.6	40398.5	40398.6	40398.5	40398.7	40398.6	40398.6	40398.6	40398.7	40398.6	40398.6	40398.6	40398.6	40398.6	40398.6	40398.6	40398.6	40398.6	40398.6	40398.6	40398.6	40398.6	40398.7	40398.6
	40398.6	40398.7	40398.5	40398.7	40398.6	40398.7	40398.5	40398.7	40398.5	40398.6	40398.5	40398.6	40398.5	40398.6	40398.5	40398.6	40398.5	40398.6	40398.5	40398.6	40398.5	40398.7	40398.6	40398.7	40398.5	40398.6	40398.5	40398.7	40398.5	40398.7	40398.6	40398.7	40398.6	40398.7	40398.6	40398.6	40398.6	40398.6	40398.6	40398.6	40398.6	40398.6	40398.6	40398.6	40398.6	40398.6	40398.6	40398.7	40398.6
	40398.5	40398.7	40398.6	40398.7	40398.6	40398.7	40398.5	40398.6	40398.5	40398.6	40398.5	40398.6	40398.5	40398.6	40398.5	40398.7	40398.5	40398.6	40398.5	40398.6	40398.5	40398.7	40398.5	40398.7	40398.5	40398.7	40398.5	40398.6	40398.5	40398.7	40398.6	40398.7	40398.6	40398.7	40398.6	40398.7	40398.6	40398.6	40398.6	40398.6	40398.6	40398.6	40398.6	40398.6	40398.6	40398.7	40398.6	40398.6	40398.6
	40398.6	40398.7	40398.5	40398.7	40398.5	40398.7	40398.5	40398.6	40398.5	40398.7	40398.5	40398.6	40398.5	40398.6	40398.5	40398.7	40398.5	40398.6	40398.5	40398.6	40398.5	40398.6	40398.5	40398.6	40398.5	40398.7	40398.5	40398.6	40398.5	40398.6	40398.6	40398.6	40398.6	40398.7	40398.6	40398.7	40398.6	40398.6	40398.6	40398.6	40398.6	40398.7	40398.6	40398.6	40398.6	40398.7	40398.6	40398.7	40398.6
	40398.6	40398.7	40398.5	40398.7	40398.5	40398.7	40398.5	40398.6	40398.5	40398.7	40398.5	40398.7	40398.5	40398.6	40398.5	40398.7	40398.5	40398.6	40398.5	40398.6	40398.5	40398.6	40398.5	40398.6	40398.6	40398.7	40398.6	40398.6	40398.5	40398.6	40398.6	40398.7	40398.6	40398.7	40398.6	40398.7	40398.6	40398.6	40398.6	40398.6	40398.6	40398.7	40398.6	40398.6	40398.6	40398.7	40398.6	40398.7	40398.6
	40398.5	40398.7	40398.5	40398.7	40398.6	40398.7	40398.5	40398.7	40398.5	40398.6	40398.5	40398.6	40398.5	40398.6	40398.5	40398.6	40398.5	40398.6	40398.5	40398.7	40398.5	40398.6	40398.5	40398.6	40398.5	40398.7	40398.6	40398.6	40398.5	40398.6	40398.6	40398.7	40398.6	40398.7	40398.6	40398.6	40398.6	40398.6	40398.6	40398.7	40398.6	40398.6	40398.6	40398.6	40398.6	40398.6	40398.6	40398.7	40398.6
	40398.5	40398.7	40398.6	40398.7	40398.5	40398.7	40398.5	40398.7	40398.5	40398.6	40398.5	40398.6	40398.5	40398.6	40398.5	40398.7	40398.5	40398.6	40398.5	40398.6	40398.5	40398.6	40398.5	40398.6	40398.5	40398.7	40398.6	40398.6	40398.5	40398.6	40398.6	40398.7	40398.6	40398.6	40398.6	40398.6	40398.6	40398.6	40398.6	40398.7	40398.6	40398.6	40398.6	40398.7	40398.6	40398.7	40398.6	40398.6	40398.6
	40398.5	40398.7	40398.6	40398.6	40398.5	40398.7	40398.5	40398.7	40398.5	40398.6	40398.5	40398.6	40398.5	40398.6	40398.5	40398.6	40398.5	40398.6	40398.5	40398.6	40398.5	40398.6	40398.5	40398.6	40398.5	40398.7	40398.6	40398.7	40398.6	40398.6	40398.6	40398.6	40398.6	40398.6	40398.6	40398.6	40398.6	40398.7	40398.6	40398.6	40398.6	40398.6	40398.6	40398.7	40398.6	40398.6	40398.6	40398.6	40398.6
	40398.6	40398.7	40398.6	40398.6	40398.5	40398.7	40398.5	40398.7	40398.5	40398.6	40398.5	40398.6	40398.5	40398.7	40398.5	40398.6	40398.5	40398.6	40398.5	40398.6	40398.5	40398.7	40398.5	40398.6	40398.5	40398.7	40398.5	40398.6	40398.6	40398.6	40398.6	40398.7	40398.6	40398.7	40398.6	40398.6	40398.6	40398.7	40398.6	40398.6	40398.6	40398.6	40398.6	40398.6	40398.6	40398.7	40398.6	40398.6	40398.6
	40398.6	40398.7	40398.5	40398.6	40398.5	40398.6	40398.5	40398.6	40398.5	40398.6	40398.5	40398.6	40398.5	40398.7	40398.5	40398.6	40398.5	40398.6	40398.5	40398.6	40398.5	40398.6	40398.5	40398.6	40398.5	40398.7	40398.5	40398.6	40398.5	40398.6	40398.6	40398.7	40398.6	40398.7	40398.6	40398.6	40398.6	40398.6	40398.6	40398.6	40398.6	40398.6	40398.6	40398.6	40398.6	40398.7	40398.6	40398.6	40398.6
	40398.6	40398.7	40398.5	40398.6	40398.5	40398.6	40398.5	40398.6	40398.5	40398.6	40398.5	40398.7	40398.5	40398.7	40398.5	40398.6	40398.5	40398.6	40398.5	40398.6	40398.5	40398.6	40398.5	40398.6	40398.5	40398.7	40398.5	40398.6	40398.5	40398.6	40398.6	40398.6	40398.6	40398.7	40398.6	40398.7	40398.6	40398.6	40398.6	40398.6	40398.6	40398.6	40398.6	40398.6	40398.6	40398.6	40398.6	40398.6	40398.6
	40398.5	40398.7	40398.5	40398.7	40398.5	40398.7	40398.5	40398.6	40398.5	40398.6	40398.5	40398.6	40398.5	40398.7	40398.5	40398.6	40398.5	40398.6	40398.5	40398.6	40398.5	40398.6	40398.5	40398.6	40398.6	40398.6	40398.5	40398.6	40398.5	40398.6	40398.6	40398.6	40398.6	40398.7	40398.6	40398.7	40398.6	40398.6	40398.6	40398.6	40398.6	40398.6	40398.6	40398.6	40398.6	40398.6	40398.6	40398.6	40398.6
	40398.5	40398.7	40398.5	40398.7	40398.5	40398.6	40398.5	40398.7	40398.5	40398.7	40398.5	40398.7	40398.5	40398.7	40398.5	40398.6	40398.5	40398.6	40398.5	40398.6	40398.5	40398.6	40398.5	40398.7	40398.6	40398.7	40398.5	40398.6	40398.5	40398.6	40398.6	40398.7	40398.6	40398.7	40398.6	40398.6	40398.6	40398.6	40398.6	40398.6	40398.6	40398.6	40398.6	40398.6	40398.6	40398.6	40398.6	40398.6	40398.6
	40398.5	40398.7	40398.5	40398.7	40398.5	40398.7	40398.5	40398.6	40398.5	40398.6	40398.5	40398.6	40398.5	40398.7	40398.5	40398.6	40398.5	40398.6	40398.5	40398.6	40398.5	40398.6	40398.5	40398.7	40398.5	40398.7	40398.5	40398.6	40398.5	40398.6	40398.6	40398.6	40398.6	40398.7	40398.6	40398.6	40398.6	40398.6	40398.6	40398.6	40398.6	40398.6	40398.6	40398.6	40398.6	40398.6	40398.6	40398.6	40398.6
	40398.5	40398.7	40398.5	40398.7	40398.5	40398.7	40398.6	40398.7	40398.5	40398.6	40398.5	40398.6	40398.5	40398.7	40398.5	40398.6	40398.5	40398.6	40398.5	40398.6	40398.5	40398.6	40398.5	40398.7	40398.6	40398.7	40398.6	40398.6	40398.5	40398.6	40398.6	40398.6	40398.6	40398.7	40398.6	40398.6	40398.6	40398.6	40398.6	40398.6	40398.6	40398.6	40398.6	40398.6	40398.6	40398.7	40398.6	40398.6	40398.6
	40398.5	40398.7	40398.6	40398.7	40398.5	40398.7	40398.5	40398.7	40398.5	40398.6	40398.5	40398.6	40398.5	40398.6	40398.5	40398.6	40398.5	40398.6	40398.5	40398.6	40398.5	40398.6	40398.5	40398.7	40398.6	40398.7	40398.5	40398.6	40398.5	40398.6	40398.6	40398.6	40398.6	40398.6	40398.6	40398.6	40398.6	40398.6	40398.6	40398.6	40398.6	40398.6	40398.6	40398.7	40398.6	40398.6	40398.6	40398.7	40398.6
	40398.5	40398.7	40398.6	40398.7	40398.5	40398.7	40398.5	40398.7	40398.5	40398.6	40398.5	40398.6	40398.5	40398.6	40398.5	40398.6	40398.5	40398.6	40398.5	40398.6	40398.5	40398.7	40398.5	40398.6	40398.5	40398.7	40398.5	40398.6	40398.5	40398.7	40398.6	40398.6	40398.6	40398.6	40398.6	40398.6	40398.6	40398.6	40398.6	40398.6	40398.6	40398.7	40398.6	40398.6	40398.6	40398.6	40398.6	40398.7	40398.6
	40398.5	40398.7	40398.6	40398.7	40398.5	40398.7	40398.5	40398.7	40398.5	40398.7	40398.5	40398.6	40398.5	40398.6	40398.5	40398.6	40398.5	40398.6	40398.5	40398.6	40398.5	40398.6	40398.5	40398.6	40398.5	40398.6	40398.5	40398.7	40398.5	40398.7	40398.6	40398.6	40398.6	40398.6	40398.6	40398.6	40398.6	40398.6	40398.6	40398.6	40398.6	40398.7	40398.6	40398.6	40398.6	40398.6	40398.6	40398.6	40398.6
	40398.5	40398.7	40398.5	40398.7	40398.6	40398.7	40398.6	40398.7	40398.5	40398.7	40398.5	40398.7	40398.5	40398.6	40398.5	40398.6	40398.5	40398.6	40398.5	40398.6	40398.5	40398.7	40398.5	40398.6	40398.5	40398.6	40398.6	40398.7	40398.5	40398.6	40398.6	40398.6	40398.6	40398.6	40398.6	40398.6	40398.6	40398.6	40398.6	40398.6	40398.6	40398.7	40398.6	40398.7	40398.6	40398.7	40398.6	40398.6	40398.6
	40398.6	40398.7	40398.6	40398.6	40398.6	40398.7	40398.5	40398.6	40398.5	40398.7	40398.5	40398.6	40398.5	40398.7	40398.5	40398.7	40398.5	40398.6	40398.5	40398.6	40398.5	40398.7	40398.5	40398.6	40398.5	40398.6	40398.5	40398.7	40398.5	40398.6	40398.6	40398.7	40398.6	40398.7	40398.6	40398.6	40398.6	40398.6	40398.6	40398.6	40398.6	40398.6	40398.6	40398.7	40398.6	40398.7	40398.6	40398.7	40398.6
	40398.6	40398.7	40398.6	40398.7	40398.6	40398.6	40398.5	40398.6	40398.5	40398.7	40398.5	40398.6	40398.5	40398.7	40398.5	40398.7	40398.5	40398.6	40398.5	40398.6	40398.5	40398.7	40398.5	40398.7	40398.5	40398.7	40398.5	40398.7	40398.5	40398.6	40398.6	40398.7	40398.6	40398.7	40398.6	40398.6	40398.6	40398.7	40398.6	40398.6	40398.6	40398.7	40398.6	40398.6	40398.6	40398.6	40398.6	40398.7	40398.6
	40398.6	40398.7	40398.6	40398.7	40398.5	40398.6	40398.5	40398.6	40398.5	40398.6	40398.5	40398.6	40398.5	40398.6	40398.5	40398.6	40398.5	40398.6	40398.5	40398.6	40398.5	40398.6	40398.5	40398.6	40398.5	40398.7	40398.5	40398.7	40398.5	40398.6	40398.6	40398.7	40398.6	40398.7	40398.6	40398.6	40398.6	40398.7	40398.6	40398.6	40398.6	40398.6	40398.6	40398.6	40398.6	40398.6	40398.6	40398.6	40398.6
	40398.6	40398.7	40398.6	40398.6	40398.5	40398.7	40398.5	40398.6	40398.5	40398.6	40398.5	40398.6	40398.5	40398.6	40398.5	40398.7	40398.5	40398.6	40398.5	40398.6	40398.5	40398.6	40398.5	40398.6	40398.6	40398.6	40398.5	40398.6	40398.5	40398.6	40398.6	40398.7	40398.6	40398.6	40398.6	40398.7	40398.6	40398.6	40398.6	40398.6	40398.6	40398.6	40398.6	40398.6	40398.6	40398.6	40398.6	40398.6	40398.6
	40398.6	40398.7	40398.5	40398.7	40398.5	40398.7	40398.5	40398.7	40398.5	40398.7	40398.5	40398.6	40398.5	40398.7	40398.5	40398.6	40398.5	40398.6	40398.5	40398.6	40398.5	40398.6	40398.6	40398.6	40398.6	40398.7	40398.5	40398.7	40398.5	40398.6	40398.6	40398.7	40398.6	40398.6	40398.6	40398.6	40398.6	40398.6	40398.6	40398.6	40398.6	40398.6	40398.6	40398.7	40398.6	40398.7	40398.6	40398.6	40398.6
	40398.5	40398.7	40398.5	40398.7	40398.5	40398.7	40398.5	40398.7	40398.5	40398.6	40398.5	40398.6	40398.5	40398.7	40398.5	40398.6	40398.5	40398.6	40398.5	40398.6	40398.5	40398.7	40398.6	40398.6	40398.6	40398.7	40398.5	40398.7	40398.5	40398.6	40398.6	40398.7	40398.6	40398.6	40398.6	40398.6	40398.6	40398.6	40398.6	40398.6	40398.6	40398.6	40398.6	40398.7	40398.6	40398.7	40398.6	40398.7	40398.6
	40398.5	40398.7	40398.5	40398.7	40398.6	40398.7	40398.5	40398.7	40398.5	40398.6	40398.5	40398.7	40398.5	40398.6	40398.5	40398.6	40398.5	40398.7	40398.5	40398.6	40398.5	40398.7	40398.6	40398.6	40398.5	40398.7	40398.5	40398.6	40398.5	40398.6	40398.6	40398.7	40398.6	40398.7	40398.6	40398.6	40398.6	40398.6	40398.6	40398.6	40398.6	40398.7	40398.6	40398.6	40398.6	40398.7	40398.6	40398.6	40398.6
	40398.5	40398.7	40398.6	40398.7	40398.6	40398.7	40398.5	40398.6	40398.5	40398.6	40398.5	40398.6	40398.5	40398.6	40398.5	40398.6	40398.5	40398.7	40398.5	40398.6	40398.5	40398.6	40398.6	40398.6	40398.5	40398.7	40398.5	40398.6	40398.5	40398.7	40398.6	40398.6	40398.6	40398.7	40398.6	40398.6	40398.6	40398.6	40398.6	40398.6	40398.6	40398.7	40398.6	40398.6	40398.6	40398.7	40398.6	40398.7	40398.6
	40398.5	40398.7	40398.5	40398.7	40398.6	40398.7	40398.5	40398.6	40398.5	40398.6	40398.5	40398.6	40398.5	40398.6	40398.5	40398.6	40398.5	40398.7	40398.5	40398.6	40398.5	40398.6	40398.5	40398.6	40398.5	40398.7	40398.5	40398.6	40398.5	40398.7	40398.6	40398.6	40398.6	40398.7	40398.6	40398.6	40398.6	40398.6	40398.6	40398.7	40398.6	40398.6	40398.6	40398.6	40398.6	40398.7	40398.6	40398.7	40398.6
	40398.5	40398.7	40398.5	40398.7	40398.5	40398.6	40398.5	40398.6	40398.5	40398.6	40398.5	40398.6	40398.5	40398.7	40398.5	40398.7	40398.5	40398.6	40398.5	40398.6	40398.5	40398.6	40398.5	40398.7	40398.5	40398.7	40398.5	40398.6	40398.5	40398.7	40398.6	40398.6	40398.6	40398.6	40398.6	40398.6	40398.6	40398.6	40398.6	40398.7	40398.6	40398.6	40398.6	40398.6	40398.6	40398.6	40398.6	40398.7	40398.6
	40398.6	40398.7	40398.6	40398.7	40398.5	40398.6	40398.6	40398.6	40398.5	40398.6	40398.5	40398.6	40398.5	40398.7	40398.5	40398.6	40398.5	40398.6	40398.5	40398.7	40398.5	40398.6	40398.5	40398.7	40398.5	40398.6	40398.5	40398.6	40398.5	40398.6	40398.6	40398.7	40398.6	40398.7	40398.6	40398.6	40398.6	40398.6	40398.6	40398.6	40398.6	40398.6	40398.6	40398.6	40398.6	40398.6	40398.6	40398.7	40398.6
	40398.6	40398.7	40398.5	40398.7	40398.5	40398.6	40398.5	40398.7	40398.6	40398.7	40398.5	40398.6	40398.5	40398.7	40398.5	40398.7	40398.5	40398.6	40398.5	40398.7	40398.5	40398.6	40398.5	40398.7	40398.5	40398.6	40398.6	40398.6	40398.5	40398.6	40398.6	40398.7	40398.6	40398.6	40398.6	40398.7	40398.6	40398.6	40398.6	40398.6	40398.6	40398.6	40398.6	40398.7	40398.6	40398.6	40398.6	40398.7	40398.6
	40398.5	40398.7	40398.6	40398.7	40398.5	40398.7	40398.5	40398.7	40398.6	40398.7	40398.5	40398.6	40398.5	40398.6	40398.5	40398.6	40398.5	40398.6	40398.5	40398.6	40398.5	40398.7	40398.5	40398.6	40398.5	40398.6	40398.6	40398.6	40398.5	40398.6	40398.6	40398.7	40398.6	40398.6	40398.6	40398.6	40398.6	40398.6	40398.6	40398.6	40398.6	40398.6	40398.6	40398.6	40398.6	40398.6	40398.6	40398.6	40398.6
	40398.5	40398.7	40398.6	40398.7	40398.6	40398.7	40398.5	40398.7	40398.5	40398.7	40398.5	40398.6	40398.5	40398.6	40398.5	40398.6	40398.5	40398.6	40398.5	40398.6	40398.5	40398.7	40398.5	40398.7	40398.5	40398.7	40398.5	40398.6	40398.5	40398.6	40398.6	40398.7	40398.6	40398.7	40398.6	40398.6	40398.6	40398.6	40398.6	40398.6	40398.6	40398.6	40398.6	40398.6	40398.6	40398.6	40398.6	40398.6	40398.6
	40398.5	40398.7	40398.5	40398.7	40398.6	40398.7	40398.5	40398.7	40398.5	40398.6	40398.5	40398.7	40398.5	40398.6	40398.5	40398.6	40398.5	40398.6	40398.5	40398.6	40398.5	40398.7	40398.5	40398.7	40398.5	40398.7	40398.6	40398.6	40398.5	40398.6	40398.6	40398.7	40398.6	40398.7	40398.6	40398.6	40398.6	40398.6	40398.6	40398.6	40398.6	40398.6	40398.6	40398.6	40398.6	40398.6	40398.6	40398.6	40398.6
	40398.5	40398.7	40398.5	40398.7	40398.5	40398.7	40398.5	40398.6	40398.5	40398.6	40398.5	40398.7	40398.5	40398.7	40398.5	40398.6	40398.5	40398.6	40398.5	40398.6	40398.5	40398.6	40398.5	40398.6	40398.5	40398.7	40398.5	40398.7	40398.5	40398.6	40398.6	40398.7	40398.6	40398.6	40398.6	40398.7	40398.6	40398.6	40398.6	40398.6	40398.6	40398.7	40398.6	40398.6	40398.6	40398.6	40398.6	40398.6	40398.6
	40398.5	40398.7	40398.5	40398.7	40398.5	40398.7	40398.5	40398.6	40398.5	40398.6	40398.5	40398.7	40398.5	40398.7	40398.5	40398.6	40398.5	40398.6	40398.5	40398.6	40398.5	40398.6	40398.5	40398.7	40398.6	40398.7	40398.5	40398.6	40398.5	40398.6	40398.6	40398.6	40398.6	40398.6	40398.6	40398.7	40398.6	40398.6	40398.6	40398.6	40398.6	40398.7	40398.6	40398.6	40398.6	40398.7	40398.6	40398.7	40398.6
	40398.5	40398.7	40398.6	40398.7	40398.5	40398.7	40398.5	40398.6	40398.5	40398.6	40398.5	40398.7	40398.5	40398.7	40398.6	40398.6	40398.5	40398.6	40398.5	40398.6	40398.5	40398.6	40398.5	40398.7	40398.5	40398.7	40398.5	40398.6	40398.5	40398.6	40398.6	40398.7	40398.6	40398.6	40398.6	40398.6	40398.6	40398.6	40398.6	40398.6	40398.6	40398.6	40398.6	40398.6	40398.6	40398.7	40398.6	40398.6	40398.6
	40398.5	40398.7	40398.6	40398.7	40398.5	40398.7	40398.5	40398.6	40398.5	40398.6	40398.5	40398.6	40398.5	40398.7	40398.5	40398.6	40398.5	40398.6	40398.5	40398.6	40398.5	40398.6	40398.5	40398.7	40398.5	40398.7	40398.5	40398.6	40398.5	40398.6	40398.6	40398.7	40398.6	40398.6	40398.6	40398.6	40398.6	40398.6	40398.6	40398.6	40398.6	40398.6	40398.6	40398.6	40398.6	40398.7	40398.6	40398.6	40398.6
	40398.6	40398.7	40398.5	40398.7	40398.5	40398.7	40398.5	40398.6	40398.5	40398.6	40398.5	40398.6	40398.5	40398.6	40398.5	40398.6	40398.5	40398.6	40398.5	40398.6	40398.5	40398.7	40398.5	40398.6	40398.5	40398.6	40398.5	40398.6	40398.5	40398.6	40398.6	40398.6	40398.6	40398.7	40398.6	40398.7	40398.6	40398.6	40398.6	40398.7	40398.6	40398.6	40398.6	40398.6	40398.6	40398.7	40398.6	40398.7	40398.6
	40398.6	40398.7	40398.5	40398.7	40398.5	40398.7	40398.5	40398.7	40398.5	40398.6	40398.5	40398.6	40398.5	40398.6	40398.5	40398.6	40398.5	40398.6	40398.5	40398.6	40398.5	40398.7	40398.5	40398.6	40398.5	40398.7	40398.5	40398.7	40398.5	40398.6	40398.6	40398.6	40398.6	40398.7	40398.6	40398.6	40398.6	40398.6	40398.6	40398.6	40398.6	40398.6	40398.6	40398.7	40398.6	40398.6	40398.6	40398.6	40398.6
	40398.6	40398.7	40398.5	40398.7	40398.5	40398.6	40398.5	40398.6	40398.5	40398.7	40398.5	40398.7	40398.5	40398.6	40398.5	40398.6	40398.5	40398.6	40398.5	40398.6	40398.5	40398.7	40398.6	40398.6	40398.5	40398.7	40398.5	40398.7	40398.5	40398.6	40398.6	40398.7	40398.6	40398.7	40398.6	40398.6	40398.6	40398.6	40398.6	40398.6	40398.6	40398.6	40398.6	40398.6	40398.6	40398.6	40398.6	40398.6	40398.6
	40398.5	40398.7	40398.5	40398.7	40398.6	40398.7	40398.6	40398.6	40398.5	40398.6	40398.5	40398.6	40398.5	40398.6	40398.5	40398.6	40398.5	40398.6	40398.5	40398.6	40398.5	40398.6	40398.6	40398.6	40398.5	40398.7	40398.5	40398.7	40398.5	40398.6	40398.6	40398.6	40398.6	40398.7	40398.6	40398.6	40398.6	40398.6	40398.6	40398.6	40398.6	40398.6	40398.6	40398.6	40398.6	40398.6	40398.6	40398.6	40398.6
	40398.6	40398.7	40398.5	40398.7	40398.6	40398.7	40398.5	40398.6	40398.5	40398.6	40398.5	40398.6	40398.5	40398.6	40398.5	40398.6	40398.5	40398.6	40398.5	40398.6	40398.5	40398.6	40398.6	40398.6	40398.5	40398.6	40398.6	40398.6	40398.5	40398.6	40398.6	40398.6	40398.6	40398.6	40398.6	40398.6	40398.6	40398.6	40398.6	40398.6	40398.6	40398.7	40398.6	40398.6	40398.6	40398.7	40398.6	40398.6	40398.6
	40398.6	40398.7	40398.5	40398.7	40398.5	40398.7	40398.5	40398.7	40398.5	40398.6	40398.5	40398.6	40398.5	40398.6	40398.5	40398.6	40398.5	40398.6	40398.5	40398.6	40398.5	40398.7	40398.5	40398.6	40398.5	40398.6	40398.6	40398.6	40398.5	40398.6	40398.6	40398.7	40398.6	40398.6	40398.6	40398.7	40398.6	40398.6	40398.6	40398.6	40398.6	40398.6	40398.6	40398.6	40398.6	40398.7	40398.6	40398.6	40398.6
	40398.5	40398.7	40398.5	40398.6	40398.5	40398.7	40398.5	40398.7	40398.5	40398.7	40398.5	40398.6	40398.5	40398.6	40398.5	40398.6	40398.5	40398.6	40398.5	40398.6	40398.5	40398.7	40398.5	40398.6	40398.5	40398.7	40398.5	40398.6	40398.5	40398.6	40398.6	40398.7	40398.6	40398.6	40398.6	40398.7	40398.6	40398.6	40398.6	40398.6	40398.6	40398.6	40398.6	40398.6	40398.6	40398.6	40398.6	40398.6	40398.6
	40398.5	40398.7	40398.5	40398.7	40398.6	40398.7	40398.5	40398.7	40398.5	40398.7	40398.6	40398.7	40398.5	40398.6	40398.5	40398.6	40398.5	40398.6	40398.5	40398.7	40398.5	40398.6	40398.5	40398.6	40398.5	40398.7	40398.5	40398.6	40398.5	40398.6	40398.6	40398.7	40398.6	40398.7	40398.6	40398.6	40398.6	40398.6	40398.6	40398.6	40398.6	40398.6	40398.6	40398.6	40398.6	40398.6	40398.6	40398.6	40398.6
	40398.5	40398.7	40398.6	40398.7	40398.6	40398.7	40398.5	40398.7	40398.5	40398.7	40398.5	40398.7	40398.5	40398.7	40398.5	40398.6	40398.5	40398.6	40398.5	40398.6	40398.5	40398.6	40398.5	40398.7	40398.5	40398.7	40398.5	40398.6	40398.5	40398.6	40398.5	40398.7	40398.6	40398.7	40398.6	40398.6	40398.6	40398.6	40398.6	40398.6	40398.6	40398.6	40398.6	40398.6	40398.6	40398.7	40398.6	40398.6	40398.6
	40398.5	40398.7	40398.5	40398.7	40398.5	40398.7	40398.5	40398.7	40398.5	40398.7	40398.5	40398.6	40398.5	40398.7	40398.5	40398.6	40398.5	40398.6	40398.5	40398.7	40398.5	40398.6	40398.5	40398.7	40398.5	40398.6	40398.5	40398.6	40398.5	40398.6	40398.5	40398.7	40398.6	40398.6	40398.6	40398.7	40398.6	40398.6	40398.6	40398.6	40398.6	40398.6	40398.6	40398.6	40398.6	40398.6	40398.6	40398.6	40398.6
	40398.5	40398.7	40398.5	40398.7	40398.5	40398.7	40398.5	40398.7	40398.5	40398.6	40398.5	40398.6	40398.5	40398.6	40398.5	40398.7	40398.5	40398.6	40398.5	40398.6	40398.5	40398.7	40398.5	40398.6	40398.5	40398.6	40398.6	40398.6	40398.5	40398.6	40398.6	40398.7	40398.6	40398.7	40398.6	40398.7	40398.6	40398.6	40398.6	40398.6	40398.6	40398.6	40398.6	40398.7	40398.6	40398.6	40398.6	40398.7	40398.6
	40398.6	40398.7	40398.6	40398.7	40398.5	40398.6	40398.5	40398.7	40398.5	40398.6	40398.5	40398.6	40398.5	40398.7	40398.5	40398.7	40398.5	40398.6	40398.5	40398.7	40398.5	40398.7	40398.5	40398.6	40398.5	40398.7	40398.6	40398.6	40398.5	40398.6	40398.6	40398.7	40398.6	40398.7	40398.6	40398.7	40398.6	40398.7	40398.6	40398.6	40398.6	40398.6	40398.6	40398.7	40398.6	40398.6	40398.6	40398.7	40398.6
	40398.5	40398.7	40398.5	40398.7	40398.5	40398.7	40398.5	40398.7	40398.5	40398.6	40398.5	40398.6	40398.5	40398.7	40398.5	40398.6	40398.5	40398.6	40398.5	40398.7	40398.5	40398.7	40398.5	40398.6	40398.5	40398.6	40398.5	40398.6	40398.5	40398.7	40398.6	40398.6	40398.6	40398.7	40398.6	40398.6	40398.6	40398.6	40398.6	40398.7	40398.6	40398.6	40398.6	40398.7	40398.6	40398.6	40398.6	40398.7	40398.6
	40398.6	40398.7	40398.5	40398.7	40398.5	40398.7	40398.5	40398.7	40398.5	40398.7	40398.5	40398.6	40398.5	40398.7	40398.5	40398.6	40398.5	40398.7	40398.5	40398.6	40398.5	40398.6	40398.5	40398.6	40398.5	40398.6	40398.5	40398.6	40398.5	40398.7	40398.6	40398.7	40398.6	40398.7	40398.6	40398.6	40398.6	40398.6	40398.6	40398.7	40398.6	40398.6	40398.6	40398.6	40398.6	40398.6	40398.6	40398.6	40398.6
	40398.6	40398.7	40398.6	40398.7	40398.5	40398.7	40398.5	40398.7	40398.5	40398.6	40398.5	40398.6	40398.5	40398.7	40398.5	40398.6	40398.5	40398.7	40398.5	40398.6	40398.5	40398.7	40398.5	40398.7	40398.5	40398.7	40398.5	40398.6	40398.5	40398.7	40398.6	40398.6	40398.6	40398.7	40398.6	40398.6	40398.6	40398.6	40398.6	40398.6	40398.6	40398.7	40398.6	40398.6	40398.6	40398.6	40398.6	40398.6	40398.6
	40398.5	40398.7	40398.6	40398.7	40398.5	40398.7	40398.5	40398.7	40398.5	40398.6	40398.5	40398.6	40398.5	40398.6	40398.5	40398.6	40398.5	40398.7	40398.5	40398.6	40398.5	40398.7	40398.5	40398.7	40398.6	40398.6	40398.5	40398.6	40398.5	40398.6	40398.6	40398.6	40398.6	40398.6	40398.6	40398.6	40398.6	40398.6	40398.6	40398.6	40398.6	40398.7	40398.6	40398.6	40398.6	40398.6	40398.6	40398.6	40398.6
	40398.5	40398.7	40398.6	40398.7	40398.5	40398.7	40398.5	40398.6	40398.5	40398.6	40398.5	40398.6	40398.5	40398.7	40398.5	40398.6	40398.5	40398.7	40398.5	40398.6	40398.5	40398.7	40398.5	40398.6	40398.6	40398.6	40398.5	40398.6	40398.5	40398.7	40398.6	40398.7	40398.6	40398.6	40398.6	40398.6	40398.6	40398.6	40398.6	40398.7	40398.6	40398.7	40398.6	40398.7	40398.6	40398.6	40398.6	40398.6	40398.6
	40398.6	40398.7	40398.5	40398.7	40398.5	40398.7	40398.5	40398.7	40398.5	40398.6	40398.5	40398.6	40398.5	40398.7	40398.5	40398.6	40398.5	40398.6	40398.5	40398.6	40398.5	40398.6	40398.5	40398.6	40398.6	40398.6	40398.5	40398.6	40398.6	40398.7	40398.6	40398.7	40398.6	40398.7	40398.6	40398.6	40398.6	40398.7	40398.6	40398.6	40398.6	40398.6	40398.6	40398.6	40398.6	40398.6	40398.6	40398.7	40398.6
	40398.5	40398.7	40398.5	40398.7	40398.6	40398.7	40398.5	40398.7	40398.5	40398.6	40398.5	40398.6	40398.5	40398.7	40398.5	40398.6	40398.5	40398.6	40398.5	40398.6	40398.5	40398.6	40398.6	40398.6	40398.5	40398.6	40398.5	40398.6	40398.5	40398.6	40398.6	40398.7	40398.6	40398.7	40398.6	40398.6	40398.6	40398.6	40398.6	40398.6	40398.6	40398.6	40398.6	40398.6	40398.6	40398.7	40398.6	40398.7	40398.6
	40398.5	40398.7	40398.5	40398.7	40398.6	40398.7	40398.5	40398.7	40398.5	40398.6	40398.5	40398.6	40398.5	40398.7	40398.5	40398.7	40398.5	40398.7	40398.5	40398.6	40398.5	40398.6	40398.5	40398.6	40398.5	40398.6	40398.5	40398.6	40398.6	40398.6	40398.6	40398.7	40398.6	40398.7	40398.6	40398.6	40398.6	40398.6	40398.6	40398.6	40398.6	40398.6	40398.6	40398.6	40398.6	40398.7	40398.6	40398.7	40398.6
	40398.5	40398.7	40398.5	40398.7	40398.6	40398.7	40398.5	40398.6	40398.5	40398.7	40398.5	40398.7	40398.5	40398.6	40398.5	40398.7	40398.5	40398.6	40398.5	40398.6	40398.5	40398.6	40398.5	40398.7	40398.5	40398.7	40398.6	40398.6	40398.6	40398.6	40398.6	40398.7	40398.6	40398.7	40398.6	40398.6	40398.6	40398.7	40398.6	40398.6	40398.6	40398.6	40398.6	40398.6	40398.6	40398.6	40398.6	40398.7	40398.6
	40398.5	40398.7	40398.5	40398.7	40398.5	40398.7	40398.6	40398.6	40398.5	40398.7	40398.5	40398.6	40398.5	40398.6	40398.5	40398.7	40398.5	40398.6	40398.5	40398.6	40398.5	40398.6	40398.5	40398.6	40398.6	40398.7	40398.6	40398.6	40398.5	40398.6	40398.6	40398.7	40398.6	40398.7	40398.6	40398.6	40398.6	40398.6	40398.6	40398.6	40398.6	40398.6	40398.6	40398.6	40398.6	40398.6	40398.6	40398.6	40398.6
	40398.6	40398.7	40398.5	40398.7	40398.6	40398.7	40398.6	40398.6	40398.5	40398.7	40398.5	40398.6	40398.5	40398.6	40398.5	40398.7	40398.5	40398.6	40398.5	40398.6	40398.5	40398.6	40398.5	40398.6	40398.6	40398.7	40398.5	40398.7	40398.5	40398.7	40398.6	40398.7	40398.6	40398.6	40398.6	40398.7	40398.6	40398.6	40398.6	40398.6	40398.6	40398.6	40398.6	40398.6	40398.6	40398.7	40398.6	40398.6	40398.6
	40398.6	40398.7	40398.6	40398.7	40398.6	40398.7	40398.5	40398.6	40398.5	40398.7	40398.5	40398.7	40398.5	40398.7	40398.5	40398.6	40398.5	40398.6	40398.5	40398.7	40398.5	40398.6	40398.5	40398.7	40398.6	40398.7	40398.5	40398.7	40398.5	40398.6	40398.6	40398.7	40398.6	40398.6	40398.6	40398.7	40398.6	40398.6	40398.6	40398.7	40398.6	40398.7	40398.6	40398.6	40398.6	40398.7	40398.6	40398.6	40398.6
	40398.6	40398.7	40398.5	40398.7	40398.5	40398.6	40398.5	40398.6	40398.5	40398.6	40398.5	40398.7	40398.5	40398.7	40398.5	40398.6	40398.5	40398.6	40398.5	40398.7	40398.5	40398.6	40398.5	40398.7	40398.5	40398.7	40398.5	40398.7	40398.5	40398.6	40398.6	40398.7	40398.6	40398.6	40398.6	40398.7	40398.6	40398.6	40398.6	40398.6	40398.6	40398.7	40398.6	40398.6	40398.6	40398.7	40398.6	40398.6	40398.6
	40398.5	40398.7	40398.5	40398.7	40398.5	40398.6	40398.5	40398.6	40398.5	40398.6	40398.5	40398.6	40398.5	40398.7	40398.5	40398.6	40398.5	40398.6	40398.5	40398.7	40398.5	40398.7	40398.5	40398.6	40398.5	40398.7	40398.5	40398.6	40398.5	40398.7	40398.6	40398.7	40398.6	40398.6	40398.6	40398.6	40398.6	40398.7	40398.6	40398.6	40398.6	40398.7	40398.6	40398.6	40398.6	40398.7	40398.6	40398.6	40398.6
	40398.5	40398.7	40398.5	40398.7	40398.5	40398.7	40398.5	40398.7	40398.5	40398.6	40398.5	40398.6	40398.5	40398.7	40398.5	40398.6	40398.5	40398.6	40398.5	40398.7	40398.5	40398.6	40398.5	40398.6	40398.5	40398.7	40398.5	40398.7	40398.5	40398.7	40398.6	40398.6	40398.6	40398.7	40398.6	40398.7	40398.6	40398.6	40398.6	40398.6	40398.6	40398.6	40398.6	40398.6	40398.6	40398.7	40398.6	40398.6	40398.6
	40398.6	40398.7	40398.6	40398.7	40398.5	40398.7	40398.5	40398.6	40398.5	40398.7	40398.5	40398.6	40398.5	40398.7	40398.5	40398.6	40398.5	40398.7	40398.5	40398.6	40398.5	40398.6	40398.5	40398.6	40398.5	40398.6	40398.5	40398.6	40398.5	40398.6	40398.6	40398.7	40398.6	40398.7	40398.6	40398.7	40398.6	40398.6	40398.6	40398.6	40398.6	40398.6	40398.6	40398.7	40398.6	40398.7	40398.6	40398.6	40398.6
	40398.6	40398.7	40398.6	40398.7	40398.6	40398.7	40398.5	40398.6	40398.5	40398.6	40398.5	40398.6	40398.5	40398.6	40398.5	40398.6	40398.5	40398.6	40398.5	40398.6	40398.5	40398.6	40398.5	40398.6	40398.5	40398.6	40398.5	40398.6	40398.5	40398.6	40398.6	40398.6	40398.6	40398.7	40398.6	40398.6	40398.6	40398.6	40398.6	40398.6	40398.6	40398.6	40398.6	40398.7	40398.6	40398.7	40398.6	40398.7	40398.6
	40398.6	40398.7	40398.6	40398.7	40398.6	40398.7	40398.5	40398.7	40398.5	40398.6	40398.5	40398.6	40398.5	40398.7	40398.5	40398.6	40398.5	40398.6	40398.5	40398.6	40398.5	40398.6	40398.5	40398.6	40398.5	40398.6	40398.5	40398.7	40398.5	40398.6	40398.6	40398.6	40398.6	40398.7	40398.6	40398.6	40398.6	40398.6	40398.6	40398.6	40398.6	40398.6	40398.6	40398.6	40398.6	40398.7	40398.6	40398.6	40398.6
	40398.6	40398.7	40398.5	40398.7	40398.5	40398.7	40398.5	40398.7	40398.5	40398.6	40398.5	40398.6	40398.5	40398.6	40398.5	40398.6	40398.5	40398.6	40398.5	40398.6	40398.5	40398.7	40398.5	40398.6	40398.5	40398.7	40398.5	40398.7	40398.5	40398.6	40398.6	40398.6	40398.6	40398.7	40398.6	40398.6	40398.6	40398.6	40398.6	40398.7	40398.6	40398.6	40398.6	40398.6	40398.6	40398.6	40398.6	40398.6	40398.6
	40398.5	40398.7	40398.5	40398.7	40398.5	40398.7	40398.5	40398.7	40398.5	40398.7	40398.5	40398.6	40398.5	40398.7	40398.5	40398.6	40398.5	40398.6	40398.5	40398.6	40398.5	40398.7	40398.5	40398.7	40398.5	40398.7	40398.6	40398.7	40398.5	40398.6	40398.6	40398.7	40398.6	40398.7	40398.6	40398.6	40398.6	40398.6	40398.6	40398.6	40398.6	40398.6	40398.6	40398.6	40398.6	40398.6	40398.6	40398.6	40398.6
	40398.5	40398.7	40398.5	40398.7	40398.6	40398.7	40398.5	40398.7	40398.5	40398.7	40398.5	40398.6	40398.5	40398.6	40398.5	40398.6	40398.5	40398.6	40398.5	40398.6	40398.5	40398.6	40398.5	40398.6	40398.5	40398.6	40398.5	40398.7	40398.5	40398.6	40398.6	40398.6	40398.6	40398.6	40398.6	40398.6	40398.6	40398.6	40398.6	40398.6	40398.6	40398.6	40398.6	40398.6	40398.6	40398.6	40398.6	40398.6	40398.6
	40398.5	40398.7	40398.5	40398.7	40398.6	40398.7	40398.5	40398.7	40398.5	40398.7	40398.5	40398.6	40398.5	40398.6	40398.5	40398.6	40398.5	40398.6	40398.5	40398.6	40398.5	40398.6	40398.5	40398.7	40398.5	40398.6	40398.5	40398.7	40398.5	40398.6	40398.6	40398.7	40398.6	40398.7	40398.6	40398.7	40398.6	40398.7	40398.6	40398.7	40398.6	40398.6	40398.6	40398.6	40398.6	40398.7	40398.6	40398.6	40398.6
	40398.5	40398.7	40398.5	40398.7	40398.6	40398.7	40398.5	40398.7	40398.5	40398.6	40398.5	40398.6	40398.5	40398.6	40398.5	40398.6	40398.5	40398.6	40398.5	40398.6	40398.5	40398.6	40398.5	40398.7	40398.5	40398.6	40398.5	40398.7	40398.5	40398.7	40398.6	40398.6	40398.6	40398.6	40398.6	40398.6	40398.6	40398.6	40398.6	40398.6	40398.6	40398.6	40398.6	40398.6	40398.6	40398.6	40398.6	40398.6	40398.6
	40398.5	40398.7	40398.5	40398.7	40398.5	40398.7	40398.5	40398.6	40398.5	40398.6	40398.5	40398.7	40398.5	40398.6	40398.5	40398.6	40398.5	40398.6	40398.5	40398.6	40398.5	40398.6	40398.5	40398.7	40398.5	40398.7	40398.5	40398.7	40398.5	40398.7	40398.6	40398.6	40398.6	40398.7	40398.6	40398.6	40398.6	40398.6	40398.6	40398.6	40398.6	40398.6	40398.6	40398.7	40398.6	40398.6	40398.6	40398.6	40398.6
	40398.5	40398.7	40398.5	40398.7	40398.5	40398.7	40398.5	40398.6	40398.5	40398.7	40398.5	40398.7	40398.5	40398.6	40398.5	40398.7	40398.5	40398.6	40398.5	40398.6	40398.5	40398.6	40398.5	40398.7	40398.5	40398.6	40398.5	40398.7	40398.5	40398.7	40398.6	40398.7	40398.6	40398.7	40398.6	40398.7	40398.6	40398.6	40398.6	40398.7	40398.6	40398.6	40398.6	40398.6	40398.6	40398.6	40398.6	40398.6	40398.6
	40398.5	40398.7	40398.5	40398.7	40398.5	40398.7	40398.5	40398.6	40398.5	40398.7	40398.5	40398.7	40398.5	40398.6	40398.5	40398.6	40398.5	40398.6	40398.5	40398.7	40398.5	40398.7	40398.5	40398.6	40398.5	40398.6	40398.5	40398.6	40398.5	40398.6	40398.6	40398.7	40398.6	40398.7	40398.6	40398.6	40398.6	40398.6	40398.6	40398.7	40398.6	40398.6	40398.6	40398.6	40398.6	40398.6	40398.6	40398.7	40398.6
	40398.5	40398.7	40398.6	40398.7	40398.5	40398.7	40398.5	40398.6	40398.5	40398.7	40398.5	40398.6	40398.5	40398.6	40398.5	40398.7	40398.5	40398.6	40398.5	40398.6	40398.5	40398.6	40398.5	40398.6	40398.5	40398.6	40398.5	40398.6	40398.5	40398.6	40398.6	40398.7	40398.6	40398.6	40398.6	40398.7	40398.6	40398.6	40398.6	40398.6	40398.6	40398.6	40398.6	40398.7	40398.6	40398.7	40398.6	40398.7	40398.6
	40398.6	40398.7	40398.6	40398.7	40398.5	40398.7	40398.5	40398.7	40398.5	40398.7	40398.5	40398.6	40398.5	40398.6	40398.5	40398.7	40398.5	40398.7	40398.5	40398.6	40398.5	40398.6	40398.5	40398.6	40398.5	40398.7	40398.5	40398.6	40398.5	40398.6	40398.6	40398.7	40398.6	40398.6	40398.6	40398.6	40398.6	40398.6	40398.6	40398.6	40398.6	40398.6	40398.6	40398.6	40398.6	40398.7	40398.6	40398.7	40398.6
	40398.6	40398.7	40398.5	40398.6	40398.5	40398.7	40398.5	40398.7	40398.5	40398.6	40398.5	40398.6	40398.5	40398.6	40398.5	40398.6	40398.5	40398.7	40398.5	40398.6	40398.5	40398.6	40398.5	40398.6	40398.5	40398.7	40398.5	40398.7	40398.5	40398.6	40398.6	40398.7	40398.6	40398.7	40398.6	40398.6	40398.6	40398.6	40398.6	40398.7	40398.6	40398.7	40398.6	40398.6	40398.6	40398.6	40398.6	40398.6	40398.6
	40398.6	40398.7	40398.5	40398.7	40398.6	40398.6	40398.5	40398.7	40398.5	40398.6	40398.5	40398.7	40398.5	40398.6	40398.5	40398.6	40398.5	40398.6	40398.5	40398.6	40398.5	40398.6	40398.5	40398.7	40398.5	40398.7	40398.5	40398.7	40398.6	40398.6	40398.6	40398.7	40398.6	40398.7	40398.6	40398.7	40398.6	40398.6	40398.6	40398.6	40398.6	40398.7	40398.6	40398.6	40398.6	40398.6	40398.6	40398.6	40398.6
	40398.6	40398.7	40398.5	40398.7	40398.6	40398.6	40398.5	40398.6	40398.5	40398.6	40398.5	40398.7	40398.5	40398.7	40398.5	40398.6	40398.5	40398.7	40398.5	40398.6	40398.5	40398.6	40398.5	40398.7	40398.5	40398.7	40398.6	40398.6	40398.5	40398.6	40398.6	40398.7	40398.6	40398.7	40398.6	40398.6	40398.6	40398.6	40398.6	40398.7	40398.6	40398.7	40398.6	40398.6	40398.6	40398.6	40398.6	40398.6	40398.6
	40398.5	40398.7	40398.5	40398.7	40398.6	40398.7	40398.5	40398.6	40398.5	40398.6	40398.5	40398.6	40398.5	40398.7	40398.5	40398.6	40398.5	40398.6	40398.5	40398.6	40398.5	40398.6	40398.5	40398.7	40398.6	40398.7	40398.5	40398.6	40398.5	40398.6	40398.6	40398.7	40398.6	40398.7	40398.6	40398.6	40398.6	40398.6	40398.6	40398.7	40398.6	40398.6	40398.6	40398.7	40398.6	40398.7	40398.6	40398.6	40398.6
	40398.5	40398.7	40398.5	40398.7	40398.5	40398.7	40398.5	40398.7	40398.5	40398.7	40398.5	40398.6	40398.5	40398.7	40398.5	40398.6	40398.5	40398.6	40398.5	40398.6	40398.5	40398.6	40398.5	40398.7	40398.6	40398.7	40398.5	40398.6	40398.5	40398.7	40398.6	40398.6	40398.6	40398.7	40398.6	40398.6	40398.6	40398.6	40398.6	40398.7	40398.6	40398.6	40398.6	40398.7	40398.6	40398.7	40398.6	40398.6	40398.6
	40398.5	40398.7	40398.5	40398.7	40398.5	40398.7	40398.5	40398.6	40398.5	40398.7	40398.5	40398.6	40398.5	40398.7	40398.5	40398.6	40398.5	40398.6	40398.5	40398.6	40398.5	40398.6	40398.6	40398.7	40398.6	40398.7	40398.6	40398.6	40398.5	40398.6	40398.6	40398.6	40398.6	40398.6	40398.6	40398.6	40398.6	40398.6	40398.6	40398.6	40398.6	40398.7	40398.6	40398.6	40398.6	40398.6	40398.6	40398.6	40398.6
	40398.5	40398.7	40398.5	40398.7	40398.5	40398.7	40398.5	40398.7	40398.5	40398.7	40398.5	40398.7	40398.5	40398.7	40398.5	40398.6	40398.5	40398.6	40398.5	40398.6	40398.5	40398.7	40398.6	40398.6	40398.5	40398.7	40398.5	40398.6	40398.5	40398.6	40398.6	40398.7	40398.6	40398.6	40398.6	40398.6	40398.6	40398.7	40398.6	40398.6	40398.6	40398.7	40398.6	40398.6	40398.6	40398.6	40398.6	40398.7	40398.6
	40398.5	40398.7	40398.5	40398.7	40398.6	40398.7	40398.5	40398.7	40398.5	40398.7	40398.5	40398.7	40398.5	40398.7	40398.5	40398.6	40398.5	40398.6	40398.5	40398.6	40398.5	40398.7	40398.6	40398.6	40398.6	40398.7	40398.5	40398.6	40398.5	40398.6	40398.6	40398.7	40398.6	40398.7	40398.6	40398.6	40398.6	40398.6	40398.6	40398.6	40398.6	40398.6	40398.6	40398.6	40398.6	40398.7	40398.6	40398.6	40398.6
	40398.5	40398.7	40398.6	40398.7	40398.6	40398.7	40398.6	40398.7	40398.5	40398.6	40398.5	40398.6	40398.5	40398.7	40398.5	40398.6	40398.5	40398.6	40398.5	40398.6	40398.5	40398.6	40398.5	40398.6	40398.5	40398.6	40398.5	40398.7	40398.5	40398.7	40398.6	40398.7	40398.6	40398.6	40398.6	40398.6	40398.6	40398.6	40398.6	40398.6	40398.6	40398.6	40398.6	40398.6	40398.6	40398.7	40398.6	40398.6	40398.6
	40398.5	40398.7	40398.6	40398.7	40398.5	40398.6	40398.6	40398.7	40398.5	40398.6	40398.5	40398.6	40398.5	40398.7	40398.5	40398.7	40398.5	40398.6	40398.5	40398.6	40398.5	40398.6	40398.5	40398.6	40398.5	40398.6	40398.5	40398.7	40398.5	40398.7	40398.6	40398.7	40398.6	40398.6	40398.6	40398.6	40398.6	40398.6	40398.6	40398.6	40398.6	40398.6	40398.6	40398.6	40398.6	40398.6	40398.6	40398.6	40398.6
	40398.6	40398.7	40398.6	40398.7	40398.5	40398.7	40398.5	40398.7	40398.5	40398.6	40398.5	40398.6	40398.5	40398.7	40398.5	40398.7	40398.5	40398.6	40398.5	40398.6	40398.5	40398.6	40398.5	40398.6	40398.5	40398.6	40398.5	40398.7	40398.5	40398.7	40398.6	40398.6	40398.6	40398.7	40398.6	40398.6	40398.6	40398.6	40398.6	40398.6	40398.6	40398.7	40398.6	40398.6	40398.6	40398.7	40398.6	40398.7	40398.6
	40398.6	40398.7	40398.5	40398.7	40398.5	40398.7	40398.5	40398.7	40398.5	40398.6	40398.5	40398.6	40398.5	40398.6	40398.5	40398.6	40398.5	40398.6	40398.5	40398.6	40398.5	40398.6	40398.5	40398.6	40398.5	40398.6	40398.6	40398.6	40398.5	40398.6	40398.6	40398.6	40398.6	40398.7	40398.6	40398.6	40398.6	40398.6	40398.6	40398.6	40398.6	40398.7	40398.6	40398.6	40398.6	40398.7	40398.6	40398.7	40398.6
	40398.5	40398.7	40398.5	40398.7	40398.5	40398.7	40398.5	40398.6	40398.5	40398.6	40398.5	40398.6	40398.5	40398.6	40398.5	40398.6	40398.5	40398.6	40398.5	40398.6	40398.5	40398.6	40398.5	40398.6	40398.5	40398.6	40398.6	40398.7	40398.5	40398.6	40398.6	40398.6	40398.6	40398.7	40398.6	40398.7	40398.6	40398.6	40398.6	40398.6	40398.6	40398.6	40398.6	40398.6	40398.6	40398.7	40398.6	40398.7	40398.6
	40398.5	40398.7	40398.5	40398.7	40398.6	40398.7	40398.5	40398.7	40398.5	40398.6	40398.5	40398.6	40398.5	40398.6	40398.5	40398.6	40398.5	40398.6	40398.5	40398.7	40398.5	40398.6	40398.5	40398.7	40398.6	40398.6	40398.6	40398.6	40398.5	40398.6	40398.6	40398.6	40398.6	40398.7	40398.6	40398.7	40398.6	40398.6	40398.6	40398.6	40398.6	40398.6	40398.6	40398.6	40398.6	40398.7	40398.6	40398.6	40398.6
	40398.6	40398.7	40398.6	40398.7	40398.5	40398.7	40398.5	40398.6	40398.5	40398.6	40398.5	40398.6	40398.5	40398.6	40398.5	40398.6	40398.5	40398.6	40398.5	40398.7	40398.5	40398.6	40398.5	40398.6	40398.5	40398.6	40398.6	40398.6	40398.5	40398.7	40398.6	40398.6	40398.6	40398.6	40398.6	40398.7	40398.6	40398.6	40398.6	40398.6	40398.6	40398.6	40398.6	40398.7	40398.6	40398.6	40398.6	40398.6	40398.6
	40398.5	40398.7	40398.6	40398.7	40398.5	40398.7	40398.5	40398.7	40398.5	40398.6	40398.5	40398.7	40398.5	40398.6	40398.5	40398.6	40398.5	40398.6	40398.5	40398.6	40398.5	40398.7	40398.5	40398.6	40398.5	40398.7	40398.5	40398.6	40398.5	40398.6	40398.6	40398.7	40398.6	40398.6	40398.6	40398.7	40398.6	40398.7	40398.6	40398.6	40398.6	40398.6	40398.6	40398.6	40398.6	40398.7	40398.6	40398.6	40398.6
	40398.5	40398.7	40398.6	40398.7	40398.6	40398.7	40398.5	40398.7	40398.5	40398.6	40398.5	40398.6	40398.5	40398.6	40398.5	40398.6	40398.5	40398.6	40398.5	40398.6	40398.5	40398.7	40398.6	40398.6	40398.5	40398.7	40398.5	40398.7	40398.6	40398.6	40398.6	40398.6	40398.6	40398.6	40398.6	40398.6	40398.6	40398.6	40398.6	40398.7	40398.6	40398.6	40398.6	40398.6	40398.6	40398.7	40398.6	40398.6	40398.6
	40398.5	40398.7	40398.5	40398.7	40398.6	40398.7	40398.5	40398.7	40398.5	40398.7	40398.5	40398.6	40398.5	40398.7	40398.5	40398.7	40398.5	40398.7	40398.5	40398.6	40398.5	40398.6	40398.5	40398.6	40398.5	40398.7	40398.5	40398.6	40398.6	40398.6	40398.6	40398.6	40398.6	40398.7	40398.6	40398.6	40398.6	40398.7	40398.6	40398.6	40398.6	40398.6	40398.6	40398.6	40398.6	40398.7	40398.6	40398.7	40398.6
	40398.5	40398.7	40398.5	40398.7	40398.5	40398.7	40398.5	40398.7	40398.5	40398.6	40398.5	40398.6	40398.5	40398.6	40398.5	40398.7	40398.5	40398.6	40398.5	40398.6	40398.6	40398.6	40398.5	40398.6	40398.5	40398.7	40398.5	40398.6	40398.5	40398.6	40398.6	40398.7	40398.6	40398.7	40398.6	40398.6	40398.6	40398.7	40398.6	40398.6	40398.6	40398.6	40398.6	40398.6	40398.6	40398.7	40398.6	40398.6	40398.6
	40398.5	40398.7	40398.5	40398.7	40398.5	40398.7	40398.5	40398.7	40398.5	40398.6	40398.5	40398.6	40398.5	40398.7	40398.5	40398.6	40398.5	40398.6	40398.6	40398.6	40398.5	40398.7	40398.5	40398.7	40398.5	40398.7	40398.5	40398.7	40398.5	40398.6	40398.5	40398.6	40398.6	40398.6	40398.6	40398.6	40398.6	40398.6	40398.6	40398.6	40398.6	40398.7	40398.6	40398.6	40398.6	40398.6	40398.6	40398.6	40398.6
	40398.6	40398.7	40398.6	40398.7	40398.5	40398.7	40398.5	40398.6	40398.5	40398.6	40398.5	40398.6	40398.5	40398.7	40398.5	40398.6	40398.5	40398.6	40398.5	40398.6	40398.5	40398.6	40398.5	40398.7	40398.5	40398.7	40398.5	40398.6	40398.5	40398.6	40398.5	40398.7	40398.6	40398.7	40398.6	40398.6	40398.6	40398.6	40398.6	40398.6	40398.6	40398.7	40398.6	40398.6	40398.6	40398.6	40398.6	40398.6	40398.6
	40398.6	40398.7	40398.6	40398.7	40398.5	40398.7	40398.5	40398.6	40398.5	40398.7	40398.5	40398.6	40398.5	40398.7	40398.5	40398.6	40398.5	40398.6	40398.5	40398.6	40398.5	40398.6	40398.5	40398.7	40398.5	40398.6	40398.5	40398.7	40398.5	40398.6	40398.6	40398.7	40398.6	40398.7	40398.6	40398.6	40398.6	40398.6	40398.6	40398.6	40398.6	40398.7	40398.6	40398.7	40398.6	40398.6	40398.6	40398.6	40398.6
	40398.6	40398.7	40398.5	40398.7	40398.5	40398.7	40398.5	40398.6	40398.5	40398.6	40398.5	40398.6	40398.5	40398.7	40398.5	40398.6	40398.5	40398.6	40398.5	40398.6	40398.5	40398.6	40398.5	40398.6	40398.5	40398.7	40398.6	40398.7	40398.5	40398.6	40398.6	40398.7	40398.6	40398.7	40398.6	40398.6	40398.6	40398.6	40398.6	40398.6	40398.6	40398.6	40398.6	40398.7	40398.6	40398.6	40398.6	40398.6	40398.6
	40398.5	40398.7	40398.5	40398.7	40398.6	40398.7	40398.5	40398.6	40398.5	40398.6	40398.5	40398.7	40398.5	40398.7	40398.5	40398.6	40398.5	40398.6	40398.5	40398.6	40398.5	40398.7	40398.5	40398.6	40398.6	40398.7	40398.5	40398.6	40398.5	40398.6	40398.6	40398.7	40398.6	40398.7	40398.6	40398.6	40398.6	40398.6	40398.6	40398.6	40398.6	40398.6	40398.6	40398.7	40398.6	40398.6	40398.6	40398.6	40398.6
	40398.5	40398.7	40398.5	40398.7	40398.5	40398.7	40398.5	40398.7	40398.5	40398.7	40398.5	40398.7	40398.5	40398.7	40398.5	40398.6	40398.5	40398.6	40398.5	40398.6	40398.5	40398.7	40398.5	40398.6	40398.5	40398.6	40398.5	40398.6	40398.5	40398.7	40398.6	40398.7	40398.6	40398.7	40398.6	40398.6	40398.6	40398.6	40398.5	40398.6	40398.6	40398.6	40398.6	40398.7	40398.6	40398.6	40398.6	40398.6	40398.6
	40398.5	40398.7	40398.6	40398.7	40398.5	40398.7	40398.5	40398.7	40398.5	40398.7	40398.5	40398.7	40398.5	40398.6	40398.5	40398.6	40398.5	40398.6	40398.5	40398.6	40398.5	40398.7	40398.6	40398.6	40398.5	40398.7	40398.5	40398.6	40398.5	40398.6	40398.6	40398.6	40398.6	40398.6	40398.6	40398.6	40398.6	40398.6	40398.6	40398.6	40398.6	40398.6	40398.6	40398.6	40398.6	40398.6	40398.6	40398.6	40398.6
	40398.5	40398.7	40398.5	40398.7	40398.6	40398.7	40398.5	40398.7	40398.5	40398.7	40398.5	40398.6	40398.5	40398.6	40398.5	40398.6	40398.5	40398.6	40398.5	40398.6	40398.5	40398.7	40398.5	40398.6	40398.5	40398.7	40398.5	40398.7	40398.5	40398.6	40398.6	40398.7	40398.6	40398.6	40398.6	40398.6	40398.6	40398.6	40398.6	40398.6	40398.6	40398.6	40398.6	40398.6	40398.6	40398.6	40398.6	40398.6	40398.6
	40398.5	40398.7	40398.6	40398.7	40398.5	40398.7	40398.5	40398.6	40398.5	40398.6	40398.5	40398.6	40398.5	40398.6	40398.5	40398.6	40398.5	40398.6	40398.5	40398.6	40398.5	40398.7	40398.5	40398.6	40398.5	40398.7	40398.5	40398.6	40398.5	40398.7	40398.6	40398.7	40398.6	40398.6	40398.6	40398.6	40398.6	40398.6	40398.6	40398.6	40398.6	40398.6	40398.6	40398.6	40398.6	40398.6	40398.6	40398.6	40398.6
	40398.5	40398.7	40398.6	40398.7	40398.5	40398.6	40398.5	40398.6	40398.5	40398.6	40398.5	40398.6	40398.5	40398.6	40398.5	40398.6	40398.5	40398.6	40398.5	40398.6	40398.5	40398.6	40398.5	40398.7	40398.6	40398.7	40398.5	40398.6	40398.5	40398.7	40398.6	40398.6	40398.6	40398.6	40398.6	40398.6	40398.6	40398.6	40398.6	40398.6	40398.6	40398.6	40398.6	40398.6	40398.6	40398.7	40398.6	40398.6	40398.6
	40398.5	40398.7	40398.6	40398.7	40398.6	40398.6	40398.5	40398.6	40398.5	40398.6	40398.5	40398.6	40398.5	40398.6	40398.5	40398.6	40398.5	40398.6	40398.5	40398.6	40398.5	40398.7	40398.5	40398.7	40398.6	40398.7	40398.5	40398.6	40398.6	40398.6	40398.6	40398.7	40398.6	40398.6	40398.6	40398.7	40398.6	40398.6	40398.6	40398.7	40398.6	40398.7	40398.6	40398.6	40398.6	40398.6	40398.6	40398.7	40398.6
	40398.5	40398.7	40398.5	40398.6	40398.6	40398.6	40398.5	40398.6	40398.5	40398.7	40398.5	40398.6	40398.5	40398.6	40398.5	40398.6	40398.5	40398.7	40398.5	40398.6	40398.5	40398.7	40398.5	40398.6	40398.6	40398.7	40398.5	40398.7	40398.5	40398.7	40398.6	40398.7	40398.6	40398.6	40398.6	40398.7	40398.6	40398.6	40398.6	40398.7	40398.6	40398.6	40398.6	40398.6	40398.6	40398.6	40398.6	40398.6	40398.6
	40398.5	40398.7	40398.5	40398.7	40398.6	40398.7	40398.5	40398.6	40398.5	40398.6	40398.5	40398.6	40398.5	40398.6	40398.5	40398.6	40398.5	40398.7	40398.5	40398.6	40398.5	40398.6	40398.5	40398.6	40398.6	40398.7	40398.6	40398.7	40398.5	40398.7	40398.6	40398.6	40398.6	40398.7	40398.6	40398.7	40398.6	40398.6	40398.6	40398.7	40398.6	40398.6	40398.6	40398.6	40398.6	40398.6	40398.6	40398.7	40398.6
	40398.5	40398.7	40398.5	40398.7	40398.5	40398.7	40398.5	40398.6	40398.5	40398.6	40398.5	40398.6	40398.5	40398.7	40398.5	40398.6	40398.5	40398.6	40398.5	40398.6	40398.5	40398.6	40398.5	40398.7	40398.5	40398.7	40398.5	40398.7	40398.5	40398.6	40398.6	40398.6	40398.6	40398.7	40398.6	40398.6	40398.6	40398.6	40398.6	40398.6	40398.6	40398.7	40398.6	40398.6	40398.6	40398.6	40398.6	40398.7	40398.6
	40398.6	40398.7	40398.5	40398.7	40398.5	40398.7	40398.5	40398.6	40398.5	40398.6	40398.5	40398.7	40398.5	40398.7	40398.5	40398.6	40398.5	40398.6	40398.5	40398.6	40398.5	40398.6	40398.5	40398.7	40398.5	40398.6	40398.5	40398.6	40398.5	40398.6	40398.6	40398.6	40398.6	40398.7	40398.6	40398.6	40398.6	40398.6	40398.6	40398.6	40398.6	40398.7	40398.6	40398.7	40398.6	40398.6	40398.6	40398.7	40398.6
	40398.6	40398.7	40398.5	40398.7	40398.5	40398.7	40398.5	40398.6	40398.5	40398.7	40398.5	40398.6	40398.5	40398.6	40398.5	40398.6	40398.5	40398.6	40398.5	40398.6	40398.5	40398.6	40398.5	40398.7	40398.5	40398.6	40398.5	40398.7	40398.5	40398.6	40398.6	40398.6	40398.6	40398.7	40398.6	40398.6	40398.6	40398.6	40398.6	40398.6	40398.6	40398.7	40398.6	40398.6	40398.6	40398.6	40398.6	40398.6	40398.6
	40398.6	40398.7	40398.5	40398.7	40398.5	40398.7	40398.5	40398.7	40398.5	40398.6	40398.5	40398.6	40398.5	40398.7	40398.5	40398.7	40398.5	40398.6	40398.5	40398.6	40398.5	40398.6	40398.5	40398.6	40398.5	40398.6	40398.5	40398.6	40398.5	40398.6	40398.6	40398.6	40398.6	40398.7	40398.6	40398.6	40398.6	40398.6	40398.6	40398.6	40398.6	40398.6	40398.6	40398.6	40398.6	40398.6	40398.6	40398.6	40398.6
	40398.5	40398.7	40398.5	40398.7	40398.5	40398.7	40398.5	40398.6	40398.5	40398.6	40398.5	40398.6	40398.5	40398.7	40398.5	40398.7	40398.5	40398.6	40398.5	40398.6	40398.5	40398.6	40398.5	40398.7	40398.5	40398.6	40398.5	40398.6	40398.6	40398.6	40398.6	40398.7	40398.6	40398.7	40398.6	40398.7	40398.6	40398.6	40398.6	40398.6	40398.6	40398.6	40398.6	40398.6	40398.6	40398.6	40398.6	40398.6	40398.6
	40398.5	40398.7	40398.6	40398.7	40398.5	40398.7	40398.5	40398.7	40398.5	40398.6	40398.5	40398.6	40398.5	40398.7	40398.5	40398.6	40398.5	40398.6	40398.5	40398.6	40398.5	40398.6	40398.5	40398.6	40398.5	40398.6	40398.5	40398.6	40398.6	40398.7	40398.6	40398.7	40398.6	40398.6	40398.6	40398.7	40398.6	40398.7	40398.6	40398.6	40398.6	40398.6	40398.6	40398.6	40398.6	40398.6	40398.6	40398.7	40398.6
	40398.6	40398.7	40398.6	40398.7	40398.5	40398.7	40398.5	40398.7	40398.5	40398.6	40398.5	40398.6	40398.5	40398.7	40398.5	40398.6	40398.5	40398.6	40398.5	40398.6	40398.5	40398.6	40398.5	40398.6	40398.5	40398.6	40398.6	40398.6	40398.6	40398.6	40398.6	40398.7	40398.6	40398.7	40398.6	40398.6	40398.6	40398.6	40398.6	40398.6	40398.6	40398.6	40398.6	40398.7	40398.6	40398.6	40398.6	40398.7	40398.6
	40398.5	40398.7	40398.5	40398.7	40398.5	40398.7	40398.5	40398.7	40398.5	40398.6	40398.5	40398.7	40398.5	40398.6	40398.5	40398.6	40398.5	40398.6	40398.5	40398.7	40398.5	40398.6	40398.5	40398.6	40398.5	40398.6	40398.6	40398.6	40398.5	40398.6	40398.6	40398.7	40398.6	40398.6	40398.6	40398.6	40398.6	40398.6	40398.6	40398.6	40398.6	40398.6	40398.6	40398.6	40398.6	40398.6	40398.6	40398.7	40398.6
	40398.6	40398.7	40398.5	40398.7	40398.5	40398.7	40398.5	40398.7	40398.5	40398.6	40398.5	40398.7	40398.5	40398.6	40398.5	40398.6	40398.5	40398.6	40398.5	40398.7	40398.5	40398.6	40398.5	40398.6	40398.6	40398.6	40398.5	40398.7	40398.5	40398.6	40398.6	40398.7	40398.6	40398.6	40398.6	40398.7	40398.6	40398.6	40398.6	40398.7	40398.6	40398.6	40398.6	40398.6	40398.6	40398.7	40398.6	40398.7	40398.6
	40398.5	40398.7	40398.6	40398.7	40398.6	40398.7	40398.5	40398.7	40398.5	40398.6	40398.5	40398.7	40398.5	40398.6	40398.5	40398.6	40398.5	40398.6	40398.5	40398.6	40398.5	40398.6	40398.5	40398.6	40398.6	40398.7	40398.5	40398.6	40398.5	40398.7	40398.6	40398.7	40398.6	40398.6	40398.6	40398.7	40398.6	40398.6	40398.6	40398.6	40398.6	40398.7	40398.6	40398.6	40398.6	40398.7	40398.6	40398.7	40398.6
	40398.5	40398.7	40398.6	40398.7	40398.6	40398.7	40398.5	40398.7	40398.5	40398.7	40398.5	40398.6	40398.5	40398.6	40398.5	40398.6	40398.5	40398.6	40398.5	40398.6	40398.5	40398.6	40398.5	40398.6	40398.6	40398.7	40398.5	40398.6	40398.5	40398.6	40398.6	40398.7	40398.6	40398.7	40398.6	40398.6	40398.6	40398.6	40398.6	40398.6	40398.6	40398.6	40398.6	40398.6	40398.6	40398.6	40398.6	40398.6	40398.6
	40398.5	40398.7	40398.5	40398.7	40398.6	40398.7	40398.5	40398.7	40398.5	40398.7	40398.5	40398.6	40398.5	40398.7	40398.5	40398.6	40398.5	40398.7	40398.5	40398.6	40398.5	40398.6	40398.5	40398.6	40398.5	40398.6	40398.5	40398.7	40398.5	40398.6	40398.6	40398.7	40398.6	40398.7	40398.6	40398.6	40398.6	40398.6	40398.6	40398.6	40398.6	40398.6	40398.6	40398.6	40398.6	40398.6	40398.6	40398.6	40398.6
	40398.6	40398.7	40398.5	40398.7	40398.5	40398.7	40398.5	40398.6	40398.5	40398.7	40398.5	40398.6	40398.5	40398.7	40398.5	40398.6	40398.5	40398.7	40398.5	40398.6	40398.5	40398.6	40398.5	40398.6	40398.5	40398.6	40398.5	40398.7	40398.5	40398.7	40398.6	40398.6	40398.6	40398.7	40398.6	40398.7	40398.6	40398.6	40398.6	40398.6	40398.6	40398.6	40398.6	40398.6	40398.6	40398.6	40398.6	40398.6	40398.6
	40398.6	40398.7	40398.5	40398.6	40398.5	40398.6	40398.5	40398.6	40398.5	40398.7	40398.5	40398.6	40398.5	40398.7	40398.5	40398.6	40398.5	40398.6	40398.5	40398.6	40398.5	40398.6	40398.5	40398.6	40398.5	40398.6	40398.5	40398.6	40398.5	40398.7	40398.6	40398.6	40398.6	40398.6	40398.6	40398.6	40398.6	40398.6	40398.6	40398.6	40398.6	40398.7	40398.6	40398.6	40398.6	40398.7	40398.6	40398.6	40398.6
	40398.6	40398.7	40398.6	40398.7	40398.5	40398.6	40398.5	40398.7	40398.5	40398.7	40398.5	40398.6	40398.5	40398.6	40398.5	40398.7	40398.5	40398.6	40398.5	40398.6	40398.5	40398.7	40398.5	40398.6	40398.5	40398.6	40398.5	40398.6	40398.5	40398.7	40398.6	40398.6	40398.6	40398.6	40398.6	40398.6	40398.6	40398.6	40398.6	40398.6	40398.6	40398.6	40398.6	40398.6	40398.6	40398.7	40398.6	40398.6	40398.6
	40398.6	40398.7	40398.5	40398.7	40398.5	40398.7	40398.6	40398.7	40398.5	40398.6	40398.5	40398.6	40398.5	40398.6	40398.5	40398.6	40398.5	40398.6	40398.5	40398.6	40398.5	40398.7	40398.5	40398.6	40398.5	40398.6	40398.5	40398.6	40398.5	40398.6	40398.6	40398.7	40398.6	40398.7	40398.6	40398.6	40398.6	40398.7	40398.6	40398.6	40398.6	40398.6	40398.6	40398.6	40398.6	40398.7	40398.6	40398.7	40398.6
	40398.5	40398.7	40398.5	40398.7	40398.5	40398.7	40398.5	40398.7	40398.5	40398.6	40398.5	40398.6	40398.5	40398.7	40398.5	40398.6	40398.5	40398.6	40398.5	40398.6	40398.5	40398.6	40398.6	40398.6	40398.5	40398.7	40398.6	40398.6	40398.5	40398.6	40398.6	40398.7	40398.6	40398.7	40398.6	40398.6	40398.6	40398.7	40398.6	40398.6	40398.6	40398.7	40398.6	40398.6	40398.6	40398.6	40398.6	40398.7	40398.6
	40398.5	40398.7	40398.5	40398.7	40398.5	40398.7	40398.5	40398.6	40398.5	40398.6	40398.5	40398.6	40398.5	40398.7	40398.5	40398.6	40398.5	40398.6	40398.5	40398.6	40398.5	40398.6	40398.6	40398.7	40398.5	40398.7	40398.5	40398.7	40398.5	40398.6	40398.6	40398.7	40398.6	40398.7	40398.6	40398.6	40398.6	40398.7	40398.6	40398.6	40398.6	40398.6	40398.6	40398.6	40398.6	40398.6	40398.6	40398.6	40398.6
	40398.5	40398.7	40398.5	40398.7	40398.5	40398.7	40398.5	40398.6	40398.5	40398.6	40398.5	40398.6	40398.5	40398.7	40398.5	40398.7	40398.5	40398.6	40398.5	40398.6	40398.6	40398.6	40398.6	40398.7	40398.5	40398.7	40398.5	40398.7	40398.5	40398.6	40398.6	40398.7	40398.6	40398.7	40398.6	40398.6	40398.6	40398.7	40398.6	40398.6	40398.6	40398.6	40398.6	40398.6	40398.6	40398.7	40398.6	40398.6	40398.6
	40398.5	40398.7	40398.5	40398.7	40398.5	40398.7	40398.5	40398.6	40398.5	40398.6	40398.5	40398.6	40398.5	40398.7	40398.5	40398.7	40398.5	40398.7	40398.5	40398.7	40398.5	40398.6	40398.5	40398.6	40398.5	40398.7	40398.5	40398.6	40398.5	40398.6	40398.6	40398.6	40398.6	40398.6	40398.6	40398.6	40398.6	40398.6	40398.6	40398.6	40398.6	40398.6	40398.6	40398.6	40398.6	40398.7	40398.6	40398.6	40398.6
	40398.5	40398.7	40398.5	40398.7	40398.5	40398.7	40398.5	40398.6	40398.5	40398.6	40398.5	40398.6	40398.5	40398.7	40398.5	40398.6	40398.5	40398.6	40398.5	40398.6	40398.5	40398.6	40398.5	40398.6	40398.5	40398.7	40398.5	40398.6	40398.5	40398.6	40398.6	40398.6	40398.6	40398.7	40398.6	40398.6	40398.6	40398.6	40398.6	40398.6	40398.6	40398.6	40398.6	40398.6	40398.6	40398.6	40398.6	40398.6	40398.6
	40398.5	40398.7	40398.5	40398.7	40398.5	40398.7	40398.5	40398.6	40398.5	40398.7	40398.5	40398.6	40398.5	40398.7	40398.5	40398.6	40398.5	40398.6	40398.5	40398.6	40398.5	40398.6	40398.5	40398.6	40398.5	40398.7	40398.6	40398.6	40398.5	40398.6	40398.6	40398.6	40398.6	40398.7	40398.6	40398.6	40398.6	40398.6	40398.6	40398.6	40398.6	40398.6	40398.6	40398.6	40398.6	40398.6	40398.6	40398.7	40398.6
	40398.5	40398.7	40398.6	40398.7	40398.5	40398.7	40398.5	40398.6	40398.5	40398.7	40398.5	40398.7	40398.5	40398.7	40398.6	40398.6	40398.5	40398.6	40398.5	40398.6	40398.5	40398.7	40398.5	40398.7	40398.5	40398.6	40398.5	40398.6	40398.5	40398.6	40398.6	40398.6	40398.6	40398.7	40398.6	40398.6	40398.6	40398.6	40398.6	40398.6	40398.6	40398.7	40398.6	40398.7	40398.6	40398.6	40398.6	40398.7	40398.6
	40398.6	40398.7	40398.6	40398.7	40398.5	40398.7	40398.5	40398.7	40398.5	40398.7	40398.5	40398.6	40398.5	40398.6	40398.5	40398.7	40398.5	40398.6	40398.5	40398.6	40398.5	40398.7	40398.5	40398.6	40398.5	40398.6	40398.5	40398.7	40398.5	40398.6	40398.6	40398.6	40398.6	40398.7	40398.6	40398.6	40398.6	40398.6	40398.6	40398.6	40398.6	40398.6	40398.6	40398.7	40398.6	40398.6	40398.6	40398.7	40398.6
	40398.6	40398.7	40398.6	40398.7	40398.5	40398.7	40398.5	40398.7	40398.5	40398.7	40398.5	40398.6	40398.5	40398.6	40398.5	40398.7	40398.5	40398.6	40398.5	40398.6	40398.5	40398.7	40398.5	40398.6	40398.6	40398.7	40398.5	40398.6	40398.5	40398.6	40398.6	40398.6	40398.6	40398.6	40398.6	40398.6	40398.6	40398.6	40398.6	40398.6	40398.6	40398.7	40398.6	40398.6	40398.6	40398.6	40398.6	40398.6	40398.6
	40398.5	40398.7	40398.6	40398.7	40398.5	40398.7	40398.5	40398.7	40398.5	40398.6	40398.5	40398.6	40398.6	40398.6	40398.5	40398.6	40398.5	40398.6	40398.5	40398.6	40398.5	40398.6	40398.5	40398.7	40398.5	40398.7	40398.5	40398.7	40398.6	40398.6	40398.6	40398.6	40398.6	40398.7	40398.6	40398.6	40398.6	40398.6	40398.6	40398.6	40398.6	40398.6	40398.6	40398.6	40398.6	40398.7	40398.6	40398.6	40398.6
	40398.5	40398.7	40398.5	40398.7	40398.5	40398.7	40398.5	40398.7	40398.5	40398.6	40398.5	40398.6	40398.6	40398.6	40398.5	40398.6	40398.5	40398.6	40398.5	40398.6	40398.5	40398.7	40398.5	40398.7	40398.5	40398.7	40398.5	40398.6	40398.5	40398.6	40398.6	40398.7	40398.6	40398.7	40398.6	40398.6	40398.6	40398.6	40398.6	40398.6	40398.6	40398.6	40398.6	40398.7	40398.6	40398.7	40398.6	40398.6	40398.6
	40398.5	40398.7	40398.5	40398.7	40398.5	40398.7	40398.6	40398.7	40398.5	40398.6	40398.5	40398.6	40398.5	40398.7	40398.5	40398.6	40398.5	40398.6	40398.5	40398.6	40398.5	40398.6	40398.5	40398.7	40398.5	40398.7	40398.6	40398.7	40398.5	40398.6	40398.6	40398.7	40398.6	40398.7	40398.6	40398.6	40398.6	40398.6	40398.6	40398.6	40398.6	40398.7	40398.6	40398.6	40398.6	40398.6	40398.6	40398.6	40398.6
	40398.5	40398.7	40398.5	40398.7	40398.6	40398.7	40398.6	40398.6	40398.5	40398.6	40398.5	40398.6	40398.5	40398.7	40398.5	40398.6	40398.5	40398.6	40398.5	40398.6	40398.5	40398.6	40398.6	40398.6	40398.5	40398.7	40398.5	40398.7	40398.5	40398.6	40398.6	40398.7	40398.6	40398.7	40398.6	40398.6	40398.6	40398.6	40398.6	40398.7	40398.6	40398.7	40398.6	40398.6	40398.6	40398.6	40398.6	40398.6	40398.6
	40398.6	40398.7	40398.5	40398.7	40398.5	40398.7	40398.5	40398.7	40398.5	40398.6	40398.5	40398.6	40398.5	40398.7	40398.5	40398.6	40398.5	40398.6	40398.5	40398.7	40398.5	40398.6	40398.5	40398.6	40398.5	40398.6	40398.5	40398.6	40398.5	40398.6	40398.6	40398.7	40398.6	40398.7	40398.6	40398.6	40398.6	40398.6	40398.6	40398.6	40398.6	40398.6	40398.6	40398.6	40398.6	40398.6	40398.6	40398.7	40398.6
	40398.5	40398.7	40398.5	40398.7	40398.5	40398.6	40398.5	40398.7	40398.5	40398.6	40398.5	40398.6	40398.5	40398.7	40398.5	40398.7	40398.5	40398.6	40398.5	40398.6	40398.5	40398.6	40398.5	40398.6	40398.5	40398.6	40398.5	40398.6	40398.5	40398.6	40398.6	40398.7	40398.6	40398.7	40398.6	40398.7	40398.6	40398.6	40398.6	40398.6	40398.6	40398.6	40398.6	40398.6	40398.6	40398.6	40398.6	40398.7	40398.6
	40398.5	40398.7	40398.5	40398.7	40398.6	40398.6	40398.5	40398.7	40398.5	40398.6	40398.5	40398.6	40398.5	40398.6	40398.5	40398.6	40398.5	40398.6	40398.5	40398.6	40398.5	40398.6	40398.5	40398.6	40398.5	40398.6	40398.5	40398.6	40398.5	40398.7	40398.6	40398.7	40398.6	40398.7	40398.6	40398.6	40398.6	40398.6	40398.6	40398.6	40398.6	40398.6	40398.6	40398.6	40398.6	40398.6	40398.6	40398.7	40398.6
	40398.5	40398.7	40398.6	40398.7	40398.6	40398.7	40398.5	40398.6	40398.5	40398.6	40398.5	40398.6	40398.5	40398.6	40398.5	40398.6	40398.5	40398.6	40398.5	40398.6	40398.5	40398.7	40398.5	40398.6	40398.5	40398.7	40398.5	40398.6	40398.5	40398.7	40398.6	40398.7	40398.6	40398.6	40398.6	40398.6	40398.6	40398.6	40398.6	40398.6	40398.6	40398.6	40398.6	40398.6	40398.6	40398.7	40398.6	40398.7	40398.6
	40398.6	40398.7	40398.6	40398.7	40398.6	40398.7	40398.5	40398.6	40398.5	40398.7	40398.5	40398.6	40398.5	40398.7	40398.5	40398.6	40398.5	40398.7	40398.5	40398.6	40398.5	40398.7	40398.5	40398.6	40398.5	40398.7	40398.5	40398.6	40398.5	40398.7	40398.6	40398.6	40398.6	40398.6	40398.6	40398.6	40398.6	40398.6	40398.6	40398.6	40398.6	40398.6	40398.6	40398.6	40398.6	40398.7	40398.6	40398.7	40398.6
	40398.6	40398.7	40398.5	40398.7	40398.5	40398.7	40398.5	40398.7	40398.5	40398.7	40398.5	40398.6	40398.5	40398.7	40398.5	40398.6	40398.5	40398.7	40398.5	40398.6	40398.5	40398.7	40398.5	40398.6	40398.6	40398.7	40398.5	40398.6	40398.5	40398.6	40398.6	40398.7	40398.6	40398.6	40398.6	40398.7	40398.6	40398.6	40398.6	40398.7	40398.6	40398.6	40398.6	40398.7	40398.6	40398.7	40398.6	40398.7	40398.6
	40398.5	40398.7	40398.5	40398.7	40398.5	40398.7	40398.5	40398.7	40398.5	40398.7	40398.5	40398.6	40398.5	40398.6	40398.5	40398.6	40398.5	40398.7	40398.5	40398.6	40398.5	40398.6	40398.5	40398.6	40398.6	40398.7	40398.5	40398.6	40398.6	40398.6	40398.6	40398.6	40398.6	40398.6	40398.6	40398.6	40398.6	40398.6	40398.6	40398.6	40398.6	40398.6	40398.6	40398.6	40398.6	40398.7	40398.6	40398.7	40398.6
	40398.5	40398.7	40398.5	40398.7	40398.5	40398.7	40398.5	40398.7	40398.5	40398.6	40398.5	40398.6	40398.5	40398.7	40398.5	40398.6	40398.5	40398.6	40398.5	40398.6	40398.5	40398.6	40398.5	40398.7	40398.5	40398.7	40398.5	40398.7	40398.6	40398.6	40398.6	40398.6	40398.6	40398.7	40398.6	40398.7	40398.6	40398.6	40398.6	40398.6	40398.6	40398.6	40398.6	40398.6	40398.6	40398.6	40398.6	40398.7	40398.6
	40398.5	40398.7	40398.6	40398.7	40398.6	40398.7	40398.5	40398.7	40398.5	40398.6	40398.5	40398.6	40398.5	40398.7	40398.5	40398.6	40398.5	40398.6	40398.5	40398.6	40398.5	40398.6	40398.5	40398.7	40398.5	40398.7	40398.5	40398.6	40398.6	40398.6	40398.6	40398.7	40398.6	40398.7	40398.6	40398.7	40398.6	40398.6	40398.6	40398.6	40398.6	40398.7	40398.6	40398.6	40398.6	40398.6	40398.6	40398.6	40398.6
	40398.5	40398.7	40398.5	40398.7	40398.6	40398.7	40398.5	40398.7	40398.5	40398.6	40398.5	40398.6	40398.5	40398.7	40398.5	40398.7	40398.5	40398.6	40398.5	40398.6	40398.5	40398.6	40398.5	40398.7	40398.5	40398.7	40398.5	40398.6	40398.5	40398.6	40398.6	40398.7	40398.6	40398.7	40398.6	40398.7	40398.6	40398.6	40398.6	40398.6	40398.6	40398.6	40398.6	40398.6	40398.6	40398.6	40398.6	40398.6	40398.6
	40398.5	40398.7	40398.5	40398.7	40398.5	40398.7	40398.5	40398.6	40398.5	40398.6	40398.5	40398.6	40398.5	40398.6	40398.5	40398.7	40398.5	40398.6	40398.5	40398.6	40398.5	40398.6	40398.5	40398.6	40398.5	40398.7	40398.5	40398.6	40398.5	40398.6	40398.6	40398.6	40398.6	40398.7	40398.6	40398.6	40398.6	40398.6	40398.6	40398.6	40398.6	40398.6	40398.6	40398.6	40398.6	40398.7	40398.6	40398.6	40398.6
	40398.5	40398.7	40398.6	40398.7	40398.5	40398.7	40398.5	40398.6	40398.5	40398.6	40398.5	40398.6	40398.5	40398.6	40398.5	40398.7	40398.5	40398.6	40398.5	40398.6	40398.5	40398.6	40398.5	40398.6	40398.5	40398.7	40398.5	40398.6	40398.5	40398.6	40398.6	40398.6	40398.6	40398.6	40398.6	40398.6	40398.5	40398.6	40398.6	40398.6	40398.6	40398.7	40398.6	40398.6	40398.6	40398.6	40398.6	40398.6	40398.6
	40398.6	40398.7	40398.6	40398.7	40398.5	40398.7	40398.5	40398.6	40398.5	40398.7	40398.5	40398.6	40398.5	40398.6	40398.5	40398.7	40398.5	40398.6	40398.5	40398.6	40398.5	40398.6	40398.5	40398.6	40398.6	40398.6	40398.6	40398.6	40398.5	40398.6	40398.6	40398.7	40398.6	40398.6	40398.6	40398.6	40398.6	40398.6	40398.6	40398.6	40398.6	40398.7	40398.6	40398.6	40398.6	40398.6	40398.6	40398.6	40398.6
	40398.6	40398.7	40398.5	40398.7	40398.5	40398.7	40398.5	40398.6	40398.5	40398.6	40398.5	40398.6	40398.5	40398.7	40398.5	40398.6	40398.5	40398.6	40398.5	40398.6	40398.5	40398.7	40398.5	40398.6	40398.5	40398.7	40398.6	40398.7	40398.5	40398.6	40398.6	40398.7	40398.6	40398.6	40398.6	40398.6	40398.6	40398.6	40398.6	40398.6	40398.6	40398.6	40398.6	40398.6	40398.6	40398.6	40398.6	40398.6	40398.6
	40398.6	40398.7	40398.5	40398.7	40398.5	40398.6	40398.5	40398.6	40398.5	40398.6	40398.5	40398.7	40398.5	40398.6	40398.6	40398.6	40398.5	40398.6	40398.5	40398.6	40398.5	40398.7	40398.5	40398.6	40398.5	40398.6	40398.5	40398.6	40398.5	40398.6	40398.6	40398.7	40398.6	40398.7	40398.6	40398.6	40398.6	40398.6	40398.6	40398.6	40398.6	40398.6	40398.6	40398.6	40398.6	40398.6	40398.6	40398.6	40398.6
	40398.6	40398.7	40398.5	40398.7	40398.5	40398.6	40398.5	40398.6	40398.5	40398.7	40398.5	40398.7	40398.5	40398.6	40398.5	40398.6	40398.5	40398.6	40398.5	40398.6	40398.5	40398.6	40398.5	40398.6	40398.5	40398.6	40398.5	40398.6	40398.5	40398.6	40398.6	40398.6	40398.6	40398.7	40398.6	40398.6	40398.6	40398.6	40398.6	40398.6	40398.6	40398.7	40398.6	40398.6	40398.6	40398.6	40398.6	40398.6	40398.6
	40398.5	40398.7	40398.6	40398.7	40398.5	40398.6	40398.5	40398.6	40398.5	40398.7	40398.5	40398.6	40398.5	40398.6	40398.5	40398.6	40398.5	40398.6	40398.5	40398.6	40398.5	40398.7	40398.5	40398.6	40398.6	40398.6	40398.5	40398.6	40398.5	40398.7	40398.5	40398.6	40398.6	40398.6	40398.6	40398.6	40398.6	40398.6	40398.6	40398.6	40398.6	40398.6	40398.6	40398.6	40398.6	40398.6	40398.6	40398.6	40398.6
	40398.5	40398.7	40398.6	40398.7	40398.6	40398.7	40398.5	40398.7	40398.5	40398.7	40398.5	40398.6	40398.5	40398.6	40398.5	40398.6	40398.5	40398.6	40398.5	40398.6	40398.5	40398.6	40398.5	40398.6	40398.5	40398.6	40398.5	40398.6	40398.5	40398.7	40398.6	40398.7	40398.6	40398.6	40398.6	40398.7	40398.6	40398.6	40398.6	40398.6	40398.6	40398.6	40398.6	40398.6	40398.6	40398.6	40398.6	40398.6	40398.6
	40398.5	40398.7	40398.5	40398.7	40398.5	40398.7	40398.5	40398.7	40398.5	40398.7	40398.5	40398.6	40398.5	40398.6	40398.5	40398.7	40398.5	40398.7	40398.5	40398.6	40398.5	40398.6	40398.5	40398.6	40398.5	40398.7	40398.5	40398.7	40398.5	40398.7	40398.6	40398.7	40398.6	40398.7	40398.6	40398.7	40398.6	40398.6	40398.6	40398.6	40398.6	40398.6	40398.6	40398.7	40398.6	40398.6	40398.6	40398.6	40398.6
	40398.5	40398.7	40398.5	40398.7	40398.5	40398.7	40398.5	40398.7	40398.5	40398.6	40398.5	40398.6	40398.5	40398.6	40398.5	40398.6	40398.5	40398.7	40398.5	40398.6	40398.5	40398.6	40398.5	40398.7	40398.5	40398.7	40398.5	40398.7	40398.5	40398.6	40398.6	40398.7	40398.6	40398.6	40398.6	40398.6	40398.6	40398.6	40398.6	40398.7	40398.6	40398.6	40398.6	40398.6	40398.6	40398.6	40398.6	40398.6	40398.6
	40398.5	40398.7	40398.5	40398.7	40398.5	40398.7	40398.5	40398.6	40398.5	40398.6	40398.5	40398.6	40398.5	40398.7	40398.5	40398.6	40398.5	40398.7	40398.5	40398.6	40398.5	40398.7	40398.5	40398.6	40398.5	40398.7	40398.6	40398.6	40398.5	40398.6	40398.6	40398.6	40398.6	40398.7	40398.6	40398.6	40398.6	40398.6	40398.6	40398.6	40398.6	40398.6	40398.6	40398.6	40398.6	40398.7	40398.6	40398.6	40398.6
	40398.5	40398.7	40398.5	40398.7	40398.5	40398.7	40398.5	40398.6	40398.5	40398.7	40398.5	40398.6	40398.5	40398.7	40398.5	40398.6	40398.5	40398.7	40398.5	40398.6	40398.5	40398.6	40398.5	40398.7	40398.6	40398.7	40398.6	40398.6	40398.6	40398.6	40398.6	40398.6	40398.6	40398.7	40398.6	40398.7	40398.6	40398.6	40398.6	40398.6	40398.6	40398.7	40398.6	40398.6	40398.6	40398.6	40398.6	40398.7	40398.6
	40398.5	40398.7	40398.5	40398.7	40398.5	40398.7	40398.5	40398.6	40398.5	40398.6	40398.5	40398.6	40398.5	40398.7	40398.5	40398.6	40398.5	40398.6	40398.5	40398.6	40398.5	40398.6	40398.5	40398.7	40398.5	40398.7	40398.5	40398.6	40398.5	40398.6	40398.6	40398.6	40398.6	40398.7	40398.6	40398.7	40398.6	40398.6	40398.6	40398.6	40398.6	40398.7	40398.6	40398.6	40398.6	40398.7	40398.6	40398.7	40398.6
	40398.5	40398.7	40398.5	40398.7	40398.5	40398.7	40398.5	40398.7	40398.5	40398.6	40398.5	40398.6	40398.5	40398.7	40398.5	40398.6	40398.5	40398.6	40398.5	40398.6	40398.5	40398.7	40398.6	40398.6	40398.5	40398.7	40398.5	40398.6	40398.5	40398.6	40398.6	40398.7	40398.6	40398.7	40398.6	40398.6	40398.6	40398.6	40398.6	40398.6	40398.6	40398.6	40398.6	40398.6	40398.6	40398.6	40398.6	40398.6	40398.6
	40398.5	40398.7	40398.5	40398.7	40398.5	40398.7	40398.6	40398.7	40398.5	40398.6	40398.5	40398.6	40398.5	40398.6	40398.5	40398.6	40398.5	40398.6	40398.5	40398.6	40398.5	40398.6	40398.6	40398.6	40398.5	40398.7	40398.5	40398.6	40398.5	40398.6	40398.6	40398.7	40398.6	40398.7	40398.6	40398.6	40398.6	40398.6	40398.6	40398.7	40398.6	40398.6	40398.6	40398.6	40398.6	40398.6	40398.6	40398.6	40398.6
	40398.6	40398.7	40398.5	40398.7	40398.6	40398.7	40398.5	40398.7	40398.5	40398.7	40398.5	40398.6	40398.5	40398.6	40398.5	40398.6	40398.5	40398.6	40398.5	40398.6	40398.5	40398.6	40398.5	40398.6	40398.5	40398.7	40398.5	40398.7	40398.5	40398.6	40398.6	40398.7	40398.6	40398.7	40398.6	40398.6	40398.6	40398.6	40398.6	40398.7	40398.6	40398.7	40398.6	40398.7	40398.6	40398.6	40398.6	40398.7	40398.6
	40398.6	40398.7	40398.6	40398.7	40398.6	40398.7	40398.5	40398.7	40398.5	40398.7	40398.5	40398.6	40398.5	40398.7	40398.5	40398.6	40398.5	40398.6	40398.5	40398.6	40398.5	40398.6	40398.5	40398.6	40398.5	40398.7	40398.5	40398.7	40398.5	40398.6	40398.6	40398.7	40398.6	40398.7	40398.6	40398.6	40398.6	40398.6	40398.6	40398.7	40398.6	40398.6	40398.6	40398.7	40398.6	40398.6	40398.6	40398.6	40398.6
	40398.5	40398.7	40398.5	40398.7	40398.6	40398.7	40398.5	40398.7	40398.5	40398.7	40398.5	40398.7	40398.5	40398.7	40398.5	40398.6	40398.5	40398.6	40398.5	40398.6	40398.5	40398.6	40398.5	40398.7	40398.5	40398.7	40398.6	40398.6	40398.5	40398.6	40398.6	40398.7	40398.6	40398.7	40398.6	40398.6	40398.6	40398.6	40398.6	40398.6	40398.6	40398.6	40398.6	40398.6	40398.6	40398.7	40398.6	40398.6	40398.6
	40398.5	40398.7	40398.5	40398.7	40398.5	40398.7	40398.5	40398.7	40398.5	40398.7	40398.5	40398.7	40398.5	40398.7	40398.5	40398.6	40398.5	40398.6	40398.5	40398.7	40398.5	40398.6	40398.5	40398.7	40398.5	40398.6	40398.6	40398.6	40398.5	40398.7	40398.6	40398.6	40398.6	40398.7	40398.6	40398.6	40398.6	40398.6	40398.6	40398.6	40398.6	40398.6	40398.6	40398.6	40398.6	40398.7	40398.6	40398.6	40398.6
	40398.5	40398.7	40398.5	40398.7	40398.5	40398.7	40398.5	40398.7	40398.5	40398.7	40398.5	40398.6	40398.5	40398.6	40398.5	40398.6	40398.5	40398.6	40398.5	40398.6	40398.5	40398.6	40398.5	40398.7	40398.5	40398.6	40398.5	40398.6	40398.5	40398.6	40398.6	40398.7	40398.6	40398.7	40398.6	40398.6	40398.6	40398.7	40398.6	40398.6	40398.6	40398.6	40398.6	40398.6	40398.6	40398.7	40398.6	40398.6	40398.6
	40398.5	40398.7	40398.6	40398.7	40398.5	40398.7	40398.5	40398.6	40398.5	40398.6	40398.5	40398.6	40398.5	40398.6	40398.5	40398.6	40398.5	40398.6	40398.5	40398.6	40398.6	40398.6	40398.5	40398.6	40398.5	40398.6	40398.5	40398.7	40398.5	40398.6	40398.6	40398.6	40398.6	40398.6	40398.6	40398.7	40398.6	40398.6	40398.6	40398.6	40398.6	40398.6	40398.6	40398.7	40398.6	40398.7	40398.6	40398.6	40398.6
	40398.6	40398.7	40398.6	40398.7	40398.5	40398.6	40398.5	40398.6	40398.5	40398.6	40398.5	40398.6	40398.5	40398.6	40398.5	40398.6	40398.5	40398.6	40398.5	40398.6	40398.5	40398.7	40398.6	40398.7	40398.5	40398.7	40398.6	40398.7	40398.5	40398.7	40398.6	40398.6	40398.6	40398.6	40398.6	40398.6	40398.6	40398.6	40398.6	40398.6	40398.6	40398.6	40398.6	40398.7	40398.6	40398.7	40398.6	40398.6	40398.6
	40398.6	40398.7	40398.6	40398.7	40398.5	40398.7	40398.5	40398.7	40398.5	40398.6	40398.5	40398.6	40398.5	40398.6	40398.5	40398.6	40398.5	40398.6	40398.5	40398.6	40398.5	40398.7	40398.5	40398.7	40398.5	40398.6	40398.6	40398.6	40398.5	40398.7	40398.6	40398.7	40398.6	40398.7	40398.6	40398.7	40398.6	40398.6	40398.6	40398.6	40398.6	40398.6	40398.6	40398.6	40398.6	40398.7	40398.6	40398.6	40398.6
	40398.5	40398.7	40398.6	40398.7	40398.6	40398.7	40398.5	40398.7	40398.5	40398.6	40398.5	40398.7	40398.5	40398.7	40398.5	40398.6	40398.5	40398.6	40398.5	40398.6	40398.5	40398.7	40398.5	40398.7	40398.5	40398.6	40398.5	40398.6	40398.6	40398.7	40398.6	40398.6	40398.6	40398.7	40398.6	40398.7	40398.6	40398.6	40398.6	40398.6	40398.6	40398.6	40398.6	40398.6	40398.6	40398.6	40398.6	40398.6	40398.6
	40398.6	40398.7	40398.6	40398.7	40398.5	40398.7	40398.5	40398.7	40398.5	40398.6	40398.5	40398.7	40398.5	40398.7	40398.5	40398.6	40398.5	40398.6	40398.5	40398.6	40398.5	40398.7	40398.6	40398.6	40398.5	40398.6	40398.5	40398.6	40398.6	40398.6	40398.6	40398.7	40398.6	40398.7	40398.6	40398.7	40398.6	40398.6	40398.6	40398.6	40398.6	40398.7	40398.6	40398.6	40398.6	40398.6	40398.6	40398.7	40398.6
	40398.5	40398.7	40398.5	40398.7	40398.5	40398.6	40398.5	40398.7	40398.5	40398.6	40398.5	40398.6	40398.5	40398.7	40398.5	40398.6	40398.5	40398.6	40398.5	40398.6	40398.5	40398.6	40398.5	40398.6	40398.5	40398.6	40398.5	40398.6	40398.6	40398.6	40398.6	40398.6	40398.6	40398.7	40398.6	40398.7	40398.6	40398.6	40398.6	40398.6	40398.6	40398.6	40398.6	40398.6	40398.6	40398.6	40398.6	40398.7	40398.6
	40398.6	40398.7	40398.6	40398.7	40398.5	40398.6	40398.5	40398.7	40398.5	40398.6	40398.5	40398.6	40398.5	40398.7	40398.5	40398.7	40398.5	40398.6	40398.5	40398.6	40398.5	40398.6	40398.5	40398.7	40398.5	40398.6	40398.6	40398.6	40398.6	40398.6	40398.6	40398.7	40398.6	40398.7	40398.6	40398.7	40398.6	40398.6	40398.6	40398.6	40398.6	40398.6	40398.6	40398.6	40398.6	40398.6	40398.6	40398.7	40398.6
	40398.5	40398.6	40398.6	40398.7	40398.6	40398.7	40398.5	40398.6	40398.5	40398.6	40398.5	40398.6	40398.5	40398.7	40398.5	40398.7	40398.5	40398.6	40398.5	40398.6	40398.5	40398.6	40398.5	40398.6	40398.5	40398.7	40398.5	40398.6	40398.5	40398.6	40398.6	40398.7	40398.6	40398.6	40398.6	40398.7	40398.6	40398.6	40398.6	40398.6	40398.6	40398.6	40398.6	40398.6	40398.6	40398.6	40398.6	40398.7	40398.6
	40398.5	40398.7	40398.6	40398.7	40398.6	40398.7	40398.5	40398.7	40398.5	40398.6	40398.5	40398.6	40398.6	40398.6	40398.5	40398.6	40398.5	40398.6	40398.5	40398.6	40398.5	40398.6	40398.5	40398.6	40398.5	40398.7	40398.5	40398.7	40398.5	40398.6	40398.6	40398.7	40398.6	40398.6	40398.6	40398.7	40398.6	40398.7	40398.6	40398.6	40398.6	40398.6	40398.6	40398.6	40398.6	40398.6	40398.6	40398.6	40398.6
	40398.5	40398.7	40398.6	40398.7	40398.5	40398.7	40398.5	40398.7	40398.5	40398.6	40398.5	40398.6	40398.5	40398.6	40398.5	40398.6	40398.5	40398.7	40398.5	40398.6	40398.5	40398.6	40398.5	40398.6	40398.5	40398.7	40398.5	40398.6	40398.5	40398.6	40398.6	40398.7	40398.6	40398.6	40398.6	40398.7	40398.6	40398.6	40398.6	40398.6	40398.6	40398.6	40398.6	40398.6	40398.6	40398.6	40398.6	40398.6	40398.6
	40398.5	40398.7	40398.6	40398.7	40398.5	40398.6	40398.5	40398.7	40398.5	40398.6	40398.5	40398.6	40398.5	40398.6	40398.5	40398.6	40398.5	40398.6	40398.5	40398.6	40398.5	40398.6	40398.5	40398.7	40398.5	40398.7	40398.5	40398.6	40398.5	40398.6	40398.6	40398.7	40398.6	40398.6	40398.6	40398.6	40398.6	40398.6	40398.6	40398.6	40398.6	40398.6	40398.6	40398.6	40398.6	40398.6	40398.6	40398.7	40398.6
	40398.5	40398.7	40398.6	40398.7	40398.5	40398.6	40398.5	40398.7	40398.5	40398.6	40398.5	40398.6	40398.5	40398.6	40398.5	40398.6	40398.5	40398.6	40398.5	40398.6	40398.5	40398.7	40398.5	40398.7	40398.5	40398.7	40398.5	40398.6	40398.5	40398.6	40398.6	40398.7	40398.6	40398.6	40398.6	40398.6	40398.6	40398.6	40398.6	40398.6	40398.6	40398.6	40398.6	40398.6	40398.6	40398.7	40398.6	40398.6	40398.6
	40398.5	40398.7	40398.5	40398.7	40398.5	40398.7	40398.5	40398.6	40398.5	40398.6	40398.5	40398.6	40398.5	40398.6	40398.5	40398.6	40398.5	40398.6	40398.5	40398.6	40398.5	40398.6	40398.5	40398.6	40398.5	40398.6	40398.5	40398.6	40398.5	40398.6	40398.6	40398.7	40398.6	40398.6	40398.6	40398.6	40398.6	40398.6	40398.6	40398.7	40398.6	40398.6	40398.6	40398.6	40398.6	40398.7	40398.6	40398.6	40398.6
	40398.5	40398.7	40398.5	40398.7	40398.5	40398.7	40398.5	40398.6	40398.5	40398.6	40398.5	40398.6	40398.5	40398.6	40398.5	40398.6	40398.5	40398.6	40398.5	40398.6	40398.5	40398.6	40398.5	40398.7	40398.5	40398.6	40398.6	40398.7	40398.5	40398.6	40398.6	40398.6	40398.6	40398.6	40398.6	40398.6	40398.6	40398.6	40398.6	40398.6	40398.6	40398.6	40398.6	40398.7	40398.6	40398.7	40398.6	40398.7	40398.6
	40398.6	40398.7	40398.6	40398.7	40398.5	40398.7	40398.5	40398.6	40398.5	40398.7	40398.5	40398.6	40398.5	40398.6	40398.5	40398.7	40398.5	40398.6	40398.5	40398.6	40398.5	40398.6	40398.5	40398.7	40398.5	40398.6	40398.5	40398.6	40398.5	40398.6	40398.6	40398.6	40398.6	40398.7	40398.6	40398.6	40398.6	40398.6	40398.6	40398.6	40398.6	40398.6	40398.6	40398.6	40398.6	40398.6	40398.6	40398.6	40398.6
	40398.6	40398.7	40398.6	40398.7	40398.5	40398.7	40398.6	40398.6	40398.5	40398.7	40398.5	40398.6	40398.5	40398.6	40398.5	40398.7	40398.5	40398.6	40398.5	40398.6	40398.5	40398.6	40398.5	40398.6	40398.5	40398.6	40398.5	40398.6	40398.5	40398.6	40398.6	40398.6	40398.6	40398.6	40398.6	40398.6	40398.6	40398.6	40398.6	40398.7	40398.6	40398.6	40398.6	40398.6	40398.6	40398.6	40398.6	40398.6	40398.6
	40398.6	40398.7	40398.5	40398.7	40398.5	40398.7	40398.5	40398.6	40398.5	40398.7	40398.5	40398.7	40398.5	40398.6	40398.5	40398.6	40398.5	40398.6	40398.5	40398.6	40398.5	40398.6	40398.5	40398.6	40398.6	40398.6	40398.5	40398.6	40398.5	40398.6	40398.6	40398.6	40398.6	40398.6	40398.6	40398.6	40398.6	40398.6	40398.6	40398.7	40398.6	40398.7	40398.6	40398.6	40398.6	40398.6	40398.6	40398.6	40398.6
	40398.5	40398.7	40398.5	40398.7	40398.5	40398.7	40398.5	40398.6	40398.5	40398.7	40398.5	40398.6	40398.5	40398.6	40398.5	40398.6	40398.5	40398.6	40398.5	40398.6	40398.5	40398.7	40398.5	40398.7	40398.6	40398.6	40398.5	40398.6	40398.5	40398.6	40398.6	40398.7	40398.6	40398.6	40398.6	40398.6	40398.6	40398.6	40398.6	40398.6	40398.6	40398.7	40398.6	40398.6	40398.6	40398.7	40398.6	40398.6	40398.6
	40398.5	40398.7	40398.5	40398.7	40398.5	40398.7	40398.5	40398.6	40398.5	40398.7	40398.5	40398.7	40398.5	40398.6	40398.5	40398.6	40398.5	40398.6	40398.5	40398.6	40398.5	40398.7	40398.5	40398.7	40398.5	40398.7	40398.5	40398.6	40398.5	40398.7	40398.6	40398.7	40398.5	40398.7	40398.6	40398.7	40398.6	40398.6	40398.6	40398.6	40398.6	40398.6	40398.6	40398.6	40398.6	40398.7	40398.6	40398.6	40398.6
	40398.5	40398.7	40398.5	40398.7	40398.6	40398.7	40398.5	40398.6	40398.5	40398.7	40398.5	40398.6	40398.5	40398.6	40398.5	40398.6	40398.5	40398.6	40398.5	40398.6	40398.6	40398.6	40398.5	40398.6	40398.5	40398.6	40398.6	40398.7	40398.5	40398.6	40398.6	40398.7	40398.5	40398.7	40398.6	40398.7	40398.6	40398.6	40398.6	40398.6	40398.6	40398.6	40398.6	40398.6	40398.6	40398.6	40398.6	40398.6	40398.6
	40398.5	40398.7	40398.5	40398.7	40398.5	40398.7	40398.5	40398.6	40398.5	40398.7	40398.5	40398.6	40398.5	40398.6	40398.5	40398.6	40398.5	40398.6	40398.6	40398.6	40398.6	40398.6	40398.5	40398.6	40398.5	40398.6	40398.5	40398.7	40398.5	40398.6	40398.6	40398.7	40398.6	40398.6	40398.6	40398.7	40398.6	40398.6	40398.6	40398.6	40398.6	40398.6	40398.6	40398.6	40398.6	40398.6	40398.6	40398.7	40398.6
	40398.5	40398.7	40398.6	40398.7	40398.5	40398.7	40398.5	40398.6	40398.5	40398.6	40398.5	40398.6	40398.5	40398.6	40398.5	40398.6	40398.5	40398.6	40398.5	40398.6	40398.5	40398.6	40398.6	40398.6	40398.5	40398.6	40398.6	40398.7	40398.5	40398.7	40398.6	40398.7	40398.6	40398.6	40398.6	40398.6	40398.6	40398.6	40398.6	40398.6	40398.6	40398.7	40398.6	40398.6	40398.6	40398.6	40398.6	40398.6	40398.6
	40398.6	40398.7	40398.6	40398.7	40398.5	40398.7	40398.5	40398.7	40398.5	40398.6	40398.5	40398.6	40398.5	40398.6	40398.5	40398.6	40398.5	40398.6	40398.5	40398.7	40398.5	40398.6	40398.6	40398.6	40398.5	40398.7	40398.6	40398.6	40398.5	40398.7	40398.6	40398.7	40398.6	40398.7	40398.6	40398.6	40398.6	40398.6	40398.6	40398.6	40398.6	40398.6	40398.6	40398.7	40398.6	40398.6	40398.6	40398.6	40398.6
	40398.6	40398.7	40398.6	40398.7	40398.5	40398.7	40398.5	40398.7	40398.5	40398.6	40398.5	40398.6	40398.5	40398.7	40398.5	40398.6	40398.5	40398.6	40398.5	40398.7	40398.5	40398.6	40398.5	40398.6	40398.5	40398.7	40398.6	40398.6	40398.5	40398.6	40398.6	40398.7	40398.6	40398.7	40398.6	40398.6	40398.6	40398.6	40398.6	40398.6	40398.6	40398.6	40398.6	40398.7	40398.6	40398.7	40398.6	40398.6	40398.6
	40398.6	40398.7	40398.5	40398.7	40398.5	40398.7	40398.5	40398.7	40398.5	40398.6	40398.5	40398.7	40398.5	40398.7	40398.5	40398.6	40398.5	40398.6	40398.5	40398.6	40398.5	40398.7	40398.5	40398.6	40398.6	40398.7	40398.5	40398.6	40398.5	40398.6	40398.6	40398.6	40398.6	40398.6	40398.6	40398.6	40398.6	40398.6	40398.6	40398.6	40398.6	40398.6	40398.6	40398.6	40398.6	40398.6	40398.6	40398.7	40398.6
	40398.5	40398.7	40398.5	40398.7	40398.5	40398.7	40398.5	40398.7	40398.5	40398.7	40398.5	40398.7	40398.5	40398.6	40398.5	40398.7	40398.5	40398.7	40398.5	40398.6	40398.5	40398.7	40398.5	40398.7	40398.6	40398.7	40398.6	40398.6	40398.5	40398.6	40398.6	40398.6	40398.6	40398.6	40398.6	40398.7	40398.6	40398.6	40398.6	40398.6	40398.6	40398.6	40398.6	40398.6	40398.6	40398.6	40398.6	40398.7	40398.6
	40398.5	40398.7	40398.5	40398.7	40398.6	40398.7	40398.5	40398.7	40398.5	40398.7	40398.5	40398.6	40398.5	40398.6	40398.5	40398.6	40398.5	40398.6	40398.5	40398.6	40398.5	40398.7	40398.5	40398.7	40398.6	40398.7	40398.5	40398.6	40398.5	40398.7	40398.6	40398.7	40398.6	40398.7	40398.6	40398.7	40398.6	40398.6	40398.6	40398.6	40398.6	40398.6	40398.6	40398.6	40398.6	40398.6	40398.6	40398.7	40398.6
	40398.5	40398.7	40398.5	40398.7	40398.5	40398.7	40398.5	40398.6	40398.5	40398.7	40398.5	40398.6	40398.5	40398.7	40398.5	40398.6	40398.5	40398.6	40398.5	40398.7	40398.5	40398.6	40398.5	40398.7	40398.6	40398.7	40398.5	40398.6	40398.5	40398.7	40398.6	40398.7	40398.6	40398.7	40398.6	40398.6	40398.6	40398.6	40398.6	40398.7	40398.6	40398.7	40398.6	40398.6	40398.6	40398.7	40398.6	40398.6	40398.6
	40398.5	40398.7	40398.5	40398.7	40398.5	40398.7	40398.5	40398.6	40398.5	40398.6	40398.5	40398.6	40398.5	40398.7	40398.5	40398.6	40398.5	40398.6	40398.5	40398.6	40398.5	40398.6	40398.5	40398.6	40398.6	40398.7	40398.5	40398.6	40398.5	40398.7	40398.6	40398.7	40398.6	40398.6	40398.6	40398.6	40398.6	40398.7	40398.6	40398.6	40398.6	40398.7	40398.6	40398.6	40398.6	40398.6	40398.6	40398.7	40398.6
	40398.5	40398.7	40398.5	40398.7	40398.5	40398.7	40398.6	40398.7	40398.5	40398.6	40398.5	40398.6	40398.5	40398.6	40398.5	40398.6	40398.5	40398.6	40398.5	40398.6	40398.5	40398.6	40398.5	40398.6	40398.6	40398.7	40398.5	40398.6	40398.5	40398.6	40398.6	40398.7	40398.6	40398.7	40398.6	40398.7	40398.6	40398.6	40398.6	40398.6	40398.6	40398.6	40398.6	40398.7	40398.6	40398.7	40398.6	40398.6	40398.6
	40398.6	40398.7	40398.6	40398.7	40398.5	40398.6	40398.6	40398.7	40398.5	40398.6	40398.5	40398.6	40398.5	40398.7	40398.5	40398.6	40398.5	40398.7	40398.5	40398.6	40398.5	40398.6	40398.5	40398.6	40398.6	40398.7	40398.5	40398.7	40398.6	40398.6	40398.6	40398.6	40398.6	40398.7	40398.6	40398.7	40398.6	40398.6	40398.6	40398.6	40398.6	40398.6	40398.6	40398.6	40398.6	40398.7	40398.6	40398.6	40398.6
	40398.6	40398.7	40398.5	40398.7	40398.6	40398.7	40398.6	40398.7	40398.5	40398.6	40398.5	40398.6	40398.5	40398.7	40398.5	40398.6	40398.5	40398.7	40398.5	40398.6	40398.5	40398.6	40398.6	40398.6	40398.5	40398.6	40398.5	40398.7	40398.5	40398.6	40398.6	40398.6	40398.6	40398.7	40398.6	40398.6	40398.6	40398.7	40398.6	40398.7	40398.6	40398.7	40398.6	40398.6	40398.6	40398.7	40398.6	40398.7	40398.6
	40398.6	40398.7	40398.5	40398.7	40398.6	40398.7	40398.6	40398.7	40398.5	40398.6	40398.5	40398.6	40398.5	40398.6	40398.5	40398.7	40398.5	40398.7	40398.5	40398.6	40398.5	40398.6	40398.5	40398.6	40398.5	40398.6	40398.6	40398.6	40398.5	40398.6	40398.6	40398.6	40398.6	40398.7	40398.6	40398.6	40398.6	40398.6	40398.6	40398.7	40398.6	40398.6	40398.6	40398.6	40398.6	40398.6	40398.6	40398.6	40398.6
	40398.5	40398.7	40398.5	40398.7	40398.6	40398.7	40398.5	40398.7	40398.5	40398.6	40398.5	40398.7	40398.5	40398.6	40398.5	40398.7	40398.5	40398.7	40398.5	40398.6	40398.5	40398.6	40398.5	40398.6	40398.5	40398.6	40398.6	40398.6	40398.5	40398.6	40398.6	40398.7	40398.6	40398.7	40398.6	40398.6	40398.6	40398.6	40398.6	40398.6	40398.6	40398.6	40398.6	40398.6	40398.6	40398.7	40398.6	40398.6	40398.6
	40398.5	40398.7	40398.5	40398.7	40398.5	40398.7	40398.5	40398.6	40398.5	40398.7	40398.5	40398.7	40398.5	40398.7	40398.5	40398.7	40398.5	40398.6	40398.5	40398.6	40398.5	40398.7	40398.5	40398.7	40398.5	40398.6	40398.5	40398.6	40398.5	40398.6	40398.6	40398.7	40398.6	40398.6	40398.6	40398.6	40398.6	40398.6	40398.6	40398.6	40398.6	40398.6	40398.6	40398.7	40398.6	40398.7	40398.6	40398.6	40398.6
	40398.5	40398.7	40398.6	40398.7	40398.6	40398.7	40398.5	40398.6	40398.5	40398.7	40398.5	40398.6	40398.5	40398.7	40398.5	40398.6	40398.5	40398.6	40398.5	40398.6	40398.5	40398.7	40398.5	40398.6	40398.5	40398.7	40398.5	40398.6	40398.6	40398.6	40398.6	40398.7	40398.6	40398.6	40398.6	40398.6	40398.6	40398.6	40398.6	40398.6	40398.6	40398.6	40398.6	40398.6	40398.6	40398.7	40398.6	40398.6	40398.6
	40398.5	40398.7	40398.6	40398.7	40398.5	40398.7	40398.5	40398.7	40398.5	40398.6	40398.5	40398.6	40398.5	40398.6	40398.5	40398.7	40398.5	40398.6	40398.5	40398.6	40398.5	40398.6	40398.5	40398.6	40398.5	40398.6	40398.5	40398.6	40398.5	40398.6	40398.6	40398.7	40398.6	40398.7	40398.6	40398.6	40398.6	40398.6	40398.6	40398.6	40398.6	40398.6	40398.6	40398.6	40398.6	40398.6	40398.6	40398.7	40398.6
	40398.5	40398.7	40398.6	40398.7	40398.5	40398.7	40398.5	40398.7	40398.5	40398.6	40398.5	40398.7	40398.5	40398.7	40398.5	40398.7	40398.5	40398.7	40398.5	40398.6	40398.5	40398.6	40398.5	40398.7	40398.6	40398.6	40398.6	40398.6	40398.5	40398.6	40398.6	40398.6	40398.6	40398.7	40398.6	40398.7	40398.6	40398.6	40398.6	40398.6	40398.6	40398.6	40398.6	40398.6	40398.6	40398.6	40398.6	40398.7	40398.6
	40398.6	40398.7	40398.5	40398.7	40398.5	40398.7	40398.5	40398.7	40398.5	40398.6	40398.5	40398.7	40398.5	40398.7	40398.5	40398.6	40398.5	40398.7	40398.5	40398.6	40398.5	40398.6	40398.5	40398.7	40398.6	40398.7	40398.5	40398.6	40398.5	40398.6	40398.6	40398.6	40398.6	40398.6	40398.6	40398.7	40398.6	40398.6	40398.6	40398.6	40398.6	40398.7	40398.6	40398.6	40398.6	40398.6	40398.6	40398.6	40398.6
	40398.6	40398.7	40398.5	40398.7	40398.5	40398.7	40398.5	40398.7	40398.5	40398.6	40398.5	40398.7	40398.5	40398.6	40398.5	40398.6	40398.5	40398.6	40398.5	40398.6	40398.5	40398.7	40398.5	40398.7	40398.6	40398.6	40398.5	40398.6	40398.5	40398.6	40398.6	40398.7	40398.6	40398.6	40398.6	40398.6	40398.6	40398.6	40398.6	40398.6	40398.6	40398.7	40398.6	40398.6	40398.6	40398.6	40398.6	40398.6	40398.6
	40398.5	40398.7	40398.5	40398.7	40398.5	40398.7	40398.5	40398.6	40398.5	40398.7	40398.5	40398.7	40398.5	40398.6	40398.5	40398.6	40398.5	40398.6	40398.5	40398.6	40398.5	40398.6	40398.5	40398.7	40398.6	40398.6	40398.5	40398.6	40398.5	40398.6	40398.6	40398.7	40398.6	40398.6	40398.6	40398.6	40398.6	40398.6	40398.6	40398.6	40398.6	40398.6	40398.6	40398.6	40398.6	40398.6	40398.6	40398.6	40398.6
	40398.5	40398.7	40398.5	40398.7	40398.5	40398.7	40398.5	40398.7	40398.5	40398.7	40398.5	40398.6	40398.5	40398.7	40398.5	40398.6	40398.5	40398.6	40398.5	40398.6	40398.5	40398.6	40398.5	40398.6	40398.6	40398.6	40398.5	40398.7	40398.5	40398.6	40398.6	40398.7	40398.6	40398.6	40398.6	40398.6	40398.6	40398.6	40398.6	40398.6	40398.6	40398.6	40398.6	40398.6	40398.6	40398.7	40398.6	40398.6	40398.6
	40398.5	40398.7	40398.5	40398.7	40398.5	40398.6	40398.5	40398.7	40398.5	40398.6	40398.5	40398.6	40398.5	40398.7	40398.5	40398.6	40398.5	40398.7	40398.5	40398.6	40398.5	40398.7	40398.5	40398.7	40398.5	40398.7	40398.5	40398.7	40398.5	40398.6	40398.6	40398.7	40398.6	40398.7	40398.6	40398.6	40398.6	40398.6	40398.6	40398.6	40398.6	40398.6	40398.6	40398.6	40398.6	40398.7	40398.6	40398.6	40398.6
	40398.6	40398.7	40398.5	40398.7	40398.5	40398.7	40398.5	40398.6	40398.5	40398.6	40398.5	40398.6	40398.5	40398.6	40398.5	40398.6	40398.5	40398.7	40398.5	40398.6	40398.5	40398.6	40398.5	40398.7	40398.5	40398.7	40398.5	40398.6	40398.5	40398.6	40398.6	40398.7	40398.6	40398.7	40398.6	40398.6	40398.6	40398.7	40398.6	40398.6	40398.6	40398.6	40398.6	40398.6	40398.6	40398.7	40398.6	40398.6	40398.6
	40398.6	40398.7	40398.5	40398.7	40398.5	40398.7	40398.5	40398.7	40398.5	40398.6	40398.5	40398.6	40398.5	40398.7	40398.5	40398.6	40398.5	40398.6	40398.5	40398.6	40398.5	40398.6	40398.5	40398.6	40398.6	40398.7	40398.5	40398.6	40398.5	40398.6	40398.6	40398.6	40398.6	40398.6	40398.6	40398.6	40398.6	40398.7	40398.6	40398.6	40398.6	40398.6	40398.6	40398.6	40398.6	40398.7	40398.6	40398.6	40398.6
	40398.6	40398.7	40398.5	40398.7	40398.6	40398.7	40398.5	40398.6	40398.5	40398.6	40398.5	40398.6	40398.5	40398.7	40398.5	40398.6	40398.5	40398.6	40398.5	40398.6	40398.5	40398.6	40398.5	40398.6	40398.5	40398.7	40398.5	40398.6	40398.5	40398.6	40398.6	40398.6	40398.6	40398.6	40398.6	40398.6	40398.6	40398.6	40398.6	40398.7	40398.6	40398.6	40398.6	40398.6	40398.6	40398.6	40398.6	40398.7	40398.6
	40398.6	40398.7	40398.5	40398.7	40398.6	40398.7	40398.5	40398.6	40398.5	40398.6	40398.5	40398.6	40398.5	40398.6	40398.5	40398.6	40398.5	40398.6	40398.5	40398.6	40398.5	40398.6	40398.5	40398.7	40398.5	40398.6	40398.5	40398.6	40398.5	40398.7	40398.6	40398.6	40398.6	40398.6	40398.6	40398.6	40398.6	40398.6	40398.6	40398.6	40398.6	40398.6	40398.6	40398.6	40398.6	40398.6	40398.6	40398.7	40398.6
	40398.6	40398.7	40398.5	40398.7	40398.5	40398.7	40398.5	40398.7	40398.5	40398.6	40398.5	40398.6	40398.5	40398.6	40398.5	40398.6	40398.5	40398.6	40398.5	40398.6	40398.5	40398.6	40398.5	40398.7	40398.5	40398.6	40398.5	40398.6	40398.5	40398.6	40398.6	40398.6	40398.6	40398.6	40398.6	40398.6	40398.6	40398.6	40398.6	40398.6	40398.6	40398.6	40398.6	40398.6	40398.6	40398.6	40398.6	40398.6	40398.6
	40398.6	40398.7	40398.6	40398.7	40398.5	40398.7	40398.5	40398.7	40398.5	40398.6	40398.5	40398.6	40398.5	40398.6	40398.5	40398.7	40398.5	40398.6	40398.5	40398.6	40398.5	40398.7	40398.5	40398.6	40398.5	40398.6	40398.5	40398.7	40398.5	40398.7	40398.6	40398.7	40398.6	40398.6	40398.6	40398.6	40398.6	40398.6	40398.6	40398.6	40398.6	40398.6	40398.6	40398.6	40398.6	40398.6	40398.6	40398.6	40398.6
	40398.5	40398.7	40398.6	40398.7	40398.5	40398.7	40398.5	40398.7	40398.5	40398.7	40398.5	40398.7	40398.5	40398.7	40398.5	40398.7	40398.5	40398.6	40398.5	40398.6	40398.5	40398.7	40398.5	40398.6	40398.5	40398.7	40398.5	40398.7	40398.5	40398.7	40398.6	40398.7	40398.6	40398.6	40398.6	40398.7	40398.6	40398.6	40398.6	40398.6	40398.6	40398.6	40398.6	40398.6	40398.6	40398.6	40398.6	40398.6	40398.6
	40398.5	40398.7	40398.6	40398.7	40398.6	40398.7	40398.5	40398.6	40398.5	40398.7	40398.6	40398.6	40398.5	40398.6	40398.5	40398.6	40398.5	40398.6	40398.5	40398.6	40398.6	40398.7	40398.5	40398.7	40398.5	40398.6	40398.5	40398.6	40398.5	40398.7	40398.6	40398.7	40398.6	40398.7	40398.6	40398.7	40398.6	40398.6	40398.6	40398.6	40398.6	40398.6	40398.6	40398.7	40398.6	40398.6	40398.6	40398.6	40398.6
	40398.5	40398.7	40398.5	40398.7	40398.6	40398.6	40398.5	40398.7	40398.5	40398.6	40398.5	40398.6	40398.5	40398.6	40398.5	40398.6	40398.5	40398.6	40398.5	40398.6	40398.5	40398.6	40398.5	40398.6	40398.5	40398.7	40398.6	40398.6	40398.5	40398.7	40398.6	40398.7	40398.6	40398.7	40398.6	40398.6	40398.6	40398.6	40398.6	40398.6	40398.6	40398.6	40398.6	40398.7	40398.6	40398.6	40398.6	40398.7	40398.6
	40398.5	40398.7	40398.5	40398.7	40398.5	40398.6	40398.5	40398.7	40398.5	40398.6	40398.5	40398.7	40398.5	40398.6	40398.5	40398.7	40398.5	40398.6	40398.5	40398.6	40398.5	40398.6	40398.5	40398.6	40398.5	40398.7	40398.5	40398.6	40398.5	40398.6	40398.6	40398.6	40398.6	40398.7	40398.6	40398.6	40398.6	40398.6	40398.6	40398.7	40398.6	40398.6	40398.6	40398.6	40398.6	40398.6	40398.6	40398.6	40398.6
	40398.5	40398.7	40398.5	40398.7	40398.5	40398.7	40398.5	40398.7	40398.5	40398.6	40398.5	40398.6	40398.5	40398.6	40398.5	40398.7	40398.5	40398.6	40398.5	40398.6	40398.5	40398.7	40398.5	40398.6	40398.5	40398.6	40398.5	40398.7	40398.5	40398.6	40398.6	40398.6	40398.6	40398.7	40398.6	40398.6	40398.6	40398.6	40398.6	40398.6	40398.6	40398.6	40398.6	40398.6	40398.6	40398.6	40398.6	40398.6	40398.6
	40398.6	40398.7	40398.5	40398.7	40398.5	40398.7	40398.5	40398.7	40398.5	40398.6	40398.5	40398.6	40398.5	40398.7	40398.5	40398.6	40398.5	40398.6	40398.5	40398.6	40398.5	40398.6	40398.5	40398.6	40398.5	40398.7	40398.6	40398.6	40398.5	40398.6	40398.6	40398.7	40398.6	40398.6	40398.6	40398.6	40398.6	40398.6	40398.6	40398.6	40398.6	40398.6	40398.6	40398.6	40398.6	40398.6	40398.6	40398.6	40398.6
	40398.5	40398.7	40398.5	40398.7	40398.5	40398.7	40398.5	40398.7	40398.5	40398.6	40398.5	40398.6	40398.5	40398.7	40398.5	40398.6	40398.5	40398.6	40398.5	40398.7	40398.5	40398.6	40398.5	40398.6	40398.6	40398.6	40398.6	40398.6	40398.5	40398.6	40398.6	40398.7	40398.6	40398.6	40398.6	40398.7	40398.6	40398.6	40398.6	40398.6	40398.6	40398.6	40398.6	40398.6	40398.6	40398.6	40398.6	40398.7	40398.6
	40398.5	40398.7	40398.6	40398.7	40398.5	40398.7	40398.5	40398.6	40398.5	40398.6	40398.5	40398.6	40398.5	40398.7	40398.5	40398.6	40398.5	40398.6	40398.5	40398.7	40398.5	40398.6	40398.5	40398.6	40398.6	40398.6	40398.5	40398.6	40398.5	40398.6	40398.6	40398.7	40398.6	40398.6	40398.6	40398.7	40398.6	40398.7	40398.6	40398.7	40398.6	40398.6	40398.6	40398.6	40398.6	40398.6	40398.6	40398.6	40398.6
	40398.5	40398.7	40398.5	40398.7	40398.5	40398.7	40398.5	40398.6	40398.5	40398.6	40398.5	40398.6	40398.5	40398.7	40398.5	40398.6	40398.5	40398.6	40398.5	40398.6	40398.5	40398.6	40398.5	40398.7	40398.5	40398.7	40398.5	40398.7	40398.5	40398.6	40398.6	40398.6	40398.6	40398.6	40398.6	40398.7	40398.6	40398.6	40398.6	40398.7	40398.6	40398.6	40398.6	40398.6	40398.6	40398.7	40398.6	40398.6	40398.6
	40398.5	40398.7	40398.5	40398.7	40398.5	40398.7	40398.5	40398.6	40398.5	40398.6	40398.5	40398.7	40398.5	40398.7	40398.5	40398.7	40398.5	40398.6	40398.5	40398.6	40398.5	40398.6	40398.5	40398.7	40398.5	40398.6	40398.5	40398.7	40398.5	40398.6	40398.6	40398.6	40398.6	40398.6	40398.6	40398.7	40398.6	40398.6	40398.6	40398.7	40398.6	40398.6	40398.6	40398.6	40398.6	40398.6	40398.6	40398.6	40398.6
	40398.5	40398.7	40398.6	40398.7	40398.5	40398.7	40398.5	40398.6	40398.5	40398.7	40398.5	40398.6	40398.5	40398.7	40398.5	40398.7	40398.5	40398.6	40398.5	40398.6	40398.5	40398.7	40398.5	40398.6	40398.5	40398.6	40398.5	40398.7	40398.5	40398.6	40398.6	40398.7	40398.6	40398.6	40398.6	40398.7	40398.6	40398.6	40398.6	40398.6	40398.6	40398.6	40398.6	40398.6	40398.6	40398.6	40398.6	40398.6	40398.6
	40398.6	40398.7	40398.6	40398.6	40398.6	40398.7	40398.5	40398.7	40398.5	40398.6	40398.5	40398.6	40398.6	40398.7	40398.5	40398.7	40398.5	40398.6	40398.5	40398.6	40398.5	40398.7	40398.6	40398.6	40398.6	40398.6	40398.5	40398.6	40398.5	40398.6	40398.6	40398.7	40398.6	40398.6	40398.6	40398.7	40398.6	40398.6	40398.6	40398.6	40398.6	40398.6	40398.6	40398.6	40398.6	40398.6	40398.6	40398.6	40398.6
	40398.6	40398.7	40398.5	40398.7	40398.6	40398.6	40398.5	40398.7	40398.5	40398.7	40398.5	40398.6	40398.5	40398.7	40398.5	40398.7	40398.5	40398.6	40398.5	40398.6	40398.5	40398.7	40398.5	40398.6	40398.6	40398.6	40398.5	40398.6	40398.5	40398.6	40398.6	40398.7	40398.6	40398.6	40398.6	40398.6	40398.6	40398.6	40398.6	40398.6	40398.6	40398.6	40398.6	40398.6	40398.6	40398.6	40398.6	40398.6	40398.6
	40398.5	40398.7	40398.6	40398.7	40398.6	40398.6	40398.5	40398.6	40398.5	40398.7	40398.5	40398.6	40398.5	40398.6	40398.5	40398.6	40398.5	40398.6	40398.5	40398.6	40398.5	40398.6	40398.5	40398.6	40398.6	40398.7	40398.5	40398.6	40398.5	40398.6	40398.6	40398.7	40398.6	40398.6	40398.6	40398.6	40398.6	40398.7	40398.6	40398.6	40398.6	40398.6	40398.6	40398.6	40398.6	40398.6	40398.6	40398.6	40398.6
	40398.5	40398.7	40398.5	40398.7	40398.5	40398.7	40398.5	40398.6	40398.5	40398.7	40398.5	40398.6	40398.5	40398.6	40398.5	40398.7	40398.5	40398.6	40398.5	40398.6	40398.5	40398.6	40398.5	40398.6	40398.5	40398.7	40398.5	40398.7	40398.5	40398.6	40398.6	40398.7	40398.6	40398.7	40398.6	40398.7	40398.6	40398.6	40398.6	40398.7	40398.6	40398.6	40398.6	40398.6	40398.6	40398.7	40398.6	40398.6	40398.6
	40398.5	40398.7	40398.5	40398.7	40398.5	40398.7	40398.5	40398.7	40398.5	40398.7	40398.5	40398.6	40398.5	40398.7	40398.5	40398.7	40398.5	40398.6	40398.5	40398.6	40398.5	40398.6	40398.5	40398.6	40398.5	40398.7	40398.5	40398.6	40398.5	40398.6	40398.6	40398.7	40398.6	40398.6	40398.6	40398.7	40398.6	40398.6	40398.6	40398.7	40398.6	40398.6	40398.6	40398.6	40398.6	40398.7	40398.6	40398.7	40398.6
	40398.5	40398.7	40398.5	40398.7	40398.5	40398.7	40398.5	40398.6	40398.5	40398.7	40398.5	40398.7	40398.5	40398.7	40398.5	40398.6	40398.5	40398.7	40398.5	40398.6	40398.5	40398.6	40398.6	40398.6	40398.5	40398.7	40398.6	40398.6	40398.6	40398.7	40398.6	40398.7	40398.6	40398.6	40398.6	40398.7	40398.6	40398.6	40398.6	40398.7	40398.6	40398.6	40398.6	40398.6	40398.6	40398.7	40398.6	40398.7	40398.6
	40398.5	40398.7	40398.5	40398.7	40398.5	40398.7	40398.6	40398.7	40398.5	40398.7	40398.5	40398.7	40398.5	40398.6	40398.5	40398.6	40398.5	40398.6	40398.5	40398.6	40398.5	40398.7	40398.5	40398.6	40398.5	40398.7	40398.6	40398.6	40398.5	40398.7	40398.6	40398.7	40398.6	40398.6	40398.6	40398.7	40398.6	40398.6	40398.6	40398.7	40398.6	40398.6	40398.6	40398.6	40398.6	40398.7	40398.6	40398.7	40398.6
	40398.6	40398.7	40398.6	40398.7	40398.5	40398.7	40398.5	40398.6	40398.5	40398.7	40398.5	40398.7	40398.5	40398.7	40398.5	40398.6	40398.5	40398.6	40398.5	40398.6	40398.5	40398.7	40398.5	40398.6	40398.5	40398.7	40398.5	40398.6	40398.5	40398.6	40398.6	40398.7	40398.6	40398.7	40398.6	40398.6	40398.6	40398.6	40398.6	40398.6	40398.6	40398.6	40398.6	40398.6	40398.6	40398.7	40398.6	40398.6	40398.6
	40398.6	40398.7	40398.5	40398.7	40398.5	40398.7	40398.5	40398.7	40398.5	40398.7	40398.5	40398.6	40398.5	40398.6	40398.5	40398.6	40398.5	40398.6	40398.5	40398.6	40398.5	40398.7	40398.5	40398.6	40398.5	40398.7	40398.5	40398.6	40398.5	40398.6	40398.6	40398.7	40398.6	40398.7	40398.6	40398.6	40398.6	40398.6	40398.6	40398.6	40398.6	40398.7	40398.6	40398.6	40398.6	40398.7	40398.6	40398.6	40398.6
	40398.5	40398.7	40398.6	40398.7	40398.5	40398.7	40398.5	40398.7	40398.5	40398.6	40398.5	40398.6	40398.5	40398.6	40398.5	40398.6	40398.5	40398.6	40398.5	40398.6	40398.5	40398.6	40398.5	40398.6	40398.6	40398.6	40398.5	40398.6	40398.5	40398.6	40398.6	40398.7	40398.6	40398.7	40398.6	40398.6	40398.6	40398.6	40398.6	40398.6	40398.6	40398.7	40398.6	40398.6	40398.6	40398.7	40398.6	40398.6	40398.6
	40398.5	40398.7	40398.6	40398.7	40398.6	40398.7	40398.5	40398.7	40398.5	40398.6	40398.5	40398.6	40398.5	40398.6	40398.5	40398.7	40398.5	40398.6	40398.5	40398.6	40398.5	40398.6	40398.5	40398.6	40398.6	40398.6	40398.5	40398.6	40398.5	40398.6	40398.6	40398.6	40398.6	40398.7	40398.6	40398.6	40398.6	40398.6	40398.6	40398.6	40398.6	40398.6	40398.6	40398.6	40398.6	40398.7	40398.6	40398.7	40398.6
	40398.6	40398.7	40398.6	40398.7	40398.6	40398.7	40398.5	40398.7	40398.5	40398.6	40398.5	40398.7	40398.5	40398.6	40398.5	40398.6	40398.5	40398.6	40398.5	40398.7	40398.5	40398.6	40398.5	40398.7	40398.5	40398.6	40398.5	40398.6	40398.5	40398.6	40398.6	40398.6	40398.6	40398.6	40398.6	40398.6	40398.6	40398.7	40398.6	40398.6	40398.6	40398.6	40398.6	40398.6	40398.6	40398.6	40398.6	40398.6	40398.6
	40398.6	40398.7	40398.5	40398.7	40398.6	40398.7	40398.5	40398.7	40398.5	40398.6	40398.5	40398.6	40398.5	40398.7	40398.5	40398.6	40398.5	40398.6	40398.5	40398.7	40398.5	40398.6	40398.5	40398.6	40398.5	40398.6	40398.5	40398.6	40398.6	40398.6	40398.6	40398.7	40398.6	40398.6	40398.6	40398.7	40398.6	40398.6	40398.6	40398.6	40398.6	40398.6	40398.6	40398.6	40398.6	40398.6	40398.6	40398.6	40398.6
	40398.5	40398.7	40398.5	40398.7	40398.5	40398.7	40398.5	40398.7	40398.5	40398.7	40398.5	40398.6	40398.5	40398.7	40398.5	40398.6	40398.5	40398.6	40398.5	40398.6	40398.5	40398.6	40398.5	40398.6	40398.5	40398.7	40398.5	40398.7	40398.6	40398.7	40398.6	40398.7	40398.6	40398.6	40398.6	40398.7	40398.6	40398.6	40398.6	40398.6	40398.6	40398.6	40398.6	40398.6	40398.6	40398.6	40398.6	40398.6	40398.6
	40398.5	40398.7	40398.5	40398.7	40398.5	40398.7	40398.5	40398.7	40398.5	40398.7	40398.5	40398.6	40398.5	40398.7	40398.5	40398.6	40398.5	40398.6	40398.5	40398.7	40398.5	40398.6	40398.5	40398.6	40398.6	40398.7	40398.5	40398.7	40398.5	40398.7	40398.6	40398.7	40398.6	40398.7	40398.6	40398.6	40398.6	40398.6	40398.6	40398.7	40398.6	40398.6	40398.6	40398.6	40398.6	40398.7	40398.6	40398.6	40398.6
	40398.5	40398.7	40398.5	40398.7	40398.5	40398.7	40398.5	40398.6	40398.5	40398.7	40398.5	40398.6	40398.5	40398.6	40398.5	40398.6	40398.5	40398.7	40398.5	40398.7	40398.5	40398.6	40398.5	40398.6	40398.6	40398.7	40398.5	40398.7	40398.5	40398.7	40398.6	40398.6	40398.6	40398.7	40398.6	40398.7	40398.6	40398.6	40398.6	40398.6	40398.6	40398.7	40398.6	40398.6	40398.6	40398.7	40398.6	40398.7	40398.6
	40398.6	40398.7	40398.5	40398.7	40398.5	40398.7	40398.5	40398.6	40398.5	40398.6	40398.5	40398.6	40398.5	40398.7	40398.5	40398.6	40398.5	40398.7	40398.5	40398.6	40398.5	40398.6	40398.5	40398.7	40398.5	40398.7	40398.5	40398.7	40398.5	40398.7	40398.6	40398.6	40398.6	40398.6	40398.6	40398.7	40398.6	40398.6	40398.6	40398.7	40398.6	40398.6	40398.6	40398.7	40398.6	40398.7	40398.6	40398.7	40398.6
	40398.5	40398.7	40398.6	40398.7	40398.5	40398.7	40398.5	40398.6	40398.5	40398.6	40398.5	40398.6	40398.5	40398.7	40398.5	40398.6	40398.5	40398.6	40398.5	40398.6	40398.5	40398.6	40398.5	40398.7	40398.5	40398.7	40398.5	40398.7	40398.5	40398.6	40398.6	40398.7	40398.6	40398.7	40398.6	40398.6	40398.6	40398.6	40398.6	40398.6	40398.6	40398.6	40398.6	40398.6	40398.6	40398.6	40398.6	40398.7	40398.6
	40398.5	40398.7	40398.5	40398.7	40398.5	40398.6	40398.5	40398.6	40398.5	40398.6	40398.5	40398.6	40398.5	40398.7	40398.5	40398.7	40398.5	40398.6	40398.6	40398.6	40398.5	40398.7	40398.5	40398.7	40398.5	40398.6	40398.5	40398.6	40398.5	40398.6	40398.6	40398.7	40398.6	40398.7	40398.6	40398.6	40398.6	40398.6	40398.6	40398.6	40398.6	40398.7	40398.6	40398.6	40398.6	40398.6	40398.6	40398.7	40398.6
	40398.5	40398.7	40398.5	40398.7	40398.5	40398.7	40398.5	40398.6	40398.5	40398.6	40398.5	40398.6	40398.5	40398.7	40398.5	40398.6	40398.5	40398.6	40398.5	40398.7	40398.5	40398.7	40398.5	40398.7	40398.5	40398.7	40398.5	40398.6	40398.5	40398.6	40398.6	40398.7	40398.6	40398.7	40398.6	40398.6	40398.6	40398.6	40398.6	40398.6	40398.6	40398.7	40398.6	40398.7	40398.6	40398.6	40398.6	40398.6	40398.6
	40398.5	40398.7	40398.5	40398.7	40398.5	40398.7	40398.5	40398.6	40398.5	40398.6	40398.5	40398.6	40398.5	40398.7	40398.5	40398.6	40398.5	40398.6	40398.5	40398.6	40398.5	40398.7	40398.5	40398.6	40398.5	40398.7	40398.5	40398.7	40398.5	40398.6	40398.6	40398.7	40398.6	40398.7	40398.6	40398.6	40398.6	40398.6	40398.6	40398.6	40398.6	40398.6	40398.6	40398.7	40398.6	40398.7	40398.6	40398.6	40398.6
	40398.6	40398.7	40398.6	40398.7	40398.5	40398.7	40398.5	40398.7	40398.5	40398.6	40398.5	40398.6	40398.5	40398.6	40398.5	40398.6	40398.5	40398.6	40398.5	40398.6	40398.5	40398.6	40398.5	40398.6	40398.5	40398.6	40398.5	40398.6	40398.5	40398.6	40398.6	40398.7	40398.6	40398.7	40398.6	40398.6	40398.6	40398.6	40398.6	40398.6	40398.6	40398.6	40398.6	40398.6	40398.6	40398.7	40398.6	40398.6	40398.6
	40398.6	40398.7	40398.6	40398.7	40398.5	40398.7	40398.5	40398.7	40398.5	40398.7	40398.5	40398.7	40398.5	40398.7	40398.5	40398.6	40398.5	40398.6	40398.5	40398.6	40398.5	40398.7	40398.5	40398.6	40398.6	40398.6	40398.6	40398.6	40398.5	40398.6	40398.6	40398.6	40398.6	40398.7	40398.6	40398.6	40398.6	40398.6	40398.6	40398.6	40398.6	40398.6	40398.6	40398.6	40398.6	40398.7	40398.6	40398.6	40398.6
	40398.5	40398.7	40398.5	40398.7	40398.6	40398.7	40398.5	40398.6	40398.5	40398.6	40398.5	40398.7	40398.5	40398.6	40398.5	40398.7	40398.5	40398.6	40398.5	40398.6	40398.5	40398.6	40398.5	40398.6	40398.6	40398.6	40398.6	40398.7	40398.5	40398.6	40398.6	40398.6	40398.6	40398.7	40398.6	40398.6	40398.6	40398.6	40398.6	40398.7	40398.6	40398.6	40398.6	40398.6	40398.6	40398.6	40398.6	40398.6	40398.6
	40398.6	40398.7	40398.5	40398.7	40398.5	40398.7	40398.5	40398.6	40398.5	40398.6	40398.5	40398.6	40398.5	40398.7	40398.5	40398.6	40398.5	40398.6	40398.5	40398.6	40398.5	40398.6	40398.5	40398.7	40398.5	40398.6	40398.6	40398.7	40398.5	40398.7	40398.6	40398.7	40398.6	40398.6	40398.6	40398.6	40398.5	40398.6	40398.6	40398.6	40398.6	40398.6	40398.6	40398.6	40398.6	40398.6	40398.6	40398.6	40398.6
	40398.6	40398.7	40398.5	40398.7	40398.5	40398.7	40398.5	40398.7	40398.5	40398.6	40398.5	40398.6	40398.5	40398.7	40398.5	40398.6	40398.5	40398.6	40398.5	40398.6	40398.5	40398.7	40398.5	40398.7	40398.6	40398.6	40398.6	40398.7	40398.5	40398.6	40398.6	40398.7	40398.6	40398.6	40398.6	40398.6	40398.6	40398.6	40398.6	40398.6	40398.6	40398.6	40398.6	40398.6	40398.6	40398.6	40398.6	40398.6	40398.6
	40398.6	40398.7	40398.5	40398.7	40398.5	40398.7	40398.5	40398.7	40398.5	40398.6	40398.5	40398.6	40398.5	40398.7	40398.5	40398.6	40398.5	40398.6	40398.5	40398.6	40398.5	40398.7	40398.5	40398.6	40398.6	40398.6	40398.5	40398.7	40398.5	40398.6	40398.6	40398.7	40398.6	40398.6	40398.6	40398.6	40398.6	40398.6	40398.6	40398.6	40398.6	40398.6	40398.6	40398.6	40398.6	40398.6	40398.6	40398.6	40398.6
	40398.5	40398.7	40398.6	40398.7	40398.6	40398.7	40398.5	40398.7	40398.5	40398.6	40398.5	40398.7	40398.5	40398.7	40398.5	40398.6	40398.5	40398.7	40398.5	40398.6	40398.5	40398.7	40398.5	40398.6	40398.6	40398.6	40398.5	40398.6	40398.5	40398.6	40398.6	40398.7	40398.6	40398.6	40398.6	40398.7	40398.6	40398.6	40398.6	40398.6	40398.6	40398.6	40398.6	40398.6	40398.6	40398.6	40398.6	40398.6	40398.6
	40398.5	40398.7	40398.5	40398.7	40398.5	40398.7	40398.5	40398.7	40398.5	40398.7	40398.5	40398.6	40398.5	40398.7	40398.5	40398.6	40398.5	40398.7	40398.5	40398.6	40398.5	40398.6	40398.5	40398.6	40398.5	40398.6	40398.5	40398.6	40398.5	40398.6	40398.6	40398.7	40398.6	40398.6	40398.6	40398.6	40398.6	40398.6	40398.6	40398.6	40398.6	40398.6	40398.6	40398.6	40398.6	40398.6	40398.6	40398.6	40398.6
	40398.5	40398.7	40398.5	40398.7	40398.5	40398.7	40398.5	40398.6	40398.5	40398.7	40398.5	40398.6	40398.5	40398.6	40398.5	40398.6	40398.5	40398.7	40398.5	40398.6	40398.5	40398.6	40398.5	40398.6	40398.5	40398.6	40398.5	40398.6	40398.5	40398.6	40398.6	40398.7	40398.6	40398.6	40398.6	40398.6	40398.6	40398.6	40398.6	40398.7	40398.6	40398.7	40398.6	40398.6	40398.6	40398.6	40398.6	40398.6	40398.6
	40398.5	40398.7	40398.5	40398.7	40398.5	40398.7	40398.5	40398.6	40398.5	40398.7	40398.5	40398.6	40398.5	40398.6	40398.5	40398.6	40398.5	40398.6	40398.5	40398.6	40398.5	40398.6	40398.5	40398.6	40398.5	40398.6	40398.5	40398.6	40398.5	40398.6	40398.6	40398.6	40398.6	40398.7	40398.6	40398.7	40398.6	40398.6	40398.6	40398.6	40398.6	40398.7	40398.6	40398.6	40398.6	40398.6	40398.6	40398.7	40398.6
	40398.5	40398.7	40398.5	40398.7	40398.5	40398.7	40398.5	40398.7	40398.5	40398.7	40398.5	40398.6	40398.5	40398.6	40398.5	40398.6	40398.5	40398.6	40398.5	40398.6	40398.5	40398.6	40398.5	40398.6	40398.5	40398.6	40398.5	40398.6	40398.5	40398.6	40398.6	40398.6	40398.6	40398.7	40398.6	40398.7	40398.6	40398.6	40398.6	40398.6	40398.6	40398.6	40398.6	40398.6	40398.6	40398.7	40398.6	40398.7	40398.6
	40398.5	40398.7	40398.5	40398.6	40398.6	40398.7	40398.5	40398.7	40398.5	40398.6	40398.5	40398.6	40398.5	40398.6	40398.5	40398.7	40398.5	40398.6	40398.5	40398.6	40398.5	40398.6	40398.6	40398.7	40398.5	40398.6	40398.5	40398.6	40398.5	40398.7	40398.6	40398.6	40398.6	40398.7	40398.6	40398.7	40398.6	40398.6	40398.6	40398.6	40398.6	40398.6	40398.6	40398.6	40398.6	40398.6	40398.6	40398.7	40398.6
	40398.6	40398.7	40398.5	40398.7	40398.6	40398.7	40398.5	40398.6	40398.5	40398.6	40398.5	40398.7	40398.5	40398.6	40398.5	40398.7	40398.5	40398.6	40398.5	40398.7	40398.5	40398.6	40398.6	40398.6	40398.6	40398.7	40398.5	40398.6	40398.6	40398.6	40398.6	40398.6	40398.6	40398.7	40398.6	40398.6	40398.6	40398.6	40398.6	40398.6	40398.6	40398.6	40398.6	40398.6	40398.6	40398.6	40398.6	40398.7	40398.6
	40398.6	40398.7	40398.5	40398.7	40398.5	40398.7	40398.5	40398.6	40398.5	40398.7	40398.5	40398.6	40398.5	40398.7	40398.5	40398.6	40398.5	40398.6	40398.5	40398.7	40398.5	40398.7	40398.5	40398.6	40398.6	40398.7	40398.5	40398.6	40398.6	40398.6	40398.6	40398.6	40398.6	40398.7	40398.6	40398.6	40398.6	40398.6	40398.6	40398.6	40398.6	40398.6	40398.6	40398.7	40398.6	40398.6	40398.6	40398.6	40398.6
	40398.6	40398.7	40398.5	40398.7	40398.5	40398.7	40398.5	40398.6	40398.5	40398.6	40398.5	40398.6	40398.5	40398.7	40398.5	40398.6	40398.5	40398.6	40398.5	40398.7	40398.5	40398.6	40398.5	40398.7	40398.5	40398.7	40398.6	40398.6	40398.5	40398.6	40398.6	40398.6	40398.6	40398.7	40398.6	40398.6	40398.6	40398.6	40398.6	40398.7	40398.6	40398.6	40398.6	40398.7	40398.6	40398.7	40398.6	40398.6	40398.6
	40398.6	40398.7	40398.5	40398.7	40398.5	40398.7	40398.5	40398.7	40398.5	40398.7	40398.5	40398.7	40398.5	40398.6	40398.5	40398.6	40398.5	40398.7	40398.5	40398.6	40398.5	40398.6	40398.5	40398.6	40398.6	40398.6	40398.6	40398.6	40398.5	40398.6	40398.6	40398.6	40398.6	40398.7	40398.6	40398.7	40398.6	40398.6	40398.6	40398.6	40398.6	40398.6	40398.6	40398.6	40398.6	40398.7	40398.6	40398.6	40398.6
	40398.6	40398.7	40398.6	40398.7	40398.5	40398.7	40398.5	40398.7	40398.5	40398.7	40398.5	40398.6	40398.5	40398.6	40398.5	40398.6	40398.5	40398.7	40398.5	40398.6	40398.5	40398.6	40398.5	40398.6	40398.6	40398.6	40398.6	40398.6	40398.5	40398.6	40398.6	40398.7	40398.6	40398.7	40398.6	40398.6	40398.6	40398.6	40398.6	40398.6	40398.6	40398.7	40398.6	40398.6	40398.6	40398.6	40398.6	40398.6	40398.6
	40398.6	40398.7	40398.5	40398.7	40398.5	40398.7	40398.5	40398.7	40398.5	40398.6	40398.5	40398.6	40398.5	40398.7	40398.5	40398.6	40398.5	40398.6	40398.5	40398.6	40398.6	40398.6	40398.5	40398.6	40398.5	40398.7	40398.5	40398.6	40398.5	40398.6	40398.6	40398.7	40398.6	40398.7	40398.6	40398.7	40398.6	40398.6	40398.6	40398.6	40398.6	40398.6	40398.6	40398.6	40398.6	40398.6	40398.6	40398.6	40398.6
	40398.5	40398.7	40398.5	40398.7	40398.6	40398.7	40398.5	40398.7	40398.5	40398.6	40398.5	40398.7	40398.5	40398.7	40398.5	40398.7	40398.5	40398.6	40398.5	40398.6	40398.5	40398.7	40398.5	40398.6	40398.5	40398.6	40398.5	40398.6	40398.5	40398.7	40398.6	40398.7	40398.6	40398.6	40398.6	40398.7	40398.6	40398.6	40398.6	40398.6	40398.6	40398.6	40398.6	40398.6	40398.6	40398.6	40398.6	40398.7	40398.6
	40398.5	40398.7	40398.5	40398.7	40398.5	40398.7	40398.5	40398.7	40398.5	40398.6	40398.5	40398.6	40398.5	40398.7	40398.5	40398.6	40398.5	40398.6	40398.5	40398.6	40398.5	40398.6	40398.5	40398.6	40398.5	40398.6	40398.5	40398.6	40398.5	40398.6	40398.6	40398.7	40398.6	40398.6	40398.6	40398.7	40398.6	40398.7	40398.6	40398.6	40398.6	40398.6	40398.6	40398.6	40398.6	40398.7	40398.6	40398.6	40398.6
	40398.5	40398.7	40398.6	40398.7	40398.5	40398.7	40398.5	40398.7	40398.5	40398.6	40398.5	40398.6	40398.5	40398.6	40398.5	40398.6	40398.5	40398.6	40398.5	40398.6	40398.5	40398.6	40398.5	40398.6	40398.5	40398.6	40398.5	40398.6	40398.5	40398.6	40398.6	40398.7	40398.6	40398.6	40398.6	40398.6	40398.6	40398.6	40398.6	40398.6	40398.6	40398.6	40398.6	40398.6	40398.6	40398.7	40398.6	40398.6	40398.6
	40398.5	40398.7	40398.6	40398.7	40398.5	40398.6	40398.5	40398.7	40398.5	40398.7	40398.5	40398.6	40398.5	40398.7	40398.5	40398.7	40398.5	40398.6	40398.5	40398.7	40398.5	40398.6	40398.5	40398.6	40398.5	40398.7	40398.5	40398.6	40398.5	40398.6	40398.6	40398.6	40398.6	40398.6	40398.6	40398.6	40398.6	40398.7	40398.6	40398.6	40398.6	40398.6	40398.6	40398.6	40398.6	40398.7	40398.6	40398.6	40398.6
	40398.6	40398.7	40398.6	40398.7	40398.6	40398.6	40398.5	40398.7	40398.5	40398.6	40398.5	40398.6	40398.5	40398.7	40398.5	40398.6	40398.5	40398.6	40398.5	40398.7	40398.5	40398.6	40398.5	40398.7	40398.5	40398.6	40398.5	40398.6	40398.5	40398.7	40398.6	40398.6	40398.6	40398.7	40398.6	40398.6	40398.5	40398.7	40398.6	40398.6	40398.6	40398.6	40398.6	40398.6	40398.6	40398.7	40398.6	40398.6	40398.6
	40398.6	40398.7	40398.5	40398.7	40398.6	40398.6	40398.5	40398.7	40398.5	40398.6	40398.5	40398.6	40398.5	40398.7	40398.5	40398.6	40398.5	40398.6	40398.5	40398.7	40398.5	40398.7	40398.5	40398.6	40398.5	40398.6	40398.5	40398.6	40398.5	40398.6	40398.6	40398.6	40398.6	40398.6	40398.6	40398.6	40398.6	40398.7	40398.6	40398.6	40398.6	40398.6	40398.6	40398.6	40398.6	40398.7	40398.6	40398.7	40398.6
	40398.6	40398.7	40398.5	40398.7	40398.5	40398.6	40398.5	40398.7	40398.5	40398.6	40398.5	40398.6	40398.5	40398.7	40398.5	40398.6	40398.5	40398.6	40398.5	40398.6	40398.5	40398.7	40398.5	40398.6	40398.5	40398.7	40398.5	40398.6	40398.5	40398.6	40398.6	40398.6	40398.6	40398.7	40398.6	40398.6	40398.6	40398.6	40398.6	40398.6	40398.6	40398.6	40398.6	40398.6	40398.6	40398.7	40398.6	40398.6	40398.6
	40398.6	40398.7	40398.6	40398.7	40398.5	40398.7	40398.5	40398.6	40398.5	40398.6	40398.5	40398.6	40398.5	40398.7	40398.5	40398.6	40398.5	40398.6	40398.5	40398.6	40398.5	40398.7	40398.5	40398.6	40398.5	40398.7	40398.5	40398.7	40398.5	40398.6	40398.6	40398.7	40398.6	40398.6	40398.6	40398.6	40398.6	40398.6	40398.6	40398.7	40398.6	40398.6	40398.6	40398.6	40398.6	40398.7	40398.6	40398.6	40398.6
	40398.5	40398.7	40398.5	40398.7	40398.5	40398.7	40398.5	40398.6	40398.5	40398.6	40398.5	40398.6	40398.5	40398.6	40398.5	40398.6	40398.5	40398.6	40398.5	40398.6	40398.5	40398.7	40398.5	40398.6	40398.6	40398.7	40398.5	40398.6	40398.6	40398.6	40398.6	40398.7	40398.6	40398.6	40398.6	40398.6	40398.5	40398.6	40398.6	40398.7	40398.6	40398.6	40398.6	40398.6	40398.6	40398.7	40398.6	40398.6	40398.6
	40398.5	40398.7	40398.5	40398.7	40398.5	40398.7	40398.5	40398.6	40398.5	40398.7	40398.5	40398.6	40398.5	40398.7	40398.5	40398.7	40398.5	40398.6	40398.5	40398.6	40398.5	40398.7	40398.5	40398.6	40398.5	40398.7	40398.5	40398.6	40398.5	40398.6	40398.6	40398.7	40398.6	40398.7	40398.6	40398.6	40398.6	40398.6	40398.6	40398.7	40398.6	40398.6	40398.6	40398.6	40398.6	40398.6	40398.6	40398.6	40398.6
	40398.5	40398.7	40398.5	40398.7	40398.5	40398.7	40398.5	40398.6	40398.5	40398.6	40398.5	40398.6	40398.5	40398.6	40398.5	40398.6	40398.5	40398.6	40398.5	40398.6	40398.5	40398.7	40398.5	40398.6	40398.5	40398.6	40398.5	40398.7	40398.5	40398.6	40398.6	40398.7	40398.6	40398.7	40398.6	40398.6	40398.6	40398.6	40398.6	40398.7	40398.6	40398.6	40398.6	40398.6	40398.6	40398.6	40398.6	40398.7	40398.6
	40398.5	40398.7	40398.5	40398.7	40398.5	40398.7	40398.6	40398.7	40398.5	40398.6	40398.5	40398.6	40398.5	40398.6	40398.5	40398.6	40398.5	40398.6	40398.5	40398.6	40398.5	40398.7	40398.5	40398.6	40398.5	40398.6	40398.5	40398.7	40398.5	40398.6	40398.6	40398.6	40398.6	40398.6	40398.6	40398.6	40398.6	40398.6	40398.6	40398.7	40398.6	40398.7	40398.6	40398.6	40398.6	40398.6	40398.6	40398.6	40398.6
	40398.5	40398.7	40398.5	40398.7	40398.5	40398.7	40398.5	40398.7	40398.5	40398.6	40398.5	40398.6	40398.5	40398.6	40398.5	40398.7	40398.5	40398.6	40398.5	40398.6	40398.5	40398.6	40398.5	40398.6	40398.5	40398.6	40398.5	40398.7	40398.6	40398.6	40398.6	40398.7	40398.6	40398.7	40398.6	40398.6	40398.6	40398.6	40398.6	40398.7	40398.6	40398.7	40398.6	40398.7	40398.6	40398.6	40398.6	40398.7	40398.6
	40398.5	40398.7	40398.5	40398.7	40398.5	40398.7	40398.5	40398.7	40398.5	40398.7	40398.5	40398.6	40398.5	40398.6	40398.5	40398.7	40398.5	40398.7	40398.5	40398.6	40398.5	40398.6	40398.5	40398.6	40398.5	40398.6	40398.5	40398.7	40398.5	40398.6	40398.6	40398.7	40398.6	40398.6	40398.6	40398.6	40398.6	40398.6	40398.6	40398.6	40398.6	40398.6	40398.6	40398.7	40398.6	40398.6	40398.6	40398.6	40398.6
	40398.5	40398.7	40398.5	40398.7	40398.5	40398.7	40398.5	40398.7	40398.5	40398.7	40398.5	40398.6	40398.5	40398.6	40398.5	40398.6	40398.5	40398.6	40398.5	40398.6	40398.5	40398.6	40398.5	40398.6	40398.5	40398.7	40398.5	40398.6	40398.5	40398.6	40398.6	40398.7	40398.6	40398.7	40398.6	40398.7	40398.6	40398.6	40398.6	40398.6	40398.6	40398.6	40398.6	40398.7	40398.6	40398.6	40398.6	40398.6	40398.6
	40398.6	40398.7	40398.6	40398.7	40398.5	40398.7	40398.5	40398.7	40398.5	40398.7	40398.5	40398.6	40398.5	40398.6	40398.5	40398.6	40398.5	40398.6	40398.5	40398.6	40398.5	40398.6	40398.6	40398.6	40398.5	40398.6	40398.5	40398.6	40398.5	40398.6	40398.6	40398.6	40398.6	40398.7	40398.6	40398.6	40398.6	40398.6	40398.6	40398.6	40398.6	40398.6	40398.6	40398.6	40398.6	40398.7	40398.6	40398.6	40398.6
	40398.6	40398.7	40398.6	40398.7	40398.5	40398.6	40398.5	40398.6	40398.5	40398.6	40398.5	40398.7	40398.5	40398.6	40398.5	40398.6	40398.5	40398.6	40398.5	40398.6	40398.5	40398.6	40398.6	40398.6	40398.5	40398.6	40398.5	40398.6	40398.5	40398.7	40398.6	40398.6	40398.6	40398.6	40398.6	40398.6	40398.6	40398.6	40398.6	40398.6	40398.6	40398.6	40398.6	40398.6	40398.6	40398.6	40398.6	40398.6	40398.6
	40398.6	40398.7	40398.5	40398.7	40398.5	40398.7	40398.5	40398.7	40398.5	40398.6	40398.5	40398.6	40398.5	40398.7	40398.5	40398.6	40398.5	40398.6	40398.5	40398.6	40398.5	40398.6	40398.6	40398.6	40398.6	40398.7	40398.5	40398.6	40398.5	40398.7	40398.6	40398.6	40398.6	40398.6	40398.6	40398.6	40398.6	40398.6	40398.6	40398.6	40398.6	40398.6	40398.6	40398.6	40398.6	40398.6	40398.6	40398.6	40398.6
	40398.6	40398.7	40398.5	40398.7	40398.6	40398.7	40398.5	40398.7	40398.5	40398.6	40398.5	40398.6	40398.5	40398.6	40398.5	40398.6	40398.5	40398.6	40398.5	40398.6	40398.5	40398.6	40398.6	40398.7	40398.6	40398.7	40398.5	40398.6	40398.5	40398.7	40398.6	40398.6	40398.6	40398.7	40398.6	40398.6	40398.6	40398.6	40398.6	40398.6	40398.6	40398.7	40398.6	40398.6	40398.6	40398.6	40398.6	40398.6	40398.6
	40398.5	40398.7	40398.6	40398.7	40398.5	40398.6	40398.5	40398.7	40398.5	40398.7	40398.5	40398.6	40398.5	40398.6	40398.5	40398.6	40398.5	40398.6	40398.5	40398.6	40398.5	40398.6	40398.5	40398.6	40398.6	40398.6	40398.6	40398.6	40398.5	40398.7	40398.6	40398.7	40398.6	40398.7	40398.6	40398.6	40398.6	40398.6	40398.6	40398.6	40398.6	40398.6	40398.6	40398.6	40398.6	40398.6	40398.6	40398.6	40398.6
	40398.5	40398.7	40398.5	40398.7	40398.5	40398.7	40398.5	40398.7	40398.5	40398.7	40398.6	40398.6	40398.5	40398.6	40398.5	40398.6	40398.5	40398.6	40398.5	40398.6	40398.5	40398.6	40398.5	40398.6	40398.6	40398.7	40398.5	40398.6	40398.5	40398.7	40398.6	40398.7	40398.6	40398.7	40398.6	40398.6	40398.6	40398.7	40398.6	40398.6	40398.6	40398.6	40398.6	40398.6	40398.6	40398.7	40398.6	40398.7	40398.6
	40398.5	40398.7	40398.5	40398.7	40398.5	40398.7	40398.5	40398.7	40398.5	40398.6	40398.5	40398.7	40398.5	40398.7	40398.5	40398.6	40398.5	40398.7	40398.5	40398.7	40398.5	40398.6	40398.5	40398.7	40398.5	40398.7	40398.5	40398.6	40398.5	40398.7	40398.6	40398.7	40398.6	40398.7	40398.6	40398.6	40398.6	40398.7	40398.6	40398.6	40398.6	40398.7	40398.6	40398.6	40398.6	40398.7	40398.6	40398.7	40398.6
	40398.6	40398.7	40398.5	40398.7	40398.5	40398.7	40398.5	40398.6	40398.5	40398.6	40398.5	40398.7	40398.5	40398.7	40398.5	40398.6	40398.5	40398.7	40398.5	40398.6	40398.5	40398.6	40398.5	40398.6	40398.6	40398.7	40398.5	40398.6	40398.5	40398.6	40398.6	40398.7	40398.6	40398.7	40398.6	40398.6	40398.6	40398.6	40398.6	40398.6	40398.6	40398.6	40398.6	40398.6	40398.6	40398.7	40398.6	40398.7	40398.6
	40398.6	40398.7	40398.5	40398.7	40398.6	40398.7	40398.5	40398.6	40398.5	40398.7	40398.5	40398.6	40398.5	40398.6	40398.5	40398.7	40398.5	40398.6	40398.5	40398.6	40398.5	40398.7	40398.5	40398.7	40398.5	40398.7	40398.5	40398.6	40398.5	40398.6	40398.6	40398.7	40398.6	40398.7	40398.6	40398.6	40398.6	40398.6	40398.6	40398.6	40398.6	40398.6	40398.6	40398.6	40398.6	40398.7	40398.6	40398.7	40398.6
	40398.6	40398.7	40398.5	40398.7	40398.6	40398.7	40398.5	40398.6	40398.5	40398.6	40398.5	40398.6	40398.5	40398.6	40398.5	40398.7	40398.5	40398.6	40398.5	40398.6	40398.5	40398.7	40398.5	40398.7	40398.5	40398.7	40398.5	40398.6	40398.6	40398.6	40398.6	40398.7	40398.6	40398.7	40398.6	40398.7	40398.6	40398.6	40398.6	40398.6	40398.6	40398.6	40398.6	40398.6	40398.6	40398.7	40398.6	40398.6	40398.6
	40398.6	40398.7	40398.5	40398.7	40398.5	40398.7	40398.5	40398.6	40398.5	40398.6	40398.5	40398.6	40398.5	40398.7	40398.5	40398.6	40398.5	40398.7	40398.5	40398.6	40398.5	40398.7	40398.5	40398.6	40398.5	40398.7	40398.5	40398.6	40398.6	40398.6	40398.6	40398.7	40398.6	40398.7	40398.6	40398.6	40398.6	40398.6	40398.6	40398.6	40398.6	40398.6	40398.6	40398.6	40398.6	40398.6	40398.6	40398.6	40398.6
	40398.5	40398.7	40398.5	40398.7	40398.5	40398.7	40398.5	40398.6	40398.5	40398.7	40398.5	40398.6	40398.5	40398.7	40398.5	40398.7	40398.5	40398.6	40398.5	40398.6	40398.5	40398.6	40398.5	40398.6	40398.5	40398.6	40398.5	40398.6	40398.5	40398.6	40398.6	40398.7	40398.6	40398.7	40398.6	40398.6	40398.6	40398.6	40398.6	40398.7	40398.6	40398.6	40398.6	40398.6	40398.6	40398.6	40398.6	40398.6	40398.6
	40398.5	40398.7	40398.5	40398.7	40398.6	40398.7	40398.5	40398.6	40398.5	40398.7	40398.5	40398.7	40398.5	40398.7	40398.5	40398.7	40398.5	40398.6	40398.5	40398.6	40398.5	40398.6	40398.5	40398.6	40398.5	40398.6	40398.5	40398.6	40398.5	40398.6	40398.6	40398.7	40398.6	40398.6	40398.6	40398.7	40398.6	40398.7	40398.6	40398.7	40398.6	40398.7	40398.6	40398.6	40398.6	40398.6	40398.6	40398.7	40398.6
	40398.5	40398.7	40398.5	40398.7	40398.5	40398.7	40398.5	40398.6	40398.5	40398.6	40398.5	40398.7	40398.5	40398.7	40398.5	40398.6	40398.5	40398.6	40398.5	40398.7	40398.5	40398.6	40398.5	40398.6	40398.5	40398.7	40398.6	40398.7	40398.5	40398.6	40398.6	40398.7	40398.6	40398.6	40398.6	40398.7	40398.6	40398.7	40398.6	40398.6	40398.6	40398.7	40398.6	40398.6	40398.6	40398.6	40398.6	40398.6	40398.6
	40398.5	40398.7	40398.5	40398.7	40398.5	40398.6	40398.5	40398.6	40398.5	40398.7	40398.5	40398.7	40398.5	40398.7	40398.5	40398.6	40398.5	40398.6	40398.5	40398.6	40398.5	40398.6	40398.5	40398.6	40398.5	40398.7	40398.6	40398.7	40398.6	40398.6	40398.6	40398.6	40398.6	40398.7	40398.6	40398.6	40398.6	40398.7	40398.6	40398.6	40398.6	40398.6	40398.6	40398.6	40398.6	40398.6	40398.6	40398.6	40398.6
	40398.6	40398.7	40398.5	40398.7	40398.5	40398.7	40398.5	40398.6	40398.5	40398.7	40398.5	40398.6	40398.5	40398.6	40398.5	40398.7	40398.5	40398.6	40398.5	40398.6	40398.5	40398.6	40398.5	40398.6	40398.5	40398.6	40398.6	40398.6	40398.5	40398.6	40398.6	40398.6	40398.6	40398.7	40398.6	40398.6	40398.6	40398.6	40398.6	40398.6	40398.6	40398.6	40398.6	40398.6	40398.6	40398.6	40398.6	40398.6	40398.6
	40398.6	40398.7	40398.5	40398.7	40398.5	40398.6	40398.5	40398.6	40398.5	40398.7	40398.5	40398.6	40398.5	40398.7	40398.5	40398.6	40398.5	40398.6	40398.5	40398.6	40398.5	40398.6	40398.5	40398.7	40398.5	40398.6	40398.6	40398.7	40398.5	40398.6	40398.6	40398.7	40398.6	40398.6	40398.6	40398.6	40398.6	40398.6	40398.6	40398.6	40398.6	40398.6	40398.6	40398.6	40398.6	40398.7	40398.6	40398.6	40398.6
	40398.5	40398.7	40398.6	40398.6	40398.5	40398.6	40398.5	40398.6	40398.5	40398.7	40398.5	40398.6	40398.5	40398.7	40398.5	40398.6	40398.5	40398.6	40398.5	40398.6	40398.5	40398.6	40398.5	40398.7	40398.5	40398.6	40398.6	40398.7	40398.5	40398.6	40398.6	40398.6	40398.6	40398.7	40398.6	40398.7	40398.6	40398.6	40398.6	40398.6	40398.6	40398.6	40398.6	40398.6	40398.6	40398.7	40398.6	40398.6	40398.6
	40398.5	40398.7	40398.5	40398.7	40398.5	40398.7	40398.5	40398.7	40398.5	40398.6	40398.5	40398.7	40398.5	40398.7	40398.5	40398.6	40398.5	40398.6	40398.5	40398.6	40398.5	40398.6	40398.5	40398.7	40398.5	40398.6	40398.6	40398.7	40398.5	40398.6	40398.6	40398.6	40398.6	40398.7	40398.6	40398.6	40398.6	40398.6	40398.6	40398.6	40398.6	40398.6	40398.6	40398.6	40398.6	40398.6	40398.6	40398.6	40398.6
	40398.6	40398.7	40398.5	40398.7	40398.5	40398.7	40398.5	40398.7	40398.5	40398.7	40398.5	40398.6	40398.5	40398.7	40398.5	40398.6	40398.5	40398.6	40398.5	40398.6	40398.5	40398.6	40398.5	40398.6	40398.5	40398.6	40398.5	40398.6	40398.5	40398.6	40398.6	40398.6	40398.6	40398.7	40398.6	40398.6	40398.6	40398.6	40398.6	40398.6	40398.6	40398.6	40398.6	40398.6	40398.6	40398.7	40398.6	40398.7	40398.6
	40398.6	40398.7	40398.5	40398.7	40398.5	40398.7	40398.5	40398.7	40398.5	40398.6	40398.5	40398.6	40398.5	40398.6	40398.5	40398.6	40398.5	40398.7	40398.5	40398.6	40398.5	40398.6	40398.5	40398.6	40398.5	40398.7	40398.5	40398.6	40398.5	40398.6	40398.6	40398.6	40398.6	40398.6	40398.6	40398.6	40398.6	40398.6	40398.6	40398.7	40398.6	40398.6	40398.6	40398.6	40398.6	40398.6	40398.6	40398.6	40398.6
	40398.5	40398.7	40398.5	40398.7	40398.5	40398.7	40398.5	40398.7	40398.5	40398.6	40398.5	40398.6	40398.5	40398.6	40398.5	40398.6	40398.5	40398.6	40398.5	40398.6	40398.5	40398.6	40398.5	40398.6	40398.5	40398.7	40398.5	40398.6	40398.5	40398.6	40398.6	40398.6	40398.6	40398.6	40398.6	40398.6	40398.6	40398.6	40398.6	40398.7	40398.6	40398.7	40398.6	40398.6	40398.6	40398.6	40398.6	40398.6	40398.6
	40398.5	40398.7	40398.5	40398.7	40398.5	40398.7	40398.5	40398.6	40398.5	40398.6	40398.5	40398.6	40398.5	40398.6	40398.5	40398.6	40398.5	40398.7	40398.5	40398.6	40398.5	40398.7	40398.5	40398.6	40398.6	40398.7	40398.5	40398.6	40398.5	40398.7	40398.6	40398.7	40398.6	40398.6	40398.6	40398.6	40398.6	40398.6	40398.6	40398.6	40398.6	40398.7	40398.6	40398.7	40398.6	40398.6	40398.6	40398.7	40398.6
	40398.5	40398.7	40398.5	40398.7	40398.6	40398.7	40398.5	40398.6	40398.5	40398.6	40398.5	40398.6	40398.5	40398.6	40398.5	40398.6	40398.5	40398.7	40398.5	40398.6	40398.5	40398.6	40398.5	40398.6	40398.6	40398.7	40398.5	40398.6	40398.5	40398.6	40398.6	40398.7	40398.6	40398.7	40398.6	40398.7	40398.6	40398.7	40398.6	40398.6	40398.6	40398.6	40398.6	40398.7	40398.6	40398.7	40398.6	40398.7	40398.6
	40398.5	40398.7	40398.5	40398.7	40398.6	40398.6	40398.5	40398.6	40398.5	40398.6	40398.5	40398.7	40398.5	40398.7	40398.5	40398.6	40398.5	40398.6	40398.5	40398.6	40398.5	40398.6	40398.5	40398.6	40398.6	40398.7	40398.5	40398.6	40398.5	40398.7	40398.6	40398.7	40398.6	40398.7	40398.6	40398.7	40398.6	40398.6	40398.6	40398.6	40398.6	40398.6	40398.6	40398.6	40398.6	40398.7	40398.6	40398.6	40398.6
	40398.5	40398.7	40398.5	40398.7	40398.6	40398.7	40398.5	40398.7	40398.5	40398.6	40398.5	40398.7	40398.5	40398.7	40398.5	40398.6	40398.5	40398.6	40398.5	40398.6	40398.5	40398.7	40398.6	40398.6	40398.6	40398.7	40398.5	40398.6	40398.5	40398.6	40398.6	40398.6	40398.6	40398.7	40398.6	40398.6	40398.6	40398.7	40398.6	40398.6	40398.6	40398.6	40398.6	40398.6	40398.6	40398.6	40398.6	40398.6	40398.6
	40398.5	40398.7	40398.6	40398.7	40398.6	40398.7	40398.5	40398.7	40398.5	40398.6	40398.5	40398.6	40398.5	40398.6	40398.5	40398.6	40398.5	40398.6	40398.5	40398.6	40398.5	40398.7	40398.6	40398.6	40398.6	40398.7	40398.5	40398.7	40398.5	40398.6	40398.6	40398.6	40398.6	40398.7	40398.6	40398.6	40398.6	40398.6	40398.6	40398.7	40398.6	40398.7	40398.6	40398.6	40398.6	40398.6	40398.6	40398.6	40398.6
	40398.5	40398.7	40398.5	40398.7	40398.5	40398.7	40398.5	40398.7	40398.5	40398.6	40398.5	40398.6	40398.5	40398.7	40398.5	40398.6	40398.5	40398.6	40398.5	40398.6	40398.5	40398.7	40398.5	40398.6	40398.5	40398.6	40398.5	40398.6	40398.5	40398.6	40398.6	40398.6	40398.6	40398.7	40398.6	40398.6	40398.6	40398.6	40398.6	40398.6	40398.6	40398.7	40398.6	40398.6	40398.6	40398.6	40398.6	40398.6	40398.6
	40398.5	40398.7	40398.5	40398.7	40398.5	40398.7	40398.5	40398.6	40398.5	40398.7	40398.5	40398.7	40398.5	40398.7	40398.5	40398.6	40398.5	40398.6	40398.5	40398.6	40398.5	40398.7	40398.5	40398.6	40398.5	40398.6	40398.5	40398.6	40398.5	40398.6	40398.6	40398.6	40398.6	40398.6	40398.6	40398.6	40398.6	40398.6	40398.6	40398.6	40398.6	40398.7	40398.6	40398.6	40398.6	40398.6	40398.6	40398.6	40398.6
	40398.6	40398.7	40398.6	40398.7	40398.5	40398.7	40398.5	40398.6	40398.5	40398.6	40398.5	40398.6	40398.5	40398.7	40398.5	40398.6	40398.5	40398.6	40398.5	40398.6	40398.5	40398.7	40398.5	40398.6	40398.5	40398.6	40398.6	40398.6	40398.5	40398.6	40398.5	40398.7	40398.6	40398.6	40398.6	40398.7	40398.6	40398.6	40398.6	40398.6	40398.6	40398.7	40398.6	40398.6	40398.6	40398.7	40398.6	40398.6	40398.6
	40398.6	40398.7	40398.6	40398.7	40398.5	40398.7	40398.5	40398.7	40398.5	40398.7	40398.5	40398.6	40398.5	40398.7	40398.5	40398.6	40398.5	40398.6	40398.5	40398.7	40398.5	40398.7	40398.6	40398.7	40398.5	40398.7	40398.5	40398.7	40398.5	40398.6	40398.5	40398.7	40398.6	40398.6	40398.6	40398.7	40398.6	40398.6	40398.6	40398.6	40398.6	40398.6	40398.6	40398.6	40398.6	40398.7	40398.6	40398.6	40398.6
	40398.6	40398.7	40398.5	40398.7	40398.5	40398.7	40398.5	40398.7	40398.5	40398.7	40398.5	40398.6	40398.5	40398.7	40398.5	40398.7	40398.5	40398.7	40398.5	40398.6	40398.5	40398.6	40398.5	40398.6	40398.5	40398.7	40398.5	40398.7	40398.5	40398.6	40398.6	40398.6	40398.6	40398.7	40398.6	40398.7	40398.6	40398.6	40398.6	40398.6	40398.6	40398.6	40398.6	40398.6	40398.6	40398.7	40398.6	40398.6	40398.6
	40398.6	40398.7	40398.6	40398.7	40398.5	40398.7	40398.5	40398.7	40398.5	40398.7	40398.5	40398.6	40398.5	40398.7	40398.5	40398.6	40398.5	40398.6	40398.5	40398.6	40398.5	40398.6	40398.5	40398.6	40398.5	40398.7	40398.5	40398.6	40398.5	40398.6	40398.6	40398.6	40398.6	40398.7	40398.6	40398.6	40398.6	40398.6	40398.6	40398.6	40398.6	40398.6	40398.6	40398.6	40398.6	40398.7	40398.6	40398.6	40398.6
	40398.6	40398.7	40398.5	40398.7	40398.5	40398.7	40398.5	40398.7	40398.5	40398.6	40398.5	40398.7	40398.5	40398.6	40398.5	40398.6	40398.5	40398.6	40398.5	40398.6	40398.5	40398.6	40398.5	40398.6	40398.5	40398.7	40398.5	40398.6	40398.6	40398.7	40398.6	40398.6	40398.6	40398.7	40398.6	40398.6	40398.6	40398.6	40398.6	40398.7	40398.6	40398.6	40398.6	40398.6	40398.6	40398.6	40398.6	40398.6	40398.6
	40398.5	40398.7	40398.5	40398.6	40398.5	40398.7	40398.5	40398.7	40398.5	40398.7	40398.5	40398.7	40398.5	40398.6	40398.5	40398.6	40398.5	40398.6	40398.5	40398.6	40398.5	40398.6	40398.5	40398.6	40398.5	40398.7	40398.5	40398.6	40398.6	40398.6	40398.6	40398.7	40398.6	40398.7	40398.6	40398.6	40398.6	40398.6	40398.6	40398.6	40398.6	40398.6	40398.6	40398.6	40398.6	40398.6	40398.6	40398.7	40398.6
	40398.5	40398.7	40398.5	40398.7	40398.5	40398.6	40398.5	40398.6	40398.5	40398.6	40398.5	40398.6	40398.5	40398.6	40398.5	40398.6	40398.5	40398.6	40398.5	40398.6	40398.5	40398.6	40398.5	40398.6	40398.5	40398.6	40398.5	40398.6	40398.5	40398.6	40398.6	40398.7	40398.6	40398.6	40398.6	40398.6	40398.6	40398.6	40398.6	40398.6	40398.6	40398.6	40398.6	40398.6	40398.6	40398.6	40398.6	40398.7	40398.6
	40398.5	40398.7	40398.5	40398.6	40398.5	40398.6	40398.5	40398.6	40398.5	40398.6	40398.5	40398.6	40398.5	40398.7	40398.5	40398.6	40398.5	40398.6	40398.5	40398.6	40398.5	40398.6	40398.5	40398.6	40398.5	40398.6	40398.6	40398.6	40398.5	40398.6	40398.6	40398.7	40398.6	40398.6	40398.6	40398.7	40398.6	40398.7	40398.6	40398.6	40398.6	40398.6	40398.6	40398.6	40398.6	40398.6	40398.6	40398.7	40398.6
	40398.5	40398.7	40398.5	40398.7	40398.5	40398.7	40398.5	40398.6	40398.5	40398.6	40398.5	40398.6	40398.5	40398.6	40398.5	40398.6	40398.5	40398.6	40398.6	40398.6	40398.5	40398.6	40398.5	40398.7	40398.5	40398.6	40398.5	40398.7	40398.5	40398.6	40398.6	40398.7	40398.6	40398.6	40398.6	40398.7	40398.6	40398.7	40398.6	40398.6	40398.6	40398.6	40398.6	40398.6	40398.6	40398.7	40398.6	40398.7	40398.6
	40398.6	40398.7	40398.5	40398.7	40398.5	40398.6	40398.5	40398.7	40398.5	40398.7	40398.5	40398.6	40398.5	40398.7	40398.5	40398.7	40398.5	40398.6	40398.5	40398.6	40398.5	40398.6	40398.5	40398.7	40398.5	40398.6	40398.5	40398.7	40398.5	40398.6	40398.5	40398.7	40398.6	40398.6	40398.6	40398.6	40398.6	40398.7	40398.6	40398.6	40398.6	40398.6	40398.6	40398.6	40398.6	40398.7	40398.6	40398.6	40398.6
	40398.6	40398.7	40398.5	40398.7	40398.6	40398.6	40398.5	40398.6	40398.5	40398.7	40398.5	40398.6	40398.5	40398.7	40398.5	40398.7	40398.6	40398.6	40398.5	40398.6	40398.5	40398.6	40398.5	40398.7	40398.6	40398.6	40398.5	40398.7	40398.5	40398.6	40398.5	40398.7	40398.6	40398.6	40398.6	40398.6	40398.6	40398.6	40398.6	40398.6	40398.6	40398.6	40398.6	40398.6	40398.6	40398.6	40398.6	40398.6	40398.6
	40398.6	40398.7	40398.5	40398.7	40398.6	40398.6	40398.5	40398.7	40398.5	40398.6	40398.5	40398.6	40398.5	40398.7	40398.5	40398.7	40398.5	40398.6	40398.6	40398.6	40398.5	40398.7	40398.5	40398.6	40398.6	40398.6	40398.6	40398.6	40398.5	40398.7	40398.6	40398.7	40398.6	40398.6	40398.6	40398.6	40398.6	40398.6	40398.6	40398.6	40398.6	40398.6	40398.6	40398.6	40398.6	40398.6	40398.6	40398.6	40398.6
	40398.6	40398.7	40398.5	40398.7	40398.6	40398.7	40398.5	40398.7	40398.5	40398.7	40398.5	40398.7	40398.5	40398.6	40398.5	40398.7	40398.5	40398.6	40398.5	40398.6	40398.5	40398.7	40398.5	40398.6	40398.5	40398.6	40398.5	40398.6	40398.6	40398.7	40398.6	40398.6	40398.6	40398.7	40398.6	40398.6	40398.6	40398.6	40398.6	40398.6	40398.6	40398.6	40398.6	40398.6	40398.6	40398.6	40398.6	40398.6	40398.6
	40398.6	40398.7	40398.5	40398.7	40398.6	40398.7	40398.5	40398.7	40398.5	40398.6	40398.5	40398.7	40398.5	40398.6	40398.5	40398.6	40398.5	40398.6	40398.5	40398.6	40398.5	40398.7	40398.5	40398.6	40398.5	40398.6	40398.5	40398.6	40398.6	40398.7	40398.6	40398.6	40398.6	40398.7	40398.6	40398.6	40398.6	40398.6	40398.6	40398.6	40398.6	40398.6	40398.6	40398.6	40398.6	40398.7	40398.6	40398.6	40398.6
	40398.5	40398.7	40398.5	40398.7	40398.5	40398.7	40398.5	40398.7	40398.5	40398.6	40398.5	40398.6	40398.5	40398.6	40398.5	40398.6	40398.5	40398.6	40398.5	40398.6	40398.5	40398.6	40398.5	40398.6	40398.5	40398.6	40398.5	40398.6	40398.6	40398.7	40398.6	40398.6	40398.6	40398.7	40398.6	40398.7	40398.6	40398.6	40398.6	40398.6	40398.6	40398.6	40398.6	40398.6	40398.6	40398.7	40398.6	40398.7	40398.6
	40398.5	40398.7	40398.6	40398.7	40398.5	40398.7	40398.5	40398.7	40398.5	40398.7	40398.5	40398.6	40398.5	40398.7	40398.5	40398.6	40398.5	40398.6	40398.5	40398.6	40398.5	40398.6	40398.5	40398.6	40398.5	40398.7	40398.5	40398.6	40398.5	40398.6	40398.6	40398.6	40398.6	40398.7	40398.6	40398.7	40398.6	40398.6	40398.6	40398.6	40398.6	40398.6	40398.6	40398.6	40398.6	40398.6	40398.6	40398.6	40398.6
	40398.5	40398.7	40398.5	40398.7	40398.5	40398.7	40398.5	40398.6	40398.5	40398.7	40398.5	40398.6	40398.5	40398.7	40398.5	40398.6	40398.5	40398.6	40398.5	40398.6	40398.5	40398.6	40398.6	40398.6	40398.5	40398.7	40398.5	40398.6	40398.5	40398.6	40398.6	40398.6	40398.6	40398.7	40398.6	40398.6	40398.6	40398.6	40398.6	40398.6	40398.6	40398.7	40398.6	40398.6	40398.6	40398.6	40398.6	40398.6	40398.6
	40398.6	40398.7	40398.5	40398.7	40398.6	40398.7	40398.5	40398.6	40398.5	40398.7	40398.5	40398.6	40398.5	40398.6	40398.5	40398.7	40398.5	40398.6	40398.5	40398.6	40398.5	40398.6	40398.5	40398.7	40398.5	40398.7	40398.5	40398.7	40398.5	40398.6	40398.6	40398.6	40398.6	40398.7	40398.6	40398.7	40398.6	40398.6	40398.6	40398.6	40398.6	40398.7	40398.6	40398.6	40398.6	40398.6	40398.6	40398.6	40398.6
	40398.5	40398.7	40398.5	40398.7	40398.6	40398.7	40398.5	40398.6	40398.5	40398.6	40398.5	40398.6	40398.5	40398.6	40398.5	40398.6	40398.5	40398.6	40398.5	40398.6	40398.5	40398.6	40398.5	40398.6	40398.5	40398.7	40398.5	40398.7	40398.5	40398.6	40398.6	40398.7	40398.6	40398.7	40398.6	40398.6	40398.6	40398.7	40398.6	40398.7	40398.6	40398.7	40398.6	40398.6	40398.6	40398.6	40398.6	40398.6	40398.6
	40398.5	40398.7	40398.5	40398.7	40398.5	40398.7	40398.5	40398.6	40398.5	40398.6	40398.5	40398.7	40398.5	40398.7	40398.5	40398.6	40398.5	40398.6	40398.5	40398.6	40398.5	40398.6	40398.5	40398.6	40398.5	40398.7	40398.6	40398.6	40398.5	40398.6	40398.6	40398.7	40398.6	40398.7	40398.6	40398.6	40398.6	40398.7	40398.6	40398.6	40398.6	40398.6	40398.6	40398.7	40398.6	40398.7	40398.6	40398.7	40398.6
	40398.5	40398.7	40398.5	40398.7	40398.5	40398.7	40398.5	40398.6	40398.5	40398.6	40398.5	40398.7	40398.5	40398.6	40398.5	40398.6	40398.5	40398.6	40398.5	40398.6	40398.5	40398.6	40398.5	40398.6	40398.5	40398.7	40398.6	40398.6	40398.5	40398.6	40398.6	40398.7	40398.6	40398.7	40398.6	40398.6	40398.6	40398.7	40398.6	40398.6	40398.6	40398.6	40398.6	40398.6	40398.6	40398.6	40398.6	40398.7	40398.6
	40398.6	40398.7	40398.5	40398.7	40398.5	40398.7	40398.5	40398.7	40398.5	40398.7	40398.5	40398.7	40398.5	40398.7	40398.5	40398.6	40398.5	40398.6	40398.5	40398.6	40398.5	40398.6	40398.5	40398.6	40398.5	40398.6	40398.5	40398.6	40398.5	40398.6	40398.6	40398.6	40398.6	40398.6	40398.6	40398.6	40398.6	40398.7	40398.6	40398.6	40398.6	40398.6	40398.6	40398.6	40398.6	40398.6	40398.6	40398.6	40398.6
	40398.6	40398.7	40398.5	40398.7	40398.5	40398.7	40398.5	40398.6	40398.5	40398.6	40398.5	40398.7	40398.5	40398.6	40398.5	40398.6	40398.5	40398.6	40398.5	40398.6	40398.6	40398.6	40398.5	40398.7	40398.5	40398.6	40398.5	40398.6	40398.5	40398.6	40398.6	40398.6	40398.6	40398.7	40398.6	40398.6	40398.6	40398.6	40398.6	40398.6	40398.6	40398.6	40398.6	40398.6	40398.6	40398.6	40398.6	40398.7	40398.6
	40398.5	40398.7	40398.5	40398.7	40398.5	40398.6	40398.5	40398.6	40398.5	40398.6	40398.5	40398.6	40398.5	40398.6	40398.5	40398.6	40398.5	40398.6	40398.5	40398.7	40398.5	40398.6	40398.5	40398.7	40398.5	40398.6	40398.5	40398.6	40398.5	40398.6	40398.6	40398.6	40398.6	40398.7	40398.6	40398.6	40398.6	40398.6	40398.6	40398.7	40398.6	40398.6	40398.6	40398.6	40398.6	40398.7	40398.6	40398.7	40398.6
	40398.6	40398.7	40398.5	40398.7	40398.5	40398.6	40398.5	40398.7	40398.5	40398.6	40398.5	40398.6	40398.5	40398.6	40398.5	40398.6	40398.5	40398.6	40398.5	40398.7	40398.5	40398.6	40398.5	40398.7	40398.5	40398.6	40398.5	40398.6	40398.5	40398.6	40398.6	40398.7	40398.6	40398.7	40398.6	40398.7	40398.6	40398.6	40398.6	40398.7	40398.6	40398.6	40398.6	40398.6	40398.6	40398.7	40398.6	40398.6	40398.6
	40398.6	40398.7	40398.6	40398.7	40398.5	40398.7	40398.5	40398.6	40398.5	40398.6	40398.5	40398.6	40398.5	40398.7	40398.5	40398.7	40398.5	40398.6	40398.5	40398.6	40398.5	40398.6	40398.5	40398.7	40398.5	40398.6	40398.5	40398.6	40398.6	40398.6	40398.6	40398.7	40398.6	40398.7	40398.6	40398.6	40398.6	40398.6	40398.6	40398.7	40398.6	40398.7	40398.6	40398.6	40398.6	40398.7	40398.6	40398.6	40398.6
	40398.6	40398.7	40398.6	40398.7	40398.5	40398.7	40398.5	40398.6	40398.5	40398.6	40398.5	40398.6	40398.5	40398.7	40398.5	40398.7	40398.5	40398.6	40398.5	40398.6	40398.5	40398.7	40398.5	40398.6	40398.6	40398.7	40398.5	40398.6	40398.6	40398.7	40398.6	40398.7	40398.6	40398.7	40398.6	40398.6	40398.6	40398.7	40398.6	40398.6	40398.6	40398.6	40398.6	40398.6	40398.6	40398.7	40398.6	40398.6	40398.6
	40398.6	40398.7	40398.6	40398.7	40398.5	40398.7	40398.5	40398.6	40398.5	40398.6	40398.5	40398.6	40398.5	40398.6	40398.5	40398.7	40398.5	40398.7	40398.5	40398.6	40398.5	40398.6	40398.5	40398.6	40398.6	40398.7	40398.5	40398.7	40398.5	40398.6	40398.6	40398.7	40398.6	40398.7	40398.6	40398.6	40398.6	40398.6	40398.6	40398.6	40398.6	40398.6	40398.6	40398.6	40398.6	40398.6	40398.6	40398.6	40398.6
	40398.6	40398.7	40398.6	40398.7	40398.5	40398.7	40398.6	40398.7	40398.5	40398.6	40398.5	40398.6	40398.5	40398.6	40398.5	40398.6	40398.5	40398.6	40398.5	40398.6	40398.5	40398.6	40398.5	40398.6	40398.6	40398.7	40398.5	40398.7	40398.5	40398.6	40398.6	40398.6	40398.6	40398.7	40398.6	40398.7	40398.6	40398.6	40398.6	40398.6	40398.6	40398.7	40398.6	40398.6	40398.6	40398.7	40398.6	40398.6	40398.6
	40398.6	40398.7	40398.5	40398.7	40398.6	40398.7	40398.6	40398.7	40398.5	40398.7	40398.5	40398.6	40398.5	40398.6	40398.5	40398.6	40398.5	40398.6	40398.5	40398.6	40398.5	40398.7	40398.5	40398.7	40398.6	40398.7	40398.5	40398.7	40398.5	40398.6	40398.6	40398.6	40398.6	40398.7	40398.6	40398.6	40398.6	40398.6	40398.6	40398.6	40398.6	40398.6	40398.6	40398.6	40398.6	40398.7	40398.6	40398.6	40398.6
	40398.5	40398.7	40398.5	40398.7	40398.5	40398.7	40398.5	40398.7	40398.5	40398.6	40398.5	40398.6	40398.5	40398.7	40398.5	40398.6	40398.5	40398.6	40398.5	40398.6	40398.5	40398.7	40398.5	40398.7	40398.6	40398.7	40398.5	40398.7	40398.5	40398.6	40398.6	40398.7	40398.6	40398.6	40398.6	40398.6	40398.6	40398.6	40398.6	40398.6	40398.6	40398.6	40398.6	40398.7	40398.6	40398.7	40398.6	40398.6	40398.6
	40398.5	40398.7	40398.5	40398.6	40398.6	40398.7	40398.5	40398.7	40398.5	40398.6	40398.5	40398.6	40398.5	40398.7	40398.5	40398.6	40398.5	40398.6	40398.5	40398.6	40398.5	40398.6	40398.6	40398.6	40398.5	40398.6	40398.5	40398.6	40398.5	40398.6	40398.6	40398.7	40398.6	40398.6	40398.6	40398.6	40398.6	40398.6	40398.6	40398.6	40398.6	40398.6	40398.6	40398.6	40398.6	40398.6	40398.6	40398.6	40398.6
	40398.5	40398.7	40398.6	40398.7	40398.6	40398.7	40398.5	40398.7	40398.5	40398.7	40398.5	40398.6	40398.5	40398.7	40398.5	40398.6	40398.5	40398.7	40398.6	40398.6	40398.5	40398.6	40398.5	40398.6	40398.5	40398.6	40398.5	40398.7	40398.5	40398.6	40398.6	40398.6	40398.6	40398.6	40398.6	40398.6	40398.6	40398.6	40398.6	40398.6	40398.6	40398.6	40398.6	40398.6	40398.6	40398.6	40398.6	40398.6	40398.6
	40398.5	40398.7	40398.5	40398.7	40398.6	40398.7	40398.5	40398.7	40398.5	40398.6	40398.5	40398.7	40398.5	40398.6	40398.5	40398.6	40398.5	40398.7	40398.5	40398.7	40398.5	40398.6	40398.5	40398.6	40398.5	40398.6	40398.6	40398.7	40398.5	40398.6	40398.6	40398.6	40398.6	40398.6	40398.6	40398.6	40398.6	40398.6	40398.6	40398.6	40398.6	40398.7	40398.6	40398.6	40398.6	40398.6	40398.6	40398.6	40398.6
	40398.5	40398.7	40398.5	40398.7	40398.6	40398.7	40398.5	40398.7	40398.5	40398.6	40398.5	40398.6	40398.5	40398.6	40398.5	40398.6	40398.5	40398.7	40398.5	40398.6	40398.5	40398.7	40398.5	40398.6	40398.5	40398.6	40398.6	40398.6	40398.5	40398.6	40398.6	40398.6	40398.6	40398.6	40398.6	40398.6	40398.6	40398.7	40398.6	40398.6	40398.6	40398.7	40398.6	40398.6	40398.6	40398.6	40398.6	40398.7	40398.6
	40398.5	40398.7	40398.5	40398.7	40398.5	40398.7	40398.5	40398.7	40398.5	40398.6	40398.5	40398.6	40398.5	40398.7	40398.5	40398.6	40398.5	40398.6	40398.5	40398.6	40398.5	40398.7	40398.5	40398.7	40398.5	40398.6	40398.5	40398.6	40398.5	40398.7	40398.6	40398.6	40398.6	40398.6	40398.6	40398.6	40398.6	40398.7	40398.6	40398.7	40398.6	40398.6	40398.6	40398.6	40398.6	40398.6	40398.6	40398.7	40398.6
	40398.5	40398.6	40398.5	40398.7	40398.5	40398.7	40398.5	40398.7	40398.5	40398.6	40398.5	40398.6	40398.5	40398.7	40398.5	40398.6	40398.5	40398.6	40398.5	40398.6	40398.5	40398.7	40398.5	40398.7	40398.5	40398.7	40398.5	40398.6	40398.5	40398.6	40398.6	40398.7	40398.6	40398.6	40398.6	40398.6	40398.6	40398.7	40398.6	40398.7	40398.6	40398.6	40398.6	40398.6	40398.6	40398.6	40398.6	40398.6	40398.6
	40398.5	40398.6	40398.5	40398.6	40398.5	40398.7	40398.5	40398.7	40398.5	40398.6	40398.5	40398.6	40398.5	40398.7	40398.5	40398.6	40398.5	40398.6	40398.5	40398.6	40398.5	40398.6	40398.5	40398.7	40398.6	40398.7	40398.5	40398.6	40398.5	40398.6	40398.6	40398.7	40398.6	40398.7	40398.6	40398.7	40398.6	40398.6	40398.6	40398.6	40398.6	40398.6	40398.6	40398.6	40398.6	40398.6	40398.6	40398.6	40398.6
	40398.5	40398.7	40398.5	40398.7	40398.5	40398.7	40398.5	40398.6	40398.5	40398.6	40398.5	40398.7	40398.5	40398.7	40398.5	40398.7	40398.5	40398.6	40398.5	40398.6	40398.5	40398.6	40398.5	40398.7	40398.6	40398.7	40398.5	40398.6	40398.5	40398.6	40398.6	40398.6	40398.6	40398.7	40398.6	40398.6	40398.6	40398.6	40398.6	40398.6	40398.6	40398.6	40398.6	40398.7	40398.6	40398.6	40398.6	40398.6	40398.6
	40398.6	40398.7	40398.5	40398.7	40398.5	40398.7	40398.5	40398.7	40398.5	40398.6	40398.5	40398.7	40398.5	40398.6	40398.5	40398.7	40398.5	40398.6	40398.5	40398.6	40398.5	40398.6	40398.5	40398.7	40398.5	40398.6	40398.6	40398.6	40398.5	40398.7	40398.6	40398.6	40398.6	40398.6	40398.6	40398.7	40398.6	40398.6	40398.6	40398.6	40398.6	40398.6	40398.6	40398.6	40398.6	40398.6	40398.6	40398.7	40398.6
	40398.6	40398.7	40398.5	40398.7	40398.5	40398.7	40398.5	40398.6	40398.5	40398.7	40398.5	40398.6	40398.5	40398.6	40398.5	40398.7	40398.5	40398.6	40398.5	40398.6	40398.5	40398.6	40398.5	40398.6	40398.5	40398.7	40398.6	40398.6	40398.5	40398.7	40398.6	40398.6	40398.6	40398.6	40398.6	40398.6	40398.6	40398.6	40398.6	40398.7	40398.6	40398.6	40398.6	40398.6	40398.6	40398.6	40398.6	40398.7	40398.6
	40398.5	40398.7	40398.6	40398.7	40398.5	40398.7	40398.5	40398.7	40398.5	40398.6	40398.5	40398.6	40398.5	40398.6	40398.5	40398.7	40398.5	40398.6	40398.5	40398.6	40398.5	40398.6	40398.5	40398.6	40398.6	40398.7	40398.5	40398.6	40398.5	40398.6	40398.6	40398.7	40398.6	40398.7	40398.6	40398.6	40398.6	40398.6	40398.6	40398.6	40398.6	40398.7	40398.6	40398.6	40398.6	40398.6	40398.6	40398.7	40398.6
	40398.5	40398.7	40398.5	40398.7	40398.5	40398.7	40398.5	40398.7	40398.5	40398.6	40398.5	40398.7	40398.5	40398.7	40398.5	40398.6	40398.5	40398.6	40398.5	40398.6	40398.5	40398.6	40398.5	40398.6	40398.5	40398.7	40398.5	40398.7	40398.5	40398.6	40398.6	40398.7	40398.6	40398.6	40398.6	40398.7	40398.6	40398.6	40398.6	40398.6	40398.6	40398.6	40398.6	40398.6	40398.6	40398.6	40398.6	40398.7	40398.6
	40398.5	40398.7	40398.5	40398.7	40398.5	40398.7	40398.5	40398.7	40398.5	40398.7	40398.5	40398.6	40398.5	40398.7	40398.5	40398.6	40398.5	40398.6	40398.5	40398.6	40398.5	40398.7	40398.5	40398.6	40398.5	40398.7	40398.5	40398.7	40398.6	40398.6	40398.6	40398.6	40398.6	40398.6	40398.6	40398.6	40398.6	40398.6	40398.6	40398.6	40398.6	40398.6	40398.6	40398.7	40398.6	40398.6	40398.6	40398.7	40398.6
[truncated: 46 more rows]
[truncated: 13 more columns]

## Sheet: EFig_2b_X1
Angular rate	-0.15deg/s	1.5deg/s	-0.14deg/s	1.5deg/s	-0.13deg/s	1.5deg/s	-0.12deg/s	1.5deg/s	-0.11deg/s	1.5deg/s	-0.10deg/s	1.5deg/s	-0.09deg/s	1.5deg/s	-0.08deg/s	1.5deg/s	-0.07deg/s	1.5deg/s	-0.06deg/s	1.5deg/s	-0.05deg/s	1.5deg/s	-0.04deg/s	1.5deg/s	-0.03deg/s	1.5deg/s	-0.02deg/s	1.5deg/s	-0.01deg/s	1.5deg/s	0deg/s	1.5deg/s	0.01deg/s	1.5deg/s	0.02deg/s	1.5deg/s	0.03deg/s	1.5deg/s	0.04deg/s	1.5deg/s	0.05deg/s	1.5deg/s	0.06deg/s	1.5deg/s	0.07deg/s	1.5deg/s	0.08deg/s	1.5deg/s	0.09deg/s
[truncated: 525 more rows]
[truncated: 13 more columns]

[truncated: 6 more sheets: EFig_2b_X2, EFig_2c_standard, EFig_2c_X1, EFig_2c_X2, EFig_2d_X1, EFig_2d_X2]
