# Supplementary material for: Cusp-singularity-enhanced Coriolis effect for sensitive chip-scale gyroscopes
Source: Nature. 2026 May 20;653(8115):700–6. doi: 10.1038/s41586-026-10565-w (PMC13190237; doi:10.1038/s41586-026-10565-w)
Supplement: Supplementary file 7 — Source Data Extended Data Fig. 3 [file 41586_2026_10565_MOESM7_ESM.xlsx]

## Sheet: EFig_3a_Standard_bias frequency
Time (s)	Frequency shift (Hz)
0	0.00518164
	0.00895484
	0.00844864
	0.00764884
	0.00331184
	0.00434994
	0.00552894
	0.00610684
	0.00209484
	-0.00364046
	-0.00013206
	0.00638134
	0.00992024
	0.0123328
	0.00042234
	0.00826314
	-0.00164376
	-0.00812226
	-0.00694326
	-0.0106741
	-0.0104112
	-0.00665166
	-0.00021306
	-0.00656526
	-0.00845436
	-0.00502626
	0.00189364
	0.00830254
	0.00721314
	0.0107484
	0.0174121
	0.0188281
	0.017414
	0.00933894
	-0.00442086
	-0.00208486
	0.00350474
	0.00188024
	0.00871654
	0.00223274
	0.00297074
	-0.00092966
	-0.00350856
	0.00012544
	0.00276504
	0.00054344
	-0.00483546
	0.00430964
	0.00051814
	-0.00021496
	0.00200664
	0.00128184
	-0.00035416
	-0.00460766
	-0.00366676
	0.00148394
	0.00024464
	0.00653564
	0.0129171
	0.00623854
	-0.00100306
	-0.00255486
	-0.00621976
	-0.00098426
	0.00330414
	0.00286734
	0.00291644
	-0.00247276
	0.00567064
	0.00645364
	0.00131464
	-0.00460936
	0.00036654
	-0.00293516
	-0.00020576
	0.0122412
	0.0142048
	0.00062144
	-0.00093656
	0.00447714
	-0.00199486
	-0.00965616
	-0.00824606
	0.00015634
	-0.00209886
	0.00251584
	0.00373624
	0.00105054
	-0.00212276
	0.00079964
	-0.00143786
	-0.00555496
	-0.00560586
	-0.00919486
	-0.00434246
	0.00378484
	0.00843114
	0.00547984
	0.00575724
	0.00149974
	-0.00582196
	-0.00780616
	-7.51602e-05
	0.0120913
	0.00667744
	0.00448784
	0.00963234
	0.00677524
	0.00044774
	-0.00114156
	-0.00459466
	0.00491224
	0.00405874
	0.00822774
	0.00301954
	-0.00012036
	0.00336344
	0.00580004
	-0.00415296
	0.00085534
	0.00317854
	0.00281664
	0.00729834
	0.00178554
	0.00204694
	0.00637304
	0.00567984
	0.00144364
	-0.00031366
	-0.00772636
	-0.00236046
	-0.00028786
	-0.00046076
	0.00151764
	0.00523024
	0.00829834
	-0.00063726
	0.00102754
	-0.00049446
	0.00568754
	0.00317984
	0.00682434
	0.00463964
	-0.00919146
	-0.00832666
	-0.0110217
	-0.00811056
	-0.0120624
	-0.00023526
	0.0148556
	0.0167095
	0.0101637
	0.00135394
	0.00434824
	-0.00012886
	0.00105484
	0.00326964
	0.00624744
	0.00559264
	0.00785944
	0.00458544
	0.00329544
	0.00083554
	0.00181664
	0.00497534
	-0.00279466
	-0.00620466
	0.00319014
	0.00415184
	0.00795724
	0.00747594
	-0.00482866
	0.00354974
	0.00325194
	-6.02231e-08
	-0.00662306
	0.00033284
	0.00240414
	0.00311254
	0.00215604
	-0.00403766
	-0.00086916
	-0.00371596
	-0.00439426
	0.00020534
	0.00603224
	0.00072784
	0.00426844
	0.00386304
	0.011219
	0.00440684
	0.00335784
	0.00650814
	0.00484724
	-0.00456136
	-0.00950636
	-0.00732116
	-0.00247216
	0.00141104
	-0.00104396
	-0.00353136
	-0.00417826
	-0.00099406
	0.00207224
	0.00400354
	0.00187144
	0.00243744
	0.0103453
	0.00847764
	0.00670344
	0.00897234
	0.0121527
	-8.34602e-05
	-0.00957986
	0.00096914
	0.00096834
	0.00131934
	-0.00090816
	0.00502224
	0.00815464
	-3.65602e-05
	-0.00462166
	-0.00192066
	0.00153484
	-0.00172036
	-0.00106676
	-0.00556086
	-0.00372366
	-0.00614836
	-0.00658046
	0.00057994
	0.00302684
	0.0106795
	0.00435884
	-0.00058376
	-0.00135306
	0.00123324
	0.00901394
	0.00129464
	-0.00097826
	-0.00275846
	-0.00274696
	0.00540054
	-0.00301546
	0.00221234
	0.00944794
	0.00800284
	0.00369724
	0.00055114
	0.00291614
	0.00535394
	0.00399604
	0.00855344
	0.00519804
	0.00727554
	0.00061724
	-0.00674346
	-0.00498126
	-0.00612706
	-0.00928976
	0.00440934
	0.00765034
	9.71398e-05
	-0.00980116
	-0.00364046
	0.00103884
	-0.00035676
	-0.00315256
	-0.00435306
	0.00437274
	0.00979584
	0.00871574
	-0.00011526
	0.00076454
	0.00817784
	0.00401524
	0.00475084
	0.00079244
	0.00419774
	0.00381894
	0.00041004
	-0.00247446
	0.00560654
	0.00916974
	0.00824884
	0.00357974
	0.00069884
	-0.00503006
	-0.00467536
	-0.00018706
	-0.00013566
	-0.00042326
	-0.00062336
	-0.00079776
	-0.00059676
	0.00945474
	0.00703214
	0.00701574
	-0.00480246
	-0.00708606
	-0.00600596
	-0.00478926
	-0.00160286
	-0.00081846
	0.00659044
	0.0136028
	0.00399014
	-0.00014376
	0.00056904
	5.63978e-06
	0.00640014
	0.00589984
	-0.00066516
	0.00093164
	-0.00357166
	-0.00070866
	0.00661074
	0.00361254
	-0.00162956
	0.00119064
	-0.00108896
	-0.00438596
	-0.00338616
	0.00700014
	0.00896364
	0.00314384
	0.00175014
	-3.50602e-05
	0.00121254
	-0.00139566
	-0.00292536
	0.00208144
	0.00720224
	0.00317984
	0.00415384
	0.00713464
	0.00165124
	-0.00111026
	-0.00157966
	0.00193964
	0.00165384
	-0.00671626
	-0.00100626
	-0.00088646
	0.00555964
	0.00615924
	-0.00065366
	0.00575574
	0.00711954
	-0.00045476
	0.00487574
	0.00782044
	0.00797584
	0.00615814
	0.00107974
	8.92398e-05
	0.00246024
	-0.00272266
	-0.00435606
	-0.00344656
	-0.00591386
	-0.00743866
	-0.00053156
	0.00929334
	0.00405314
	0.00069904
	-0.00410926
	-0.00155086
	-0.00099446
	0.0108763
	0.00431604
	0.00569094
	0.00541044
	0.00258454
	-0.00198336
	0.00634594
	-0.00017216
	-0.00346466
	-0.00162996
	-0.00595266
	-0.00222536
	0.00305174
	0.0107503
	0.00897024
	0.0144819
	0.00678894
	-0.0109232
	-0.0112404
	0.00573014
	0.00493244
	0.00545454
	0.00745334
	-0.00103776
	-0.00254736
	0.00125284
	9.05398e-05
	-0.00484016
	-0.00362496
	0.00013274
	-0.00535136
	-0.00494736
	0.00090004
	0.00283174
	-0.00251906
	0.00301874
	0.00608974
	0.00893804
	0.00974354
	0.0101924
	-0.00272966
	0.00086624
	0.0111225
	0.00125134
	-0.00139846
	-0.00453536
	-0.00150016
	0.00248454
	-0.00371596
	0.00037124
	0.00558884
	0.00700444
	0.00377374
	-0.00525646
	-0.00309606
	-0.00520466
	0.00231614
	0.0172371
	0.00898134
	0.00763884
	-0.00073696
	0.00272624
	0.00582524
	0.00557344
	-0.00168236
	0.00023484
	-0.00281596
	-3.61602e-05
	0.00146224
	0.00391764
	-0.00259306
	0.00049504
	-0.00218676
	0.00093224
	0.00615004
	0.00489154
	0.00165494
	-0.00204646
	0.00443664
	0.00806404
	0.00494914
	-0.00028876
	0.00256274
	0.00658404
	0.00304024
	0.00574744
	0.00067324
	-0.00240096
	-0.00558926
	0.00062724
	-0.00399136
	-0.00525136
	0.00011864
	0.00692704
	-0.00328326
	-0.00126796
	-0.00274266
	0.00082184
	0.00646364
	0.00244364
	-0.00136306
	0.00170884
	0.00192004
	0.00406794
	-0.00027466
	-0.00695026
	0.00717044
	0.00613894
	-0.00264506
	-0.00223876
	-0.00304986
	-0.00067046
	0.00054794
	0.00490354
	0.0114049
	0.00517314
	-0.00333716
	-0.00518916
	-0.00909836
	-0.00148716
	0.00238244
	0.00245404
	0.00716834
	0.00070034
	0.00472164
	-0.00080776
	-0.00427726
	0.00211534
	0.00734224
	0.00664464
	0.00249174
	0.00155514
	-0.00028216
	-0.00034526
	-0.00034776
	0.00103864
	-0.00086106
	-0.00435926
	0.00209654
	0.00736484
	0.00770364
	0.00975384
	0.00698434
	0.00781914
	0.00807324
	0.00291684
	0.00324974
	0.00900474
	0.00278184
	0.00740794
	0.00973394
	0.00680684
	0.0107723
	0.00359764
	-6.36602e-05
	0.00055094
	0.00173104
	0.0110728
	0.00718344
	-0.00046096
	-0.00242806
	-0.00830296
	-0.00768396
	-0.00531806
	-0.00203796
	0.00732844
	0.00560374
	-0.00117526
	-0.00214306
	0.00050874
	0.00594804
	0.00711014
	0.00389804
	0.00471994
	-0.00262546
	-0.00288336
	0.00404464
	0.00020344
	-0.00308566
	-0.00693746
	0.00818534
	0.00986424
	0.00272434
	0.0100565
	0.00849524
	-0.00110966
	-0.00424306
	0.00227264
	0.00950074
	0.00429084
	0.00041384
	0.00053194
	-0.00144046
	0.00052624
	-0.00047626
	-0.00157326
	-0.00176576
	0.00511384
	-0.00049296
	-0.00225876
	0.00693514
	0.00785024
	0.00808514
	0.0128666
	0.00882424
	0.00270534
	0.00940234
	0.00760724
	0.00501524
	-0.00258066
	-0.00212196
	-0.00181646
	0.00108064
	-0.00220886
	-0.00597126
	0.00390144
	0.00787644
	0.00327084
	0.00606734
	0.00298354
	0.00471274
	-0.00222576
	-0.00648836
	-0.00836116
	0.00059374
	0.00795304
	0.00585764
	0.00253694
	0.00700994
	0.00724254
	0.00640994
	0.00315914
	0.00543814
	0.00335184
	0.00206334
	0.00222554
	0.00116014
	0.00271944
	0.00361684
	0.00650844
	0.00792594
	0.0135457
	0.00059354
	0.00319674
	0.00645534
	0.00431964
	0.00353844
	4.53978e-06
	-0.00380526
	0.00051364
	0.00449084
	0.00436374
	0.00188254
	0.00151594
	0.0109468
	0.0111577
	0.00412224
	0.00460334
	0.00934324
	0.00695244
	0.00360574
	0.00138824
	0.00470654
	0.00883524
	0.00962254
	-0.00313556
	-0.00616756
	-0.00124626
	-0.00486596
	-0.00429046
	0.00102824
	0.00175444
	-0.00403126
	-0.00394366
	-0.00066706
	-0.00304366
	-0.00394596
	0.00179704
	0.0131861
	0.00634964
	0.00353734
	-0.00052046
	-0.00664416
	-0.00046036
	0.00807834
	0.0131271
	0.00749644
	0.00486664
	0.00107854
	-0.00116206
	0.00176144
	0.00624004
	0.00295584
	0.00145684
	-9.00602e-05
	-0.00130876
	0.00465704
	-0.00058186
	0.00191984
	0.00322104
	0.00798754
	0.00435714
	-0.00181386
	-0.00089136
	-0.00657426
	-0.00708646
	0.00310524
	0.00658364
	0.00418874
	0.00392654
	0.00797534
	0.00466324
	1.41398e-05
	-0.0101497
	-0.0111541
	-0.0110763
	0.00086724
	0.00369634
	0.00655124
	0.00419234
	0.00195754
	-0.00280766
	0.00484894
	0.00754674
	0.00870224
	0.0159785
	0.00930234
	0.00116914
	-0.00030746
	0.00042234
	0.00682554
	0.00047884
	0.00037484
	0.00267214
	-0.00058436
	0.00513264
	0.00478984
	0.00284624
	0.00084874
	-0.00351046
	-0.00346956
	0.00149374
	0.00053494
	0.00462254
	0.00937974
	0.00735354
	0.00357204
	0.00421394
	-0.00165016
	-0.00113176
	0.00072464
	-0.00116506
	0.00409324
	0.00564554
	0.00180244
	0.00497234
	0.00924964
	0.00712334
	0.00866474
	-0.00415336
	-0.00683946
	0.00225064
	0.00845354
	0.00336744
	0.00043394
	0.00349984
	0.00853574
	0.00504884
	-0.00524926
	-0.00075786
	-0.00117886
	0.00152354
	0.00554494
	0.00520984
	0.0142677
	0.00347334
	8.92398e-05
	0.00667764
	0.00277894
	0.00313484
	0.00022054
	-0.00156426
	-0.00414466
	-0.00429596
	-0.00236216
	0.00615564
	-0.00195656
	0.00098914
	0.00300144
	0.00068694
	-0.00688906
	-0.00828726
	-0.00756976
	-0.00458336
	0.00102304
	0.00191794
	0.00833564
	0.00629884
	0.00138264
	0.00241414
	0.00808264
	0.0115752
	0.00961974
	0.00087194
	-0.00505146
	-0.00289036
	0.00571114
	0.0102336
	0.0117132
	0.00428934
	0.00616924
	-0.00197246
	0.00088004
	0.00452724
	0.00600104
	0.00205354
	0.0118534
	0.00204544
	-0.00690596
	-0.00283816
	0.00631594
	0.00265054
	0.00365904
	-0.00055586
	-0.00162146
	-0.00437566
	0.00107254
	0.00542274
	0.00719014
	-0.00026466
	0.00027234
	0.00344634
	0.0148136
	0.0133481
	0.00913564
	0.00547754
	0.00042834
	-0.00413736
	0.00145094
	0.00347274
	-0.00551376
	-0.0121722
	-0.0125772
	-0.00619526
	-0.00063516
	0.00152804
	-0.00507826
	0.00404384
	0.00833264
	0.00621464
	0.00115394
	-0.00614576
	-0.00389076
	0.00470524
	0.00592514
	0.00379744
	0.00154594
	-0.00416386
	-0.00040956
	-0.00416596
	0.00310414
	0.00124034
	0.00593224
	0.0155774
	0.0112423
	0.00217734
	-0.00071676
	-0.00402806
	-0.00400696
	-0.00476596
	0.00016274
	0.00754824
	0.00545514
	0.00129894
	0.00063934
	-0.00547836
	-0.00030516
	0.00104374
	0.00298244
	0.00176784
	0.00358674
	0.00186384
	0.00430254
	7.98398e-05
	-0.00312546
	-0.00364216
	0.00277084
	0.00807744
	0.00691744
	0.00359404
	-0.00305006
	-0.00340986
	-0.00213106
	0.00244234
	-0.00102566
	-0.00387966
	0.00288714
	0.00029724
	0.00327404
	0.00364694
	0.00223404
	0.00440914
	0.00887604
	0.00191734
	0.00105014
	0.00358654
	0.00035164
	-0.00155346
	0.00480374
	0.00075474
	0.00093714
	0.00033074
	0.00028574
	0.00229334
	-0.00317346
	0.00215694
	0.00416804
	0.00659534
	0.00054534
	0.00161634
	0.00312464
	-0.00175636
	-0.00026076
	-0.00575676
	-0.00227886
	0.00280124
	0.00138224
	-0.00129356
	0.00094864
	0.00221014
	0.00952594
	0.00138994
	-0.00055946
	0.00109364
	2.27398e-05
	-0.00382316
	-0.00138546
	-0.00915356
	-0.00913586
	0.00013954
	0.0142144
	0.00624514
	-0.00108826
	-0.00437246
	-0.00272626
	0.00352664
	0.00013564
	0.00113224
	-0.00041236
	0.00589594
	0.00246474
	0.00136644
	0.00779314
	0.00730074
	0.00497664
	-0.00342456
	-0.00498366
	0.00227304
	0.00077584
	-0.00330606
	-0.00130106
	-0.00699436
	-0.00684456
	0.00369894
	0.00951274
	0.00258324
	0.00514864
	0.00124814
	-0.00319946
	0.00668324
	0.0111692
	0.00753114
	0.00282194
	0.00910774
	0.00607144
	0.00249964
	-0.00164036
	-0.00554826
	0.00213944
	0.00467154
	0.00675434
	0.00241094
	-0.00315466
	-0.00762326
	0.00126414
	0.00558714
	-0.00745226
	-0.00832096
	0.00025074
	0.0102856
	0.00428084
	0.00203394
	-0.00343546
	0.00542124
	0.00039364
	-0.00400116
	0.00539314
	0.00517274
	-0.00362176
	-0.00620766
	-0.00329026
	0.00842044
	0.0135647
	0.0113079
	0.00587064
	-0.00476276
	-0.010232
	-0.00835226
	0.0102012
	0.00984844
	0.0113881
	0.00875214
	0.00523814
	0.00499834
	0.00731504
	0.00129654
	-0.00912926
	-0.0104168
	-0.00059416
	0.00752134
	0.00461014
	0.00302784
	0.00171304
	0.00455814
	0.00216134
	-0.00557796
	-0.00486766
	-0.00714046
	0.00324764
	0.00905464
	0.0114141
	0.00993714
	0.0117513
	0.00189084
	0.00310674
	-8.42602e-05
	-0.00285606
	0.00324404
	0.00192794
	0.00560844
	0.00447904
	0.00458634
	0.00244934
	-0.00161606
	-0.00572776
	-0.00688486
	-0.00199506
	-0.00252796
	-0.00110766
	0.00596164
	0.00855494
	0.00495294
	0.00748004
	0.00540574
	0.0129943
	0.00664264
	0.00071864
	-0.00229156
	-0.00526926
	0.0110796
	0.00463234
	-0.00515116
	0.00041404
	-0.00296946
	0.00251844
	0.00153834
	0.00978284
	-6.72602e-05
	-0.00474086
	-0.00354526
	-0.00117036
	-0.00567106
	0.00233784
	0.00917014
	0.00362064
	0.00710444
	0.00654294
	0.00160904
	-0.00117676
	-0.00410946
	-0.00235046
	-0.00154856
	0.00232874
	-0.00046906
	-0.00078156
	-0.00048846
	0.00348934
	-0.00299736
	0.00242994
	0.00556064
	0.00874234
	0.00738454
	0.00454024
	0.00501664
	0.00432754
	-0.00721166
	-0.00842066
	0.00517614
	0.0159896
	0.0109707
	0.0163077
	0.00494334
	0.00705754
	-0.00247876
	0.00291744
	0.00527654
	-0.00195076
	-0.00499626
	-0.00437996
	0.00208224
	0.00933114
	0.00510794
	0.00138584
	0.00024864
	0.00207544
	-0.00502646
	0.00097344
	0.00470484
	0.00777884
	0.012598
	0.00112074
	-0.00722506
	-0.0107065
	-0.00274116
	0.00043794
	0.00606264
	0.00463894
	0.00741344
	0.00795064
	0.00245724
	0.00473194
	0.00332524
	0.00642254
	0.00510854
	0.00934644
	0.00660494
	-0.00076406
	-0.00425036
	0.00109154
	-0.00049426
	-0.00138336
	-0.00181156
	0.00159224
	0.00161144
	0.00257964
	0.0102338
	0.00879054
	0.00329174
	0.00332074
	-0.00238216
	0.00055714
	0.00395364
	-0.00160846
	0.00398624
	0.00335314
	-0.00020946
	-0.00571376
	-0.00011646
	0.00539864
	0.00039934
	0.00198934
	-0.00052766
	0.00207764
	-0.00141446
	-0.00049806
	-0.00169436
	0.00608294
	0.0163247
	0.00755334
	0.00536114
	0.00461064
	0.00037634
	0.00213264
	0.00220444
	-0.00372956
	-0.00532766
	-0.00471146
	-0.00369716
	0.00876684
	0.00673844
	0.00183144
	0.00804314
	0.00470014
	0.00393854
	0.00883934
	0.00596184
	0.00028494
	0.00249734
	0.00145214
	-0.00065646
	-0.00309996
	-0.00558906
	-0.00178326
	0.0121307
	0.0177657
	0.011905
	0.00594244
	0.00595784
	0.00150614
	0.00163064
	-0.00446946
	-0.00472936
	-0.00231076
	-0.00557286
	-0.00836266
	-0.00105096
	-0.00140866
	-0.00163636
	0.00443004
	0.00593474
	0.00381554
	-0.00191576
	-0.00230096
	0.0100266
	0.00755184
	0.00256894
	-0.00068396
	-0.00199936
	0.00555424
	0.0109334
	0.00932214
	0.00030384
	0.00029274
	0.00578744
	0.00349134
	-0.00362896
	-0.00020896
	0.00436164
	0.00528674
	0.00045304
	-0.0144669
	-0.00724726
	0.00437654
	0.0116974
	0.00739264
	0.00579384
	0.00853304
	0.00733824
	0.0127112
	0.0141119
	0.0139588
	0.00441304
	0.00154684
	0.00332844
	0.00384834
	-0.00030916
	0.00438914
	0.00906634
	0.00886444
	0.00024784
	0.00145924
	0.00065644
	0.00315894
	-0.00124076
	-0.00209226
	-0.00224326
	0.00474464
	0.0146881
	0.0121092
	0.00745914
	0.00538734
	0.00094274
	-0.00251796
	-0.00187936
	0.00326304
	0.00957154
	0.0100673
	0.0106574
	0.00457314
	0.00634534
	0.00133984
	-0.00353346
	-0.00418956
	0.00287124
	0.00133474
	0.00400134
	0.00421624
	0.00618204
	0.00955194
	0.0106388
	0.00762774
	-0.00115136
	-0.00765736
	-0.00139846
	0.00360914
	0.0137388
	0.0138433
	0.0111824
	0.0126148
	0.0145243
	0.0140884
	0.00689704
	0.00355484
	0.00535074
	0.00560754
	0.00574574
	0.00553444
	-0.00309206
	-0.00631446
	-0.00328876
	-0.00370086
	0.00068394
	0.00608934
	-0.00078156
	-0.00701846
	0.00461064
	0.0138316
	0.0115062
	0.00907254
	0.00574374
	0.00201064
	0.00060574
	0.00659434
	0.00580394
	0.00017554
	0.00060404
	0.00091224
	0.00152654
	0.00382634
	0.00204114
	0.00032114
	-0.00262836
	0.00089814
	0.00059994
	-0.00672236
	-0.00054896
	0.00763734
	0.0167135
	0.0157317
	0.00800244
	0.00437144
	-0.00148026
	-0.00288376
	-0.00275676
	0.00157624
	0.00167604
	0.00326534
	0.00756934
	0.00495574
	0.00581944
	0.00587634
	0.00766414
	0.00924904
	0.00978644
	0.00276824
	0.00220674
	-0.00079966
	0.00083124
	0.00234274
	-0.00648346
	0.00149504
	0.00462424
	0.00435374
	0.00709204
	0.00250964
	-0.00059336
	-0.00364686
	-0.00360916
	0.00123224
	0.00030814
	0.00117504
	-0.00192096
	-0.00065496
	4.36398e-05
	-0.00144466
	0.00672544
	0.0121335
	0.00594844
	0.00658044
	0.00167534
	0.00612064
	0.00294134
	-0.00363896
	0.00430624
	0.00602754
	0.00500834
	0.00134044
	0.00629184
	0.00435434
	0.00406814
	0.00041364
	-0.00046306
	-0.00555576
	-0.00594036
	0.00391994
	0.0110777
	0.0161597
	0.0115424
	-0.00153936
	-0.00074636
	0.00554724
	0.0127502
	0.00825294
	0.00793444
	0.00397324
	0.00248094
	0.00813144
	0.0190784
	0.0137945
	-0.00074726
	-0.00241456
	-0.00368996
	-0.00177426
	-0.00805046
	-0.00549566
	-0.00251986
	0.00331674
	0.00813974
	0.00655274
	0.00933404
	0.0140471
	0.0158496
	0.00985954
	0.00346804
	0.00316644
	0.00530954
	-0.00112096
	-0.00368736
	0.00635004
	0.00111494
	0.00186144
	0.00448714
	0.00120704
	0.00166404
	-0.00314216
	-0.00117146
	-0.00262056
	0.00647834
	0.00701504
	-0.00039086
	0.00772254
	0.00845884
	0.00959794
	0.00116544
	-0.00255866
	-0.00249266
	-0.00096826
	0.00687314
	0.0122925
	0.0116976
	0.00916694
	0.00898254
	0.00814254
	0.00698734
	-0.00098366
	-0.00177296
	0.00435114
	-0.00063346
	-0.00473256
	-0.0129752
	-0.00708056
	0.00321974
	0.00266554
	0.00851514
	0.00949114
	0.0101905
	0.00882274
	0.00346064
	-0.00457796
	-0.0105555
	0.0131644
	0.00652524
	0.00207184
	0.00499554
	0.00551014
	0.00801224
	0.00523644
	0.00862214
	0.00849994
	0.00135054
	0.00485764
	0.0124918
	0.00998994
	2.67398e-05
	-0.00077086
	-0.00624366
	-0.00037546
	6.40398e-05
	-0.00482226
	-0.00408326
	0.00052984
	0.00307584
	0.00537624
	0.0143517
	0.0133626
	0.0116309
	0.00722274
	0.00070484
	-0.00310226
	-0.00603646
	-0.00348896
	-0.00503846
	-0.00498576
	-0.00312296
	0.00064454
	0.00097004
	0.00911384
	0.0112843
	0.00322974
	0.00440084
	0.00159324
	-0.00464646
	-0.00456156
	0.00089944
	0.00350214
	0.00831704
	0.0104429
	0.00669534
	0.00367314
	0.00023634
	0.00161844
	0.00281154
	-0.00298226
	-0.00169436
	0.00066884
	0.00099194
	-0.00221226
	-0.00213666
	-0.00521426
	0.00374704
	0.00623364
	-0.00226456
	0.00158494
	0.00893054
	0.00797814
	0.00351094
	0.00046864
	0.00645554
	0.00327604
	0.00058544
	0.00298584
	0.00613324
	0.00323294
	0.00385004
	-0.00292236
	-0.00567156
	0.00719074
	0.0139008
	0.00156874
	-0.00704086
	7.89398e-05
	0.00345934
	0.00335574
	0.00127584
	0.00190754
	0.00524624
	-0.00142826
	0.00211294
	-0.00458676
	-0.00278056
	0.00836614
	0.00260434
	0.0109551
	0.00203664
	0.00309784
	0.00836224
	0.00259964
	0.00396154
	0.00681574
	-0.00146476
	0.00066624
	-0.00153676
	-0.00451536
	-0.00880736
	0.00559734
	0.0161828
	0.00886344
	0.00289824
	-0.00109216
	-0.00174296
	0.00270434
	0.00790484
	0.0203603
	0.0129768
	0.00647984
	0.00490734
	0.00566704
	0.00308034
	-0.00562866
	-0.00188576
	0.00307154
	-0.00218356
	3.65398e-05
	0.00052274
	0.00225384
	0.00332034
	-0.00113456
	-8.91602e-05
	0.00316664
	-0.00588856
	-0.00341776
	0.00228304
	0.00778884
	0.00599874
	-0.00272066
	-0.00615176
	0.00074534
	0.0110199
	0.0119253
	0.0119856
	0.0163735
	0.0153685
	0.00566914
	-0.00123286
	-0.00341776
	-0.00604646
	-0.00470526
	-0.00638416
	-0.00227906
	-0.00157536
	0.00164014
	-0.00380246
	-0.00619266
	-5.31602e-05
	0.00299974
	1.41398e-05
	0.00422454
	0.00260684
	-0.00072396
	0.00129014
	0.00565024
	0.00536094
	0.00459374
	0.00242954
	0.00119914
	0.00994654
	0.0163243
	0.015785
	0.00743844
	0.0160983
	0.00889074
	0.00507914
	0.00323724
	0.00031004
	0.00159054
	-0.00440806
	-0.00126396
	0.00695474
	-0.00092696
	-0.00838546
	-0.00950266
	-0.00689356
	-0.00702186
	-0.00189386
	0.00835074
	0.0121689
	0.00827194
	0.018512
	0.01633
	0.00832094
	0.00113324
	-0.00411116
	-0.00976446
	-0.00270596
	-0.00225406
	0.00233684
	0.00604734
	0.00610724
	0.00114304
	0.00100644
	0.00757544
	0.0126877
	0.00807004
	0.00724014
	0.00451424
	0.00218434
	0.00330304
	0.00478544
	0.00507574
	0.00056244
	-0.00103286
	-0.00062166
	0.00544194
	0.00834584
	0.0124458
	0.00564894
	-0.00133856
	0.00166154
	0.00102134
	-0.00612446
	0.00350364
	0.00079714
	-0.00400156
	0.00729344
	0.00577324
	0.00110604
	-0.00098986
	-0.00502436
	0.00095384
	0.00337814
	-0.00406126
	-0.00264826
	0.00609974
	0.00504204
	0.00256254
	0.00479204
	0.00472184
	0.00205884
	0.00752004
	0.00901644
	0.00965004
	-0.00539806
	0.00291814
	0.0115132
	0.00270324
	0.00366924
	0.00447504
	0.00245274
	-0.00195076
	0.00024654
	0.00372214
	-0.00136266
	-0.00291576
	0.00495274
	0.00982014
	0.0115912
	0.00798604
	-0.00012266
	-0.00618506
	-0.00664246
	0.00379294
	0.0117031
	0.0135238
	0.00673184
	-0.00098066
	-0.00472576
	0.00182474
	0.00765184
	0.00239264
	-0.00132296
	-0.00187656
	-0.00245806
	0.00977684
	0.00954534
	0.00840384
	7.13398e-05
	-0.00464046
	-0.00105996
	-0.00295556
	1.71398e-05
	0.00078284
	-0.00091396
	0.00011414
	-0.00439596
	-0.00641716
	-0.00155386
	0.00326234
	0.00133724
	0.00384534
	0.00807474
	0.00131764
	0.00218334
	0.00238624
	0.00376284
	0.00681944
	0.0103768
	0.00579234
	0.00306604
	0.0110342
	0.00841004
	0.00642934
	-0.00318216
	-0.0109872
	-0.00516806
	-1.26602e-05
	0.00367974
	0.00062684
	0.00726684
	0.0104659
	0.00895124
	0.00908174
	0.00101694
	-0.00091716
	-0.00088896
	5.95398e-05
	-0.00253716
	0.00280384
	0.00059694
	-0.00198846
	-0.00324696
	0.00439634
	0.00605654
	-0.00095846
	-0.00510346
	0.00220744
	0.00514354
	0.00339644
	0.00402954
	0.00673034
	0.00161294
	0.00428464
	0.00022824
	0.00418624
	0.00304874
	0.00253544
	0.00436714
	-0.00265886
	-0.00576876
	-0.00114816
	0.00596354
	0.0195413
	0.0150781
	0.0169689
	0.00566984
	-0.00192556
	4.61398e-05
	-0.00087556
	-0.00220126
	-0.00214926
	-0.00524756
	0.00219744
	0.00061234
	0.00150974
	0.00279764
	0.00077794
	-0.00241716
	-0.00379226
	-0.00347106
	-0.00295626
	0.00070954
	0.00281724
	-0.00063126
	0.00707054
	0.00485044
	-0.00293426
	-0.00219206
	0.00879204
	0.00460104
	-0.00194116
	0.00291594
	-0.00652696
	-0.00211726
	-0.00122406
	0.00784874
	0.0127717
	0.00375344
	-0.00172376
	0.00240694
	0.0146597
	0.00886424
	0.00116374
	-0.00039786
	-0.00139356
	-0.00486956
	0.00034654
	0.00338664
	0.00476084
	0.00358084
	0.00051954
	0.00329394
	0.00679834
	0.0108997
	0.0136173
	0.00823014
	-0.00494446
	-0.00931956
	-0.00186276
	-0.00013036
	0.00728554
	0.00305044
	0.00759294
	0.0144766
	0.0101837
	0.00974804
	0.00041324
	0.00232124
	0.00459204
	0.00027934
	0.00344714
	0.00448084
	0.00510004
	-0.00062086
	-0.00718776
	-0.00291256
	0.00597234
	0.00850724
	0.00871124
	0.00647814
	0.00156234
	-0.00177556
	0.00918594
	0.00105994
	-0.00351406
	0.00605884
	0.00904714
	0.00657684
	-6.46602e-05
	0.00353544
	0.00117894
	-0.00359036
	-0.00461146
	0.00181904
	-0.00293986
	-0.00937546
	-0.00432816
	0.00259134
	0.00691214
	0.00565954
	0.00796754
	0.0146045
	0.00853304
	0.00053514
	-0.00868776
	-0.00454346
	0.0111127
	0.00700574
	0.00644594
	0.00403404
	-0.00151266
	-0.00081826
	0.00308974
	0.0106049
	0.00976804
	0.00710444
	0.00549844
	-0.00010816
	0.00290234
	-0.00211856
	-0.00311696
	-0.00014296
	0.00250884
	0.00777714
	0.0144323
	0.00541574
	0.00182264
	-0.00610356
	-0.00527286
	-0.00187356
	-0.00052366
	-0.00717946
	-0.00630736
	-0.00654466
	-0.00331966
	-0.00252946
	0.00052814
	0.00367564
	0.00994114
	0.013933
	0.0120971
	0.00992054
	0.00352434
	0.00711184
	0.00079794
	-0.00538246
	-0.00485616
	-0.00370466
	0.00215944
	0.00604794
	0.00170754
	-0.00302576
	-0.00727196
	0.00039874
	0.00445414
	0.00732074
	-0.00332456
	-0.00245806
	0.00033074
	0.00365994
	0.00222464
	0.00143534
	0.00883764
	0.00559094
	0.0106292
	0.00726574
	0.00650304
	0.00395384
	-0.00720526
	-0.00869286
	-0.00764326
	0.00060614
	0.00625684
	0.00369384
	-0.00407536
	-0.00354416
	0.00643764
	0.0132737
	0.0130335
	0.0101509
	0.00577064
	0.0101227
	-0.00054216
	-0.00132216
	0.00393894
	0.00067814
	0.00033964
	0.00499514
	0.00531954
	-0.00098956
	0.00027634
	-0.00524626
	-0.00704726
	-0.00367396
	0.00197994
	-0.00240526
	-0.00393576
	0.00024654
	0.0100541
	0.00657214
	0.00052514
	0.00478154
	0.00355504
	0.00417664
	0.00012224
	-0.00189176
	0.00276104
	0.00823714
	0.00425764
	0.00490174
	0.00164914
	0.00342754
	0.00402744
	3.40398e-05
	-0.00119486
	-0.00678526
	-0.00588066
	0.00095974
	-0.00262926
	0.00383914
	0.00498744
	0.00662354
	0.00784794
	0.0156251
	0.00404044
	0.00538354
	0.00488904
	0.0120001
	0.00421374
	-0.00390696
	0.00197354
	0.0119681
[truncated: 60,780 more rows]

## Sheet: EFig_3a_X1_bias frequency
Time (s)	Frequency shift (Hz)
0	-0.0178676
	0.0058984
	0.0101333
	-0.0020213
	-0.0032551
	-0.0050486
	-0.0054568
	0.0074067
	0.0093672
	-0.0012656
	-0.0132978
	-0.0101317
	-0.0213272
	-0.0173645
	-0.0068264
	-0.0011701
	0.0131039
	-0.008656
	-0.0081538
	0.0122144
	-5.2496e-05
	-0.0114642
	-0.0081499
	-0.0087975
	0.000572304
	0.0059109
	0.000461204
	-0.0024342
	-0.0044974
	0.000736004
	-0.0115343
	-0.007532
	-0.0079355
	-0.0114071
	-0.0119329
	0.0060657
	-0.0033796
	0.0063136
	-0.0116332
	-0.0241889
	-0.0087323
	-0.0077596
	-0.0020115
	0.0130446
	0.007211
	0.0123779
	0.0068591
	-0.0083995
	0.0034244
	0.0026265
	0.0118034
	-0.0024037
	-0.0117549
	-0.0046076
	-0.0032009
	-0.0076296
	0.0026165
	0.0031573
	-0.0050808
	-0.0025977
	-9.3696e-05
	-0.0070161
	-0.02007
	-0.0148663
	-0.0063163
	-0.0042392
	0.0025037
	0.0059282
	0.0142488
	0.0099945
	-0.0161258
	-0.0161836
	-0.0013528
	-0.0133106
	-0.011059
	-0.0165321
	0.0085806
	0.0106248
	0.0122323
	-0.0032681
	-0.0101735
	0.0049641
	0.000714004
	-0.0079579
	-0.0196435
	-0.0152772
	-0.008617
	-0.0195612
	-0.005865
	-0.0042748
	-0.0160073
	-0.0058512
	-0.0073764
	0.000518304
	0.0048112
	-0.0152928
	-0.0350255
	-0.0086217
	0.0093823
	0.000427304
	-0.0064905
	-0.0016497
	0.0102464
	0.009743
	0.0099855
	0.0030929
	0.0097216
	0.003
	-0.0122166
	-0.006247
	0.0014654
	-0.0093372
	0.0043928
	0.0078264
	-0.0042207
	0.0012855
	0.004551
	-0.008562
	-0.0201141
	-0.0137278
	-0.004728
	-0.0045338
	-0.0058601
	-0.0064798
	-0.0041631
	0.0078895
	-0.0057962
	-0.0191385
	-0.0096361
	-0.0059399
	-0.0048431
	-0.0024613
	-0.001521
	-0.0137365
	-0.0080523
	-0.0090303
	-0.0079984
	-0.0096327
	0.0132665
	0.0241344
	0.0116367
	-0.0019051
	0.0013767
	0.0072536
	-0.0025197
	-0.0083494
	-0.0068984
	-0.0162117
	-0.0237986
	-0.0066623
	-0.0104007
	-0.0130139
	-0.011876
	-0.0065467
	0.006262
	0.0083482
	-0.0099631
	-0.0054261
	-0.0081659
	0.0051472
	0.0171278
	-0.0067607
	-0.0154469
	0.0041163
	0.0063984
	0.0013865
	-0.0115793
	-0.0201514
	-0.0161979
	-0.0071393
	-0.0020002
	0.0118307
	0.0150629
	0.0093531
	0.0045401
	0.0087613
	0.0051186
	-0.0117223
	-0.0163797
	-0.0291232
	-0.0376504
	-0.0373117
	-0.0230087
	-0.0075326
	-0.0106177
	-0.0171859
	0.0072941
	0.0109507
	0.0036049
	-0.004756
	-0.0111918
	0.005296
	0.0193845
	0.0098907
	0.0056347
	0.0035749
	0.0128046
	0.0037196
	-0.0032668
	-0.0143907
	-0.0170335
	-0.0124209
	-0.0148226
	-0.0122527
	-0.000869096
	-0.0022236
	0.0086778
	0.008371
	-0.0016233
	-0.0158266
	-0.0072116
	-0.0145623
	-0.0070368
	-0.0125044
	-0.006046
	-0.002007
	0.002534
	-0.0133383
	-0.0147607
	-0.0123399
	-0.0145514
	-0.0178422
	-0.0259795
	-0.0126153
	0.0022895
	-0.0111432
	-0.0072033
	-0.0010367
	0.003625
	0.0060111
	-0.0066631
	-0.0109277
	-0.0275499
	-0.02088
	0.0104709
	0.0305587
	0.0134654
	-0.0052648
	-0.013395
	-0.0140616
	0.0022256
	0.0092028
	0.0102848
	0.0154502
	0.0046795
	-0.0190133
	-0.0145813
	0.0056264
	0.0028808
	-0.0093686
	-0.0216915
	-0.0082857
	0.003221
	0.0045744
	0.0034282
	0.000263604
	-0.0024163
	-0.000806696
	-0.0173916
	-0.0088941
	-0.0064732
	0.0060179
	0.0067308
	-0.0089851
	-0.0055056
	-0.0088888
	-0.0132818
	-0.019332
	-0.0038615
	0.0045192
	-0.0102362
	-0.0127566
	0.0038437
	-0.000787496
	-0.0103295
	-0.0112461
	-0.0089657
	-0.0099836
	-0.0057386
	-0.0043993
	-0.0225069
	-0.0163043
	0.0042056
	0.0063095
	-0.0063039
	0.0097813
	0.0067122
	0.0130544
	0.0020263
	-0.0136265
	-0.0129574
	-0.0221611
	-0.0124812
	0.0037576
	-0.007322
	0.0050289
	0.0132201
	0.0141823
	-0.0077496
	-0.0207628
	-0.0253573
	-0.0097968
	-0.0062221
	-0.0136928
	-0.0105591
	0.0029731
	0.0123403
	-0.0187765
	0.0045541
	-0.000434496
	-0.005608
	0.0046302
	0.000294304
	0.000728304
	-0.0116739
	-0.0302507
	-0.0141387
	-0.0182014
	-0.0200623
	-0.0075748
	-0.0037967
	0.0038757
	0.0157503
	0.0027826
	-0.0021447
	-0.0113497
	-0.0097629
	0.000307704
	-0.0034674
	-0.0100558
	-0.0185651
	-0.0154382
	-0.0054394
	-0.0058991
	0.0046464
	0.0164787
	0.0116917
	0.0017095
	-0.006075
	-0.01402
	-0.0047191
	-0.0071095
	0.0060066
	0.0072123
	-0.0069291
	-0.0071722
	-6.8096e-05
	-0.0069792
	-0.0098994
	-0.0054074
	-0.0173498
	-0.0168205
	-0.0038696
	-0.0010371
	0.0057044
	0.0021733
	-0.0039698
	-0.0126547
	0.000902704
	0.0046788
	-0.000451096
	-0.0043177
	0.0074764
	-0.002156
	-0.0192907
	-0.0059748
	0.000768604
	-0.000876796
	-0.0113557
	-0.0030061
	0.0022492
	-0.000364396
	-0.000775296
	-0.000520196
	-0.0077072
	-0.0166411
	-0.0185374
	-0.0315185
	-0.0182084
	-0.0072856
	-0.000553896
	0.0016858
	0.0125147
	0.0150859
	0.0076904
	-0.0148143
	-0.0213477
	-0.0035876
	0.000374004
	-0.0021285
	-0.0133852
	0.0025042
	0.0051378
	-0.0092439
	-0.0031528
	0.0039095
	-0.001945
	-0.0026586
	0.0058197
	0.008303
	-0.0057073
	0.0027762
	0.0023993
	-0.0064674
	-0.0106299
	-0.0046438
	0.0025724
	0.0024168
	-0.0109618
	-0.0055704
	-0.0137885
	-0.0091801
	-0.0064193
	-0.0306047
	-0.0357959
	-0.0130113
	-0.0077671
	-0.0014417
	-0.0013368
	0.0095213
	0.0080905
	0.0089214
	0.0015
	-0.0032994
	-0.0079854
	0.0072421
	0.0073406
	0.0029041
	-0.0020541
	0.0029567
	0.0142754
	-0.0060695
	-0.0082691
	-0.0116611
	-0.0247304
	-0.0024227
	0.0053143
	0.000130404
	-0.0057391
	0.0056596
	0.000869404
	-0.0138834
	-0.0123173
	-0.0040787
	0.004869
	-0.000207096
	0.000142704
	-0.0039517
	-0.0091919
	-0.0165061
	-0.0211927
	-0.0234484
	-0.025829
	-0.009722
	0.0073766
	0.0072168
	0.0113116
	0.0103786
	0.013183
	0.0057557
	-0.0078048
	-0.0081455
	-0.0046029
	-0.0068076
	-0.0051618
	-0.0099755
	-5.99599e-06
	-0.0165624
	-0.0189984
	-0.0124213
	-0.016925
	-0.0216395
	-0.0064807
	0.0113815
	0.0111929
	0.0170649
	0.0223317
	-0.0130606
	0.0013991
	0.0140962
	0.0127287
	-0.0109492
	-0.01026
	-0.0265623
	-0.0196219
	0.000608504
	0.0058483
	-0.0116454
	-0.017488
	-0.0077869
	-0.0033906
	-0.014084
	-0.0053245
	0.0096161
	0.0048541
	-0.0031321
	-0.0191794
	-0.0139028
	-0.00521
	-0.0100635
	0.0082391
	0.018987
	-0.0012245
	-0.0044187
	-0.0065388
	-0.0048785
	0.0024155
	-0.0116209
	-0.0227124
	-0.0046072
	0.0037038
	0.0114715
	0.0091591
	0.0016148
	-0.0026616
	-0.0015372
	-0.0045901
	-0.0075296
	-0.0148258
	-0.0150811
	-0.0261867
	-0.0218915
	-0.0116021
	-0.0238654
	-0.0184252
	0.0018628
	0.0045
	-0.0055709
	-0.0085532
	-0.0037302
	-0.0057553
	-0.000269096
	-0.0065772
	-0.0077705
	-0.0020579
	-0.0120546
	-0.0015564
	0.0042342
	0.0051659
	0.000183204
	-0.0146301
	-0.0042476
	-0.000754696
	0.0093964
	0.0055238
	-0.0021187
	-0.0060686
	-0.0015792
	-0.0042456
	-0.0043426
	0.000479504
	-0.0121501
	-0.0261462
	-0.0183996
	-0.0137365
	-0.0128504
	-0.000690496
	0.0011026
	-0.0140816
	-0.000376496
	0.0060245
	0.0101665
	-0.0023779
	0.0016835
	0.0011329
	0.0095113
	0.0011293
	0.0029503
	-0.0076153
	-0.0194454
	0.0031411
	-0.0053008
	0.0064391
	0.0012972
	-0.0172062
	-0.0217501
	-0.0235104
	-0.0109541
	-0.0048355
	-0.009696
	-0.0011791
	-0.0051081
	-0.0012599
	0.0089368
	0.0023208
	0.0012083
	0.0054693
	0.0070407
	0.0157678
	0.0085105
	-0.0013036
	-0.0246871
	-0.0330704
	-0.0139113
	-0.0143291
	-0.0100332
	-0.0156967
	-0.0121751
	-0.00887
	-0.0018936
	0.0069211
	0.0070488
	0.0041135
	0.0076723
	-0.0055534
	-0.0080819
	0.004445
	0.0030763
	0.000864104
	-0.0160116
	-0.0178991
	-0.0217412
	-0.0173257
	0.0114547
	-0.0014869
	0.0018199
	0.0033984
	-0.0123143
	-0.0115058
	-0.0079837
	-0.0066676
	-0.0057501
	-0.0025039
	0.0119025
	0.0047729
	-0.0077251
	-0.0129657
	-0.0209209
	-0.0223022
	-0.0106147
	-0.0199722
	-0.0241092
	-0.0139526
	0.000296204
	0.0056573
	0.009698
	0.0089496
	0.0103034
	0.0039456
	-0.0167803
	-0.0258535
	-0.0221908
	-0.0090461
	-0.015477
	-0.0167059
	-0.0032071
	-0.0107175
	-0.0209267
	-0.0223892
	-0.0090508
	-0.0011737
	0.0145246
	0.0219265
	0.0151189
	0.0065783
	0.0022782
	-0.0053929
	0.0042225
	-0.0061692
	-0.013567
	-0.0054229
	-0.0056118
	-0.0034371
	0.000193104
	-0.0136491
	-0.0140396
	-0.007617
	-0.0065028
	-0.003546
	-0.0088472
	-0.0137789
	-0.0080939
	-0.0057346
	-0.0131467
	0.0021232
	0.0060772
	-0.0185695
	-0.0127376
	-0.0038295
	-0.0030291
	0.0048786
	0.0047778
	-0.0060959
	-0.0096148
	-0.0068258
	-0.0092121
	-0.0043703
	-0.0059533
	0.0033901
	0.0109593
	-0.0039681
	-0.0081668
	-0.0022869
	-0.0085735
	0.0055228
	0.000981104
	-0.0129638
	-0.0086327
	-0.0109692
	-0.0055227
	-0.0152726
	-0.000249296
	0.0098915
	-0.0111579
	-0.0059499
	0.0237119
	0.0051337
	-0.0057651
	-0.0053383
	-0.0166394
	-0.0153653
	-0.0101667
	0.0131013
	0.0083111
	-0.0024932
	-0.01663
	-0.0257808
	-0.0098011
	-0.0023306
	-0.0017951
	-0.0069375
	0.0052591
	0.0080426
	0.014068
	0.0018517
	-0.0045583
	0.0053546
	0.000736804
	-0.0039338
	-0.0042934
	-0.0105625
	-0.016983
	-0.0134845
	-0.0124673
	-0.0130045
	-0.0246193
	-0.0156106
	-0.007131
	-0.0040525
	-0.0063353
	-0.0093515
	-0.0101856
	-0.0059045
	0.0102965
	0.0038337
	-0.0038131
	-0.0098834
	-0.0127779
	-0.0070624
	0.0018455
	0.000398504
	-0.0064031
	0.0055166
	-0.005761
	-0.0121642
	-0.0124505
	-0.0028759
	-0.0118801
	-0.0126489
	0.0071703
	0.0127575
	0.0173171
	0.0124687
	0.0045105
	-0.0041879
	0.0015055
	-0.0024781
	-0.0169962
	-0.0173421
	-0.0121627
	-0.0116089
	-0.0038718
	-0.0137201
	-0.016805
	-0.0033817
	-0.000705896
	-0.0103282
	-0.0225463
	-0.0085731
	0.0135848
	0.0219992
	-0.000112196
	-0.0027085
	-0.0050073
	0.0035429
	0.013481
	0.0068657
	-0.0019347
	-0.0083516
	-0.0120909
	-0.0049536
	-0.0137399
	-0.0130537
	-0.0087003
	-0.0016971
	-0.0130678
	-0.033188
	-0.0190886
	-0.0138648
	0.0035606
	0.0124567
	-0.0082977
	-0.0016926
	-0.000883196
	0.0137683
	0.013174
	0.0018397
	-0.0137005
	-0.0089088
	-0.0072736
	-0.003154
	-0.000517396
	-0.0090687
	-0.0130139
	-0.0080323
	-0.000552796
	-0.0099878
	-0.0089657
	-0.0085841
	-0.018107
	-0.0078892
	-0.008106
	-0.0120634
	-0.0062715
	-0.0051902
	0.0039377
	0.003049
	-0.000397796
	0.0119816
	0.0121779
	0.0131958
	0.0026399
	-0.0183267
	-0.0121757
	-0.000385696
	0.0124851
	0.0054326
	-0.0031662
	-0.0070615
	-0.011694
	-0.0051066
	-0.00455
	-0.017343
	-0.0150946
	-0.0122834
	-0.0221347
	-0.0183233
	-0.0085134
	-0.0078735
	0.0026325
	0.0077955
	0.0058048
	0.0090845
	0.0053859
	0.0034804
	0.0095897
	-0.004378
	-0.0194806
	-0.0110862
	-0.0087724
	0.0039918
	0.0040093
	-0.0074893
	0.0010926
	-0.0066209
	-0.0031165
	-0.000423796
	-0.0066139
	0.0085401
	-0.000956496
	-0.0151223
	-0.0205954
	0.0065647
	0.0037307
	-0.0118762
	-0.0198886
	-0.0246223
	-0.0146324
	0.0055475
	0.0030081
	-0.0089192
	-0.0171597
	-0.0236505
	-0.0285846
	-0.0086688
	-0.0027846
	0.0053414
	0.0074461
	0.0028299
	0.0056728
	0.00349
	-0.0020076
	0.009899
	0.009254
	0.0132668
	0.0071581
	0.0111626
	0.0052403
	-0.0132479
	-0.0176197
	-0.0124556
	0.0018365
	0.0010372
	0.004551
	-0.0104743
	-0.015992
	-0.0098164
	-0.0194247
	-0.0247615
	-0.0094396
	-0.0038268
	-0.0104881
	-0.0090279
	-0.0066015
	0.0045859
	0.0048197
	-0.006849
	0.0011745
	0.0091331
	-0.0085925
	-0.009223
	-0.0051228
	-0.0055387
	0.0027438
	0.0050237
	0.0029326
	-0.0053004
	-0.007671
	7.7904e-05
	-0.019076
	-0.027808
	-0.015429
	-0.0132375
	-0.0184156
	-0.0083533
	0.0041641
	0.0109377
	0.0121862
	0.0018845
	0.0049027
	-2.9296e-05
	-0.0067917
	-0.0140582
	-0.0122105
	-0.006936
	-0.0174362
	0.000663904
	-0.0018375
	-0.0044079
	-0.0205134
	-0.000541296
	0.0027467
	-0.0066667
	0.0025078
	-0.0032941
	-0.0070155
	-0.0076586
	-0.000690096
	0.0072468
	0.0100013
	0.0042621
	-0.0096024
	0.015386
	0.0090875
	-0.00226
	-0.0119751
	-0.0202695
	-0.0101925
	-0.0045743
	0.000200304
	-0.0039517
	-0.0111293
	-0.010214
	-0.0106009
	-0.0086123
	0.000659704
	0.000666904
	-0.0073035
	-0.0029034
	0.0043425
	0.0033101
	-0.0094027
	-0.0069206
	-0.0036754
	-0.0038108
	0.0031592
	0.0076126
	0.0165478
	0.0102488
	-0.0018328
	-0.0050382
	-0.000794696
	-0.0126999
	-0.0251625
	-0.0248459
	-0.0119127
	-0.0087293
	-0.0015054
	-0.0053658
	-0.000876796
	0.001715
	-0.0077852
	-0.0028245
	-0.0059337
	-0.000591196
	-0.000244096
	0.0093518
	0.0100723
	-0.0146864
	-0.0094457
	-0.0116761
	-0.0086355
	0.001524
	-0.0013345
	-0.0037072
	-0.0159937
	-0.000861696
	0.0102309
	-0.0098331
	-0.0122616
	-0.0103905
	-0.000770896
	-0.0060417
	-0.0125816
	-0.0130631
	-0.0046059
	0.0042647
	-0.0019303
	0.006884
	-0.0176267
	-0.0179554
	0.000610004
	0.0106133
	0.0053354
	-0.0072103
	0.0076834
	-0.0053688
	-0.0081231
	-0.0032165
	-0.005683
	-0.0127449
	-0.0046694
	-0.0056378
	0.0160688
	0.0112381
	-0.0219128
	-0.0200551
	-0.002188
	-0.000373696
	-0.000145696
	-0.009755
	-0.0167374
	-0.0024508
	0.0050785
	-0.0062611
	-0.016676
	-0.0138461
	-0.0139194
	-0.0074117
	-0.0096476
	-0.0079506
	-0.0026309
	-0.0088088
	-0.0025834
	-0.0044916
	-0.008293
	-0.008838
	-0.0019791
	-0.000884896
	-0.0113973
	-0.0036656
	0.0025496
	0.0094045
	0.009795
	0.0025114
	-0.0092737
	-0.0083132
	0.000986404
	-0.0089951
	-0.0146727
	-0.0147015
	-0.0025282
	-0.003743
	-0.0020264
	-0.0057943
	0.0090813
	-0.0025521
	-0.0208564
	-0.0018139
	0.0051378
	0.0031741
	0.0079916
	-0.0017695
	-0.0085969
	-0.0183611
	-0.0210395
	-0.0142762
	-0.0107234
	-0.0120506
	-0.0056395
	-0.0059292
	-0.000116896
	-0.0054788
	-0.0071907
	0.002975
	0.0065519
	0.0089014
	0.0038923
	-0.0053675
	-0.004167
	-0.0031918
	-0.0081246
	-0.000840996
	0.0016274
	-0.000779396
	-0.000481196
	-0.0043303
	-0.0077189
	-0.0085684
	-0.0155706
	-0.0105386
	0.0027444
	0.0037591
	-0.0038713
	-0.0128005
	0.0143581
	0.0116996
	-0.0133611
	-0.0201293
	-0.0141927
	0.000586804
	0.002281
	-0.0051045
	-0.007788
	-0.0106727
	0.0034713
	0.0064483
	0.0149942
	0.0048212
	-0.002748
	-0.0032885
	-0.0036091
	-0.0021803
	-0.0072472
	-0.0115343
	-0.0071176
	-0.0086257
	-0.0097226
	-0.0064395
	-0.0103165
	-0.00531
	-0.0029822
	0.0150471
	-0.009861
	-0.0242593
	-0.0043899
	-0.0200593
	-0.0145024
	-0.0138331
	-0.0134487
	-0.0050273
	-0.0088453
	-0.0102833
	-0.0146282
	-0.0055161
	0.0117045
	0.0145564
	-0.000300596
	0.0101663
	0.000259304
	-0.0067987
	-0.009093
	-0.0126357
	-0.0157208
	-0.0150856
	-0.0078423
	-0.0074691
	-0.0070432
	-0.0080619
	-0.0049964
	-0.0063988
	0.0077793
	0.0139335
	0.0119149
	0.000357804
	-0.0025572
	-0.0023225
	0.0060474
	0.0246477
	0.0047247
	-0.0033602
	-0.0019558
	-0.0144973
	-0.0078809
	-0.0012925
	-0.0134257
	-0.0145911
	-0.0062946
	-0.0129233
	-0.0104581
	-0.003982
	-0.0150573
	-0.0213737
	-0.017716
	-0.0093775
	-0.0056847
	0.0123661
	0.002512
	0.0010299
	0.0020947
	0.0068977
	-0.0032593
	-0.0135655
	-0.0072355
	-0.0062396
	-0.0045204
	-0.0042868
	0.0048664
	-0.0035096
	-0.0123392
	0.003933
	-0.0074546
	-0.0187296
	-0.0092496
	-0.0024263
	-0.0141326
	-0.011574
	-0.0107096
	-0.0083488
	-0.0043083
	-0.0070144
	-0.0102835
	-0.0066115
	-0.0077558
	-4.6996e-05
	0.000340604
	-0.004621
	-0.0046873
	-0.0089237
	0.0051378
	0.015664
	0.0139263
	-0.0024966
	-0.002568
	-0.0097035
	-0.0023131
	-0.0067023
	-0.0033314
	-0.0180985
	-0.0333464
	-0.0182926
	-0.020604
	-0.004291
	0.0129146
	0.0128323
	0.0092943
	-0.0073806
	-0.0038703
	-0.0033384
	-0.009213
	-0.0155744
	-0.0105574
	-0.0150871
	-0.000583496
	0.0066632
	0.0052994
	-0.0039762
	0.0099619
	0.0104541
	-0.00897
	-0.0201945
	-0.0265194
	-0.0280866
	-0.0163723
	0.0141352
	0.0076233
	0.000723004
	-0.0150705
	-0.0143809
	-0.0138203
	0.0049476
	0.0070403
	0.000908404
	0.0028706
	-0.0027682
	-0.0019814
	-0.0019004
	-0.0171151
	-0.0099891
	0.000149804
	-0.0110786
	-0.0169275
	-0.0151634
	-0.0105883
	-0.0126724
	-0.0013844
	-0.0099699
	-0.0144734
	-0.00544
	-0.0035386
	-0.0172522
	0.0041773
	0.0345069
	0.020493
	0.0038556
	-0.0087278
	-0.0085999
	-0.0098659
	-0.0184696
	-0.0140435
	-0.010904
	0.0022204
	0.0127739
	0.0079021
	-0.0079542
	-0.0146337
	-0.0108552
	-0.0204072
	-0.0034855
	-0.007552
	-0.000275496
	0.0120703
	0.0168728
	0.0144023
	-0.0043976
	-0.0130601
	-0.0107821
	-0.0028134
	-0.0029652
	-0.0125822
	-0.000297396
	-0.0026966
	-0.0053187
	-0.0095609
	-0.0121026
	-0.0062129
	3.50401e-06
	-0.0046485
	-0.0027919
	-0.0095604
	-0.0247822
	-0.0160981
	-0.0148273
	-0.0047082
	0.0084825
	0.0031183
	-0.0103713
	-0.000205096
	-0.0022072
	-0.0182613
	-0.0186761
	-0.0118769
	-0.0142042
	-0.0170454
	-0.008155
	-0.0050228
	0.0045136
	-0.0030419
	0.0045226
	0.0078177
	-0.0052025
	-0.0077957
	0.0055848
	-0.0027332
	-0.0057391
	0.0062793
	0.0095967
	0.0085605
	-0.000416996
	-0.0067686
	-0.0190042
	-0.0184864
	-0.0145022
	-0.0072768
	0.0016379
	-0.0176956
	-0.0126238
	-0.0127385
	-0.01126
	-0.0190104
	-0.0138569
	-0.004971
	-0.0012386
	-0.0063598
	-0.0095172
	0.0114203
	0.0067016
	0.0107371
	-0.0025254
	-0.0012746
	-0.0046481
	-0.0138723
	-0.0106518
	-0.015329
	-0.0145388
	-0.0081329
	0.0088423
	-0.012877
	-0.0120587
	-0.001618
	0.003665
	0.0061141
	0.001391
	-0.0012309
	0.0020601
	-0.000831996
	0.0091583
	0.0067499
	-0.0068767
	-0.0110749
	-0.0015199
	-0.0042162
	-0.0069321
	-0.0077822
	-0.0015564
	0.000969204
	-0.0192406
	-0.000622696
	-0.0023839
	-0.0188164
	-0.0072917
	-0.0136743
	0.003855
	-0.0139296
	-0.0022735
	-0.0039223
	0.0025754
	0.0163583
	0.0085181
	0.0044806
	-0.0129226
	-0.0134688
	-0.0123036
	0.0014484
	-0.0173025
	-0.0153644
	0.0053569
	0.0030158
	-0.0080084
	-0.0041275
	-0.0055148
	0.0054597
	0.0066026
	-0.0032404
	-0.0057186
	-0.0079979
	-0.0337337
	-0.0338002
	-0.0088361
	0.0193125
	0.0110492
	-0.0073
	-0.0112856
	-0.0111438
	-0.0112472
	-0.0127063
	-0.015208
	-0.0033005
	-0.0052104
	-0.0090866
	-0.0018092
	0.0262428
	0.0136577
	-0.0136645
	0.0023334
	-0.0089689
	-0.0071383
	-0.0266062
	-0.0279417
	-0.0019422
	0.0124606
	-0.0013622
	0.000131704
	0.0051811
	-0.0025919
	-0.002671
	0.0029661
	0.0100094
	0.0028616
	-0.005291
	-0.0136318
	0.0057368
	-0.0054909
	-0.0038138
	-0.0030074
	-0.0011422
	-0.0114409
	-0.0100771
	0.001281
	-0.0084349
	-0.0141498
	0.000609804
	-0.0011315
	-0.000205396
	-0.008083
	-0.0146437
	-0.0156226
	-0.0118517
	-0.0070298
	-0.000110496
	0.0096931
	-0.0127308
	-0.0092548
	-0.0091912
	-0.0019509
	-0.0062741
	-0.0105403
	0.0024072
	0.000346304
	0.000451604
	-0.0075991
	-0.000803696
	0.012726
	0.0019124
	0.0058625
	0.007652
	-0.0014683
	-0.0046155
	-0.0021498
	0.0013392
	-0.0072905
	-0.0179013
	-0.0224772
	-0.0259968
	-0.0175037
	0.0068467
	0.0072191
	0.0012529
	0.0019644
	0.0094671
	0.0025728
	-0.001204
	-0.0044741
	-0.0098235
	-0.0162015
	0.000186904
	-0.0080197
	0.0057199
	-0.003108
	-0.0018787
	-0.0102353
	-0.0099458
	-0.0052087
	-0.000743596
	-0.0159975
	-0.0088585
	-0.000897896
	-0.0130791
	-0.0063186
	0.0028589
	0.0141377
	0.0131421
	-0.002499
	-0.0018058
	-0.000730796
	-0.0048883
	-0.0092569
	-0.0115863
	-0.0136455
	0.0020024
	0.0096777
	0.0130124
	-0.0080653
	-0.0142922
	-0.0032691
	0.0086957
	-0.0084394
	-0.0033825
	-0.0133458
	-0.0136634
	-0.0010563
	-0.0093799
	-0.0226706
	-0.017534
	-0.0131085
	-0.002937
	-0.003192
	0.003312
	0.0037605
	0.0053723
	0.000472904
	-0.0088306
	0.000446504
	0.0057822
	0.0029861
	-0.0081275
	-0.0151088
	-0.0153101
	0.0041257
	-0.0035691
	-0.0098548
	-0.0094391
	0.0088215
	0.0086204
	0.0042783
	-0.0050501
	-0.0034303
	0.0103761
	0.0021375
	-0.0146096
	-0.0265026
	-0.0040395
	-0.000630196
	-0.0124605
	-0.0051358
	0.003447
	-0.0245304
	-0.0126724
	-0.0097975
	-0.0053415
	-0.0066691
	-0.0060121
	0.0029682
	-0.0078939
	-0.0069338
	-0.007846
	-0.0066571
	-0.0217062
	-0.0027145
	-0.0051141
	-0.017994
	-0.0024346
	-0.0017197
	0.0011847
	-0.0052057
	-0.0074068
	0.0014034
	0.0072594
	-0.0039338
	-0.0131509
	-0.0064947
	-0.0096847
	-0.000505896
	0.000127204
	-0.0128894
	-0.0201124
	-0.0122981
	-0.0047086
	0.0018054
	-0.0087839
	-0.0077281
	-7.9196e-05
	-0.0066755
	-0.0045419
	-0.0053029
	-0.0117782
	-0.0129565
	-0.0087604
	-0.000449796
	0.0055515
	0.0045043
	-0.007666
	-0.0102018
	-0.0111502
	0.0074093
	-0.0065013
	-0.0087455
	-0.0168792
	-0.0133496
	0.0013727
	0.0110123
	0.0019429
	-0.0070065
	-0.000500196
	-0.0060187
	-0.011092
	-0.0075983
	-0.0065316
	-0.0035526
	-0.0144632
	-0.0094229
	-0.0058727
	-0.0063988
	-0.0014926
	-0.0028339
	0.003466
	-0.0143839
	-0.0167988
	-0.0117763
	-0.0205031
	-0.0027936
	0.0032769
	-0.0051145
	-0.0034849
	0.0094987
	0.0183381
	0.028021
	0.0141989
	0.0116141
	0.0076484
	-0.0100484
	-0.0112276
	-0.0113764
	-0.0109577
	-0.0096719
	-0.0066595
	-0.0044258
	-0.0300234
	-0.0224783
	-0.0145293
	-0.0096109
	-0.0104529
	-0.0089938
	-0.0091714
	0.0010689
	-0.000761096
	0.0049393
	-0.0055764
	-0.0116605
	-0.0137953
	0.0027082
	0.000831704
	-8.5796e-05
	-0.0111585
	-0.0165564
	-0.0133867
	-0.0200519
	-0.0217463
	-0.006325
	0.0074029
	0.0170585
	0.0028508
	-0.0018002
	0.0033967
	0.007904
	-0.0039404
	-0.0140206
	-0.0052366
	0.0135562
	0.0115131
	-0.0024165
	-0.0070391
	-0.0105742
	-0.0169975
	-0.0076599
	-0.0166063
	-0.0185847
	-0.0153437
	-0.000578396
	-0.002256
	-0.0085886
	-0.0124462
	0.0028192
	0.0074617
	0.0121668
	-0.0071696
	-0.0158304
	0.0023682
	0.0240464
	0.017157
	0.000615104
	-0.0090691
	-0.000704796
	-0.0034154
	0.0029738
	0.0018907
	0.0048082
	-0.0176557
	-0.0171548
	-0.0086643
	-0.0216969
	-0.0170565
	-0.0124663
	-0.016245
	-0.0220869
	-0.0164842
	-0.0054108
	0.0095275
	0.0036851
	0.0010442
	0.001051
	0.0084638
	0.0148397
	-0.0076754
	-0.0158035
	-0.0234727
	-0.0077097
	0.0096999
	-0.0035283
	-0.0086553
	-0.0030658
	-0.0012388
	0.0045288
	-0.0021219
	-0.0032382
	-0.0095129
	-0.0033862
	-0.0132456
	-0.0169218
	-0.0136451
	-0.0100258
	-0.0154708
	-0.007889
	-0.0012345
	0.0010124
	0.0115529
	0.0164659
	0.0042374
	-0.0044933
	-0.0096197
	-0.0174453
	-0.0119148
	0.000679904
	0.0130807
	0.0084333
	0.0086921
	0.0073423
	-0.0023996
	-0.0212825
	-0.0291556
	-0.0152508
	-0.008808
	-0.0090938
	-0.01
	-0.0127651
	-0.0026066
	-0.0054931
	-0.0153282
	-0.000638096
	-0.0131512
	-0.0068594
	0.0147476
	0.0042566
	-0.0095615
	-0.000806896
	-0.0037769
	-0.0093854
	-0.0131382
	-0.006535
	-0.0037878
	-0.0109831
	-0.0038577
	-0.0049214
	-0.0157822
	-0.0071353
	0.0067843
	-0.0046272
	0.0056372
	-0.0023794
	0.0028821
	-0.0023479
	0.0055345
	0.0122947
	0.0066348
	0.0027627
	-0.0085345
	-0.0231809
	-0.0243533
	-0.0263056
	-0.0126489
	-0.0072425
	-0.0014298
	0.0056174
	0.0014761
	0.0068363
	0.0215191
	0.0238475
	-0.0144659
	-0.0242657
	-0.0242299
	-0.010001
	-0.0110607
	-0.0071933
	-0.0042851
	-0.0134146
	-0.0114147
	-6.95982e-07
	0.0121572
	0.0039473
	0.0070656
	-0.0052744
	0.0100384
	0.0015364
	0.0011979
	0.0016929
	-0.0100356
	-0.0131309
	-0.0149223
	0.0038027
	0.0104428
	-0.0079395
	-0.0217977
	-0.0084358
	-0.014421
	-0.0119581
	0.0096336
	-0.0074925
	-0.0127453
	0.0013665
	0.0071724
	-0.0023029
	-0.0168706
	-0.0195644
	0.0036007
	0.0075391
	-0.0034011
	-0.0012072
	0.001323
	0.0022428
	-0.0109566
	-0.0075407
	-0.0102144
	-0.0124059
	0.0068273
	0.0123838
	-0.0078583
	-0.0095436
	0.000818504
	-0.0086737
	-0.0041352
	0.0054341
	0.0035892
	-0.0063788
	-0.0097318
	-0.0061522
	-0.0113975
	-0.0101311
	0.000488704
	0.000314804
	0.0109433
	0.0037516
	-0.000889596
	0.0081543
	0.0013013
	0.00244
	-0.0049674
	-0.0102982
	-0.0197741
	-0.0273244
	-0.011899
	-0.000103496
	0.0033628
	0.0188708
	0.0119149
	-0.0046069
	-0.0108469
	-0.0122465
	0.0022
	-0.0045351
	-0.0039076
	0.006761
	-0.0018062
	0.0014292
	0.0030744
	0.0051184
	-0.0031598
	-0.0017433
	-0.000118596
	-0.0028251
	-0.0161926
	-0.0199619
	-0.0104171
	-0.0247579
	-0.0292876
	-0.0137412
	-0.0131185
	-0.0227345
	-0.0150743
	0.000549204
	0.0123649
	0.0116616
	0.0167784
	0.0147109
	0.0036859
	0.0167055
	0.0070271
	0.000684804
	-0.00327
	-0.0183178
	-0.0120384
	-0.0118214
	-0.0177425
	-0.0066527
	0.0038597
	0.0089656
	0.00315
	-0.0097896
	-0.0221756
	-0.008346
	0.0037908
	-0.000255896
	0.0075651
	0.0235808
	0.0066419
	-0.0101453
	-0.0117549
	-0.012048
	-0.0046387
	-0.0147373
	-0.0130797
	-0.0077876
	-0.007912
	-0.0154139
	0.0044378
	0.0113314
	-6.2296e-05
	-0.0046093
	-0.0131207
	0.0039213
[truncated: 60,780 more rows]

## Sheet: EFig_3a_X2_bias frequency
Time (s)	Frequency shift (Hz)
0	0.0200645
	0.0149202
	0.0127619
	0.000557697
	-0.0038266
	-0.0096055
	0.007863
	0.0107902
	0.0084388
	0.0024235
	-0.0130856
	-0.0209152
	-0.0201272
	-0.0154924
	-0.0235875
	0.0016907
	0.002833
	-0.0048031
	-0.0038923
	0.0054884
	0.0092192
	-0.0021917
	-0.0309102
	-0.0244527
	-0.009524
	0.002451
	0.006833
	0.0013456
	0.0056719
	-0.0065988
	-0.0116857
	-0.0065756
	0.0017482
	-0.0076393
	0.006516
	0.005677
	0.0070494
	-0.0015937
	-8.99035e-05
	-0.0040722
	-0.0085488
	-0.0081638
	0.0031218
	-0.0014889
	-0.0155227
	-0.000849603
	0.000539597
	-0.0102207
	-0.0114124
	-0.0148017
	0.0077048
	0.0101191
	0.0054634
	-0.0044838
	-0.0179493
	-0.0107898
	0.0042407
	0.0083115
	0.0072866
	-0.0041815
	-0.0153031
	-0.0021671
	0.0097141
	-0.0089451
	-0.0107666
	-0.0131996
	-0.0286948
	-0.0154981
	0.0061149
	0.0141841
	0.0115983
	-0.0099902
	-0.0166326
	-0.0174705
	-0.0067885
	0.0112367
	0.0078705
	0.0024278
	-0.0075536
	0.0028354
	-0.0063628
	-0.000822103
	-0.0205716
	-0.0324518
	-0.031033
	-0.0333695
	-0.0131815
	0.012563
	0.0092752
	-0.0080771
	-0.0072159
	0.0035424
	-0.0021735
	-0.0054064
	0.0028985
	0.0135843
	0.0157528
	0.0121936
	-0.0051248
	1.68965e-05
	-0.0080805
	-0.0110021
	-0.0111181
	-0.0205198
	-0.0227303
	-0.0162414
	-0.0114766
	-0.0060749
	0.0054123
	0.0062372
	-0.0072163
	-0.0045252
	-0.0064564
	-0.0142322
	-0.0186216
	-0.0119036
	-0.0142264
	0.0074318
	0.0169872
	-0.0010934
	-0.0114114
	-0.0124491
	-0.0089455
	-0.0028849
	-0.0052889
	-0.013763
	-0.0070305
	0.0159065
	0.0097531
	-0.0020013
	-0.0013976
	-0.000585103
	0.0127958
	0.0182626
	0.0048346
	-0.0122184
	-0.0219917
	-0.0070675
	-0.000633403
	0.0013129
	-0.004581
	-0.0089259
	-0.0106442
	-0.0152082
	-0.000357203
	0.0066333
	0.0039739
	0.007316
	-0.0085433
	-0.008296
	-0.003502
	-0.0070426
	-0.0047343
	0.0025047
	0.002409
	-0.0122909
	-0.0027578
	0.000883197
	-0.0107783
	-0.019723
	-0.0296151
	-0.0073924
	0.003672
	-0.0019337
	-0.0034498
	-0.0033152
	0.009945
	0.005187
	-0.000522003
	-0.0020384
	-0.0091425
	0.005586
	-0.0050022
	-0.0118464
	-0.005838
	-0.000983203
	0.0075767
	0.0117782
	0.0029447
	-0.0174899
	-0.0146822
	-0.0012676
	0.0072743
	0.0098248
	-0.000219303
	0.0023519
	-0.0052213
	-0.0232888
	-0.0208364
	-0.019516
	-0.0150123
	-0.0037957
	0.0122331
	0.0198016
	0.0213411
	0.0098913
	-0.001265
	-0.0201687
	-0.0204772
	-0.017595
	-0.0152982
	-0.0101618
	0.0030489
	-0.000358703
	-0.0053141
	0.0092409
	0.0075731
	-0.000953603
	-0.0062443
	0.011471
	0.0095673
	-0.0051943
	-0.0068243
	-0.000916903
	-0.0162549
	-0.0229224
	-0.0080025
	-0.0057091
	-0.0116761
	-0.0149955
	-0.0159963
	-0.0184856
	-0.0119155
	-0.0124636
	-0.0112402
	-0.0039656
	0.0082987
	-0.0077569
	-0.0069874
	-0.0092663
	-0.000449503
	0.0146625
	0.0059136
	-4.47035e-05
	0.0041553
	-0.0075546
	0.0043814
	0.0032623
	-0.0011555
	0.000563897
	-0.0021957
	-0.0032121
	-0.0159554
	-0.016228
	-0.0159586
	-0.0111349
	-0.0079027
	-0.0016345
	-0.0034647
	0.0049452
	0.0029577
	0.0031208
	-0.0073061
	-0.0021993
	-0.005773
	-0.0185287
	-0.0235478
	-0.0129413
	0.0085937
	0.0274928
	0.0144807
	-0.0070654
	-0.0071648
	0.0038018
	-0.002159
	0.001161
	-0.0024724
	-0.0054475
	-0.007312
	-0.0092158
	-0.0083073
	0.001139
	-0.000697203
	0.0024651
	0.0061349
	0.0078579
	-0.0028614
	-0.0049566
	-0.0052685
	0.0040465
	0.0082542
	-0.0047034
	-0.0083137
	-0.0184334
	-0.0221215
	-0.0105063
	0.0053191
	-0.002424
	-0.0148663
	-0.0278795
	-0.019833
	-0.0157409
	-0.0263492
	-0.0125586
	0.0024704
	0.0056945
	0.012763
	0.017557
	0.0060128
	0.0037345
	-0.0117565
	-0.0054322
	-0.0116535
	-0.0144112
	0.002344
	0.0042164
	-0.0072089
	-0.0060876
	-0.0061247
	-0.0079797
	-0.0119729
	-0.0022501
	0.0036285
	-0.0145253
	-0.0098278
	-0.0086283
	-0.0082212
	0.0028422
	-0.0022869
	-0.000924003
	-0.0038456
	-0.0045554
	-0.0099067
	-0.0114625
	0.0029055
	0.0040203
	0.0022673
	0.0011049
	0.000730597
	-0.0065219
	0.0100558
	0.0102093
	-0.0054181
	-0.0186263
	-0.0210485
	-0.0125081
	-0.0012614
	-0.0087334
	-0.0230803
	-0.0068746
	-0.0188697
	-0.0128856
	-6.10349e-06
	-0.017495
	-0.023007
	-0.000327103
	0.0042512
	-0.0109107
	-0.0068665
	0.0052443
	0.0239086
	0.0179465
	-0.0069752
	-0.0095731
	9.70965e-05
	0.0114331
	-0.0131442
	-0.0171826
	-0.0035625
	-0.0072134
	-0.0178165
	0.0040566
	0.0176666
	0.0014647
	-0.009634
	-0.0102505
	-0.0030143
	0.0066994
	-0.0070513
	-0.0110631
	-0.0054982
	-0.000976203
	0.0116759
	-0.000238703
	-0.000895803
	-0.0029961
	-0.0084233
	-0.0133829
	-0.0071807
	0.0096824
	0.0084115
	-0.0041193
	0.0026412
	-0.0032298
	-0.0196277
	-0.0130971
	-0.0144617
	-0.0226156
	-0.005079
	0.0061115
	0.0041789
	0.0010646
	-0.0103701
	-0.0210685
	-0.0010559
	-0.0108463
	-0.0134936
	-0.0211817
	-0.0293524
	-0.034285
	-0.0203508
	-0.0111918
	-0.0022669
	0.0108886
	-0.000606203
	0.0145951
	0.0215074
	0.0105651
	0.0154682
	0.000322797
	-0.0025005
	-0.0043327
	-0.0156925
	-0.008279
	0.0046334
	-0.0126172
	-0.0196921
	-0.0160929
	-0.003969
	0.0084635
	0.0094558
	0.0023884
	5.69965e-05
	-0.0101983
	-0.0018939
	0.005648
	-0.0178512
	-0.0182432
	-0.0111959
	-0.0058293
	0.0037696
	-0.001433
	-0.0096856
	-0.0026026
	-1.95035e-05
	0.000495897
	0.0044132
	0.0054304
	-0.0072046
	-0.0128274
	-0.0050694
	-0.0116337
	-0.0104956
	0.0069965
	0.0086423
	-0.000432603
	-0.0089342
	-0.0107224
	0.0073951
	-0.0101456
	-0.0187444
	-0.012464
	-0.0124908
	-0.0131713
	0.0056504
	0.0100469
	-0.0091371
	-0.007655
	-0.0160545
	-0.0088613
	-0.0048313
	-0.0041585
	-0.0111074
	-0.0142782
	-0.0027623
	-0.0016033
	-0.0053718
	-0.0109096
	-0.0050811
	-0.0090201
	-0.017893
	-0.0310908
	-0.0052171
	-0.0010917
	-0.0052188
	0.0064216
	0.0110212
	-0.007292
	-0.014527
	0.0090235
	0.0273423
	0.0012008
	0.0024303
	0.0026932
	0.0113614
	0.0061584
	-0.0091951
	-0.0178225
	-0.0106203
	-0.004033
	0.0015172
	-0.0011327
	-0.0203301
	-0.0097142
	-0.001018
	-0.0049233
	-0.0168509
	-0.0181273
	-0.0066819
	-0.0136809
	-0.0034502
	0.0050629
	-0.000550703
	0.0069963
	-0.0017747
	-0.0030999
	0.0024097
	0.0024141
	-0.000362303
	-0.0020393
	-0.0092094
	-0.0196819
	-0.0287351
	-0.0193641
	-0.0107719
	-0.0231703
	-0.00289
	0.0126261
	0.0184674
	-0.000502603
	0.0033224
	0.0035185
	0.001466
	-0.0093767
	-0.0155808
	-0.0022439
	0.0039839
	0.0100145
	0.0056875
	-0.0088594
	-0.000561803
	-0.0097992
	0.0034695
	-0.0173878
	-0.0143055
	-0.008643
	-0.0166569
	-0.0124702
	-0.0105543
	-0.002945
	0.000864697
	-0.0040703
	-0.0031471
	-0.0152875
	-0.0112278
	0.000649397
	-0.0022496
	-0.0176206
	-0.014188
	-0.0136272
	-0.000269103
	0.0048397
	0.0016668
	0.0040581
	0.000712297
	-0.000772903
	0.0161962
	0.015588
	0.009576
	-0.001096
	-0.000296403
	-0.0017406
	-0.0109224
	-0.0226679
	-0.0194807
	-0.0071179
	-0.0157674
	-0.0167942
	-0.000365303
	0.0127127
	0.002094
	-0.0069812
	-0.0023618
	-0.0025007
	-0.0092582
	0.0014918
	-0.0032063
	-0.009922
	-0.0195646
	-0.0069699
	-0.0016494
	-0.0059898
	-0.0062846
	-0.0129864
	-0.0124318
	-0.0132812
	-0.0049263
	-0.0107047
	-0.0029657
	0.0163497
	-0.0066314
	-0.0042939
	-0.0122856
	-0.0183121
	-0.0014183
	0.0123546
	-0.0063063
	-0.0236352
	-0.0118908
	0.0017915
	0.00443
	0.0074066
	-0.0087754
	0.000329197
	0.0125916
	0.0090861
	-0.0174714
	-0.0151961
	-0.0120654
	-0.010109
	-0.0042291
	-0.0035721
	-0.000770103
	0.000449197
	0.0032945
	-0.000666903
	0.0078993
	0.0048491
	-0.0117665
	-0.0103405
	-0.004209
	-0.0120585
	-0.014887
	-0.0077559
	-0.0105172
	0.0030645
	0.0049819
	0.0030639
	0.0060059
	-0.0103449
	-0.0016728
	-0.0069405
	-0.0056605
	-0.011703
	-0.0154163
	0.0017759
	-0.0077535
	0.0010655
	-0.0110309
	-0.0280652
	-0.0160907
	-0.000659203
	0.0067995
	-0.0092601
	-0.0144976
	-0.0050561
	-0.0165077
	-0.005837
	0.0045351
	0.0052202
	0.0053217
	0.0089269
	-0.0026581
	-0.0181337
	-0.0064242
	0.009184
	0.0069492
	-0.0019817
	-0.0041899
	-0.0086207
	-0.0083698
	-0.0289344
	-0.0291135
	-0.0076902
	0.0013306
	-0.0027067
	0.000319597
	0.0068933
	-0.0047895
	0.0083644
	0.0202604
	0.0175071
	0.014901
	-0.0030539
	-0.0277727
	-0.0226289
	-0.0059305
	0.0010309
	-0.0092557
	-0.0027015
	-0.0032172
	-8.77035e-05
	-0.003684
	0.0036275
	-0.000695303
	-0.0085011
	-0.0057199
	-0.0079456
	-0.0141599
	-0.0072479
	-0.0056809
	-0.0145498
	-0.0137696
	-0.0084866
	-0.0124853
	-0.0034583
	0.0079594
	0.0058154
	0.0046662
	-0.0031221
	-0.002103
	0.0220874
	0.0095722
	-0.0086138
	-0.000423103
	0.005761
	-0.0099455
	-0.0301753
	-0.0207778
	-0.0200018
	-0.0020005
	-0.0117695
	-0.0228919
	-0.0206993
	-0.0180269
	0.0011373
	0.0038643
	0.0138209
	0.0013724
	-0.005796
	-0.0127812
	-0.0016696
	-0.0028005
	-0.0135341
	-0.010897
	-0.0029644
	-0.000425403
	-0.0115875
	0.000872097
	0.0018802
	-0.01081
	-0.002145
	-0.000364203
	0.0161872
	-0.0014505
	-0.0166177
	-0.013077
	-0.0100994
	-0.0036537
	-0.0135733
	-0.0064782
	-0.0041131
	0.0181822
	-0.0056084
	0.0042213
	-0.0098589
	-0.0147295
	-0.0120869
	-0.0119665
	-0.0138124
	0.0090039
	0.005229
	-0.0069405
	-0.0167387
	-0.0058981
	1.11965e-05
	-0.0056613
	-0.0048195
	-0.0024686
	0.0045765
	0.0076535
	0.0091693
	-0.0016675
	-0.0168498
	-0.0152428
	-0.0052222
	-0.0146741
	-0.0071775
	0.003154
	-0.0018393
	-0.0014143
	-0.0197354
	-0.0125727
	-0.0057835
	0.0042452
	0.0050548
	0.000680697
	-0.0090331
	-0.0027122
	-0.0036977
	0.000630997
	-0.0055562
	0.007435
	0.001878
	-0.0166313
	-0.0215198
	-0.0145274
	-0.0185091
	-0.001789
	-0.0052113
	-0.001245
	0.0169472
	0.0050964
	-0.0154466
	-0.0172162
	-0.0203088
	-0.0194135
	-0.007117
	-0.0153462
	-0.0091111
	-0.0026687
	0.0048668
	-0.0092416
	-0.0149983
	-0.0047594
	-0.0114525
	2.30965e-05
	-0.0081862
	0.000281197
	-0.00437
	0.0010282
	-0.001915
	0.0033947
	0.0120802
	-0.004367
	-0.0014015
	-0.0159842
	0.000227897
	0.0133144
	-0.0039189
	-0.002051
	-0.0113172
	-0.0059574
	-0.0050385
	0.000739497
	-0.0181802
	-0.0325034
	-0.0012985
	0.0039781
	-0.0091339
	0.0052249
	0.0018375
	-0.0122638
	-0.0043629
	0.0035254
	0.0026887
	-0.003237
	-0.0084606
	-0.0167701
	-0.0049118
	0.0021816
	0.0035563
	-0.0011101
	-0.0103888
	-0.0178932
	-0.0114564
	-0.0130184
	0.0045213
	-0.0060966
	-0.0092665
	-0.0089069
	0.0051475
	0.0186314
	0.0111909
	0.0058358
	-0.0139659
	-0.0196322
	-0.0276126
	-0.009631
	-0.000261303
	-0.0175409
	-0.0167703
	-0.000297103
	-0.0060723
	-0.0106911
	-0.0051715
	-0.0105159
	-0.0032385
	0.0028927
	0.0134854
	0.0067548
	0.0081427
	0.011286
	0.0063866
	-0.0025225
	-0.001391
	0.0111425
	0.0023907
	-0.0157961
	-0.0195975
	-0.0153805
	-0.0045742
	-0.0016696
	-0.012319
	-0.0056824
	-0.0138186
	-0.0175609
	-0.0170826
	-0.0016762
	0.0055781
	0.006603
	0.0147243
	0.0249444
	0.01152
	0.0112116
	0.000966597
	-0.004814
	-0.0093403
	-0.0020041
	-0.0094648
	-0.0146261
	-0.008626
	-0.0084265
	-0.0033174
	-0.0016937
	0.0082019
	0.002502
	0.0094402
	0.0021204
	-0.0175799
	-0.0156516
	-0.0100932
	-0.0064278
	-0.016089
	-0.0032982
	0.0010282
	0.0020241
	-0.0088383
	-0.0063782
	0.0028143
	-0.0026534
	-0.0156825
	-0.0097464
	-0.0096536
	-0.0036356
	0.0064862
	0.0102867
	0.0116763
	0.0096052
	0.0097229
	0.0014726
	-0.0055375
	-0.0179544
	-0.0124098
	-0.0111628
	-0.0122295
	-0.0147493
	-0.0050436
	0.0025958
	-0.0153449
	-0.0136492
	-0.0035062
	0.0120504
	0.0019347
	-0.0046865
	0.003831
	-0.0037582
	-0.0045561
	-0.0063151
	-0.0047332
	0.0102532
	0.0088512
	0.0136979
	0.0134072
	-0.0255102
	-0.0269379
	-0.0160777
	-0.0062746
	-0.0105579
	-0.0133409
	-0.0147346
	-0.000302403
	0.0045196
	-0.0073444
	-0.0017479
	-0.0167498
	-0.0151413
	-0.0056003
	-0.0014343
	-0.0012034
	-0.000512203
	-0.0047905
	-0.0076921
	0.0075192
	0.0073759
	0.0070651
	-0.0017317
	-0.0211956
	-0.017265
	-0.0095381
	-0.0119626
	-0.014087
	-0.0127292
	0.000578597
	0.0023201
	0.0039986
	0.0052157
	0.0075196
	0.0038406
	0.0067588
	0.0121582
	0.018275
	0.0046677
	-0.0085516
	-0.0247068
	-0.0157983
	-0.0102658
	-0.0198676
	-0.0129519
	-0.0143837
	0.0038498
	-0.0044497
	-0.0071121
	0.0044221
	0.0060398
	-0.0043909
	0.0044548
	0.0134127
	0.0197381
	0.0139599
	-0.0036674
	-0.0022145
	-0.000861303
	0.000600797
	-0.0074261
	0.0022509
	-0.0090608
	-0.0128291
	-0.004195
	-0.0040688
	-0.0042327
	-0.0138333
	-0.017362
	-0.0053678
	-0.0038175
	-0.0040816
	-0.0021188
	-0.005164
	-0.0096129
	-0.0026274
	-0.0150788
	0.0081395
	0.0027665
	-0.0081754
	-0.011288
	-0.0169474
	-0.0129713
	-0.0122979
	-0.0182571
	-0.0018717
	0.0181722
	0.0134679
	0.0043829
	-0.0103773
	-0.0186374
	-0.0079343
	0.0035411
	0.0058635
	0.0011495
	-0.0026018
	-0.0080801
	-0.0049035
	-0.0057849
	-4.30035e-05
	-0.0035691
	0.0021643
	0.0023314
	-0.000212703
	-0.0077126
	-0.0144436
	-0.0144566
	-0.0159782
	-0.0182624
	-0.0136287
	-0.0047027
	0.0124298
	0.0316241
	0.0111071
	-0.0043124
	0.0011394
	0.001191
	-0.0129832
	-0.0304799
	-0.037676
	-0.0299227
	-0.0079891
	0.0093637
	0.0135766
	0.005689
	0.0035454
	-0.0055541
	-0.000142703
	0.0065423
	-0.0052778
	-0.0204591
	-0.0052209
	0.0059072
	0.0019322
	-0.0113089
	-0.0160976
	-0.012454
	-0.0077904
	-0.0077776
	0.0154203
	0.000370597
	-0.0069139
	-0.0065165
	-0.0105494
	-0.0040741
	-0.0162715
	-0.0103579
	-0.0055332
	-0.0230426
	-0.0150716
	0.0096395
	0.0049293
	-0.0031298
	-0.000118403
	0.0038315
	5.39965e-05
	-0.0138461
	-0.011648
	-0.004458
	-0.0061301
	-0.0019634
	-0.003003
	-0.000788603
	0.000420197
	-0.0101266
	-0.0059629
	-0.0064274
	-0.0013249
	0.0071193
	-0.0014486
	-0.0247549
	-0.016195
	-0.0019248
	0.0024263
	0.0023792
	0.0046227
	0.0126622
	0.0099352
	0.000731697
	-0.0051514
	-0.0208617
	-0.0260339
	-0.0151784
	-0.0167669
	-0.016986
	-0.0174923
	-0.0066031
	-0.007709
	-0.0023618
	-0.0078558
	-0.0196657
	-0.0162787
	0.0056067
	0.0187136
	0.013016
	0.0015596
	-0.0014575
	-0.0054454
	0.0100878
	-0.001973
	-0.0122694
	-0.0045701
	-0.0053431
	-0.000546903
	-0.0066176
	-0.0168353
	-0.0206415
	-0.0032843
	0.0061304
	0.0165594
	0.0032402
	-0.0012184
	-0.0029192
	-0.0070015
	-0.0154257
	-0.0163998
	-0.0158311
	-0.0176839
	-0.0056178
	-0.0061859
	-0.0063321
	-0.0034416
	-0.001011
	-0.0098964
	-0.0039969
	0.0075232
	0.0086511
	0.011698
	0.0047236
	0.0090484
	0.0084196
	-0.0076994
	-0.0204636
	-0.0140655
	-0.0079441
	-0.0041061
	-0.0192085
	-0.0038682
	0.0108773
	0.0015472
	0.0078611
	-0.000689103
	-0.0043683
	-0.005061
	-0.0105696
	-0.0022106
	-0.0053294
	-0.000645603
	0.0036464
	-0.0014059
	-0.0033442
	-0.0042583
	-0.0122515
	-0.0020245
	-0.0129619
	-0.0168434
	-0.0073084
	-0.0082668
	-0.0024042
	0.0031084
	-0.0052213
	-0.0095556
	-0.0031765
	-0.0097012
	-0.0205556
	-0.0077748
	-0.000614903
	0.0040218
	0.0131821
	0.0026915
	0.0015634
	0.0070313
	0.0013816
	-0.0011013
	-0.0200085
	-0.0326797
	-0.0267386
	-0.0185768
	-0.0066828
	0.0029025
	0.000492897
	0.0040745
	0.0074972
	-0.008049
	-0.0057545
	-0.0036461
	-0.0186353
	-0.0155776
	-0.0103063
	0.0102379
	0.0303125
	0.0090693
	-0.0147455
	-0.0157486
	-0.0142305
	0.0103756
	-0.0067762
	-0.0276482
	-0.0143616
	-0.000552703
	-0.0035838
	0.000770697
	0.0046562
	-0.0086565
	-0.0155489
	-0.0011446
	-0.0084226
	-0.0104628
	-0.0063771
	-0.0025984
	0.0055711
	0.0132134
	-0.0050323
	-0.0169231
	-0.0048377
	-0.012008
	-0.0069365
	0.0018503
	0.0163337
	0.0106113
	0.0087037
	-0.0014511
	-0.0137982
	-0.005296
	9.23965e-05
	-0.0134889
	-0.0250851
	-0.0191541
	-0.0102963
	-0.0011273
	-0.0139508
	-0.0077145
	-0.0121097
	-0.0087984
	-0.000196503
	-0.000480003
	-0.0011209
	0.0122597
	0.0147021
	0.0105825
	0.0038873
	-0.0114382
	-0.0161543
	-0.0123529
	-0.0076109
	-0.0083118
	-0.006745
	-0.0095078
	-0.0057387
	-0.0070511
	-0.0186632
	-0.0148717
	-0.0051408
	-0.0086863
	-0.00219
	-0.0096129
	-0.004358
	-0.0021872
	0.0111707
	0.0142389
	-0.0088004
	-0.0234642
	-0.015762
	-0.0059487
	0.0187066
	0.0203013
	0.0089823
	-0.000454203
	-0.0021804
	0.0021078
	-0.0131774
	-0.0082945
	-0.0124749
	-0.0064622
	-0.0075427
	-0.0078439
	0.0036699
	0.0087785
	0.005407
	-0.0182759
	-0.0192826
	-0.0275455
	0.0010201
	0.0085626
	-0.0070164
	-0.0152692
	-0.0162097
	-0.0103392
	0.0010853
	0.0188522
	0.0143619
	-0.0092742
	-0.0118641
	-0.0091406
	-0.0210907
	-0.022793
	-0.0217076
	-0.0122615
	0.0111511
	0.0170288
	0.0109019
	-0.0014806
	-0.0079215
	-0.0057837
	0.0016035
	0.0081708
	0.0149217
	0.000153597
	-0.0153084
	-0.0117908
	-0.0075357
	-0.0128302
	-0.0129519
	-0.0162574
	-0.0160021
	-0.0048359
	0.0300445
	0.0097316
	-0.0162512
	-0.0161615
	-0.009699
	-0.0132141
	0.0016683
	0.0011362
	-0.0133825
	-0.0078247
	-0.0074483
	-0.0053541
	0.0048672
	0.0104839
	0.0086057
	0.0101679
	0.0018772
	-0.0220207
	-0.0160577
	-0.0238887
	-0.003803
	-0.0046748
	-0.0056434
	-0.0160283
	0.0010486
	0.0026808
	-0.0031986
	-0.0069682
	-0.0154442
	-0.0140369
	-0.012231
	-0.0079801
	-0.0081012
	0.0059234
	0.018257
	-0.004371
	-0.0155941
	-0.012704
	-0.0179734
	-0.0056502
	-0.0149017
	-0.0234182
	-0.005513
	0.000850797
	0.000609897
	-0.0104773
	0.0040951
	0.0042109
	-0.0021119
	-0.001569
	-0.0043843
	-0.0044879
	-0.000677603
	-0.0062609
	-0.008322
	-0.000982803
	0.000387597
	0.0069304
	0.0121299
	-0.0079185
	-0.0179757
	-0.0164478
	-0.0188344
	-0.031043
	-0.011421
	0.0064623
	0.002522
	0.0076827
	0.0027548
	-0.000373003
	0.007979
	0.0088798
	-0.0086117
	-0.0177545
	-0.0109281
	0.0074358
	-0.0091966
	-0.0219802
	-0.0157936
	-0.0148331
	-0.0095326
	-0.0057184
	0.0072888
	0.0083004
	-0.0057798
	-0.0175588
	-0.0204938
	-0.0095893
	0.0059497
	-0.0026519
	-0.0036301
	0.0091271
	-0.0042391
	0.0100121
	-0.000420303
	-0.0049372
	-0.0066977
	-0.0270944
	-0.0218738
	-0.0095835
	2.19652e-06
	0.0087754
	0.0182722
	0.0141714
	0.0066158
	-0.0049858
	-0.0088409
	-0.0194003
	-0.0183302
	-0.0100625
	-0.0060953
	0.0012833
	0.0043009
	0.0081776
	0.0010621
	-0.0153585
	-0.0157375
	-0.0137244
	-0.0089781
	-0.0137434
	-0.0237539
	-0.0262166
	-0.0217779
	-0.0073462
	0.0094031
	0.0011669
	-0.0031358
	-0.0090623
	-0.0029729
	0.0236805
	0.0067667
	-0.0077011
	-0.0066666
	-0.0050041
	0.0050501
	-0.0033212
	-0.006281
	-0.0058225
	0.0011258
	0.000307697
	0.0019985
	-0.0034097
	-0.0164463
	-0.0282858
	-0.0192958
	-0.000268903
	0.0057482
	-0.0062143
	-0.0053708
	-0.000406903
	-0.001096
	0.0012181
	-0.0099772
	-0.0169662
	-0.0025913
	0.0091079
	-0.0080877
	-0.0174126
	-0.0276653
	-0.0123734
	-0.0191044
	-0.0129536
	0.0019028
	0.0065766
	-0.0061915
	-0.0020231
	0.0054577
	0.005265
	0.011127
	-0.0042674
	-0.0087895
	-0.0056161
	-0.0056539
	-0.0071807
	-0.0110015
	-0.0203073
	-0.0102123
	0.0030737
	0.0118276
	-0.0105078
	-0.0204836
	-0.0152274
	-0.0075879
	-0.001699
	0.0023903
	-0.000255303
	-0.0053565
	-0.0030413
	0.0017832
	0.0083814
	-0.0063833
	-0.0131907
	-0.0167475
	-0.0089244
	-0.0016549
	0.0068443
	0.0152214
	0.0107561
	-0.0094563
	-0.0057063
	-0.0040773
	-0.0019834
	-0.0097638
	-0.032859
	-0.0137494
	0.0015826
	-0.022978
	-0.0064658
	-0.0013601
	0.0079958
	0.0022042
	-0.0029652
	-0.0049212
	-0.0135716
	-0.0053311
	-0.0035568
	0.000451597
	-0.000885603
	-0.015486
	-0.0089172
	-0.0205162
	-0.0114169
	0.0061481
	0.0038221
	0.000128197
	0.0053464
	0.0020731
	-0.0127066
	-0.0152654
	-0.0055628
	-0.0067621
	-0.012821
	-0.0191733
	-0.0382765
	-0.0239434
	-0.021468
	-0.0122783
	0.001304
	0.0069716
	0.0125023
	0.0045765
	0.0049941
	-0.0119801
	-0.0108301
	-0.0090544
	0.0046867
	0.0191873
	0.0183542
	2.47965e-05
	-0.0329933
	-0.0316326
	-0.0192786
	-0.023516
	-0.0051956
	-0.0118601
	0.003396
	0.022885
	0.0172153
	-0.000680103
	-0.0179783
	-0.0235943
	-0.0238712
	-0.0138137
	-0.0086302
	0.0092812
	-0.0024841
	3.49965e-05
	-0.0071667
	-0.0028365
	-0.0077324
	-0.0196889
	-0.0152131
	-0.0106596
	-0.0122372
	-0.0012469
	-0.0033864
	-0.0068977
	-0.0117631
	-0.0041225
	-0.0153647
	-0.0105182
	-0.000891203
	0.0028692
	-0.0080534
	0.0053846
	0.0010774
	-0.0047076
	-0.0041031
	-0.0034272
	-0.0029763
	0.0052277
	-0.0031895
	-0.0054198
	-0.0141399
	-0.0163199
	0.0056218
	0.008216
	-0.0052921
	-0.0042826
	0.000192597
	-0.0025197
	-0.0017193
	-0.0108262
	-0.0215714
	-0.0214968
	-0.0122519
	0.0125724
	0.0110854
	0.000955697
	-0.0082657
	-0.0089877
	-0.0284516
	-0.0076433
	-0.000745103
	-0.0210804
	-0.0253254
	-0.0221897
	-0.0083491
	-0.0253844
	-0.0116864
	0.0119323
	0.0230229
	0.0089082
	-0.0121214
	-0.0035998
	-0.0058054
	-0.0027265
	-0.0020655
	-0.0034892
	-0.0115868
	-0.0121523
	-0.0117341
	0.0100552
	0.01825
	0.0069424
	0.0029004
	-0.0058001
	-0.0310418
	-0.0299173
	-0.0214754
	-0.000281903
	0.0108991
	0.0188059
	0.0138226
	0.0061839
	-0.000481503
	-0.0189793
	-0.0333659
	-0.0189996
	-0.0096247
	-0.0079078
	0.0069903
	0.0083075
	-2.91035e-05
	-0.0043687
	-0.0290201
	-0.0165951
	0.0097101
	0.0059838
	-0.0125659
	-0.0153956
	-0.000438803
	-0.0053256
	-0.00997
	0.0027503
	0.009285
	-0.000938303
	-0.0097538
	0.0023078
	-0.0022079
	-0.0159686
	0.000690097
	-0.0060233
	-0.0086106
	-0.0059764
	-0.0150748
	-0.0012412
	-0.0028444
	-0.0027158
	0.0090537
	0.0062553
	-0.0196836
	-0.0127618
	0.0085594
	-0.0087428
	-0.0218146
	-0.0066785
	-0.0105093
	-0.0246068
	-0.023836
	-0.012844
	0.0048028
	0.000487597
	0.0029654
	-0.000222303
	0.0033163
	0.0031758
	-0.000455903
	-0.0015729
	-0.0043725
	-0.0098442
	-0.0137606
	-0.0077537
	-0.0180574
	-0.0129402
	-0.000704003
	0.0027891
	-0.0109576
	-0.0200843
	-0.0075623
	0.0034301
	-0.016685
	-0.0135119
	-0.0055426
	-0.0034163
	-0.0072464
	-0.0127778
	-0.0032526
	-0.0045554
	0.0040734
	0.0149716
	0.0178529
	0.0067258
	-0.0013066
	-8.37035e-05
	0.000753997
	-0.0082355
	-0.0065468
	0.0021411
	-0.0028301
	-0.0055822
	-0.0027877
	-0.0062277
	-0.0102079
	-0.0037369
	0.0047233
	-0.0073994
	-0.0072863
	-0.0121881
	-0.0134196
	-0.0115371
	-0.012396
	-0.0146952
	-0.0204614
	0.0057071
	-0.0083007
	-0.0085009
	-0.002485
	0.0072664
	0.0180298
	0.0069833
	-0.0032059
	-0.0136577
	-0.0025308
	0.000511197
	0.0060253
	0.0068712
	-0.0014066
	-0.0167078
	-0.0043907
	-0.0035681
	-0.000279003
	-0.0224539
	-0.0218041
	-0.0235636
	-0.0340836
	-0.0202186
	-0.0101795
	-0.0101731
	0.0034341
	0.0047764
	-0.0062119
	-0.0184686
	-0.0142499
	-0.0070948
	0.0034674
	0.0122471
	0.0142236
	0.0159967
	-0.0048385
	-0.0074745
	-0.0106229
	-0.0071193
	-0.0090655
	-0.0013844
	-0.0042148
	0.0060164
	0.009103
	-0.0010679
	-0.000480403
	0.000671797
	0.009304
	-0.0070111
	-0.0171197
	-0.012614
	-0.0063603
	-0.0037158
	0.0095577
	0.007367
	-0.0247556
	-0.0128924
	-0.0059642
	0.0071866
	-0.0080345
	-0.0097274
	-0.000894103
	-0.0156237
	-0.0105796
	-0.0141132
	-0.0151098
	-0.0188239
	0.003989
	0.0030052
	-0.0141733
	-0.0124292
	-0.0109966
	-0.0191093
	-0.0030177
	0.000803897
	0.0096719
	0.0112331
	0.0203324
	0.0055208
	-0.0012199
	0.003182
	0.0081339
	0.0046001
	-0.0127846
	-0.0189032
	-0.0152253
	-0.0116171
	-0.0265118
	-0.0102718
	0.0027179
	0.014706
	0.0139509
	-0.000495103
	-0.0064349
	-0.0087123
	-0.0108648
	-0.0359856
	-0.0174654
	-0.0137926
	-0.0077222
	-0.0170306
	-0.0163847
	-0.0084083
	-0.0067446
	-0.0048954
	-0.0084836
	0.0071385
	0.0177222
	0.0057559
	-0.0155623
	-0.0095466
	-0.0073619
	0.0066482
	0.0089461
	0.0057325
	0.0134406
	0.0232732
	0.0040048
	-0.0117974
	-0.0170029
	-0.0108083
	-0.0160745
	-0.012089
	-0.0156704
	-0.008846
	-0.0079183
	-0.0118275
	0.0131829
	0.0146388
	0.0125249
	-0.0095349
	-0.0103445
	-0.0151153
	-0.0152824
	-0.0077823
	0.0076816
	-0.0065483
	-0.0097741
	-0.004899
	-0.000967303
	-0.008211
	-0.0111417
	-0.0076949
	-0.0030573
	-0.0018231
	-0.0135532
	-0.0092535
	-0.0104204
	-0.0138979
	-0.0130685
	-0.0213612
	-0.0084339
	-0.0136481
	-0.0058308
	-0.0123312
	-0.0036734
	-0.0026338
	0.0072751
	0.017797
	0.0103442
	0.0153525
	0.0031913
	-0.002563
	-0.006492
	-0.0062531
	-0.0038486
	-0.0069341
	0.0107469
	0.0111928
	0.000512297
	-0.0220081
	-0.0109657
	-0.0021414
	-0.0093791
	-0.0010387
	-0.0011248
	0.0054803
	0.0033084
	0.0049214
	-0.0163849
	-0.0308668
	-0.0241543
	-0.0099276
	0.0077012
	0.009929
[truncated: 60,780 more rows]

## Sheet: EFig_3a_Standard_bias Omega
Time (s)	Omega (deg/h)
0	11444.1
	19777.6
	18659.6
	16893.1
	7314.49
	9607.23
	12211.2
	13487.5
	4626.64
	-8040.28
	-291.667
	14093.8
	21909.7
	27238.2
	932.775
	18249.9
	-3630.39
	-17938.7
	-15334.8
	-23574.6
	-22994
	-14690.8
	-470.562
	-14500
	-18672.2
	-11100.9
	4182.27
	18336.9
	15930.9
	23738.9
	38456.3
	41583.6
	38460.5
	20625.9
	-9763.86
	-4604.6
	7740.53
	4152.68
	19251.3
	4931.2
	6561.14
	-2053.24
	-7748.97
	277.045
	6106.84
	1200.24
	-10679.5
	9518.22
	1144.36
	-474.759
	4431.84
	2831.06
	-782.194
	-10176.4
	-8098.37
	3277.41
	540.309
	14434.5
	28528.7
	13778.4
	-2215.35
	-5642.64
	-13736.9
	-2173.83
	7297.49
	6332.77
	6441.22
	-5461.31
	12524.1
	14253.4
	2903.5
	-10180.2
	809.536
	-6482.56
	-454.44
	27035.9
	31372.7
	1372.51
	-2068.48
	9888.16
	-4405.83
	-21326.5
	-18212.2
	345.29
	-4635.52
	5556.46
	8251.82
	2320.21
	-4688.3
	1766.08
	-3175.64
	-12268.6
	-12381
	-20307.7
	-9590.71
	8359.16
	18620.9
	12102.7
	12715.4
	3312.31
	-12858.3
	-17240.6
	-165.998
	26704.8
	14747.7
	9911.79
	21273.9
	14963.7
	988.873
	-2521.24
	-10147.7
	10849.1
	8964.09
	18171.7
	6668.92
	-265.826
	7428.46
	12809.9
	-9172.18
	1889.09
	7020.09
	6220.8
	16119
	3943.52
	4520.85
	14075.4
	12544.4
	3188.41
	-692.747
	-17064.4
	-5213.29
	-635.765
	-1017.63
	3351.84
	11551.4
	18327.6
	-1407.45
	2269.41
	-1092.06
	12561.4
	7022.96
	15072.2
	10247.1
	-20300.2
	-18390.2
	-24342.3
	-17912.9
	-26640.8
	-519.593
	32810
	36904.5
	22447.5
	2990.3
	9603.47
	-284.599
	2329.71
	7221.29
	13798
	12351.8
	17358.3
	10127.4
	7278.27
	1845.36
	4012.21
	10988.5
	-6172.26
	-13703.5
	7045.71
	9169.71
	17574.3
	16511.3
	-10664.5
	7839.92
	7182.2
	-0.133008
	-14627.6
	735.106
	5309.76
	6874.32
	4761.81
	-8917.53
	-1919.62
	-8207.03
	-9705.11
	453.511
	13322.7
	1607.5
	9427.23
	8531.87
	24778.2
	9732.9
	7416.09
	14373.8
	10705.6
	-10074.2
	-20995.6
	-16169.4
	-5459.99
	3116.41
	-2305.68
	-7799.32
	-9228.06
	-2195.47
	4576.73
	8842.17
	4133.24
	5383.3
	22848.6
	18723.6
	14805.1
	19816.2
	26840.4
	-184.329
	-21158
	2140.43
	2138.66
	2913.88
	-2005.75
	11092.1
	18010.2
	-80.7465
	-10207.3
	-4241.95
	3389.83
	-3799.57
	-2356.03
	-12281.7
	-8224.03
	-13579.2
	-14533.5
	1280.85
	6685.04
	23586.7
	9626.89
	-1289.29
	-2988.35
	2723.72
	19908.1
	2859.33
	-2160.57
	-6092.3
	-6066.91
	11927.6
	-6659.91
	4886.15
	20866.6
	17675
	8165.68
	1217.24
	6440.55
	11824.7
	8825.61
	18891
	11480.3
	16068.7
	1363.23
	-14893.5
	-11001.6
	-13532.2
	-20517.3
	9738.42
	16896.5
	214.542
	-21646.7
	-8040.28
	2294.37
	-787.937
	-6962.71
	-9614.12
	9657.58
	21635
	19249.5
	-254.562
	1688.55
	18061.5
	8868.01
	10492.7
	1750.17
	9271.08
	8434.47
	905.609
	-5465.07
	12382.5
	20252.2
	18218.3
	7906.17
	1543.45
	-11109.3
	-10325.9
	-413.139
	-299.618
	-934.808
	-1376.75
	-1761.92
	-1318
	20881.6
	15531.1
	15494.9
	-10606.7
	-15650.2
	-13264.7
	-10577.5
	-3540.06
	-1807.64
	14555.6
	30043.1
	8812.58
	-317.507
	1256.77
	12.4559
	14135.3
	13030.3
	-1469.07
	2057.61
	-7888.33
	-1565.14
	14600.4
	7978.62
	-3599.03
	2629.63
	-2405.07
	-9686.78
	-7478.64
	15460.4
	19797
	6943.45
	3865.34
	-77.4336
	2678
	-3082.44
	-6460.92
	4597.04
	15906.8
	7022.96
	9174.12
	15757.5
	3646.91
	-2452.11
	-3488.82
	4283.87
	3652.65
	-14833.5
	-2222.42
	-1957.83
	12279
	13603.2
	-1443.67
	12712.1
	15724.1
	-1004.38
	10768.5
	17272.1
	17615.4
	13600.8
	2384.7
	197.094
	5433.66
	-6013.24
	-9620.75
	-7612.03
	-13061.3
	-16428.9
	-1174
	20525.2
	8951.72
	1543.89
	-9075.67
	-3425.21
	-2196.35
	24021.4
	9532.36
	12568.9
	11949.4
	5708.19
	-4380.43
	14015.6
	-380.231
	-7652.01
	-3599.91
	-13147
	-4914.91
	6740.04
	23743.1
	19811.6
	31984.7
	14994
	-24124.8
	-24825.3
	12655.5
	10893.7
	12046.8
	16461.4
	-2291.99
	-5626.07
	2767.01
	199.965
	-10689.9
	-8006.05
	293.168
	-11819
	-10926.7
	1987.82
	6254.15
	-5563.57
	6667.16
	13449.7
	19740.5
	21519.5
	22510.9
	-6028.7
	1913.17
	24565.1
	2763.7
	-3088.62
	-10016.7
	-3313.24
	5487.33
	-8207.03
	819.916
	12343.4
	15469.9
	8334.64
	-11609.4
	-6837.92
	-11495
	5115.4
	38069.8
	19836.1
	16871.1
	-1627.64
	6021.14
	12865.6
	12309.4
	-3715.64
	518.665
	-6219.3
	-79.8631
	3229.49
	8652.46
	-5727
	1093.34
	-4829.65
	2058.93
	13582.9
	10803.4
	3655.08
	-4519.79
	9798.71
	17810.1
	10930.6
	-637.753
	5660.04
	14541.4
	6714.64
	12693.7
	1486.91
	-5302.73
	-12344.4
	1385.31
	-8815.27
	-11598.1
	262.026
	15299
	-7251.37
	-2800.4
	-6057.41
	1815.11
	14275.5
	5397
	-3010.44
	3774.12
	4240.58
	8984.41
	-606.612
	-15350.3
	15836.6
	13558.4
	-5841.85
	-4944.5
	-6735.89
	-1480.77
	1210.17
	10829.9
	25188.8
	11425.3
	-7370.42
	-11460.7
	-20094.5
	-3284.53
	5261.83
	5419.97
	15831.9
	1546.76
	10428.2
	-1784.01
	-9446.71
	4671.92
	16216
	14675.3
	5503.23
	3434.66
	-623.176
	-762.538
	-768.059
	2293.93
	-1901.73
	-9627.81
	4630.39
	16265.9
	17014.2
	21542.2
	15425.5
	17269.3
	17830.5
	6442.1
	7177.34
	19887.8
	6143.94
	16361.1
	21498.3
	15033.5
	23791.7
	7945.71
	-140.599
	1216.8
	3823.16
	24455.4
	15865.3
	-1018.07
	-5362.59
	-18337.8
	-16970.7
	-11745.4
	-4501.02
	16185.5
	12376.4
	-2595.67
	-4733.14
	1123.6
	13136.8
	15703.4
	8609.17
	10424.4
	-5798.56
	-6368.16
	8932.95
	449.315
	-6814.96
	-15322
	18078.1
	21786.1
	6016.95
	22210.8
	18762.5
	-2450.78
	-9371.18
	5019.33
	20983.2
	9476.7
	914.002
	1174.84
	-3181.38
	1162.25
	-1051.86
	-3474.69
	-3899.84
	11294.4
	-1088.75
	-4988.67
	15316.9
	17338
	17856.8
	28417.1
	19489.1
	5974.98
	20765.9
	16801.3
	11076.6
	-5699.62
	-4686.54
	-4011.81
	2386.69
	-4878.46
	-13188.1
	8616.68
	17395.8
	7223.94
	13400.3
	6589.41
	10408.5
	-4915.79
	-14330.1
	-18466.4
	1311.33
	17565
	12937.1
	5603.06
	15482.1
	15995.8
	14156.9
	6977.24
	12010.6
	7402.84
	4557.07
	4915.3
	2562.27
	6006.12
	7988.11
	14374.5
	17505.1
	29917
	1310.89
	7060.28
	14257.2
	9540.31
	7814.96
	10.0265
	-8404.26
	1134.42
	9918.42
	9637.71
	4157.76
	3348.09
	24177.1
	24642.9
	9104.33
	10166.9
	20635.4
	15355.1
	7963.6
	3066.05
	10394.8
	19513.4
	21252.2
	-6925.16
	-13621.6
	-2752.48
	-10746.9
	-9475.86
	2270.96
	3874.84
	-8903.4
	-8709.92
	-1473.26
	-6722.19
	-8715
	3968.92
	29122.8
	14023.7
	7812.53
	-1149.48
	-14674.2
	-1016.75
	17841.7
	28992.5
	16556.6
	10748.4
	2382.05
	-2566.51
	3890.3
	13781.7
	6528.24
	3217.56
	-198.906
	-2890.51
	10285.5
	-1285.09
	4240.14
	7113.95
	17641.2
	9623.13
	-4006.07
	-1968.65
	-14519.8
	-15651.1
	6858.2
	14540.6
	9251.2
	8672.11
	17614.2
	10299.2
	31.229
	-22416.4
	-24634.7
	-24462.9
	1915.38
	8163.7
	14469
	9259.16
	4323.4
	-6200.97
	10709.3
	16667.6
	19219.7
	35290
	20545
	2582.15
	-679.053
	932.775
	15074.8
	1057.56
	827.867
	5901.66
	-1290.61
	11335.9
	10578.8
	6286.17
	1874.52
	-7753.16
	-7662.83
	3299.06
	1181.46
	10209.3
	20716
	16240.9
	7889.17
	9306.86
	-3644.53
	-2499.59
	1600.43
	-2573.14
	9040.28
	12468.7
	3980.85
	10981.9
	20428.7
	15732.5
	19136.8
	-9173.07
	-15105.6
	4970.74
	18670.4
	7437.29
	958.395
	7729.71
	18851.9
	11150.8
	-11593.5
	-1673.8
	-2603.62
	3364.87
	12246.5
	11506.4
	31511.6
	7671.18
	197.094
	14748.2
	6137.54
	6923.57
	487.082
	-3454.81
	-9153.85
	-9488.01
	-5217.04
	13595.3
	-4321.24
	2184.6
	6628.95
	1517.17
	-15215.1
	-18303.2
	-16718.5
	-10122.8
	2259.47
	4235.94
	18410
	13911.5
	3053.68
	5331.84
	17851.2
	25564.9
	21246.1
	1925.76
	-11156.6
	-6383.62
	12613.6
	22601.9
	25869.7
	9473.39
	13625.3
	-4356.35
	1943.65
	9998.81
	13253.8
	4535.43
	26179.4
	4517.54
	-15252.4
	-6268.33
	13949.3
	5853.95
	8081.31
	-1227.67
	-3581.14
	-9664.03
	2368.8
	11976.6
	15880.1
	-584.526
	601.487
	7611.55
	32717.2
	29480.6
	20176.9
	12097.6
	946.026
	-9137.73
	3204.53
	7669.85
	-12177.6
	-26883.3
	-27777.8
	-13682.8
	-1402.81
	3374.81
	-11215.8
	8931.18
	18403.4
	13725.6
	2548.58
	-13573.5
	-8593.09
	10391.9
	13086.2
	8386.98
	3414.35
	-9196.26
	-904.55
	-9200.89
	6855.77
	2739.4
	13101.9
	34404.2
	24829.7
	4808.85
	-1583.03
	-8896.33
	-8849.73
	-10526
	359.425
	16671
	12048.2
	2868.82
	1412.04
	-12099.4
	-673.974
	2305.19
	6586.98
	3904.43
	7921.63
	4116.46
	9502.54
	176.333
	-6902.86
	-8044.03
	6119.65
	17839.7
	15277.8
	7937.76
	-6736.33
	-7530.98
	-4706.64
	5394.12
	-2265.26
	-8568.57
	6376.51
	656.48
	7231.01
	8054.59
	4934.08
	9737.98
	19603.5
	4234.62
	2319.33
	7921.19
	776.628
	-3430.96
	10609.5
	1666.91
	2069.76
	730.468
	631.082
	5065.04
	-7008.87
	4763.79
	9205.49
	14566.4
	1204.43
	3569.83
	6901.04
	-3879.08
	-575.912
	-12714.3
	-5033.07
	6186.79
	3052.8
	-2856.94
	2095.16
	4881.29
	21038.9
	3069.81
	-1235.62
	2415.4
	50.2228
	-8443.79
	-3059.91
	-20216.5
	-20177.4
	308.186
	31393.9
	13792.9
	-2403.52
	-9656.97
	-6021.19
	7788.9
	299.573
	2500.65
	-910.734
	13021.7
	5443.6
	3017.9
	17211.8
	16124.3
	10991.4
	-7563.45
	-11006.9
	5020.21
	1713.51
	-7301.73
	-2873.51
	-15447.7
	-15116.8
	8169.44
	21009.7
	5705.31
	11371.2
	2756.63
	-7066.29
	14760.5
	24668.3
	16633.2
	6232.51
	20115.3
	13409.3
	5520.68
	-3622.88
	-12253.8
	4725.14
	10317.5
	14917.6
	5324.77
	-6967.35
	-16836.6
	2791.97
	12339.7
	-16459
	-18377.6
	553.781
	22716.8
	9454.62
	4492.14
	-7587.52
	11973.3
	869.388
	-8836.92
	11911.2
	11424.5
	-7998.98
	-13710.2
	-7266.83
	18597.3
	29958.9
	24974.6
	12965.8
	-10519
	-22598.2
	-18446.7
	22530.3
	21751.2
	25151.7
	19329.9
	11568.9
	11039.3
	16155.9
	2863.52
	-20162.8
	-23006.3
	-1312.26
	16611.5
	10181.9
	6687.25
	3783.4
	10067.1
	4773.51
	-12319.4
	-10750.7
	-15770.3
	7172.7
	19998
	25209.1
	21947.1
	25953.9
	4176.09
	6861.51
	-186.096
	-6307.86
	7164.75
	4258.03
	12386.7
	9892.36
	10129.3
	5409.58
	-3569.21
	-12650.3
	-15205.8
	-4406.27
	-5583.23
	-2446.37
	13166.8
	18894.3
	10939
	16520.3
	11939.1
	28699.2
	14670.9
	1587.18
	-5061.11
	-11637.6
	24470.4
	10230.9
	-11376.8
	914.444
	-6558.32
	5562.2
	3397.56
	21606.3
	-148.55
	-10470.6
	-7830.02
	-2584.84
	-12525
	5163.33
	20253.1
	7996.51
	15690.8
	14450.7
	3553.71
	-2598.98
	-9076.11
	-5191.2
	-3420.13
	5143.23
	-1035.96
	-1726.15
	-1078.81
	7706.52
	-6619.94
	5366.74
	12281.2
	19308.2
	16309.4
	10027.5
	11079.7
	9557.76
	-15927.6
	-18597.8
	11432
	35314.5
	24229.9
	36017.1
	10917.8
	15587.2
	-5474.56
	6443.43
	11653.7
	-4308.43
	-11034.7
	-9673.53
	4598.81
	20608.7
	11281.3
	3060.75
	549.143
	4583.79
	-11101.4
	2149.93
	10391.1
	17180.3
	27823.9
	2475.25
	-15957.2
	-23646.2
	-6054.1
	967.229
	13389.9
	10245.5
	16373.2
	17559.7
	5427.03
	10450.9
	7344.09
	14184.8
	11282.7
	20642.4
	14587.6
	-1687.49
	-9387.3
	2410.76
	-1091.62
	-3055.27
	-4000.99
	3516.6
	3559.01
	5697.36
	22602.3
	19414.7
	7270.1
	7334.15
	-5261.21
	1230.49
	8731.97
	-3552.43
	8803.97
	7405.71
	-462.612
	-12619.3
	-257.213
	11923.4
	881.977
	4393.63
	-1165.38
	4588.65
	-3123.96
	-1100.01
	-3742.15
	13434.7
	36054.6
	16682.2
	11840.6
	10183
	831.18
	4710.12
	4868.7
	-8237.07
	-11766.6
	-10405.7
	-8165.51
	19362.3
	14882.4
	4044.9
	17764
	10380.7
	8698.62
	19522.5
	13167.3
	629.315
	5515.6
	3207.18
	-1449.85
	-6846.54
	-12343.9
	-3938.49
	26791.8
	39237.2
	26293.3
	13124.4
	13158.4
	3326.44
	3601.41
	-9871.2
	-10445.2
	-5103.52
	-12308.2
	-18469.7
	-2321.14
	-3111.15
	-3614.05
	9784.14
	13107.4
	8426.96
	-4231.13
	-5081.88
	22144.7
	16678.9
	5673.73
	-1510.59
	-4415.76
	12267
	24147.5
	20588.8
	671.057
	646.542
	12782.1
	7710.93
	-8014.88
	-461.507
	9633.07
	11676.2
	1000.58
	-31951.3
	-16006.2
	9665.98
	25834.8
	16327.3
	12796.2
	18846
	16207.2
	28073.9
	31167.5
	30829.3
	9746.59
	3416.33
	7351.16
	8499.4
	-682.808
	9693.81
	20023.8
	19577.9
	547.376
	3222.86
	1449.81
	6976.8
	-2740.33
	-4620.94
	-4954.44
	10479
	32440.1
	26744.3
	16474.2
	11898.4
	2082.12
	-5561.14
	-4150.73
	7206.71
	21139.6
	22234.6
	23537.9
	10100.2
	14014.2
	2959.16
	-7803.96
	-9253.02
	6341.39
	2947.89
	8837.31
	9311.94
	13653.6
	21096.3
	23496.8
	16846.5
	-2542.88
	-16912
	-3088.62
	7971.11
	30343.4
	30574.2
	24697.4
	27861
	32078.3
	31115.6
	15232.7
	7851.18
	11817.6
	12384.8
	12690
	12223.3
	-6829.09
	-13946
	-7263.52
	-8173.68
	1510.54
	13448.8
	-1726.15
	-15500.9
	10183
	30548.4
	25412.6
	20037.5
	12685.6
	4440.68
	1337.83
	14564.2
	12818.5
	387.695
	1334.08
	2014.76
	3371.5
	8450.81
	4508.04
	709.266
	-5804.97
	1983.62
	1325.02
	-14846.9
	-1212.43
	16867.7
	36913.3
	34744.9
	17674.1
	9654.71
	-3269.29
	-6369.04
	-6088.55
	3481.27
	3701.68
	7211.79
	16717.6
	10945.2
	12852.8
	12978.4
	16926.9
	20427.3
	21614.2
	6113.9
	4873.78
	-1766.12
	1835.87
	5174.15
	-14319.3
	3301.93
	10213
	9615.62
	15663.4
	5542.76
	-1310.49
	-8054.42
	-7971.15
	2721.51
	680.554
	2595.18
	-4242.61
	-1446.54
	96.3823
	-3190.66
	14853.7
	26798
	13137.7
	14533.5
	3700.14
	13518
	6496.21
	-8036.97
	9510.71
	13312.4
	11061.4
	2960.48
	13896.1
	9616.95
	8984.85
	913.56
	-1022.71
	-12270.4
	-13119.8
	8657.54
	24466.2
	35690.2
	25492.5
	-3399.81
	-1648.4
	12251.6
	28160
	18227.4
	17523.9
	8775.25
	5479.38
	17959
	42136.4
	30466.5
	-1650.39
	-5332.77
	-8149.61
	-3918.61
	-17780.2
	-12137.7
	-5565.34
	7325.31
	17977.3
	14472.3
	20615.1
	31024.4
	35005.3
	21775.7
	7659.47
	6993.36
	11726.6
	-2475.74
	-8143.86
	14024.6
	2462.44
	4111.16
	9910.25
	2665.85
	3675.18
	-6939.74
	-2587.27
	-5787.74
	14308
	15493.3
	-863.25
	17055.9
	18682.1
	21197.9
	2573.98
	-5651.03
	-5505.26
	-2138.49
	15179.9
	27149.2
	25835.3
	20246
	19838.7
	17983.5
	15432.2
	-2172.5
	-3915.74
	9609.88
	-1399.05
	-10452.3
	-28656.8
	-15638
	7111.08
	5887.08
	18806.4
	20962
	22506.7
	19485.8
	7643.13
	-10110.8
	-23312.7
	29074.8
	14411.6
	4575.84
	11033.1
	12169.6
	17695.7
	11565.1
	19042.8
	18772.9
	2982.79
	10728.5
	27589.3
	22063.7
	59.0572
	-1702.51
	-13789.7
	-829.237
	141.438
	-10650.4
	-9018.24
	1170.2
	6793.27
	11873.9
	31697.1
	29512.6
	25688
	15952.1
	1556.7
	-6851.62
	-13332.1
	-7705.68
	-11127.9
	-11011.5
	-6897.34
	1423.52
	2142.42
	20128.7
	24922.5
	7133.17
	9719.65
	3518.81
	-10262.1
	-10074.6
	1986.49
	7734.79
	18368.9
	23064.2
	14787.3
	8112.46
	521.977
	3574.47
	6209.54
	-6586.59
	-3742.15
	1477.19
	2190.79
	-4885.97
	-4719
	-11516.2
	8275.67
	13767.5
	-5001.48
	3500.48
	19723.9
	17620.4
	7754.22
	1035.03
	14257.6
	7235.43
	1293
	6594.49
	13545.8
	7140.24
	8503.16
	-6454.29
	-12526.1
	15881.4
	30701.2
	3464.7
	-15550.4
	174.346
	7640.26
	7411.45
	2817.81
	4212.97
	11586.8
	-3154.44
	4666.62
	-10130.3
	-6141.11
	18477.4
	5751.92
	24195.4
	4498.1
	6841.85
	18468.8
	5741.54
	8749.41
	15053.2
	-3235.05
	1471.45
	-3394.07
	-9972.57
	-19451.8
	12362.2
	35741.2
	19575.7
	6401.02
	-2412.13
	-3849.48
	5972.77
	17458.5
	44967.6
	28660.5
	14311.3
	10838.3
	12516.2
	6803.2
	-12431.4
	-4164.87
	6783.77
	-4822.59
	80.7013
	1154.52
	4977.81
	7333.27
	-2505.78
	-196.918
	6993.81
	-13005.4
	-7548.43
	5042.3
	17202.3
	13248.8
	-6008.82
	-13586.7
	1646.15
	24338.5
	26338.2
	26471.4
	36162.4
	33942.8
	12520.8
	-2722.88
	-7548.43
	-13354.1
	-10392
	-14100
	-5033.51
	-3479.32
	3622.39
	-8398.07
	-13677
	-117.409
	6625.19
	31.229
	9330.27
	5757.44
	-1598.93
	2849.39
	12479.1
	11840.1
	10145.7
	5365.85
	2648.41
	21967.8
	36053.8
	34862.7
	16428.5
	35554.6
	19636
	11217.7
	7149.73
	684.75
	3512.85
	-9735.59
	-2791.57
	15360.2
	-2047.27
	-18520
	-20987.5
	-15225
	-15508.4
	-4182.76
	18443.4
	26876.2
	18269.3
	40885.5
	36066.3
	18377.5
	2502.86
	-9079.86
	-21565.7
	-5976.35
	-4978.29
	5161.12
	13356.1
	13488.4
	2524.51
	2222.81
	16731
	28022
	17823.4
	15990.5
	9970.1
	4824.31
	7295.06
	10569.1
	11210.2
	1242.2
	-2281.16
	-1372.99
	12019
	18432.5
	27487.7
	12476.2
	-2956.33
	3669.66
	2255.72
	-13526.4
	7738.1
	1760.55
	-8837.8
	16108.2
	12750.7
	2442.79
	-2186.19
	-11096.7
	2106.64
	7460.92
	-8969.65
	-5848.92
	13471.8
	11135.8
	5659.6
	10583.6
	10428.6
	4547.13
	16608.7
	19913.6
	21313
	-11922.1
	6444.97
	25428
	5970.35
	8103.84
	9883.52
	5417.09
	-4308.43
	544.505
	8220.68
	-3009.56
	-6439.72
	10938.6
	21688.7
	25600.3
	17637.9
	-270.906
	-13660.3
	-14670.5
	8377.04
	25847.4
	29868.6
	14867.9
	-2165.88
	-10437.3
	4030.1
	16899.8
	5284.36
	-2921.88
	-4144.55
	-5428.84
	21593
	21081.7
	18560.6
	157.56
	-10248.9
	-2341.02
	-6527.62
	37.8547
	1728.97
	-2018.56
	252.088
	-9708.87
	-14172.9
	-3431.84
	7205.17
	2953.41
	8492.77
	17833.8
	2910.12
	4822.1
	5270.22
	8310.57
	15061.3
	22918.2
	12792.9
	6771.62
	24370.1
	18574.3
	14199.8
	-7028.08
	-24266.1
	-11414.1
	-27.9612
	8127.03
	1384.43
	16049.5
	23115
	19769.6
	20057.8
	2246
	-2025.63
	-1963.35
	131.499
	-5603.54
	6192.53
	1318.39
	-4391.69
	-7171.2
	9709.71
	13376.4
	-2116.84
	-11271.4
	4875.33
	11360
	7501.34
	8899.6
	14864.6
	3562.32
	9463.01
	504.088
	9245.68
	6733.41
	5599.74
	9645.22
	-5872.33
	-12740.8
	-2535.81
	13171
	43158.8
	33301.4
	37477.4
	12522.3
	-4252.77
	101.904
	-1933.75
	-4861.68
	-4746.83
	-11589.7
	4853.24
	1352.41
	3334.39
	6178.84
	1718.15
	-5338.51
	-8375.54
	-7666.15
	-6529.16
	1567.08
	6222.12
	-1394.19
	15615.9
	10712.6
	-6480.57
	-4841.36
	19418
	10161.8
	-4287.23
	6440.11
	-14415.4
	-4676.16
	-2703.45
	17334.6
	28207.5
	8289.81
	-3807.08
	5315.94
	32377.3
	19577.5
	2570.22
	-878.71
	-3077.8
	-10754.9
	765.364
	7479.7
	10514.7
	7908.6
	1147.45
	7274.96
	15014.7
	24073
	30075.1
	18177
	-10920.3
	-20583.1
	-4114.07
	-287.912
	16090.8
	6737.17
	16769.7
	31972.9
	22491.7
	21529.4
	912.677
	5126.66
	10141.9
	616.947
	7613.31
	9896.33
	11263.9
	-1371.23
	-15874.8
	-6432.65
	13190.4
	18789
	19239.5
	14307.5
	3450.57
	-3921.48
	20288
	2340.97
	-7761.11
	13381.5
	19981.4
	14525.5
	-142.808
	7808.33
	2603.79
	-7929.63
	-10184.8
	4017.51
	-6492.94
	-20706.5
	-9559.13
	5723.2
	15266.1
	12499.6
	17597
	32255.4
	18846
	1181.9
	-19187.7
	-10034.6
	24543.5
	15472.8
	14236.4
	8909.54
	-3340.84
	-1807.2
	6823.97
	23422
	21573.6
	15690.8
	12143.8
	-238.881
	6410.08
	-4679.03
	-6884.08
	-315.74
	5541
	17176.5
	31875.1
	11961.1
	4025.46
	-13480.3
	-11645.6
	-4137.92
	-1156.55
	-15856.5
	-13930.4
	-14454.5
	-7331.76
	-5586.54
	1166.44
	8117.98
	21955.9
	30772.4
	26717.6
	21910.4
	7783.82
	15707.1
	1762.32
	-11887.6
	-10725.3
	-8182.07
	4769.31
	13357.4
	3771.25
	-6682.66
	-16060.8
	880.652
	9837.36
	16168.5
	-7342.59
	-5428.84
	730.468
	8083.3
	4913.31
	3170.08
	19518.7
	12348.1
	23475.6
	16047
	14362.5
	8732.41
	-15913.5
	-19199
	-16880.8
	1338.71
	13818.8
	8158.17
	-9000.8
	-7827.59
	14218.1
	29316.2
	28785.7
	22419.3
	12745
	22357
	-1197.41
	-2920.11
	8699.5
	1497.73
	750.125
	11032.2
	11748.7
	-2185.53
	610.321
	-11586.8
	-15564.5
	-8114.27
	4372.87
	-5312.23
	-8692.48
	544.505
	22205.5
	14515.2
	1159.82
	10560.5
	7851.62
	9224.48
	269.977
	-4178.12
	6098
	18192.5
	9403.38
	10825.9
	3642.27
	7570.03
	8894.96
	75.1799
	-2638.96
	-14985.9
	-12988
	2119.67
	-5806.96
	8479.08
	11015.2
	14628.7
	17332.9
	34509.5
	8923.67
	11890
	10797.9
	26503.4
	9306.42
	-8628.87
	4358.74
	26432.7
[truncated: 60,780 more rows]

## Sheet: EFig_3a_X1_bias Omega
Time (s)	Omega (deg/h)
0	-331.955
	11.8542
	60.213
	-0.47666
	-1.99106
	-7.43146
	-9.38478
	23.4839
	47.5442
	-0.116997
	-136.337
	-60.1842
	-566.505
	-304.556
	-18.3813
	-0.0924598
	130.443
	-37.5037
	-31.3405
	105.579
	-8.34933e-06
	-87.2555
	-31.2955
	-39.3756
	0.0108183
	11.9297
	0.0056618
	-0.832543
	-5.25274
	0.0230102
	-88.8696
	-24.6971
	-28.8875
	-85.9553
	-98.4291
	12.8924
	-2.22842
	14.5398
	-91.1808
	-829.29
	-38.5055
	-27.0068
	-0.46976
	128.674
	21.6696
	109.888
	18.647
	-34.2636
	2.31825
	1.04589
	95.2517
	-0.801636
	-94.0794
	-5.64855
	-1.89323
	-25.6707
	1.03399
	1.81692
	-7.57462
	-1.01185
	-4.74718e-05
	-19.958
	-471.477
	-190.714
	-14.5584
	-4.39873
	0.905927
	12.0349
	167.844
	57.7682
	-243.656
	-246.297
	-0.142886
	-136.732
	-78.3079
	-262.632
	36.531
	69.4248
	106.046
	-2.01502
	-60.9336
	7.0644
	0.0210078
	-29.133
	-441.86
	-207.035
	-36.9984
	-436.293
	-11.6538
	-4.51052
	-238.3
	-11.5716
	-23.1965
	0.00803581
	6.43127
	-207.673
	-2559.09
	-37.059
	47.7748
	0.00450283
	-15.7974
	-0.259129
	62.2554
	53.5091
	57.612
	1.70797
	53.1567
	1.55862
	-105.636
	-14.0841
	0.181622
	-47.088
	4.8946
	27.7111
	-4.34138
	0.122606
	5.44289
	-36.2935
	-474.614
	-150.041
	-6.1032
	-5.38136
	-11.6246
	-15.7193
	-4.166
	28.3875
	-11.2482
	-408.444
	-51.7641
	-12.1063
	-6.56007
	-0.860663
	-0.203088
	-150.327
	-30.1833
	-42.5896
	-29.5806
	-51.7093
	135.374
	823.642
	91.2635
	-0.399084
	0.150597
	22.0562
	-0.923399
	-33.6534
	-18.9696
	-247.588
	-789.411
	-17.0863
	-65.1158
	-127.765
	-97.0243
	-16.2116
	14.1859
	33.6389
	-57.2244
	-9.22719
	-31.4804
	7.87567
	292.209
	-17.8552
	-214.04
	4.02705
	15.134
	0.153836
	-89.9163
	-477.277
	-246.954
	-21.0289
	-0.461887
	95.9158
	198.411
	47.3295
	5.40386
	38.891
	7.74506
	-93.297
	-255.402
	-1457.12
	-3193.81
	-3106.42
	-712.709
	-24.703
	-69.2853
	-295.208
	22.4281
	76.0252
	2.70459
	-6.21232
	-81.1692
	8.57899
	424.502
	55.9839
	10.3335
	2.63761
	121.682
	2.97112
	-2.01261
	-172.927
	-287.385
	-111.04
	-189.03
	-106.578
	-0.0378865
	-0.634595
	37.7882
	33.9156
	-0.246886
	-230.287
	-21.6749
	-179.21
	-20.1354
	-113.301
	-12.7671
	-0.466614
	0.939221
	-137.59
	-186.663
	-108.876
	-178.806
	-330.533
	-1029.79
	-116.35
	0.692718
	-80.1141
	-21.6001
	-0.0643042
	2.75009
	12.5472
	-17.0925
	-75.5461
	-1230.7
	-531.352
	66.4459
	1687.05
	141.574
	-8.42815
	-139.358
	-161.293
	0.636316
	45.081
	62.9593
	214.179
	5.91726
	-400.431
	-179.915
	10.2879
	1.38009
	-47.5654
	-596.274
	-32.8881
	1.92914
	5.52731
	2.32598
	0.00105713
	-0.81431
	-0.0302977
	-305.992
	-40.6888
	-15.6713
	12.5898
	17.6193
	-41.9524
	-9.63895
	-40.616
	-135.844
	-421.039
	-3.32437
	5.32955
	-62.0692
	-120.315
	3.27862
	-0.0281855
	-63.7851
	-82.359
	-41.6808
	-57.5789
	-10.916
	-4.91634
	-666.696
	-251.875
	4.29496
	14.5114
	-14.4727
	54.1437
	17.4735
	128.966
	0.480212
	-146.733
	-126.104
	-636.183
	-112.669
	3.06314
	-22.6866
	7.3448
	133.954
	165.497
	-26.9024
	-522.388
	-956.78
	-54.4018
	-13.9163
	-148.892
	-68.1423
	1.51706
	108.887
	-385.566
	5.45402
	-0.00473405
	-10.1872
	5.73214
	0.00147117
	0.0222955
	-92.1434
	-1635.78
	-163.97
	-351.018
	-470.931
	-25.121
	-3.15976
	3.36121
	226.958
	1.2437
	-0.569406
	-84.6613
	-53.838
	0.00168141
	-2.40669
	-58.8394
	-372.613
	-213.677
	-9.29524
	-11.8583
	5.79254
	260.083
	92.5667
	0.288348
	-12.9518
	-159.861
	-6.06879
	-20.7665
	12.519
	21.6813
	-19.2242
	-21.3213
	-1.82238e-05
	-19.6445
	-56.1319
	-9.13207
	-303.779
	-276.686
	-3.34534
	-0.0643787
	10.7219
	0.5925
	-3.61207
	-117.447
	0.042454
	5.91461
	-0.00529764
	-4.64773
	24.1538
	-0.578455
	-418.329
	-12.321
	0.0262052
	-0.0389025
	-84.796
	-1.56814
	0.656775
	-0.00279251
	-0.0268957
	-0.00812413
	-26.4628
	-267.886
	-370.937
	-1853.86
	-351.426
	-22.3496
	-0.00980756
	0.27652
	113.582
	199.325
	26.29
	-188.712
	-568.153
	-2.66581
	0.00301928
	-0.5566
	-139.051
	0.90647
	7.83258
	-45.6885
	-1.80915
	3.44994
	-0.42469
	-1.0847
	11.3857
	33.0948
	-10.7383
	1.23514
	0.797249
	-15.6292
	-69.5249
	-5.78278
	0.982575
	0.814824
	-76.257
	-9.98351
	-152.046
	-44.7476
	-15.2828
	-1694.8
	-2735.43
	-127.688
	-27.0853
	-0.172949
	-0.137876
	49.9333
	30.6155
	41.0653
	0.194794
	-2.07348
	-29.4364
	21.9514
	22.8602
	1.41386
	-0.500245
	1.49209
	168.789
	-12.9166
	-32.6906
	-91.8399
	-886.843
	-0.820798
	8.66827
	0.000127981
	-10.9189
	10.4712
	0.0379268
	-155.218
	-108.277
	-3.91765
	6.66595
	-0.000512612
	0.000167719
	-3.56288
	-44.9207
	-261.389
	-555.772
	-754.751
	-1011.8
	-53.1631
	23.1985
	21.7219
	83.8099
	64.7009
	132.826
	11.014
	-27.482
	-31.2448
	-5.63128
	-18.2297
	-7.94288
	-57.4387
	-1.24881e-08
	-264.085
	-399.484
	-111.051
	-281.901
	-591.962
	-15.7259
	85.3767
	81.1934
	288.986
	651.116
	-129.15
	0.158068
	162.491
	119.525
	-75.9938
	-62.504
	-1101.53
	-440.395
	0.0130037
	11.5545
	-91.4686
	-311.135
	-27.2932
	-2.25025
	-162.067
	-8.71827
	51.4421
	6.60492
	-1.77374
	-411.085
	-155.872
	-8.16757
	-58.9749
	32.3357
	398.762
	-0.105965
	-4.98169
	-16.1529
	-6.70503
	0.813509
	-90.8912
	-685.289
	-5.64708
	2.93341
	87.4228
	44.4409
	0.243031
	-1.08838
	-0.209646
	-5.58441
	-24.6735
	-189.153
	-199.134
	-1054.92
	-613.058
	-90.4497
	-796.142
	-364.204
	0.37309
	5.26189
	-9.9862
	-36.1816
	-2.99658
	-11.0116
	-0.00112459
	-16.4394
	-27.1209
	-0.503027
	-101.479
	-0.217601
	4.3832
	7.96186
	0.000354877
	-181.734
	-4.42494
	-0.0248082
	47.9909
	9.73495
	-0.548946
	-12.9109
	-0.227305
	-4.41869
	-4.72863
	0.00636286
	-103.916
	-1049.98
	-362.679
	-150.327
	-122.996
	-0.0190004
	0.0773652
	-161.984
	-0.00308003
	12.6313
	60.8078
	-0.776096
	0.27539
	0.0839203
	49.7758
	0.0831228
	1.48242
	-25.5265
	-428.541
	1.78909
	-8.60231
	15.4248
	0.125984
	-296.261
	-601.16
	-760.811
	-76.0961
	-6.52922
	-52.7371
	-0.0946098
	-7.69744
	-0.115424
	41.2786
	0.721522
	0.101817
	9.44949
	20.169
	227.719
	35.6418
	-0.127856
	-882.144
	-2146.83
	-156.159
	-170.708
	-58.4429
	-224.639
	-104.561
	-40.3585
	-0.3919
	19.1577
	20.2387
	4.01884
	26.1047
	-9.89233
	-30.5178
	5.07123
	1.68061
	0.0372374
	-238.493
	-333.723
	-600.416
	-302.509
	87.0384
	-0.189732
	0.347901
	2.26584
	-108.198
	-88.211
	-29.4176
	-17.1271
	-10.9818
	-0.906135
	97.6771
	6.27884
	-26.6478
	-126.347
	-534.504
	-648.517
	-69.2265
	-464.571
	-821.038
	-157.558
	0.00149985
	10.4584
	52.7699
	41.4565
	63.3021
	3.54642
	-274.698
	-1014.71
	-638.766
	-42.8138
	-215.299
	-271.043
	-1.90426
	-71.2614
	-534.952
	-656.202
	-42.8807
	-0.0933159
	177.817
	616.028
	200.641
	16.4477
	0.682511
	-9.05877
	4.34696
	-13.5641
	-144.813
	-9.21086
	-10.2079
	-2.34413
	0.000415573
	-147.467
	-160.534
	-25.5436
	-15.8874
	-2.57413
	-40.0477
	-151.728
	-30.6541
	-10.8932
	-131.729
	0.552458
	12.9659
	-372.879
	-119.777
	-3.24238
	-1.60441
	6.70548
	6.29821
	-13.086
	-51.4211
	-18.3764
	-45.2179
	-4.81972
	-12.1884
	2.24927
	76.2049
	-3.60743
	-31.4908
	-0.690354
	-36.4402
	9.72966
	0.0545041
	-126.291
	-37.2012
	-76.4118
	-9.72909
	-206.848
	-0.000894169
	55.9975
	-80.4323
	-12.1675
	780.733
	7.81384
	-11.068
	-8.78626
	-267.803
	-210.652
	-60.8112
	130.365
	33.1919
	-0.894567
	-267.348
	-1006.08
	-54.4736
	-0.730694
	-0.333866
	-19.2942
	8.40083
	30.0744
	161.514
	0.36646
	-5.46911
	8.86707
	0.0230853
	-3.51467
	-4.56967
	-68.2082
	-284.824
	-142.179
	-112.292
	-127.488
	-874.821
	-220.947
	-20.9556
	-3.84262
	-14.6902
	-47.3051
	-61.1516
	-11.891
	63.1748
	3.25309
	-3.20089
	-55.8597
	-120.92
	-20.3561
	0.362791
	0.00365235
	-15.1673
	9.69692
	-11.0444
	-104.28
	-111.838
	-1.37305
	-97.1251
	-117.285
	21.3044
	120.341
	302.056
	112.33
	5.29882
	-4.24092
	0.196945
	-0.87841
	-285.492
	-303.373
	-104.241
	-90.6092
	-3.35105
	-149.787
	-275.919
	-2.23258
	-0.0203002
	-63.761
	-670.234
	-36.435
	145.386
	622.227
	-8.15089e-05
	-1.14694
	-7.25049
	2.5674
	142.068
	18.7009
	-0.417978
	-33.68
	-102.401
	-7.01961
	-150.439
	-128.945
	-38.0832
	-0.282114
	-129.364
	-2170.24
	-405.237
	-154.593
	2.60608
	112.006
	-33.0313
	-0.279876
	-0.0397606
	151.377
	132.554
	0.359381
	-149.144
	-40.8912
	-22.2393
	-1.81121
	-0.00799365
	-43.136
	-127.765
	-29.9587
	-0.00974925
	-57.6518
	-41.6808
	-36.5757
	-345.554
	-28.3842
	-30.7919
	-101.702
	-14.2506
	-8.07476
	3.52515
	1.63626
	-0.00363292
	99.6423
	104.633
	133.215
	1.06198
	-358.36
	-104.576
	-0.00331139
	112.776
	9.26045
	-1.83231
	-20.3483
	-92.6213
	-7.69065
	-5.43927
	-303.42
	-199.671
	-107.383
	-633.893
	-358.16
	-35.6782
	-28.2149
	1.05307
	27.3839
	11.2984
	43.3623
	9.02356
	2.43388
	51.0189
	-4.84525
	-430.888
	-78.8884
	-39.0391
	3.6725
	3.72102
	-24.2791
	0.0752792
	-16.7695
	-1.74736
	-0.00439284
	-16.7163
	36.0155
	-0.0505048
	-200.777
	-509.764
	16.3458
	2.9978
	-97.0293
	-458.722
	-875.144
	-181.82
	9.86086
	1.57128
	-41.0348
	-293.853
	-774.625
	-1376.67
	-37.6705
	-1.24637
	8.80163
	23.861
	1.30821
	10.5446
	2.45408
	-0.467033
	56.1252
	45.8388
	135.383
	21.1957
	80.5344
	8.31101
	-134.803
	-318.256
	-111.976
	0.357509
	0.0643988
	5.44289
	-66.5106
	-237.615
	-54.7295
	-427.165
	-890.228
	-48.6568
	-3.23553
	-66.7743
	-42.5556
	-16.6224
	5.56912
	6.46543
	-18.5646
	0.0935087
	44.063
	-36.6833
	-45.3788
	-7.76411
	-9.81394
	1.19239
	7.32203
	1.4559
	-8.60036
	-26.0913
	2.72868e-05
	-404.43
	-1266.07
	-213.294
	-134.485
	-363.631
	-33.7006
	4.16902
	75.7542
	104.848
	0.386282
	6.80539
	-1.45111e-06
	-18.1022
	-161.175
	-105.478
	-19.2817
	-308.364
	0.0168886
	-0.358089
	-4.94524
	-503.655
	-0.00915336
	1.19617
	-17.1202
	0.910385
	-2.0635
	-19.9529
	-25.9648
	-0.0189674
	21.9942
	57.8864
	4.47045
	-51.222
	211.509
	43.4053
	-0.666276
	-99.4797
	-485.778
	-61.2762
	-5.52692
	0.000463812
	-3.56288
	-79.8141
	-61.6655
	-68.9563
	-36.9378
	0.0165701
	0.0171186
	-22.5149
	-1.41282
	4.72833
	2.09374
	-48.0875
	-19.1534
	-2.86641
	-3.1951
	1.8202
	25.4994
	263.384
	62.2993
	-0.355348
	-7.38561
	-0.0289656
	-118.713
	-934.662
	-899.459
	-97.9288
	-38.4658
	-0.196902
	-8.92282
	-0.0389025
	0.29114
	-27.2753
	-1.30073
	-12.0684
	-0.0119254
	-0.000839374
	47.3097
	59.1302
	-183.848
	-48.7513
	-92.1956
	-37.2375
	0.204295
	-0.137166
	-2.94148
	-237.691
	-0.036927
	61.9728
	-55.0098
	-106.811
	-64.924
	-0.0264403
	-12.7398
	-115.418
	-129.224
	-5.6423
	4.47864
	-0.415133
	18.851
	-318.637
	-336.9
	0.0131001
	69.1992
	8.77198
	-21.6632
	26.2182
	-8.9378
	-30.9875
	-1.92105
	-10.6016
	-119.983
	-5.87899
	-10.3505
	241.07
	82.1832
	-614.864
	-470.421
	-0.604598
	-0.00301183
	-0.000178491
	-53.7072
	-272.586
	-0.849694
	7.56437
	-14.1798
	-269.583
	-153.966
	-156.433
	-23.5315
	-51.95
	-29.0529
	-1.05114
	-39.5278
	-0.995226
	-5.23244
	-32.9752
	-39.9227
	-0.447423
	-0.0399907
	-85.7334
	-2.84354
	0.956676
	48.1153
	54.3719
	0.914312
	-46.1324
	-33.217
	0.0553922
	-42.0928
	-183.332
	-184.418
	-0.932777
	-3.02754
	-0.480278
	-11.2371
	43.3164
	-0.959484
	-529.538
	-0.344467
	7.83258
	1.84608
	29.5052
	-0.319784
	-36.7397
	-360.394
	-543.715
	-168.817
	-71.3794
	-101.378
	-10.3599
	-12.0409
	-9.21875e-05
	-9.4988
	-21.4868
	1.51997
	16.2503
	40.7894
	3.40459
	-8.93131
	-4.17772
	-1.87713
	-31.0046
	-0.0343291
	0.248765
	-0.0273246
	-0.00643045
	-4.68855
	-26.5836
	-36.3751
	-219.246
	-67.7454
	1.19317
	3.06681
	-3.34975
	-121.565
	171.75
	92.7549
	-138.299
	-475.698
	-165.862
	0.0116615
	0.685031
	-7.68117
	-27.3047
	-70.3698
	2.41484
	15.4911
	195.698
	6.47147
	-1.19786
	-2.05299
	-2.71404
	-0.598237
	-21.9978
	-88.8696
	-20.8376
	-37.1107
	-53.173
	-15.4276
	-63.5442
	-8.6472
	-1.53103
	197.785
	-55.4801
	-836.625
	-4.88488
	-470.718
	-177
	-153.531
	-141.046
	-7.33775
	-40.0218
	-62.9315
	-181.663
	-9.69424
	92.8718
	178.992
	-0.00156756
	60.8042
	0.00100624
	-18.1583
	-43.4842
	-116.917
	-225.679
	-199.313
	-27.8805
	-24.083
	-20.1904
	-30.2916
	-7.20322
	-15.1367
	27.2133
	156.91
	97.9834
	0.00264369
	-0.965249
	-0.723101
	12.776
	877.884
	6.09046
	-2.19026
	-0.431804
	-176.812
	-28.2946
	-0.124618
	-140.321
	-180.279
	-14.4087
	-125.108
	-66.2019
	-3.64549
	-198.189
	-570.247
	-323.531
	-47.7013
	-10.6111
	109.573
	0.914967
	0.0630486
	0.530507
	18.9638
	-1.99878
	-144.765
	-21.8913
	-14.0341
	-5.33377
	-4.54862
	6.65528
	-2.49565
	-108.857
	3.51254
	-23.9428
	-382.666
	-45.7732
	-0.824463
	-163.757
	-89.7926
	-71.1036
	-33.6461
	-4.61743
	-19.9435
	-62.9352
	-16.6981
	-26.9671
	-5.99041e-06
	0.00228047
	-5.69799
	-5.94688
	-41.097
	7.83258
	223.232
	156.666
	-0.898232
	-0.977532
	-52.8597
	-0.714356
	-17.3962
	-2.13441
	-345.065
	-2202.04
	-356.352
	-510.407
	-4.56201
	124.855
	122.476
	46.4411
	-23.2362
	-3.34715
	-2.14789
	-45.2312
	-219.407
	-68.1093
	-199.372
	-0.0114654
	17.0933
	8.59553
	-3.62957
	57.2038
	66.1259
	-41.7409
	-480.368
	-1096.14
	-1305.03
	-255.054
	163.848
	25.6072
	0.0218123
	-198.713
	-172.572
	-153.104
	6.99416
	20.1655
	0.0432633
	1.36548
	-1.22448
	-0.448985
	-0.396138
	-291.556
	-57.6743
	0.000194019
	-78.7259
	-282.027
	-202.425
	-68.7103
	-117.942
	-0.153135
	-57.3418
	-175.936
	-9.29832
	-2.55804
	-298.655
	4.20881
	2444.88
	502.144
	3.30917
	-38.4459
	-36.7783
	-55.563
	-366.858
	-160.669
	-75.0546
	0.631866
	120.807
	28.5239
	-29.0924
	-181.869
	-74.0493
	-495.818
	-2.44458
	-24.8946
	-0.00120676
	101.877
	279.289
	173.347
	-4.91064
	-129.135
	-72.5604
	-1.28545
	-1.50499
	-115.434
	-0.00151803
	-1.13189
	-8.68979
	-50.5597
	-102.699
	-13.8546
	2.49761e-09
	-5.80037
	-1.2562
	-50.5518
	-892.486
	-242.397
	-189.211
	-6.02682
	35.2908
	1.75041
	-64.5641
	-0.000497903
	-0.620656
	-354.515
	-379.377
	-97.0465
	-166.267
	-287.991
	-31.3544
	-7.31806
	5.30976
	-1.62484
	5.34159
	27.6187
	-8.13234
	-27.3859
	10.0612
	-1.17861
	-10.9189
	14.3039
	51.1309
	36.2745
	-0.00418476
	-17.918
	-399.852
	-367.866
	-176.992
	-22.2687
	0.253611
	-322.409
	-116.586
	-119.802
	-82.6655
	-400.246
	-154.328
	-7.09388
	-0.109668
	-14.8615
	-49.8685
	86.2549
	17.3908
	71.6541
	-0.929681
	-0.119511
	-5.79887
	-154.845
	-69.9564
	-209.157
	-178.341
	-31.0999
	39.9812
	-123.764
	-101.583
	-0.244475
	2.84216
	13.2037
	0.155339
	-0.107635
	0.504648
	-0.0332387
	44.4292
	17.7698
	-18.791
	-78.6469
	-0.202647
	-4.3275
	-19.2492
	-27.2437
	-0.217601
	0.0525447
	-415.058
	-0.013935
	-0.781987
	-388.044
	-22.4059
	-148.288
	3.30762
	-156.778
	-0.678288
	-3.48392
	0.986017
	254.398
	35.7375
	5.1941
	-125.087
	-141.681
	-107.915
	0.175374
	-301.289
	-210.615
	8.87851
	1.58338
	-29.6918
	-4.06
	-9.68738
	9.3998
	16.6308
	-1.9642
	-10.8022
	-29.5751
	-2281.16
	-2294.93
	-39.8969
	419.759
	78.0997
	-22.4825
	-83.2318
	-80.1271
	-82.3833
	-118.894
	-204.223
	-2.07555
	-8.16946
	-43.3923
	-0.341796
	1061.8
	147.747
	-147.968
	0.733339
	-41.7255
	-21.0201
	-1107.06
	-1284.67
	-0.422858
	112.111
	-0.145886
	0.000131847
	8.03238
	-1.00508
	-1.09995
	1.50637
	58.0274
	1.35268
	-8.55466
	-146.905
	10.9058
	-9.56191
	-3.20266
	-1.57017
	-0.0860022
	-86.7233
	-59.2148
	0.121323
	-34.6992
	-164.358
	0.0130872
	-0.0836078
	-0.000500091
	-30.5303
	-182.243
	-221.459
	-96.4285
	-20.0753
	-7.78597e-05
	52.6898
	-119.585
	-45.8505
	-44.9104
	-0.428567
	-14.2683
	-67.7782
	0.805151
	0.00239688
	0.00531556
	-25.3638
	-0.029961
	119.449
	0.403695
	11.6389
	25.8978
	-0.1827
	-5.67767
	-0.573479
	0.138622
	-22.3948
	-333.847
	-664.037
	-1031.88
	-311.979
	18.546
	21.7427
	0.113513
	0.437531
	49.084
	0.983033
	-0.100731
	-5.17149
	-54.8485
	-247.119
	0.000376816
	-29.8178
	10.8096
	-1.7331
	-0.382721
	-62.0528
	-56.9263
	-8.16146
	-0.0237296
	-237.861
	-40.2015
	-0.0417792
	-129.701
	-14.5743
	1.34885
	163.935
	131.59
	-0.900825
	-0.339873
	-0.0225251
	-6.74554
	-45.8818
	-90.0798
	-147.35
	0.463419
	52.4387
	127.721
	-30.3299
	-169.388
	-2.01687
	38.0228
	-34.7548
	-2.23416
	-137.823
	-147.932
	-0.0680209
	-47.738
	-681.479
	-313.61
	-130.58
	-1.46245
	-1.87748
	2.09735
	3.07023
	8.95534
	0.00610372
	-39.8224
	0.00513749
	11.1669
	1.53705
	-31.0379
	-200.237
	-208.381
	4.05471
	-2.62478
	-55.3754
	-48.649
	39.6993
	37.0423
	4.52164
	-7.43809
	-2.33024
	64.6541
	0.563697
	-180.968
	-1094.03
	-3.80574
	-0.0144446
	-112.108
	-7.8234
	2.36447
	-865.281
	-117.942
	-54.4134
	-8.80208
	-17.1387
	-12.5534
	1.50957
	-28.435
	-19.2633
	-27.92
	-17.0463
	-597.497
	-1.15458
	-7.72461
	-339.089
	-0.832954
	-0.293536
	0.0959662
	-8.14736
	-23.4848
	0.15953
	22.1092
	-3.51467
	-131.855
	-15.8281
	-52.5526
	-0.00747239
	0.000118789
	-124.123
	-474.493
	-107.77
	-6.02835
	0.339651
	-39.1931
	-26.6789
	-2.8667e-05
	-17.1881
	-5.41027
	-8.61254
	-94.6413
	-126.077
	-38.8789
	-0.00525197
	9.88222
	5.27699
	-26.0403
	-61.4444
	-80.2655
	23.5087
	-15.8764
	-38.6806
	-279.608
	-137.942
	0.149288
	77.3182
	0.423321
	-19.8762
	-0.00722265
	-12.5948
	-79.0125
	-25.3557
	-16.0996
	-2.58853
	-175.563
	-48.3986
	-11.6998
	-15.1367
	-0.191922
	-1.31376
	2.40379
	-172.681
	-275.612
	-94.5954
	-502.891
	-1.2585
	2.03136
	-7.72642
	-2.44332
	49.578
	359.034
	1295.79
	166.081
	90.7315
	25.8612
	-58.7094
	-81.9524
	-85.2616
	-76.1713
	-52.3441
	-17.0648
	-5.00575
	-1598.62
	-664.136
	-177.99
	-51.3584
	-66.103
	-42.0745
	-44.6203
	0.0704859
	-0.0254447
	6.959
	-10.0158
	-91.8257
	-152.272
	1.14657
	0.0332038
	-3.64481e-05
	-80.4453
	-263.797
	-139.098
	-470.194
	-600.842
	-14.6187
	23.4477
	288.659
	1.33742
	-0.33672
	2.26244
	28.5445
	-3.53239
	-159.881
	-8.29337
	144.467
	88.3796
	-0.814512
	-20.1551
	-68.4356
	-285.558
	-25.9781
	-266.201
	-373.801
	-209.762
	-0.0111674
	-0.662744
	-36.6333
	-111.722
	1.29343
	24.0115
	104.347
	-21.2981
	-230.453
	0.766644
	814.576
	293.714
	0.0134315
	-43.1417
	-0.0202055
	-2.3
	1.51813
	0.390107
	6.41924
	-320.221
	-293.6
	-37.6118
	-596.724
	-288.557
	-112.265
	-249.124
	-629.761
	-260.345
	-9.14932
	50.031
	2.88919
	0.0657115
	0.0670037
	35.0576
	189.688
	-26.1363
	-229.275
	-757.122
	-26.4886
	52.8009
	-2.53577
	-37.4945
	-1.66345
	-0.109721
	5.3636
	-0.551438
	-1.9602
	-49.8009
	-2.2415
	-134.733
	-281.741
	-147.337
	-58.3135
	-215.04
	-28.3821
	-0.108582
	0.0598889
	89.3014
	259.475
	4.39315
	-5.23838
	-51.4998
	-308.85
	-97.9808
	0.0181393
	129.749
	34.6795
	37.9756
	22.8761
	-0.79754
	-562.922
	-1462.06
	-205.959
	-39.517
	-43.4957
	-57.8636
	-120.556
	-1.02228
	-9.57341
	-209.124
	-0.0149946
	-131.864
	-18.6494
	186.165
	4.45316
	-50.5693
	-0.0303203
	-3.11057
	-47.8222
	-131.472
	-16.1248
	-3.13759
	-76.7033
	-3.31456
	-6.88355
	-228.345
	-20.9936
	18.0431
	-5.72097
	10.3472
	-0.777566
	1.38196
	-0.747089
	9.79167
	107.681
	16.8755
	1.2172
	-35.9445
	-728.98
	-846.487
	-1069.53
	-117.285
	-21.955
	-0.168701
	10.2385
	0.18563
	18.4615
	582.059
	794.335
	-175.662
	-837.294
	-833.556
	-57.881
	-78.3441
	-21.5102
	-4.54321
	-139.973
	-86.1276
	-3.90252e-11
	104.099
	3.55101
	20.3839
	-8.47436
	58.5341
	0.209323
	0.09921
	0.280029
	-58.4849
	-131.253
	-192.885
	3.17479
	65.9113
	-28.9312
	-605.147
	-34.7103
	-174.025
	-99.0555
	51.7239
	-24.3102
	-119.995
	0.147274
	21.3231
	-0.704946
	-279.178
	-436.509
	2.69515
	24.7672
	-2.27123
	-0.101537
	0.133652
	0.651184
	-76.1483
	-24.7829
	-61.6728
	-110.637
	18.3886
	110.045
	-28.0516
	-50.2854
	0.0316478
	-37.7345
	-4.08277
	9.26812
	2.6694
	-14.9951
	-53.3243
	-13.4522
	-85.7379
	-60.1735
	0.00673618
	0.00180051
	75.8709
	3.04848
	-0.0406313
	31.3464
	0.127183
	0.838518
	-7.07847
	-63.206
	-450.792
	-1200.35
	-97.5905
	-6.39799e-05
	2.19536
	391.441
	97.9834
	-5.64598
	-73.8793
	-106.416
	0.614608
	-5.38599
	-3.44489
	17.8577
	-0.340098
	0.168492
	1.6775
	7.74415
	-1.82122
	-0.305788
	-9.62682e-05
	-1.30156
	-246.71
	-463.848
	-65.4248
	-889.836
	-1482.3
	-150.482
	-130.88
	-687.309
	-198.863
	0.00956043
	109.541
	91.852
	274.604
	184.774
	2.89107
	271.023
	20.0522
	0.0185343
	-2.01853
	-357.835
	-101.07
	-95.689
	-324.993
	-17.0125
	3.31974
	41.6795
	1.80434
	-54.2817
	-637.443
	-33.6122
	3.14507
	-0.000967084
	25.0246
	767.732
	16.9298
	-60.4274
	-94.0794
	-101.312
	-5.76375
	-185.774
	-129.719
	-27.3005
	-28.6313
	-212.666
	5.04662
	84.2517
	-1.39525e-05
	-5.65481
	-130.946
	3.48128
[truncated: 60,780 more rows]

## Sheet: EFig_3a_X2_bias Omega
Time (s)	Omega (deg/h)
0	80.129
	32.9214
	20.5961
	0.00171758
	-0.554869
	-8.77934
	4.81511
	12.4462
	5.95253
	0.140948
	-22.2043
	-90.7734
	-80.8835
	-36.8591
	-130.272
	0.0478547
	0.225152
	-1.09732
	-0.583944
	1.63726
	7.76187
	-0.10425
	-293.686
	-145.166
	-8.5577
	0.145801
	3.1597
	0.0241251
	1.80705
	-2.84578
	-15.8107
	-2.81587
	0.0529052
	-4.41567
	2.73998
	1.81193
	3.46956
	-0.040082
	-7.19531e-06
	-0.668717
	-6.18842
	-5.38926
	0.301269
	-0.0326833
	-37.076
	-0.00607256
	0.00155571
	-10.5771
	-14.7267
	-32.1428
	4.53023
	10.2647
	1.61498
	-0.89269
	-57.3444
	-12.4448
	0.755211
	5.68714
	3.83177
	-0.724024
	-35.5235
	-0.100779
	9.08056
	-7.08979
	-12.3647
	-22.79
	-234.818
	-36.8999
	2.26444
	28.2825
	15.4585
	-9.87731
	-45.6185
	-52.8727
	-3.09837
	14.0567
	4.8289
	0.1417
	-4.2687
	0.225724
	-2.55121
	-0.00550177
	-86.3673
	-340.004
	-297.21
	-369.772
	-22.6963
	19.6476
	7.90421
	-5.21934
	-3.7213
	0.440187
	-0.101674
	-1.56496
	0.241133
	24.8423
	38.7505
	17.9641
	-1.33292
	4.77669e-08
	-5.22593
	-13.1942
	-13.6162
	-85.7157
	-116.558
	-42.4723
	-14.9768
	-2.2203
	1.57009
	2.40307
	-3.72192
	-0.917647
	-2.66548
	-28.5714
	-64.0394
	-16.7122
	-28.5365
	4.06547
	48.6013
	-0.0129439
	-14.7229
	-19.1178
	-7.09074
	-0.237756
	-1.46512
	-25.8363
	-3.44173
	39.8968
	9.1904
	-0.0793722
	-0.0270319
	-0.00198345
	20.7607
	60.4029
	1.11905
	-18.0741
	-105.545
	-3.49637
	-0.00251631
	0.0224087
	-0.952016
	-7.04423
	-11.9476
	-34.8663
	-0.000451304
	2.89065
	0.621444
	3.87834
	-6.17648
	-5.65539
	-0.4253
	-3.45954
	-1.05083
	0.155596
	0.138434
	-18.3979
	-0.207695
	0.00682174
	-12.4051
	-76.1023
	-258.206
	-4.00115
	0.490292
	-0.0715976
	-0.406563
	-0.360806
	9.74379
	1.38204
	-0.00140845
	-0.0838687
	-7.56972
	1.72617
	-1.23952
	-16.4723
	-1.97052
	-0.00941139
	4.30797
	16.1893
	0.252848
	-53.0492
	-31.37
	-0.0201686
	3.81239
	9.39464
	-0.000104438
	0.128821
	-1.40965
	-125.377
	-89.75
	-73.7285
	-33.5353
	-0.541535
	18.1394
	77.0167
	96.4401
	9.58676
	-0.0200447
	-81.3855
	-85.1823
	-54.0122
	-35.4894
	-10.3953
	0.280652
	-0.000457013
	-1.48616
	7.81682
	4.30183
	-0.00858671
	-2.41129
	14.9548
	8.67496
	-1.38789
	-3.14766
	-0.00763298
	-42.5784
	-119.543
	-5.07603
	-1.84285
	-15.7718
	-33.4228
	-40.5769
	-62.6451
	-16.7624
	-19.1847
	-14.0699
	-0.617561
	5.6609
	-4.62279
	-3.37881
	-7.88149
	-0.000899334
	31.2438
	2.04807
	-8.84623e-07
	0.710495
	-4.27039
	0.832907
	0.343805
	-0.015277
	0.0017755
	-0.104822
	-0.328179
	-40.2662
	-42.3672
	-40.2904
	-13.678
	-4.88844
	-0.0432399
	-0.411854
	1.19762
	0.256212
	0.30098
	-3.86263
	-0.105338
	-1.90543
	-63.0848
	-129.614
	-21.4774
	6.28645
	206.466
	30.0953
	-3.49325
	-3.64279
	0.544147
	-0.0996531
	0.0154959
	-0.149655
	-1.60093
	-3.872
	-7.7533
	-5.67853
	0.0146316
	-0.00335584
	0.148332
	2.28674
	4.80575
	-0.231993
	-1.20593
	-1.44823
	0.656132
	5.5703
	-1.03039
	-5.69167
	-62.1154
	-107.428
	-11.4891
	1.49036
	-0.141037
	-32.5657
	-215.322
	-77.3842
	-38.6628
	-181.708
	-19.6269
	0.149291
	1.82873
	20.6014
	53.6626
	2.15289
	0.515757
	-16.1
	-1.58748
	-15.6803
	-29.6638
	0.127527
	0.742302
	-3.71048
	-2.23426
	-2.27536
	-5.03276
	-17.0059
	-0.112808
	0.473072
	-30.3744
	-9.40327
	-6.36272
	-5.50376
	0.227352
	-0.118434
	-0.00781167
	-0.563176
	-0.936144
	-9.63164
	-14.9216
	0.242884
	0.643469
	0.115413
	0.0133564
	0.00386149
	-2.74744
	10.0732
	10.5417
	-1.57515
	-64.088
	-92.5224
	-19.391
	-0.0198741
	-6.59813
	-122.034
	-3.21778
	-66.6361
	-21.2011
	-2.34151e-09
	-53.0957
	-120.874
	-0.000346559
	0.760835
	-12.868
	-3.20642
	1.42836
	135.674
	57.3175
	-3.36114
	-8.69077
	9.06415e-06
	14.807
	-22.5041
	-50.2994
	-0.447726
	-3.71744
	-56.0798
	0.661057
	54.6748
	0.0311149
	-8.85774
	-10.6699
	-0.271207
	2.97794
	-3.47238
	-13.415
	-1.64605
	-0.0092118
	15.7709
	-0.000134678
	-0.00711806
	-0.266324
	-5.9198
	-23.7532
	-3.6671
	8.99193
	5.89494
	-0.692191
	0.182447
	-0.333634
	-75.0032
	-22.2629
	-29.9769
	-114.8
	-1.2975
	2.26067
	0.722671
	0.0119476
	-11.0479
	-92.7868
	-0.0116573
	-12.6414
	-24.3478
	-94.2925
	-251.378
	-401.159
	-83.6126
	-13.8888
	-0.115353
	12.7899
	-0.00220586
	30.8146
	98.7154
	11.6831
	36.6865
	0.000333049
	-0.154816
	-0.805443
	-38.3069
	-5.62068
	0.985058
	-19.9031
	-75.7447
	-41.317
	-0.619151
	6.00497
	8.3751
	0.134912
	1.83356e-06
	-10.5077
	-0.067267
	1.7843
	-56.4084
	-60.2105
	-13.9041
	-1.96172
	0.530437
	-0.0291385
	-9.00087
	-0.174566
	-7.34454e-08
	0.00120752
	0.851176
	1.58589
	-3.70385
	-20.915
	-1.29016
	-15.6005
	-11.454
	3.39202
	6.39373
	-0.000801663
	-7.0639
	-12.213
	4.00553
	-10.3456
	-65.3161
	-19.1865
	-19.3106
	-22.6436
	1.78657
	10.0465
	-7.55631
	-4.44295
	-41.0217
	-6.89235
	-1.11676
	-0.712142
	-13.5769
	-28.8496
	-0.208714
	-0.0408107
	-1.53511
	-12.8641
	-1.29911
	-7.26967
	-56.806
	-298.879
	-1.40625
	-0.0128836
	-1.40763
	2.62259
	13.2631
	-3.84031
	-30.3851
	7.27788
	203.086
	0.0171448
	0.142138
	0.193437
	14.5301
	2.31312
	-7.70116
	-56.1366
	-11.8673
	-0.64959
	0.0345821
	-0.0143904
	-83.3574
	-9.08086
	-0.0104465
	-1.18179
	-47.4399
	-59.0691
	-2.95467
	-25.3764
	-0.406704
	1.28519
	-0.00165377
	3.39173
	-0.0553484
	-0.294975
	0.138554
	0.139315
	-0.000470912
	-0.0839799
	-7.73715
	-75.6269
	-235.811
	-72.0184
	-12.383
	-123.47
	-0.239019
	19.9452
	62.46
	-0.00125718
	0.36316
	0.431337
	0.0311978
	-8.16664
	-37.4942
	-0.111878
	0.626148
	9.94957
	1.822
	-6.88792
	-0.0017558
	-9.32139
	0.413566
	-52.1248
	-29.0155
	-6.3953
	-45.8189
	-19.2152
	-11.6474
	-0.252927
	0.00640198
	-0.667781
	-0.308655
	-35.4149
	-14.0233
	0.00271177
	-0.112733
	-54.2485
	-28.3059
	-25.0786
	-0.000192966
	1.12259
	0.0458537
	0.661791
	0.00357853
	-0.00457192
	42.1183
	37.5461
	8.69865
	-0.0130365
	-0.000257853
	-0.0522188
	-12.9095
	-115.599
	-73.3287
	-3.57171
	-38.8585
	-46.9622
	-0.000482707
	20.3587
	0.0909197
	-3.36983
	-0.130456
	-0.154853
	-7.86083
	0.0328742
	-0.326404
	-9.67635
	-74.2813
	-3.35349
	-0.0444332
	-2.12828
	-2.45828
	-21.7028
	-19.0382
	-23.2155
	-1.18395
	-12.1526
	-0.258299
	43.3282
	-2.88818
	-0.783997
	-18.374
	-60.896
	-0.0282509
	18.6855
	-2.48384
	-131.065
	-16.6583
	0.0569345
	0.860934
	4.02425
	-6.6938
	0.000353254
	19.7821
	7.43044
	-52.8809
	-34.7831
	-17.4033
	-10.234
	-0.749034
	-0.451355
	-0.00452241
	0.000897493
	0.354087
	-0.00293705
	4.88212
	1.12915
	-16.1411
	-10.9535
	-0.738404
	-17.3734
	-32.702
	-4.621
	-11.5249
	0.284982
	1.22449
	0.284815
	2.14548
	-10.9675
	-0.0463513
	-3.31122
	-1.79618
	-15.8811
	-36.3182
	0.0554601
	-4.61671
	0.0119779
	-13.2982
	-219.663
	-41.3
	-0.00283649
	3.11345
	-7.86568
	-30.2009
	-1.28003
	-44.5976
	-1.96951
	0.923679
	1.40875
	1.49254
	7.04658
	-0.185973
	-59.1318
	-2.62579
	7.67328
	3.32368
	-0.0770629
	-0.728396
	-6.34592
	-5.80769
	-240.764
	-245.274
	-4.50454
	0.0233273
	-0.196362
	0.000323242
	3.24411
	-1.08802
	5.79644
	82.5019
	53.206
	32.7944
	-0.282037
	-212.851
	-115.003
	-2.06569
	0.0108485
	-7.85447
	-0.195233
	-0.329744
	-6.67995e-06
	-0.495117
	0.472681
	-0.00332848
	-6.08539
	-1.85332
	-4.9685
	-28.138
	-3.77104
	-1.81567
	-30.5285
	-25.8735
	-6.05429
	-19.2851
	-0.409576
	4.99442
	1.94772
	1.00613
	-0.301358
	-0.092098
	106.931
	8.6883
	-6.33069
	-0.000750001
	1.89356
	-9.74528
	-273.178
	-88.9939
	-79.3793
	-0.079277
	-16.1535
	-119.066
	-87.9878
	-58.0921
	0.0145662
	0.571429
	26.1639
	0.0255955
	-1.92829
	-20.6897
	-0.0460858
	-0.217493
	-24.5678
	-12.8196
	-0.257959
	-0.000762298
	-15.4153
	0.00656775
	0.065817
	-12.5149
	-0.097727
	-0.000478359
	42.0481
	-0.0302191
	-45.4959
	-22.1605
	-10.2049
	-0.483
	-24.782
	-2.69257
	-0.68907
	59.6079
	-1.74703
	0.744893
	-9.49285
	-31.6744
	-17.4965
	-16.9786
	-26.1156
	7.23054
	1.41589
	-3.31122
	-46.4978
	-2.03201
	1.3893e-08
	-1.79694
	-1.1086
	-0.148966
	0.949209
	4.44033
	7.63648
	-0.0459121
	-47.4306
	-35.1049
	-1.41038
	-31.3181
	-3.6622
	0.310688
	-0.0616153
	-0.0280126
	-76.246
	-19.6932
	-1.91584
	0.757618
	1.27903
	0.00312308
	-7.30115
	-0.197562
	-0.500662
	0.00248773
	-1.6987
	4.07072
	0.0655863
	-45.6078
	-98.8866
	-30.3876
	-62.8846
	-0.0566972
	-1.40157
	-0.0191089
	48.2585
	1.31088
	-36.533
	-50.5953
	-83.0954
	-72.5716
	-3.57036
	-35.8247
	-7.49197
	-0.188207
	1.14156
	-7.81862
	-33.4415
	-1.06764
	-14.8826
	1.22071e-07
	-5.43375
	0.000220167
	-0.826426
	0.0107635
	-0.0695404
	0.387389
	17.4674
	-0.824725
	-0.0272589
	-40.4848
	0.000117202
	23.39
	-0.595999
	-0.0854337
	-14.3611
	-2.09393
	-1.26671
	0.00400434
	-59.5883
	-341.633
	-0.0216797
	0.623417
	-7.54837
	1.41256
	0.0614339
	-18.2764
	-0.822405
	0.43388
	0.192469
	-0.33587
	-5.99881
	-46.7602
	-1.17352
	0.102814
	0.44539
	-0.0135461
	-11.1078
	-56.8079
	-14.8978
	-21.8638
	0.915272
	-2.24418
	-7.882
	-6.99933
	1.35071
	64.1406
	13.8855
	1.96829
	-26.9966
	-75.0548
	-209.183
	-8.84946
	-0.000176668
	-53.5151
	-46.7618
	-0.000259684
	-2.21745
	-12.1063
	-1.3697
	-11.5206
	-0.336337
	0.239688
	24.3034
	3.05244
	5.34756
	14.2426
	2.57994
	-0.158939
	-0.0266508
	13.706
	0.135303
	-39.0712
	-74.6571
	-36.0656
	-0.947783
	-0.0460858
	-18.5244
	-1.81711
	-26.1508
	-53.6985
	-49.4256
	-0.0466345
	1.71886
	2.85121
	31.6408
	154.117
	15.1474
	13.9627
	0.0089425
	-1.10481
	-8.07187
	-0.0797058
	-8.39906
	-31.0116
	-6.35763
	-5.92655
	-0.361525
	-0.0481104
	5.46507
	0.155094
	8.33371
	0.0944021
	-53.8732
	-38.008
	-10.1861
	-2.63021
	-41.2869
	-0.355284
	0.0107635
	0.0821151
	-6.83881
	-2.56978
	0.220722
	-0.184989
	-38.2337
	-9.17149
	-8.91192
	-0.475857
	2.70255
	10.7834
	15.7726
	8.77849
	9.10527
	0.0316211
	-1.6816
	-57.3934
	-18.9372
	-13.7811
	-18.1234
	-31.8024
	-1.27056
	0.1732
	-35.8156
	-25.2003
	-0.426832
	17.3384
	0.071708
	-1.01932
	0.556782
	-0.525642
	-0.936575
	-2.49425
	-1.0501
	10.6783
	6.86879
	25.4711
	23.8828
	-164.865
	-194.189
	-41.1999
	-2.44657
	-11.6593
	-23.5301
	-31.7073
	-0.000273831
	0.91424
	-3.9237
	-0.0528786
	-46.5904
	-34.4079
	-1.73947
	-0.0292179
	-0.0172567
	-0.00133061
	-1.0887
	-4.50788
	4.21062
	3.9744
	3.49279
	-0.0514219
	-94.4785
	-51.0272
	-8.59577
	-16.962
	-27.7054
	-20.4381
	0.001918
	0.123666
	0.633105
	1.40511
	4.21129
	0.560979
	3.05787
	17.8081
	60.5262
	1.0071
	-6.19451
	-149.747
	-39.0876
	-10.7178
	-77.7904
	-21.5302
	-29.4942
	0.56502
	-0.872476
	-3.56299
	0.856336
	2.18202
	-0.838341
	0.875475
	23.9122
	76.2773
	26.9617
	-0.488454
	-0.107538
	-0.00632691
	0.00214736
	-4.05613
	0.112927
	-7.36854
	-20.9233
	-0.73106
	-0.667043
	-0.750948
	-26.2344
	-51.8929
	-1.53168
	-0.55092
	-0.673359
	-0.0941895
	-1.36374
	-8.79965
	-0.179604
	-33.9832
	5.34125
	0.209665
	-5.41227
	-14.2502
	-48.2603
	-21.6272
	-18.4293
	-60.3484
	-0.0649291
	59.5095
	24.2088
	0.833763
	-11.0709
	-64.2028
	-4.94733
	0.439703
	1.99645
	0.01504
	-0.174405
	-5.22516
	-1.16758
	-1.91723
	-7.87529e-07
	-0.450219
	0.100388
	0.125482
	-9.52897e-05
	-4.54402
	-29.8644
	-29.9452
	-40.4392
	-60.401
	-25.0869
	-1.02993
	19.0289
	314.571
	13.5757
	-0.794175
	0.014647
	0.0167285
	-21.6868
	-281.558
	-532.931
	-266.357
	-5.05057
	8.13269
	24.8001
	1.82344
	0.441307
	-1.69677
	-2.87756e-05
	2.77329
	-1.45591
	-84.9563
	-1.40933
	2.04143
	0.0714303
	-14.3295
	-41.3532
	-19.1404
	-4.68295
	-4.6599
	36.3465
	0.000503995
	-3.27329
	-2.74062
	-11.6311
	-0.669653
	-42.709
	-11.009
	-1.67769
	-121.436
	-33.9345
	8.8729
	1.18611
	-0.303593
	-1.64366e-05
	0.557
	1.5589e-06
	-26.3074
	-15.6581
	-0.877367
	-2.28138
	-0.0749476
	-0.268168
	-0.00485623
	0.000734648
	-10.2876
	-2.09973
	-2.62972
	-0.0230291
	3.57381
	-0.0301005
	-150.625
	-42.109
	-0.0706135
	0.141438
	0.133359
	0.978249
	20.1169
	9.71501
	0.00387896
	-1.35379
	-90.0777
	-175.25
	-34.6616
	-46.7334
	-48.5911
	-53.0711
	-2.85135
	-4.53766
	-0.130456
	-4.80191
	-75.4401
	-42.7658
	1.74544
	64.9942
	21.8516
	0.0375632
	-0.0306588
	-1.59908
	10.1697
	-0.0760524
	-18.3014
	-0.945236
	-1.51063
	-0.00161977
	-2.87018
	-47.3082
	-87.2518
	-0.35081
	2.28171
	45.0183
	0.336865
	-0.0179101
	-0.246338
	-3.39931
	-36.3848
	-43.7281
	-39.3317
	-54.8358
	-1.75583
	-2.34426
	-2.51445
	-0.403671
	-0.0102325
	-9.60162
	-0.632301
	4.21734
	6.41329
	15.8607
	1.04372
	7.33831
	5.91199
	-4.52073
	-85.0125
	-27.5786
	-4.96568
	-0.685558
	-70.2943
	-0.573164
	12.7501
	0.0366744
	4.81162
	-0.00324023
	-0.825462
	-1.28375
	-11.6981
	-0.10697
	-1.49904
	-0.00266453
	0.480108
	-0.0275164
	-0.370358
	-0.764657
	-18.2214
	-0.0821647
	-21.5802
	-47.3765
	-3.86628
	-5.59587
	-0.137609
	0.297406
	-1.40965
	-8.64318
	-0.317387
	-9.04444
	-86.1657
	-4.65487
	-0.0023022
	0.644189
	22.6993
	0.193071
	0.0378385
	3.4429
	0.0261137
	-0.0132265
	-79.4592
	-347.24
	-189.901
	-63.5779
	-2.95587
	0.242133
	0.00118574
	0.669847
	4.17376
	-5.16504
	-1.88716
	-0.479993
	-64.181
	-37.471
	-10.8452
	10.6306
	276.931
	7.38929
	-31.7778
	-38.7196
	-28.5612
	11.0655
	-3.08156
	-209.995
	-29.3584
	-0.00167186
	-0.455805
	0.00453287
	0.999672
	-6.42532
	-37.2642
	-0.0148487
	-5.91832
	-11.3469
	-2.56845
	-0.173722
	1.7124
	22.8615
	-1.26203
	-48.0528
	-1.1212
	-17.1559
	-3.3055
	0.0627267
	43.201
	11.8371
	6.53101
	-0.0302567
	-26.0351
	-1.47103
	7.81058e-06
	-24.3224
	-156.745
	-69.6981
	-10.8136
	-0.0141856
	-26.909
	-4.54738
	-17.5957
	-6.74658
	-7.51333e-05
	-0.0010951
	-0.0139453
	18.258
	31.4978
	11.741
	0.581693
	-14.8269
	-41.7921
	-18.6778
	-4.3666
	-5.68777
	-3.03918
	-8.51409
	-1.87166
	-3.47208
	-64.47
	-32.6012
	-1.34545
	-6.49193
	-0.104008
	-8.79965
	-0.819637
	-0.103609
	13.8104
	28.6118
	-6.75119
	-128.236
	-38.8186
	-2.08477
	64.9212
	83.0032
	7.17862
	-0.000927841
	-0.102646
	0.0927292
	-22.6751
	-5.65232
	-19.2369
	-2.67267
	-4.25024
	-4.78011
	0.489451
	6.70088
	1.56548
	-60.5352
	-71.1119
	-207.658
	0.0105111
	6.21843
	-3.42106
	-35.2878
	-42.2239
	-10.9494
	0.0126581
	66.4506
	29.3602
	-7.90167
	-16.5463
	-7.565
	-93.0808
	-117.527
	-101.502
	-18.2661
	13.7378
	48.9596
	12.8369
	-0.0321397
	-4.92342
	-1.91604
	0.0408254
	5.40312
	32.9314
	3.58811e-05
	-35.5605
	-16.2414
	-4.23842
	-20.9287
	-21.5302
	-42.598
	-40.621
	-1.11995
	269.631
	9.12974
	-42.5493
	-41.848
	-9.03829
	-22.8652
	0.0459776
	0.0145239
	-23.751
	-4.74509
	-4.09262
	-1.51998
	1.14184
	11.4157
	6.31283
	10.414
	0.0655025
	-105.964
	-41.0463
	-135.335
	-0.544666
	-1.01171
	-1.77995
	-40.8211
	0.0114169
	0.190777
	-0.324058
	-3.35103
	-36.5159
	-27.4106
	-18.1301
	-5.03351
	-5.26621
	2.05827
	60.3473
	-0.826994
	-37.5903
	-20.3169
	-57.576
	-1.78639
	-32.7991
	-127.482
	-1.65938
	0.00609818
	0.00224642
	-11.3942
	0.680059
	0.739401
	-0.0932723
	-0.0382471
	-0.834566
	-0.895141
	-0.0030807
	-2.43057
	-5.70874
	-0.00939991
	0.000576583
	3.29678
	17.684
	-4.91782
	-57.5981
	-44.1135
	-66.2624
	-297.499
	-14.7601
	2.67278
	0.158843
	4.49136
	0.207016
	-0.000513879
	5.03142
	6.9356
	-6.32606
	-55.4959
	-12.9297
	4.07204
	-7.70493
	-105.38
	-39.0527
	-32.3479
	-8.58091
	-1.85187
	3.83524
	5.66438
	-1.91217
	-53.6792
	-85.3899
	-8.73498
	2.08581
	-0.184675
	-0.473701
	7.5315
	-0.75436
	9.94241
	-0.000735209
	-1.19182
	-2.97568
	-197.6
	-103.854
	-8.71913
	7.80504e-11
	6.69379
	60.4983
	28.2066
	2.86783
	-1.22737
	-6.84485
	-72.4235
	-61.0769
	-10.0934
	-2.24275
	0.0209269
	0.787834
	5.41663
	0.0118636
	-35.911
	-38.6377
	-25.6194
	-7.16857
	-25.726
	-133.053
	-178.973
	-102.493
	-3.92659
	8.23581
	0.0157334
	-0.305343
	-7.3722
	-0.260184
	131.821
	3.0686
	-4.52372
	-2.93442
	-1.24094
	1.27547
	-0.362768
	-2.45406
	-1.95487
	0.0141288
	0.000288463
	0.0790387
	-0.392549
	-44.1014
	-224.896
	-71.2582
	-0.000192536
	1.88097
	-2.3767
	-1.53425
	-0.000667108
	-0.0130365
	0.0178966
	-9.83879
	-48.4212
	-0.172302
	7.48406
	-5.23992
	-52.3483
	-210.385
	-18.771
	-69.1564
	-21.5387
	0.0682191
	2.81715
	-2.35063
	-0.0819943
	1.60993
	1.44534
	13.6489
	-0.76957
	-6.72613
	-1.75424
	-1.7899
	-3.6671
	-13.1921
	-83.077
	-10.5511
	0.287556
	16.3939
	-11.494
	-85.2623
	-34.9986
	-4.32712
	-0.0485635
	0.135235
	-0.000164775
	-1.52202
	-0.27856
	0.0561469
	5.83187
	-2.57595
	-22.7439
	-46.5712
	-7.04067
	-0.0448792
	3.17541
	34.9571
	12.3285
	-8.37645
	-1.84013
	-0.671233
	-0.0772614
	-9.22071
	-353.006
	-25.7597
	0.0392498
	-120.416
	-2.67714
	-0.0249139
	5.06327
	0.106043
	-0.258168
	-1.18027
	-24.7727
	-1.50047
	-0.44558
	0.000911956
	-0.00687767
	-36.8134
	-7.02364
	-85.6705
	-14.7442
	2.30153
	0.552911
	2.08617e-05
	1.51342
	0.0882244
	-20.3294
	-35.2614
	-1.70476
	-3.06236
	-20.8837
	-69.9081
	-558.935
	-136.268
	-98.1732
	-18.3413
	0.021956
	3.35593
	19.364
	0.949209
	1.23351
	-17.0366
	-12.5848
	-7.35294
	1.01945
	70.0615
	61.3173
	1.5095e-07
	-357.366
	-314.826
	-71.0676
	-129.089
	-1.38894
	-16.5295
	0.387834
	118.958
	50.5873
	-0.00311492
	-57.6231
	-130.384
	-135.037
	-26.123
	-6.36692
	7.91956
	-0.15179
	4.24438e-07
	-3.64569
	-0.225989
	-4.57911
	-75.7078
	-34.9
	-11.9996
	-18.1576
	-0.0191965
	-0.384556
	-3.25033
	-16.1271
	-0.693806
	-35.9545
	-11.5282
	-0.00700896
	0.233894
	-5.17352
	1.5461
	0.0123837
	-1.03315
	-0.684056
	-0.398625
	-0.261078
	1.41484
	-0.3213
	-1.57663
	-28.0188
	-43.0916
	1.75958
	5.49331
	-1.46778
	-0.777823
	7.07404e-05
	-0.15841
	-0.0503251
	-12.5712
	-99.6006
	-98.5694
	-18.2232
	19.6917
	13.4963
	0.00864338
	-5.59363
	-7.19159
	-228.884
	-4.42261
	-0.00409612
	-92.9443
	-161.301
	-108.426
	-5.7647
	-162.433
	-15.8136
	16.8334
	121.125
	7.00238
	-17.6468
	-0.461938
	-1.93769
	-0.200703
	-0.0872585
	-0.420653
	-15.4125
	-17.7822
	-16.0081
	10.0714
	60.2779
	3.31393
	0.241607
	-1.93239
	-297.464
	-266.212
	-98.2749
	-0.000221831
	12.827
	65.9617
	26.1735
	2.34198
	-0.0011054
	-67.8052
	-369.651
	-68.0233
	-8.8321
	-4.89791
	3.38301
	5.67893
	-2.44064e-07
	-0.825689
	-242.915
	-45.3103
	9.06934
	2.12188
	-19.6612
	-36.172
	-0.000836628
	-1.49583
	-9.8175
	0.206004
	7.9293
	-0.00818
	-9.1924
	0.12171
	-0.106579
	-40.3663
	0.00325426
	-2.1642
	-6.32363
	-2.11403
	-33.9562
	-0.0189345
	-0.227882
	-0.198349
	7.35121
	2.42405
	-75.6466
	-20.5956
	6.21146
	-6.61946
	-103.012
	-2.95016
	-11.499
	-147.933
	-134.439
	-20.9964
	1.09711
	0.0011479
	0.258218
	-0.000108783
	0.361163
	0.317175
	-0.000938298
	-0.038533
	-0.827846
	-9.45044
	-25.8228
	-4.61707
	-58.3878
	-21.4719
	-0.00345499
	0.214846
	-13.0347
	-80.3668
	-4.28347
	0.399635
	-46.0513
	-24.4471
	-1.68625
	-0.394833
	-3.7687
	-20.6732
	-0.34075
	-0.936144
	0.669305
	33.2631
	56.4245
	3.01329
	-0.022088
	-5.80687e-06
	0.00424454
	-5.53253
	-2.77903
	0.097194
	-0.224463
	-1.72266
	-0.214524
	-2.39211
	-10.5374
	-0.516755
	1.04352
	-4.01253
	-3.83131
	-17.9399
	-23.9492
	-15.215
	-18.8741
	-31.4535
	-84.985
	1.8409
	-5.66501
	-6.08496
	-0.151955
	3.79998
	58.1201
	3.37286
	-0.326282
	-25.2475
	-0.160513
	0.00132277
	2.16634
	3.213
	-0.0275575
	-46.2405
	-0.838227
	-0.449841
	-0.000215056
	-112.351
	-102.863
	-129.875
	-394.107
	-81.9918
	-10.4497
	-10.43
	0.401035
	1.07911
	-2.37395
	-62.4723
	-28.6782
	-3.53705
	0.412815
	18.2017
	28.5196
	40.5799
	-1.12176
	-4.13597
	-11.876
	-3.57382
	-7.38002
	-0.0262732
	-0.741461
	2.15676
	7.47199
	-0.0120592
	-0.00109784
	0.00300217
	7.97809
	-3.41332
	-49.7486
	-19.888
	-2.5482
	-0.50805
	8.64887
	3.96003
	-150.638
	-21.2347
	-2.10111
	3.67614
	-5.13718
	-9.11794
	-0.00707761
	-37.8049
	-11.7313
	-27.8603
	-34.1934
	-66.1516
	0.628555
	0.268756
	-28.218
	-19.0262
	-13.1745
	-69.2096
	-0.272125
	0.00514426
	8.9627
	14.0432
	83.3857
	1.66643
	-0.0179763
	0.319037
	5.33023
	0.96397
	-20.7063
	-66.992
	-34.9841
	-15.5338
	-185.1
	-10.7366
	0.198808
	31.5229
	26.9096
	-0.00120174
	-2.63893
	-6.55041
	-12.7062
	-464.111
	-52.8264
	-26.0034
	-4.56101
	-48.9752
	-43.6074
	-5.88822
	-3.03864
	-1.16181
	-6.04788
	3.60281
	55.1932
	1.88854
	-37.3607
	-8.61878
	-3.95182
	2.91018
	7.09215
	1.86559
	24.0618
	125.125
	0.636054
	-16.2687
	-48.7364
	-12.509
	-41.1753
	-17.5056
	-38.1452
	-6.8567
	-4.91745
	-16.3936
	22.7035
	31.0924
	19.4693
	-8.58712
	-10.9663
	-34.2308
	-35.3795
	-4.66836
	4.48943
	-2.78094
	-9.24993
	-1.16437
	-0.00896214
	-5.48329
	-13.7031
	-4.5128
	-0.28298
	-0.0600015
	-24.672
	-7.84887
	-11.2095
	-26.6039
	-22.1173
	-96.7133
	-5.94218
	-25.1942
	-1.96324
	-18.5795
	-0.490856
	-0.180919
	3.81365
	55.8957
	10.9653
	35.8688
	0.321842
	-0.166718
	-2.70982
	-2.4215
	-0.564495
	-3.30207
	12.2969
	13.8925
	0.00133133
	-105.782
	-13.0637
	-0.0972358
	-8.17291
	-0.0110968
	-0.0140914
	1.63002
	0.358588
	1.18041
	-43.609
	-292.447
	-139.907
	-9.69274
	4.52389
	9.69683
[truncated: 60,780 more rows]

## Sheet: EFig_3b_X1_bias phase
Time (s)	Relative-phase shift (deg)
0	89.6537
	89.313
	89.2217
	89.4271
	89.5123
	89.5391
	89.4214
	89.2018
	89.1673
	89.3417
	89.4291
	89.4235
	89.7187
	89.6222
	89.5994
	89.452
	89.1368
	89.5939
	89.4848
	89.068
	89.3646
	89.603
	89.4982
	89.5208
	89.4036
	89.3555
	89.416
	89.4224
	89.4775
	89.5139
	89.7468
	89.5797
	89.5884
	89.6984
	89.7361
	89.2887
	89.4823
	89.345
	89.4945
	89.6781
	89.447
	89.6212
	89.5652
	89.212
	89.4556
	89.4155
	89.4244
	89.5777
	89.3311
	89.3832
	89.13
	89.3978
	89.5488
	89.3403
	89.4238
	89.5964
	89.3494
	89.3814
	89.514
	89.5077
	89.4913
	89.5405
	89.7041
	89.6986
	89.4585
	89.4915
	89.4851
	89.5087
	89.2933
	89.2393
	89.5785
	89.6081
	89.3534
	89.727
	89.705
	89.6923
	89.1525
	89.2777
	89.2667
	89.4617
	89.589
	89.1773
	89.2148
	89.5208
	89.801
	89.6352
	89.533
	89.8224
	89.5775
	89.5293
	89.7755
	89.6631
	89.7751
	89.5384
	89.4389
	89.7521
	90.1375
	89.6673
	89.4178
	89.6713
	89.8142
	89.7597
	89.4466
	89.4407
	89.4142
	89.5224
	89.3753
	89.4814
	89.6627
	89.4792
	89.4211
	89.7354
	89.3345
	89.2105
	89.5707
	89.3746
	89.3986
	89.5541
	89.5552
	89.6002
	89.5593
	89.5984
	89.5965
	89.6225
	89.5492
	89.3764
	89.6548
	89.8475
	89.7391
	89.5803
	89.4588
	89.4908
	89.4973
	89.6848
	89.676
	89.7845
	89.6485
	89.7061
	89.3896
	89.2325
	89.4493
	89.6356
	89.4396
	89.3384
	89.5391
	89.5294
	89.52
	89.7109
	89.8142
	89.5668
	89.6197
	89.7886
	89.7891
	89.5304
	89.2824
	89.3587
	89.6271
	89.4857
	89.4623
	89.3328
	89.1118
	89.571
	89.7976
	89.4785
	89.4014
	89.3368
	89.5163
	89.7995
	89.6478
	89.6307
	89.6495
	89.3676
	89.3842
	89.4216
	89.4167
	89.3476
	89.321
	89.6244
	89.6217
	89.7994
	89.942
	90.002
	89.7747
	89.5529
	89.8405
	89.9551
	89.5375
	89.6079
	89.6154
	89.6802
	89.8859
	89.6658
	89.3886
	89.5203
	89.5638
	89.4866
	89.4163
	89.5284
	89.6117
	89.8135
	89.7867
	89.7482
	89.7662
	89.6367
	89.5278
	89.5142
	89.4402
	89.4596
	89.6529
	89.7421
	89.5455
	89.8127
	89.6197
	89.7387
	89.6018
	89.5913
	89.4244
	89.6206
	89.716
	89.5179
	89.6555
	89.7779
	89.9363
	89.7843
	89.6099
	89.8727
	89.7622
	89.6725
	89.5836
	89.5547
	89.8676
	89.9457
	90.1906
	89.9603
	89.4736
	89.0112
	89.4109
	89.7227
	89.7493
	89.723
	89.4863
	89.3718
	89.3742
	89.3126
	89.4877
	89.832
	89.6907
	89.3237
	89.5175
	89.5417
	89.7917
	89.624
	89.4115
	89.429
	89.4367
	89.5299
	89.5285
	89.3998
	89.7311
	89.4902
	89.4583
	89.3455
	89.408
	89.6354
	89.5027
	89.5867
	89.7315
	89.7394
	89.5121
	89.5033
	89.7575
	89.8727
	89.4489
	89.4843
	89.6433
	89.6717
	89.6515
	89.7147
	89.6306
	89.6339
	90.0442
	89.9957
	89.5682
	89.3664
	89.6953
	89.5209
	89.4973
	89.2973
	89.5057
	89.7947
	89.7671
	89.8882
	89.6805
	89.5622
	89.7286
	89.5143
	89.3243
	89.2295
	89.6463
	89.8504
	89.9265
	89.6364
	89.5844
	89.8683
	89.8829
	89.6049
	89.3424
	89.9459
	89.6447
	89.6517
	89.5724
	89.4194
	89.5156
	89.5381
	89.6831
	90.1093
	89.8747
	90.0482
	89.9984
	89.6481
	89.6791
	89.6206
	89.461
	89.6973
	89.7495
	89.8049
	89.8242
	89.6887
	89.8055
	89.8346
	89.9623
	89.918
	89.6595
	89.7188
	89.5011
	89.3191
	89.2768
	89.6173
	89.5229
	89.8475
	89.7566
	89.7994
	89.5745
	89.429
	89.735
	89.7289
	89.5577
	89.7055
	89.7983
	89.7158
	89.7951
	89.8026
	89.7461
	89.7063
	89.5853
	89.7052
	89.7442
	89.7893
	89.6088
	89.5453
	89.6331
	89.7592
	89.4868
	89.6669
	89.915
	89.6281
	89.5193
	89.476
	89.6968
	89.5318
	89.5036
	89.5874
	89.4601
	89.4726
	89.6259
	89.8684
	89.9771
	90.0625
	89.9229
	89.7139
	89.6859
	89.7575
	89.5663
	89.4406
	89.5046
	89.9685
	89.9571
	89.6735
	89.624
	89.7066
	89.9082
	89.4928
	89.5135
	89.8268
	89.6031
	89.5133
	89.7115
	89.6502
	89.5696
	89.603
	89.6794
	89.44
	89.4904
	89.6571
	89.7733
	89.6949
	89.4363
	89.5261
	89.825
	89.6011
	89.6787
	89.6806
	89.5882
	89.9404
	90.0188
	89.7571
	89.7617
	89.84
	89.8525
	89.6149
	89.5303
	89.4808
	89.6246
	89.7106
	89.8108
	89.5123
	89.5107
	89.627
	89.6608
	89.5405
	89.2789
	89.6364
	89.5867
	89.714
	89.9394
	89.5095
	89.5113
	89.6726
	89.6425
	89.2477
	89.3888
	89.7753
	89.6983
	89.5342
	89.4766
	89.5986
	89.6017
	89.7185
	89.7207
	89.8223
	89.8403
	89.8558
	89.9738
	89.8182
	89.6025
	89.6268
	89.61
	89.642
	89.5066
	89.5402
	89.7546
	89.7083
	89.6281
	89.5899
	89.6134
	89.8396
	89.5293
	89.8447
	89.8773
	89.7745
	89.9461
	90.0532
	89.7181
	89.3762
	89.6231
	89.5307
	89.3662
	89.9792
	89.6798
	89.455
	89.3061
	89.6447
	89.7124
	90.0267
	89.9519
	89.5364
	89.4321
	89.831
	89.9757
	89.8749
	89.6636
	89.8557
	89.7579
	89.5442
	89.7068
	89.652
	89.8403
	89.7639
	89.6111
	89.7696
	89.48
	89.3811
	89.8245
	89.749
	89.7791
	89.7737
	89.5685
	89.7871
	90.0149
	89.627
	89.4537
	89.4066
	89.4206
	89.4859
	89.6045
	89.5239
	89.5636
	89.5961
	89.7556
	89.8081
	89.9427
	89.8719
	89.7496
	90.0436
	89.9999
	89.7889
	89.6869
	89.8666
	89.7629
	89.5911
	89.6994
	89.6636
	89.821
	89.8179
	89.7209
	89.8956
	89.7714
	89.6361
	89.5946
	89.7416
	89.9985
	89.7947
	89.7227
	89.5675
	89.5568
	89.7292
	89.746
	89.6389
	89.5888
	89.5646
	89.5156
	89.7216
	90.093
	89.8535
	89.8341
	89.8907
	89.5829
	89.5575
	89.8534
	89.6358
	89.6386
	89.5509
	89.5801
	89.435
	89.4899
	89.3304
	89.4243
	89.367
	89.5763
	89.8048
	89.2857
	89.6284
	89.4218
	89.3251
	89.5724
	89.6334
	89.8594
	89.6229
	89.533
	89.6344
	89.4887
	89.5636
	89.4469
	89.2164
	89.4193
	89.5813
	89.4649
	89.4735
	89.2895
	89.3961
	89.3899
	89.6757
	89.9145
	89.5107
	89.5738
	89.5349
	89.7095
	89.5794
	89.5887
	89.6061
	89.4304
	89.2421
	89.3428
	89.2726
	89.3932
	89.518
	89.3235
	89.3327
	89.4068
	89.6629
	89.6698
	89.8394
	89.7611
	89.2683
	89.6472
	89.4765
	89.3186
	89.5811
	89.5419
	89.4466
	89.4323
	89.5256
	89.551
	89.3795
	89.4957
	89.5474
	89.5406
	89.6612
	89.8232
	89.697
	89.8272
	89.8715
	89.8249
	89.6156
	89.4847
	89.5155
	89.4859
	89.3363
	89.3815
	89.7802
	89.8988
	89.7828
	89.543
	89.7035
	89.8496
	89.5995
	89.756
	89.9711
	90.031
	89.8273
	89.6713
	89.4342
	89.3291
	89.4297
	89.4286
	89.5712
	89.7453
	89.4031
	89.5291
	89.6828
	89.5666
	89.5646
	89.5211
	89.4137
	89.6322
	89.848
	89.6986
	89.5809
	89.6423
	89.6743
	89.6622
	89.5491
	89.5941
	89.7578
	89.4986
	89.554
	89.8118
	89.7171
	89.7341
	89.7303
	89.5429
	89.4694
	89.5906
	89.6997
	89.6639
	89.7342
	89.6903
	89.718
	89.4542
	89.3723
	89.68
	89.6984
	89.7126
	89.7779
	89.4886
	89.5498
	89.7652
	89.6177
	89.797
	89.6211
	89.7494
	89.519
	89.401
	89.8117
	89.6787
	89.0815
	89.5339
	89.7496
	89.6137
	89.7371
	89.8227
	89.7374
	89.3027
	89.5177
	89.7043
	89.7806
	89.9554
	89.7272
	89.8005
	89.7798
	89.8633
	89.7227
	89.6169
	89.4241
	89.5306
	89.641
	89.3577
	89.3877
	89.5765
	89.6387
	89.7487
	89.8475
	89.8042
	89.7547
	89.7292
	89.8303
	89.7419
	89.7662
	89.628
	89.6206
	89.6967
	89.8665
	89.7866
	89.6167
	89.6666
	89.7725
	89.8953
	89.8754
	89.8375
	89.7074
	89.6273
	89.78
	89.5156
	89.7384
	89.8466
	89.9261
	89.8154
	89.9357
	89.9979
	89.6167
	89.5377
	89.4341
	89.5436
	89.7147
	89.7472
	89.5818
	89.5299
	89.7628
	89.7473
	89.6634
	89.7374
	89.6908
	89.8272
	89.8509
	89.6083
	89.6984
	89.8607
	90.047
	89.7829
	89.2403
	89.159
	89.655
	89.5753
	89.6654
	89.4981
	89.208
	89.4741
	89.6126
	89.5946
	89.6052
	89.4338
	89.5942
	89.6603
	89.7054
	89.6729
	89.8247
	90.038
	89.7337
	89.6875
	89.4504
	89.4312
	89.8498
	89.6133
	89.5853
	89.385
	89.4139
	89.5131
	89.807
	89.5632
	89.5914
	89.6116
	89.579
	89.6928
	89.7559
	89.7226
	89.6218
	89.624
	89.529
	89.6216
	89.6915
	89.6666
	89.7517
	89.7822
	89.5613
	89.6272
	89.5265
	89.5844
	89.5624
	89.3225
	89.3571
	89.4218
	89.5297
	89.7899
	89.592
	89.4376
	89.3246
	89.3875
	89.4072
	89.4787
	89.5441
	89.576
	89.5362
	89.8019
	89.7844
	89.725
	89.7844
	89.7175
	89.566
	89.6312
	89.4846
	89.4389
	89.474
	89.4187
	89.4894
	89.5138
	89.3737
	89.4821
	89.7975
	89.5602
	89.3343
	89.3065
	89.3736
	89.5721
	89.4241
	89.5124
	89.4457
	89.4066
	89.52
	89.2928
	89.5592
	89.5858
	89.6704
	89.2423
	89.3785
	89.6138
	89.749
	89.912
	89.6367
	89.2807
	89.4465
	89.6541
	89.8167
	90.0317
	89.9596
	89.7214
	89.7204
	89.7197
	89.6008
	89.659
	89.5112
	89.5068
	89.6895
	89.4153
	89.5058
	89.3367
	89.3571
	89.3815
	89.488
	89.7012
	89.6202
	89.5895
	89.3636
	89.3787
	89.4183
	89.5372
	89.7222
	89.5741
	89.7638
	89.8245
	89.4684
	89.4469
	89.6127
	89.6594
	89.6362
	89.4143
	89.5139
	89.718
	89.3924
	89.2835
	89.6323
	89.5315
	89.4468
	89.5282
	89.3643
	89.2471
	89.2439
	89.5497
	89.6683
	89.3335
	89.7407
	89.9289
	89.6807
	89.6129
	89.774
	89.64
	89.5146
	89.4914
	89.3857
	89.4491
	89.2542
	89.3224
	89.5105
	89.6759
	89.5763
	89.5253
	89.8465
	89.5261
	89.5568
	89.5569
	89.8663
	89.3342
	89.3908
	89.7137
	89.5409
	89.5528
	89.6138
	89.5694
	89.4864
	89.427
	89.4138
	89.5079
	89.612
	89.1425
	89.2644
	89.5826
	89.6663
	89.7703
	89.5964
	89.4335
	89.4099
	89.5415
	89.7133
	89.6438
	89.6981
	89.7201
	89.4639
	89.454
	89.7455
	89.584
	89.4895
	89.4582
	89.7235
	89.5342
	89.5518
	89.5507
	89.4754
	89.3278
	89.1496
	89.3365
	89.3988
	89.3594
	89.2582
	89.452
	89.5743
	89.7359
	89.6323
	89.6688
	89.4129
	89.4225
	89.3958
	89.4332
	89.6458
	89.5442
	89.516
	89.4633
	89.4374
	89.2222
	89.1912
	89.7086
	89.7605
	89.6415
	89.5177
	89.2715
	89.3719
	89.544
	89.8195
	89.5605
	89.3495
	89.5332
	89.5295
	89.6929
	89.4847
	89.5391
	89.6683
	89.6189
	89.3307
	89.3439
	89.6226
	89.3706
	89.7349
	89.7515
	89.4762
	89.2662
	89.3502
	89.5696
	89.2689
	89.5541
	89.5528
	89.4985
	89.5583
	89.6153
	89.4005
	89.5289
	89.2291
	89.3257
	89.8678
	89.7466
	89.3563
	89.3126
	89.2861
	89.5188
	89.6307
	89.4705
	89.288
	89.5416
	89.8335
	89.7399
	89.6526
	89.6308
	89.7237
	89.6714
	89.5355
	89.6783
	89.5663
	89.687
	89.8044
	89.7036
	89.44
	89.4426
	89.681
	89.5042
	89.5317
	89.4285
	89.356
	89.5422
	89.6812
	89.5468
	89.466
	89.7029
	89.6389
	89.6568
	89.5646
	89.6586
	89.542
	89.5473
	89.3526
	89.5159
	89.7764
	89.4784
	89.5459
	89.3988
	89.2187
	89.4976
	89.6366
	89.6476
	89.7598
	89.6676
	89.7319
	89.7864
	89.7085
	89.7405
	89.5917
	89.7289
	89.7349
	89.5146
	89.4278
	89.4323
	89.4007
	89.6224
	89.5724
	89.5542
	89.5075
	89.458
	89.5095
	89.5194
	89.4827
	89.5344
	89.6548
	89.7355
	89.899
	89.6202
	89.3961
	89.4738
	89.6421
	89.6899
	89.1011
	89.2771
	89.6152
	89.8309
	89.7294
	89.6072
	89.7659
	89.726
	89.5427
	89.6372
	89.4807
	89.4956
	89.2904
	89.3216
	89.4919
	89.4992
	89.5427
	89.4158
	89.6987
	89.7574
	89.5938
	89.6596
	89.6185
	89.5746
	89.6084
	89.3966
	89.3358
	89.2692
	89.5045
	89.7554
	89.4647
	89.8049
	89.7484
	89.7225
	89.7418
	89.6686
	89.7823
	89.7674
	89.8863
	89.7869
	89.3897
	89.307
	89.5814
	89.3517
	89.586
	89.6882
	89.6932
	89.8785
	89.9042
	89.8072
	89.6585
	89.6019
	89.7031
	89.7978
	89.8267
	89.9107
	89.5723
	89.5031
	89.4639
	89.6278
	89.6439
	89.5579
	89.3685
	89.072
	89.4939
	89.5773
	89.5818
	89.817
	89.6196
	89.372
	89.6382
	89.6336
	89.5161
	89.6417
	89.6337
	89.593
	89.8226
	89.9091
	89.708
	89.7368
	89.7711
	89.4101
	89.6768
	89.6191
	89.6531
	89.5807
	89.7668
	89.8202
	89.6477
	89.5934
	89.459
	89.6478
	89.5065
	89.7432
	89.8581
	89.4518
	89.5426
	89.7364
	89.6929
	89.5149
	89.8124
	89.7723
	89.6991
	89.6404
	89.6723
	89.7624
	89.761
	89.7363
	89.8097
	89.742
	89.7329
	89.7169
	89.6138
	89.6574
	89.3874
	89.3035
	89.4069
	89.5373
	89.5177
	89.6925
	89.6205
	89.5979
	89.4835
	89.7685
	90.0536
	89.8549
	89.8744
	89.5672
	89.4237
	89.4417
	89.4636
	89.8436
	89.6342
	89.5881
	89.5982
	89.7968
	89.6935
	89.8238
	89.6395
	89.5193
	89.45
	89.6176
	89.4177
	89.461
	89.713
	89.7761
	89.8451
	89.9665
	89.9279
	89.367
	89.5439
	89.5911
	89.7869
	89.7501
	89.8753
	89.641
	89.5579
	89.6847
	89.5156
	89.6595
	89.5855
	89.4854
	89.8153
	89.723
	89.5539
	89.7833
	89.8082
	89.7821
	89.6742
	89.8348
	89.7081
	89.8826
	89.9083
	89.6498
	89.6619
	89.9417
	89.6569
	89.0826
	89.3691
	89.5495
	89.7978
	89.7873
	89.7836
	90.0167
	89.8946
	89.7655
	89.5853
	89.531
	89.4883
	89.71
	89.8164
	89.7497
	89.7975
	89.6657
	89.7829
	89.5434
	89.4572
	89.3196
	89.3023
	89.5866
	89.697
	89.669
	89.5419
	89.5856
	89.7511
	89.4998
	89.4925
	89.5995
	89.7386
	89.8435
	89.8024
	89.626
	89.6405
	89.4671
	89.5446
	89.7617
	89.7333
	89.7649
	89.5549
	89.4438
	89.5161
	89.7454
	89.6399
	89.5892
	89.9355
	89.93
	89.812
	89.8831
	90.034
	89.8258
	89.8712
	89.7044
	89.8732
	89.6708
	89.5505
	89.6196
	89.7743
	89.5765
	89.7175
	89.6599
	89.555
	89.6145
	89.6075
	89.8111
	89.7919
	89.868
	89.7711
	89.7053
	89.6869
	89.5457
	89.9378
	89.8734
	89.9588
	89.9517
	90.0863
	89.8956
	89.7838
	89.7855
	89.8819
	89.9316
	89.5967
	89.6381
	89.4948
	89.7387
	89.7509
	89.743
	89.8962
	89.8055
	89.8285
	89.791
	89.7571
	89.4805
	89.8585
	89.9077
	89.7149
	89.5451
	89.6858
	89.7985
	89.8269
	89.8038
	89.6977
	89.4386
	89.5102
	89.7375
	89.7284
	89.6624
	89.7737
	89.6419
	89.631
	89.5023
	89.5803
	89.9811
	89.6872
	89.6963
	89.9808
	89.7828
	89.8793
	89.5942
	89.9363
	89.7078
	89.8173
	89.7046
	89.3373
	89.5657
	89.6408
	89.8443
	89.7548
	89.671
	89.4915
	89.9763
	89.8189
	89.4309
	89.5598
	89.726
	89.6539
	89.6822
	89.4868
	89.4766
	89.6617
	89.6776
	89.6947
	90.162
	90.0973
	89.7613
	89.3294
	89.5227
	89.8572
	89.8448
	89.7261
	89.84
	89.8143
	89.888
	89.6625
	89.7087
	89.8199
	89.6995
	89.2549
	89.6264
	90.1154
	89.6619
	89.7733
	89.6327
	90.1831
	90.1438
	89.5638
	89.4385
	89.6374
	89.4704
	89.4211
	89.7239
	89.6746
	89.5808
	89.487
	89.4271
	89.5863
	89.6947
	89.5185
	89.7383
	89.6934
	89.63
	89.5642
	89.6939
	89.5788
	89.3704
	89.6096
	89.7471
	89.3978
	89.4451
	89.593
	89.797
	89.839
	89.8664
	89.9196
	89.9467
	89.8548
	89.5995
	89.8658
	89.8777
	89.8381
	89.7952
	89.9704
	90.0017
	89.7327
	89.645
	89.6802
	89.8827
	89.871
	89.5456
	89.6979
	89.5635
	89.5662
	89.568
	89.6637
	89.7153
	89.5588
	89.6546
	89.8622
	89.9657
	89.9263
	89.8706
	89.5567
	89.6134
	89.6289
	89.749
	89.5346
	89.6581
	89.8112
	89.7539
	89.6622
	89.8591
	89.6628
	89.7421
	89.4858
	89.6699
	89.6878
	89.9056
	89.9322
	89.7582
	89.5503
	89.9747
	89.8507
	89.6186
	89.9978
	89.8432
	89.6725
	89.5466
	89.5846
	89.8675
	89.7577
	89.6292
	89.7634
	89.8343
	89.7642
	89.8361
	89.632
	89.5554
	89.4032
	89.9317
	89.9688
	89.6321
	89.5774
	89.9747
	89.6784
	89.8013
	89.8459
	89.7119
	89.8471
	90.0773
	90.0852
	89.9858
	89.864
	89.9656
	89.8102
	89.7122
	89.6979
	89.6415
	89.8758
	89.7459
	89.6492
	89.7222
	89.9187
	90.2045
	90.0504
	89.5737
	89.8634
	89.9703
	89.9372
	89.6564
	89.7746
	89.6943
	89.7868
	89.7628
	89.435
	89.6048
	89.9121
	90.1452
	89.7258
	89.6795
	89.8782
	89.7949
	89.7508
	90.1607
	89.8525
	89.8231
	89.8269
	89.8097
	89.6936
	89.7855
	90.0711
	89.9775
	89.9263
	89.9173
	90.1306
	89.8606
	89.8907
	90.1668
	89.8685
	89.8923
	89.7656
	89.8359
	89.9607
	89.8023
	89.66
	89.8823
	90.0198
	89.7363
	89.9192
	89.8606
	89.8295
	89.9918
	90.0482
	89.9833
	89.8769
	89.7119
	89.9032
	89.8478
	89.8141
	90.0436
	90.0177
	90.0034
	90.0727
	89.9796
	89.8718
	89.9002
	89.707
	89.7335
	89.9961
	89.981
	90.0222
	89.745
	89.913
	89.9993
	90.1464
	89.9022
	89.7683
	89.6963
	89.9363
	89.9472
	89.9026
	89.9067
	89.9316
	89.7823
	90.0249
	89.8602
	90.0432
	90.0052
	89.7949
	89.8694
	89.8535
	89.8741
	89.767
	90.0872
	90.0151
	89.9002
	90.1382
	89.7813
	89.7705
	89.8936
	89.9642
	89.6517
	89.5343
	89.3612
	89.5765
	89.4791
	89.4862
	89.7094
	89.6412
	89.6417
	89.8138
	89.8478
	89.6978
	89.7062
	90.14
	89.9148
	89.7435
	89.7179
	89.7733
	89.7397
	89.9061
	89.7626
	89.8738
	89.665
	89.9575
	90.0503
	89.8872
	89.6782
	89.7558
	89.6546
	89.9466
	89.9444
	89.9633
	90.1528
	90.3616
	90.0539
	89.8884
	89.7268
	90.0209
	89.9097
	89.7168
	89.6726
	89.9009
	90.0743
	89.9085
	89.5007
	89.5261
	89.8099
	89.8972
	89.8918
	90.0097
	89.9241
	90.0703
	90.1763
	89.989
	89.7225
	89.8776
	90.1568
	90.1701
	89.8827
	89.7457
	89.6319
	89.9549
	90.1028
	89.7864
	89.5051
	89.7043
	89.9501
	89.9482
	89.598
	89.6911
	89.5029
	89.5453
	89.511
	89.9071
	89.8638
	89.802
	90.0491
	90.05
	89.9444
	89.9711
	90.1162
	90.0434
	89.869
	89.6859
	89.8817
	89.7132
	89.6453
	89.6368
	89.588
	89.9086
	90.021
	90.1218
	89.9142
	89.6505
	89.7353
	89.9137
	89.7898
	89.7781
	89.6795
	89.8598
	89.9121
	89.8872
	89.8241
	89.963
	90.0184
	89.9727
	89.8191
	89.91
	89.9167
	89.8559
	89.7555
	89.5979
	89.587
	89.6643
	89.7831
	89.8834
	89.9247
	89.8199
	89.7109
	89.553
	89.5356
	89.4498
	89.4397
	89.6618
	89.9571
	90.0293
	89.8032
	89.7367
	89.8593
	89.8676
	89.86
	89.8006
	89.8631
	89.9791
	89.7428
	89.9143
	89.8077
	89.4068
	89.7524
	90.0051
	89.7217
	89.6964
	89.9019
	89.8968
	89.6733
	89.5911
	89.7849
	89.5998
	89.6762
	90.0664
	89.7662
	89.5504
	89.6898
	89.5219
	89.6524
	89.565
	89.7442
	89.6732
	89.4546
	89.4844
	89.4472
	89.5678
	89.8843
	89.9887
	90.0605
	89.7838
	89.6668
	89.5895
	89.4834
	89.6227
	89.5346
	89.2844
	89.3085
	89.8771
	89.9989
	89.9542
	89.7589
	89.8538
	89.8022
	89.8113
	89.8816
	89.9439
	89.7556
	89.5713
	89.7515
	89.6331
	89.8247
	89.4968
	89.6759
	89.6288
	89.65
	89.8066
	89.7463
	89.6604
	89.4403
	89.4485
	89.7871
	89.9187
	89.6029
	89.8135
	89.7482
	89.4455
	89.9024
	89.8707
	89.6036
	89.5475
	89.6905
	89.9714
	89.947
	89.556
	89.5661
	89.7356
	89.6972
	89.5777
	89.5062
	89.8459
	89.6871
	89.7468
	89.9129
	89.6298
	89.526
	89.8273
	89.8577
	89.6659
	89.8154
	89.7405
	89.5275
	89.4439
	89.7043
	89.8629
	89.8291
	89.7844
	89.8096
	89.6373
	89.7422
	89.5548
	89.6103
	89.7004
	89.6089
	89.6802
	89.4673
	89.5515
	89.7815
	89.9679
	90.1212
	89.924
	89.6648
	89.5799
	89.2269
	89.4583
	89.8412
	89.8905
	89.7318
	89.5097
	89.6169
	89.609
	89.3757
	89.5888
	89.5576
	89.4803
	89.6168
	89.659
	89.601
	89.5345
	89.5538
	89.8561
	89.8797
	89.6668
	90.0325
	90.1246
	89.8105
	89.925
	90.1267
	89.9739
	89.7649
	89.6498
	89.5882
	89.5716
	89.6475
	89.7632
	89.4621
	89.5226
	89.6188
	89.6341
	89.8107
	89.6668
	89.7731
	90.0291
	89.7903
	89.6624
	89.5897
	89.6477
	89.7699
	89.8821
	89.7102
	89.5421
	89.6537
	89.4887
	89.1469
	89.475
	89.6252
	89.59
	89.582
	89.4381
	89.783
	89.6715
	89.4998
	89.5639
	89.8344
	89.686
	89.5599
	89.6096
	89.6472
	89.7458
	89.5884
[truncated: 60,780 more rows]

## Sheet: EFig_3b_X2_bias phase
Time (s)	Relative-phase shift (deg)
0	-91.6047
	-91.2164
	-90.5575
	-90.5011
	-90.3334
	-90.3598
	-91.2463
	-91.6457
	-91.5
	-90.7536
	-90.7305
	-90.6103
	-90.1662
	-91.0607
	-89.7115
	-90.7961
	-90.9526
	-91.0435
	-90.9724
	-91.1163
	-91.3118
	-90.9547
	-90.119
	-89.8078
	-90.2391
	-90.8771
	-90.5405
	-90.3748
	-90.7662
	-91.0709
	-91.3134
	-91.5099
	-91.3419
	-90.2855
	-90.9366
	-91.0364
	-90.9246
	-90.7562
	-91.4398
	-90.9972
	-90.4298
	-90.5304
	-90.6409
	-90.6842
	-90.6803
	-90.5318
	-90.8873
	-90.9307
	-91.3551
	-90.8436
	-91.3921
	-91.5647
	-91.0677
	-91.2045
	-91.1209
	-90.7495
	-90.5961
	-90.2954
	-90.3316
	-90.9863
	-91.1501
	-90.9972
	-91.3176
	-90.9125
	-90.0433
	-89.7321
	-90.2251
	-90.7014
	-90.6497
	-91.2309
	-90.8336
	-89.7143
	-90.0965
	-90.655
	-90.4416
	-91.2136
	-90.9128
	-90.5046
	-91.0045
	-91.175
	-91.1399
	-91.3157
	-91.1109
	-91.029
	-90.2247
	-89.8712
	-90.8756
	-91.2401
	-91.538
	-91.1591
	-91.1888
	-91.1019
	-90.8686
	-90.6207
	-91.4876
	-91.4296
	-91.4057
	-91.9267
	-91.134
	-90.7097
	-90.8354
	-90.8569
	-90.9352
	-91.4776
	-91.3245
	-91.1854
	-91.1839
	-91.0451
	-91.1167
	-91.489
	-90.9058
	-90.5358
	-90.8373
	-90.7143
	-90.7938
	-90.4473
	-90.4702
	-91.1138
	-90.6563
	-90.8042
	-90.8821
	-91.0623
	-90.9463
	-90.4614
	-90.0477
	-89.729
	-90.3147
	-90.1645
	-90.7474
	-90.486
	-91.0548
	-90.4735
	-90.8303
	-90.7357
	-90.6725
	-91.0353
	-90.8782
	-90.6616
	-90.6028
	-91.602
	-91.1848
	-91.3317
	-91.2666
	-90.7853
	-90.8133
	-91.2104
	-91.0117
	-91.2842
	-91.1174
	-91.1441
	-90.4707
	-89.9722
	-90.8484
	-91.1017
	-91.5351
	-91.3566
	-91.6228
	-91.7517
	-90.6363
	-90.7287
	-90.0825
	-90.5974
	-90.7274
	-90.6336
	-90.6122
	-90.1387
	-90.858
	-90.7619
	-90.876
	-91.2476
	-91.3905
	-91.3152
	-90.5939
	-90.4884
	-89.5719
	-90.3996
	-90.8576
	-90.6786
	-90.6668
	-90.4315
	-91.3427
	-91.447
	-91.1495
	-90.9751
	-91.075
	-91.21
	-91.3111
	-90.6842
	-90.6763
	-91.0731
	-90.4158
	-90.3313
	-90.5074
	-90.6196
	-90.9117
	-90.465
	-90.0518
	-90.0584
	-90.0887
	-90.9064
	-90.216
	-90.0382
	-90.5118
	-90.4581
	-90.6329
	-90.6379
	-90.5937
	-91.0777
	-90.9426
	-91.7902
	-92.0732
	-91.9758
	-91.5061
	-90.5425
	-90.4344
	-91.5508
	-91.0464
	-91.4166
	-90.7519
	-89.7002
	-90.2957
	-90.5594
	-90.0702
	-90.1358
	-90.7868
	-90.7996
	-91.0822
	-89.9682
	-90.2582
	-90.4381
	-91.0559
	-91.2902
	-90.2939
	-89.5493
	-90.2611
	-90.3985
	-90.259
	-90.5197
	-89.989
	-89.8878
	-90.2358
	-90.6458
	-90.0424
	-90.1853
	-90.7616
	-90.9985
	-90.2335
	-90.5028
	-90.9679
	-90.72
	-89.9934
	-90.3165
	-89.7403
	-90.6528
	-91.1898
	-91.1578
	-90.735
	-90.6797
	-90.1304
	-90.2365
	-90.702
	-91.5509
	-91.4034
	-90.8012
	-90.4512
	-90.6131
	-90.9865
	-90.6626
	-90.3525
	-90.167
	-90.8257
	-90.8308
	-90.5728
	-90.4979
	-90.2629
	-90.7846
	-90.6877
	-90.7157
	-90.5107
	-90.5578
	-90.9355
	-91.2104
	-91.0056
	-90.781
	-90.4697
	-90.056
	-90.8123
	-91.0568
	-90.1776
	-90.2594
	-90.1105
	-90.0485
	-90.2187
	-90.4826
	-90.8991
	-91.1439
	-91.0479
	-90.9156
	-90.3587
	-90.325
	-90.4042
	-89.9483
	-90.2661
	-90.4461
	-90.487
	-89.8827
	-89.7532
	-89.8428
	-90.081
	-90.5634
	-90.7306
	-90.232
	-90.4884
	-90.0926
	-90.9231
	-90.8957
	-90.2369
	-90.6724
	-90.3182
	-89.8614
	-90.0642
	-90.6142
	-90.7056
	-90.8613
	-90.7361
	-90.5049
	-90.7979
	-90.9931
	-90.7203
	-90.2868
	-90.9278
	-90.8515
	-89.9863
	-90.0864
	-90.6732
	-90.6535
	-90.5546
	-90.3348
	-89.6112
	-90.22
	-89.9496
	-89.9782
	-90.0331
	-89.7897
	-89.9977
	-90.7331
	-90.4102
	-89.864
	-90.0287
	-90.9385
	-91.3167
	-91.6236
	-91.1949
	-90.0572
	-90.1379
	-90.4346
	-90.0469
	-90.0327
	-90.1995
	-89.8744
	-89.7395
	-90.6129
	-90.1743
	-90.2049
	-90.6597
	-90.5398
	-90.2379
	-90.5332
	-90.1892
	-89.7495
	-90.1055
	-91.1276
	-91.5437
	-91.4044
	-90.9261
	-89.4209
	-89.4691
	-90.4668
	-91.0029
	-91.0653
	-91.2348
	-91.0256
	-91.3884
	-90.2867
	-89.7413
	-89.6625
	-89.591
	-90.1271
	-90.5119
	-90.7793
	-91.0479
	-90.5589
	-90.0817
	-90.2858
	-90.3698
	-90.6391
	-90.5998
	-90.0014
	-89.4451
	-89.4751
	-89.3971
	-89.7724
	-90.4012
	-90.8774
	-90.7725
	-90.4016
	-90.367
	-90.4106
	-89.9709
	-89.7982
	-90.4683
	-90.2329
	-90.4329
	-90.851
	-90.2823
	-90.5627
	-89.6043
	-88.6137
	-90.1802
	-90.2904
	-90.4533
	-90.372
	-90.8465
	-89.8618
	-90.6532
	-90.4132
	-89.2327
	-89.1184
	-90.0379
	-90.9411
	-90.2528
	-89.5927
	-90.2171
	-90.447
	-89.7288
	-90.8155
	-90.1292
	-90.3924
	-90.3193
	-90.1025
	-89.9815
	-89.8799
	-89.4158
	-90.4752
	-90.4348
	-89.6979
	-89.6875
	-89.6118
	-90.4485
	-90.263
	-90.7287
	-90.693
	-90.4124
	-90.1278
	-90.2843
	-90.2491
	-90.228
	-90.4657
	-89.798
	-90.5255
	-90.4672
	-90.1518
	-90.1688
	-89.8757
	-90.5002
	-90.1242
	-90.333
	-90.0546
	-89.8537
	-90.7699
	-90.4297
	-89.1866
	-89.3931
	-89.973
	-90.0875
	-90.715
	-90.4558
	-89.9124
	-89.9438
	-90.1597
	-90.5464
	-90.0049
	-89.7716
	-90.8008
	-90.4933
	-90.5998
	-90.0776
	-90.2426
	-90.3527
	-89.6676
	-90.3065
	-90.0438
	-89.3325
	-90.0343
	-90.2048
	-89.3964
	-89.9179
	-90.0127
	-90.1587
	-90.1591
	-89.8858
	-89.489
	-89.1908
	-89.8831
	-90.1565
	-89.9719
	-89.9817
	-90.4982
	-90.0122
	-90.0797
	-90.3516
	-91.0013
	-90.4871
	-90.1383
	-90.4531
	-88.9065
	-89.3153
	-89.679
	-89.5636
	-90.3639
	-90.2822
	-90.4589
	-90.3699
	-90.1346
	-89.923
	-89.8195
	-89.339
	-89.5054
	-89.2826
	-89.5921
	-89.9021
	-90.2445
	-90.758
	-90.7875
	-90.3128
	-90.6051
	-90.2155
	-90.7079
	-90.4274
	-90.7622
	-90.8135
	-90.0526
	-89.8123
	-89.9958
	-89.7635
	-89.5876
	-89.9848
	-90.0182
	-90.3023
	-90.4824
	-90.2245
	-90.1608
	-89.9156
	-90.4084
	-90.2224
	-89.9796
	-90.3177
	-90.4527
	-90.5301
	-90.0624
	-89.8577
	-90.3909
	-90.5139
	-89.5409
	-89.5312
	-90.1152
	-90.0033
	-90.0778
	-90.6539
	-91.2592
	-90.6879
	-90.4544
	-90.7775
	-90.5517
	-90.7585
	-90.6496
	-90.0523
	-90.1365
	-89.634
	-90.0074
	-89.8052
	-89.5641
	-89.9393
	-89.502
	-90.1946
	-90.7822
	-90.5549
	-90.2125
	-90.3787
	-90.9049
	-90.0522
	-90.2084
	-90.6904
	-90.8873
	-91.1637
	-91.1297
	-90.0126
	-89.9911
	-89.8209
	-90.3784
	-90.2168
	-90.4083
	-89.7207
	-89.81
	-90.5631
	-89.5733
	-88.8162
	-89.7557
	-90.521
	-90.7319
	-90.9264
	-90.8072
	-90.1664
	-89.9748
	-90.2181
	-89.6918
	-90.1061
	-90.1784
	-89.8401
	-90.2319
	-90.3867
	-90.4498
	-90.4459
	-90.2465
	-90.2431
	-90.0718
	-89.4996
	-89.5235
	-90.2377
	-90.0316
	-89.6556
	-89.4714
	-90.3324
	-90.5359
	-89.937
	-90.401
	-89.8095
	-90.1596
	-91.0991
	-90.2474
	-90.4956
	-90.7857
	-90.4128
	-89.904
	-90.1362
	-90.0196
	-89.9457
	-89.9725
	-90.5228
	-89.7906
	-90.2937
	-90.3596
	-90.6037
	-90.1177
	-90.3527
	-90.3924
	-90.4759
	-89.744
	-90.2901
	-90.1763
	-89.864
	-89.3087
	-89.2389
	-90.5354
	-90.6146
	-89.6869
	-89.6215
	-89.5649
	-89.6375
	-89.8289
	-90.2172
	-90.3303
	-90.2611
	-89.7526
	-89.564
	-90.1536
	-90.4205
	-91.0587
	-90.4084
	-90.5807
	-90.7783
	-90.1417
	-89.8751
	-90.142
	-90.2323
	-90.3352
	-90.0301
	-89.8349
	-89.8227
	-89.7636
	-90.3122
	-89.4141
	-90.2665
	-91.0937
	-89.6288
	-90.2711
	-90.0731
	-89.9582
	-89.4995
	-89.5331
	-90.1821
	-90.233
	-90.0928
	-89.8516
	-90.0977
	-90.0832
	-90.452
	-89.797
	-89.6878
	-90.4098
	-90.7027
	-90.1863
	-90.3175
	-89.7281
	-89.6804
	-89.8609
	-89.6325
	-90.1319
	-90.6224
	-90.6818
	-90.7084
	-90.1254
	-90.311
	-90.4144
	-90.3135
	-90.4042
	-90.074
	-90.1043
	-90.2335
	-89.9944
	-89.5741
	-89.9873
	-90.0386
	-90.0506
	-89.3305
	-89.7234
	-89.8368
	-89.8274
	-89.6811
	-88.7926
	-89.5369
	-90.7542
	-90.3586
	-89.9786
	-89.88
	-89.9924
	-90.1152
	-89.6276
	-89.8191
	-90.2284
	-90.8781
	-90.2851
	-90.2427
	-90.0699
	-89.9713
	-89.6198
	-89.1253
	-89.5858
	-89.5602
	-89.5277
	-89.9098
	-90.7399
	-90.1101
	-89.5674
	-89.8736
	-89.5648
	-89.6606
	-90.0437
	-90.0838
	-90.2754
	-90.4066
	-89.6735
	-90.1723
	-90.9131
	-90.664
	-90.2783
	-90.2976
	-90.0782
	-90.7038
	-89.9957
	-89.2056
	-89.895
	-89.9398
	-89.6942
	-89.582
	-89.6274
	-89.6427
	-89.0956
	-89.729
	-89.08
	-89.1554
	-90.1842
	-90.7705
	-89.392
	-89.5495
	-89.1889
	-89.5673
	-90.2042
	-89.7715
	-89.5748
	-90.0068
	-90.3092
	-89.9305
	-90.3457
	-90.1833
	-90.1232
	-90.2737
	-90.1196
	-90.0268
	-89.9125
	-89.4191
	-89.6727
	-90.0413
	-90.1927
	-89.8382
	-89.7757
	-89.5344
	-90.1166
	-91.0178
	-90.7124
	-90.1277
	-89.5823
	-89.9085
	-89.9335
	-89.5873
	-89.2539
	-89.3154
	-89.9223
	-89.9007
	-89.1656
	-89.3639
	-89.777
	-89.7101
	-89.704
	-89.7678
	-90.3255
	-90.3363
	-90.4424
	-90.0136
	-90.0389
	-89.8214
	-89.5971
	-89.8301
	-89.2341
	-89.3166
	-89.5481
	-89.7184
	-90.0653
	-89.6549
	-90.1642
	-89.6462
	-89.0515
	-89.3926
	-89.9282
	-89.7039
	-89.1587
	-89.9081
	-89.8326
	-89.9511
	-89.7187
	-88.8387
	-88.7404
	-89.1794
	-89.6623
	-89.4612
	-89.424
	-88.8439
	-88.812
	-90.6115
	-90.763
	-90.5722
	-90.3301
	-89.8841
	-89.5204
	-90.003
	-90.0732
	-90.0014
	-89.5233
	-89.4301
	-89.8906
	-90.6358
	-90.3992
	-88.8616
	-89.3447
	-90.0986
	-89.3147
	-89.6659
	-89.6962
	-89.9688
	-89.8117
	-89.9941
	-90.3349
	-90.525
	-90.9477
	-91.1673
	-90.381
	-89.8557
	-89.6634
	-89.8173
	-90.0169
	-89.5509
	-89.572
	-89.7042
	-90.1989
	-90.0861
	-90.2765
	-89.5698
	-89.4756
	-89.8641
	-90.2925
	-89.9315
	-90.1877
	-89.6671
	-88.7785
	-89.8851
	-89.8577
	-89.2927
	-89.5144
	-89.0665
	-89.9292
	-90.072
	-89.4652
	-89.5777
	-90.051
	-90.4168
	-90.5952
	-91.1441
	-90.333
	-89.9726
	-90.4186
	-89.8051
	-89.543
	-89.8349
	-89.1051
	-89.4001
	-89.5164
	-89.6108
	-90.0154
	-90.6549
	-90.0383
	-89.694
	-90.5797
	-90.9193
	-90.657
	-90.371
	-90.4931
	-89.7327
	-90.0689
	-90.0028
	-90.1233
	-90.6622
	-90.3161
	-90.2934
	-89.8744
	-89.4249
	-89.5476
	-89.6603
	-89.9237
	-90.4472
	-89.8788
	-89.8527
	-90.7496
	-90.6977
	-90.6363
	-90.9172
	-90.4696
	-90.0649
	-90.1429
	-90.1658
	-89.2925
	-89.9206
	-90.1481
	-88.575
	-88.9037
	-90.1254
	-90.2695
	-90.0889
	-90.2619
	-89.7864
	-89.6814
	-89.6327
	-89.5128
	-89.5458
	-90.3044
	-90.5806
	-90.3073
	-89.9676
	-90.0624
	-89.5692
	-89.3232
	-89.1251
	-89.8448
	-90.3059
	-89.6855
	-89.4811
	-89.6318
	-89.7041
	-89.3923
	-89.8727
	-90.1775
	-89.9167
	-89.479
	-89.9909
	-90.6541
	-89.9611
	-89.1974
	-89.9
	-89.9675
	-90.212
	-90.2411
	-90.0118
	-90.3373
	-90.5414
	-90.0898
	-90.1909
	-90.1678
	-89.6164
	-89.1608
	-89.9423
	-90.0382
	-89.4526
	-89.1291
	-90.0401
	-90.9195
	-89.9593
	-89.4606
	-90.6866
	-90.4788
	-89.4247
	-89.7942
	-89.9715
	-89.7208
	-90.1222
	-90.0859
	-89.7756
	-89.5562
	-89.2637
	-89.331
	-89.398
	-90.0438
	-89.8143
	-90.1411
	-90.2923
	-89.5474
	-89.3847
	-89.4308
	-89.8647
	-89.7312
	-89.8926
	-90.3231
	-89.7927
	-89.4502
	-89.5716
	-90.1636
	-89.7291
	-90.1269
	-90.1361
	-89.1705
	-89.442
	-90.2842
	-89.9493
	-89.9488
	-89.4386
	-89.5088
	-89.5465
	-90.4031
	-90.1918
	-89.9715
	-89.5679
	-90.1908
	-89.6037
	-89.9055
	-89.9679
	-89.7529
	-89.8525
	-90.5882
	-90.5551
	-89.9855
	-89.3628
	-89.9375
	-90.3243
	-90.8613
	-90.7464
	-90.2295
	-88.7438
	-89.3501
	-90.1271
	-90.3497
	-89.8292
	-89.9033
	-89.9074
	-90.4377
	-90.3544
	-90.168
	-89.9473
	-89.7199
	-89.4877
	-89.0328
	-89.5846
	-89.988
	-90.1162
	-90.3412
	-89.9484
	-89.8183
	-89.8913
	-90.6461
	-90.4341
	-90.2009
	-89.7887
	-90.0717
	-89.8352
	-90.0279
	-89.9156
	-90.2962
	-90.5123
	-89.945
	-90.5108
	-89.678
	-89.3942
	-90.2961
	-89.3614
	-90.2187
	-90.567
	-90.5571
	-89.9576
	-89.4892
	-90.1673
	-90.3818
	-90.28
	-90.7037
	-90.4337
	-90.2042
	-90.1497
	-90.7424
	-90.2475
	-89.542
	-89.8541
	-89.8295
	-90.2315
	-90.4963
	-90.5029
	-90.1627
	-89.7161
	-89.9878
	-89.0766
	-89.0533
	-89.3476
	-89.7989
	-89.4915
	-89.7444
	-89.7238
	-89.3944
	-90.2649
	-90.4504
	-90.1358
	-89.9141
	-89.6714
	-89.3823
	-89.4279
	-89.0288
	-88.7049
	-89.6698
	-90.7257
	-91.0786
	-90.6773
	-90.5647
	-89.8204
	-90.4014
	-90.3018
	-90.5893
	-90.2651
	-89.6706
	-89.4641
	-89.2994
	-89.5127
	-89.9518
	-90.335
	-89.8914
	-89.7708
	-89.6662
	-89.769
	-89.48
	-89.8617
	-90.1693
	-90.2836
	-90.4338
	-90.1131
	-89.578
	-89.3757
	-89.7421
	-89.1675
	-89.5455
	-90.0263
	-90.4377
	-90.2171
	-89.8182
	-89.8248
	-89.4435
	-89.1736
	-89.6341
	-90.0161
	-90.4083
	-90.21
	-89.9834
	-90.4372
	-90.0529
	-90.1437
	-90.0707
	-89.3839
	-89.7347
	-90.6192
	-90.6127
	-90.2127
	-89.8615
	-89.7466
	-90.0857
	-90.4777
	-89.3987
	-89.0817
	-90.4663
	-89.9545
	-89.7502
	-89.9397
	-90.9003
	-91.0467
	-90.7503
	-89.8896
	-89.7892
	-90.1882
	-89.6413
	-89.1869
	-89.6497
	-89.9123
	-90.2588
	-90.2958
	-90.5787
	-90.0817
	-89.9991
	-90.4472
	-90.31
	-90.0457
	-89.9942
	-89.628
	-90.0512
	-90.5061
	-89.6859
	-89.5447
	-89.6487
	-89.9427
	-90.4604
	-89.8923
	-90.0009
	-89.731
	-89.4038
	-89.5287
	-89.1987
	-88.9707
	-89.9953
	-89.8581
	-90.3853
	-90.2807
	-90.0953
	-90.3144
	-89.4327
	-89.6042
	-90.392
	-90.3979
	-89.9609
	-88.9499
	-88.9988
	-89.4463
	-89.751
	-90.2273
	-89.8835
	-89.9911
	-89.8308
	-90.1288
	-90.4199
	-89.6136
	-88.7906
	-88.7273
	-88.7596
	-89.4958
	-90.0665
	-89.8943
	-90.0687
	-90.268
	-89.9756
	-90.1597
	-89.7656
	-89.5887
	-90.0377
	-89.7352
	-90.0444
	-90.009
	-89.7464
	-90.6124
	-90.4779
	-90.0303
	-90.2335
	-89.6473
	-89.8559
	-89.883
	-89.5031
	-89.6709
	-89.221
	-89.3129
	-89.3855
	-89.8861
	-90.0783
	-89.302
	-89.5028
	-90.2159
	-89.6721
	-89.1531
	-89.1744
	-89.76
	-90.1134
	-90.6333
	-90.4666
	-89.8913
	-89.7475
	-90.0592
	-89.9351
	-89.2812
	-89.9658
	-90.074
	-90.4984
	-89.6288
	-89.0137
	-89.4662
	-90.4125
	-90.3429
	-89.1368
	-89.5038
	-89.3672
	-90.0819
	-89.6757
	-89.8051
	-89.5718
	-89.4449
	-89.3014
	-89.6857
	-90.4213
	-90.7286
	-90.6593
	-90.3471
	-90.8448
	-90.7204
	-90.6313
	-89.9257
	-89.3796
	-90.0283
	-90.5547
	-90.3627
	-90.1371
	-89.641
	-89.3961
	-90.001
	-89.8305
	-90.0886
	-90.2875
	-90.1151
	-89.8962
	-89.8636
	-90.0564
	-89.7605
	-89.7186
	-89.6447
	-89.4075
	-90.1451
	-89.3807
	-89.2281
	-89.1258
	-89.9816
	-89.6205
	-89.5675
	-89.6496
	-89.6536
	-90.4189
	-90.1812
	-89.7636
	-89.8179
	-89.596
	-89.8187
	-90.3686
	-90.5417
	-90.2468
	-89.7146
	-88.8787
	-89.4791
	-89.5629
	-89.7233
	-89.4678
	-89.469
	-90.1122
	-89.5966
	-89.2362
	-88.9796
	-89.0947
	-89.1812
	-89.6581
	-89.5025
	-90.1114
	-90.9474
	-89.8421
	-89.5948
	-89.3602
	-89.3942
	-89.3296
	-89.8023
	-89.716
	-89.9526
	-90.2512
	-89.6629
	-89.6365
	-89.5687
	-89.5722
	-90.2511
	-90.4065
	-89.6199
	-89.9373
	-89.3334
	-89.3832
	-89.6664
	-89.569
	-88.918
	-89.6395
	-89.9466
	-89.8429
	-89.6178
	-89.5216
	-89.7953
	-90.1524
	-90.186
	-90.0547
	-89.7963
	-89.6606
	-89.5349
	-89.2694
	-89.4691
	-89.9239
	-90.1528
	-90.0206
	-90.0497
	-90.0957
	-89.4261
	-89.7162
	-90.3907
	-89.8756
	-89.4794
	-89.7781
	-90.1717
	-89.3566
	-88.9691
	-89.2093
	-89.3987
	-89.2175
	-89.5297
	-89.443
	-89.4129
	-90.202
	-89.8845
	-90.0339
	-90.1472
	-89.7267
	-89.7821
	-89.431
	-89.2465
	-90.2577
	-89.7754
	-89.7771
	-90.1007
	-89.7126
	-88.7604
	-89.1782
	-90.2206
	-89.6755
	-89.3868
	-89.7352
	-90.033
	-89.9225
	-90.2629
	-90.3304
	-90.5108
	-89.5847
	-90.1466
	-90.3108
	-90.2748
	-89.3561
	-89.2565
	-89.9427
	-90.2159
	-90.5745
	-89.7748
	-89.8775
	-90.122
	-90.1587
	-90.6665
	-90.1645
	-89.4251
	-89.6576
	-90.1092
	-90.0686
	-90.0004
	-89.5762
	-89.5542
	-89.1641
	-89.2122
	-88.9012
	-88.7499
	-89.8346
	-90.3768
	-89.9181
	-90.131
	-90.0474
	-90.3515
	-90.0624
	-89.9713
	-89.2658
	-88.9744
	-88.8767
	-89.0584
	-89.6398
	-90.3043
	-89.5915
	-89.4877
	-88.6781
	-88.5334
	-89.2602
	-89.553
	-89.9114
	-90.5709
	-89.6017
	-88.8053
	-88.9598
	-89.2043
	-90.4315
	-90.4592
	-89.7764
	-89.2423
	-89.5948
	-89.6666
	-89.6398
	-90.2145
	-90.1701
	-90.0757
	-90.4071
	-89.5693
	-88.7361
	-89.4234
	-90.4039
	-90.5261
	-90.1009
	-90.0012
	-89.6637
	-89.8566
	-89.6372
	-88.9442
	-89.7458
	-90.0518
	-88.7602
	-88.57
	-89.4726
	-89.8747
	-89.6169
	-89.4914
	-89.5521
	-89.5605
	-89.8407
	-89.3307
	-89.5016
	-88.9258
	-88.9907
	-89.5884
	-89.974
	-89.9821
	-90.4177
	-90.2815
	-90.247
	-90.1974
	-89.5812
	-88.981
	-89.5517
	-89.66
	-89.287
	-89.4501
	-90.2996
	-89.7909
	-89.7199
	-89.4919
	-89.813
	-89.8531
	-89.5656
	-88.8975
	-89.4867
	-89.3502
	-89.2892
	-89.4887
	-89.8627
	-89.5369
	-89.1831
	-88.9534
	-88.5487
	-88.735
	-89.1455
	-89.6932
	-89.7477
	-89.6321
	-88.9582
	-88.6137
	-89.6579
	-89.5172
	-89.6732
	-89.5223
	-90.1482
	-90.9227
	-90.2978
	-89.3006
	-88.5742
	-89.1741
	-89.799
	-89.718
	-90.0889
	-89.5693
	-89.9523
	-90.4883
	-89.9599
	-89.2061
	-89.4217
	-89.6292
	-90.2019
	-90.4689
	-89.4457
	-89.2118
	-88.8525
	-89.7837
	-89.8223
	-89.1821
	-88.7321
	-88.9267
	-89.1161
	-89.3427
	-89.3579
	-89.5808
	-89.2739
	-89.5422
	-89.9406
	-90.0571
	-89.5408
	-89.7122
	-89.7344
	-89.8965
	-89.8238
	-89.4969
	-89.6303
	-89.4576
	-89.6832
	-90.2653
	-89.9901
	-89.5736
	-89.0812
	-89.6808
	-89.9932
	-90.0672
	-89.8903
	-90.5678
	-90.5773
	-90.1836
	-90.5929
	-89.9557
	-90.2327
	-89.8301
	-89.6702
	-89.8535
	-90.2636
	-90.6813
	-90.3498
	-90.5365
	-90.0985
	-89.494
	-89.4166
	-90.446
	-89.7407
	-88.9801
	-89.631
	-89.7903
	-89.6267
	-88.8972
	-89.6259
	-89.7924
	-89.499
	-89.6734
	-89.1736
	-90.4578
	-90.9447
	-89.9721
	-89.7686
	-90.3026
	-89.6814
	-90.054
	-90.7062
	-90.5356
	-90.677
	-90.0319
	-89.5687
	-88.9506
	-89.7562
	-89.8324
	-89.9514
	-90.2112
	-90.0229
	-89.7282
	-89.8488
	-90.4387
	-90.1684
	-88.9856
	-88.5839
	-89.5108
	-90.31
	-90.5079
	-90.6643
	-90.0186
	-89.972
	-89.7554
	-89.5488
	-89.7411
	-90.2718
	-90.2864
	-90.0119
	-89.4383
	-89.7343
	-89.7958
	-89.0946
	-89.9478
	-90.1971
	-90.1657
	-89.9668
	-90.2302
	-89.8497
	-89.101
	-90.1786
	-90.479
	-90.0737
	-90.3626
	-89.5175
	-89.8759
	-89.3649
	-89.2212
	-89.7112
	-90.2917
	-90.2226
	-89.7515
	-89.1465
	-89.825
	-89.9827
	-89.9401
	-89.4005
	-90.2092
	-89.8878
	-90.1388
	-89.6668
	-89.6817
	-89.4666
	-89.4283
	-89.2942
	-89.4668
	-90.0721
	-89.5265
	-89.615
	-90.0275
	-90.1995
	-90.0975
	-90.2171
	-89.8991
	-89.9627
	-89.5649
	-89.7834
	-89.2875
	-89.8143
	-89.8243
	-89.5584
	-89.5716
	-90.3642
	-89.9281
	-89.7464
	-88.5281
	-89.0651
	-89.0511
	-88.3411
	-89.2537
	-88.8087
	-88.6377
	-88.4649
	-89.1572
	-89.2094
	-89.3578
	-89.6791
	-89.6731
	-89.7804
	-89.99
	-90.1295
	-89.9186
	-89.2334
	-89.0474
	-89.8726
	-90.031
	-89.1399
	-89.4567
	-90.1762
	-89.8923
	-90.1864
	-89.8925
	-89.4953
	-90.2838
	-89.7096
	-89.5764
	-89.7174
	-90.2885
	-90.4481
	-89.8911
	-89.533
	-90.017
	-89.6096
	-90.4753
	-90.9231
	-89.9787
	-89.8957
	-89.6421
	-89.5208
	-89.7382
	-89.3852
	-89.3167
	-89.7074
	-89.3047
	-89.0889
	-90.176
	-90.0853
	-89.6159
	-90.2532
	-89.9807
	-89.2955
	-89.2089
	-89.862
	-90.2252
	-89.8517
	-89.5096
	-89.9116
	-90.5925
	-89.8244
	-89.7285
	-89.3404
	-89.4991
	-88.9728
	-89.0226
	-89.1125
	-89.0227
	-89.6106
	-89.2841
	-89.9584
	-89.8651
	-89.84
	-89.7652
	-89.6153
	-89.2496
	-89.9675
	-90.3805
	-90.444
	-90.4032
	-90.0347
	-90.3966
	-90.4719
	-90.4522
	-89.6029
	-89.3343
	-90.5826
	-90.5514
	-89.9993
	-89.4023
	-89.6518
	-89.5374
	-89.4932
	-90.0717
	-89.8952
	-90.0426
	-89.8709
	-89.3694
	-89.8346
	-90.1068
	-90.0296
	-90.7431
	-90.8665
	-90.6279
	-90.2669
	-90.4923
	-89.8672
	-90.4541
	-89.9635
	-89.4395
	-89.5162
	-89.9863
	-89.6874
	-89.7725
	-90.4129
	-90.287
	-90.1556
	-90.068
	-89.5338
	-89.9718
	-89.9526
	-90.0933
	-90.2167
	-90.7172
	-89.859
	-90.0805
	-90.7108
	-90.378
	-90.0893
	-89.7965
	-90.4544
	-90.0775
	-89.7344
	-89.9565
	-89.4027
	-89.5938
	-89.7737
	-90.1718
	-90.7356
	-89.8973
	-90.0165
	-90.5604
	-90.4746
	-90.2967
	-90.0339
	-89.8249
	-89.9636
	-89.9717
	-89.3661
	-89.5433
	-90.8017
	-89.8674
	-89.9259
	-89.9506
	-90.4705
	-90.1553
	-89.868
	-89.6286
	-89.205
	-90.1057
	-90.5575
	-89.7636
	-89.648
	-89.5405
	-89.7519
	-89.7033
	-88.9766
	-89.6858
	-89.8044
	-90.1596
	-90.6077
	-90.1903
	-89.3996
	-90.0572
	-90.0717
	-89.241
	-89.4929
	-90.2126
	-89.8966
	-90.1367
	-89.9622
	-89.6797
	-89.7596
	-89.4397
	-89.9692
	-90.2139
	-89.9318
	-90.2274
	-89.6822
	-88.9605
	-89.9809
	-90.2772
	-90.4278
	-89.7554
	-89.2345
	-90.0648
	-90.8766
	-90.4729
	-89.4642
	-89.628
	-89.53
	-89.3912
	-89.574
	-89.3344
	-89.1084
	-88.5311
	-88.9667
	-90.5045
	-90.144
	-90.0001
[truncated: 60,780 more rows]

## Sheet: EFig_3b_X1_bias Omega
Time (s)	Omega (deg/h)
0	0.0752362
	0.58766
	0.854527
	0.340758
	0.210138
	0.177403
	0.350984
	0.921689
	1.0464
	0.516964
	0.337128
	0.347106
	0.0403295
	0.0976589
	0.116458
	0.298247
	1.16598
	0.121312
	0.247737
	1.46779
	0.464794
	0.113361
	0.228898
	0.199405
	0.384465
	0.485055
	0.360967
	0.349236
	0.258407
	0.208047
	0.029416
	0.134553
	0.126289
	0.0497176
	0.0332905
	0.652053
	0.251423
	0.509188
	0.234087
	0.0603973
	0.30643
	0.0984436
	0.148888
	0.88677
	0.292339
	0.361841
	0.34561
	0.136471
	0.542406
	0.425146
	1.19347
	0.39564
	0.166407
	0.520362
	0.346559
	0.11913
	0.49891
	0.428943
	0.207993
	0.216108
	0.238574
	0.175782
	0.0469353
	0.049602
	0.287696
	0.238158
	0.247326
	0.214841
	0.639698
	0.797633
	0.135636
	0.109035
	0.489944
	0.0368544
	0.046528
	0.0527819
	1.10353
	0.68302
	0.7146
	0.282607
	0.125781
	1.00912
	0.877412
	0.199357
	0.0142696
	0.0879156
	0.184575
	0.010144
	0.136674
	0.188943
	0.0204932
	0.0692902
	0.0206043
	0.178143
	0.319996
	0.0276022
	-0.00471286
	0.066715
	0.357483
	0.0643097
	0.0116189
	0.0251428
	0.307044
	0.31706
	0.364155
	0.197438
	0.44169
	0.25271
	0.0695131
	0.255953
	0.351535
	0.0335587
	0.534105
	0.891784
	0.143315
	0.443183
	0.394096
	0.160621
	0.159444
	0.115759
	0.155031
	0.117377
	0.11904
	0.097479
	0.165952
	0.43944
	0.0745096
	0.00641971
	0.0321885
	0.133896
	0.287218
	0.239255
	0.230184
	0.0567441
	0.0616312
	0.0181204
	0.0786948
	0.0459696
	0.41219
	0.819287
	0.30263
	0.0876512
	0.318911
	0.524854
	0.177353
	0.188859
	0.200375
	0.0437564
	0.0116159
	0.147292
	0.0996814
	0.0171213
	0.0169857
	0.187641
	0.669702
	0.477943
	0.0939181
	0.246534
	0.28168
	0.538326
	1.27028
	0.143054
	0.0150128
	0.256912
	0.388606
	0.52854
	0.205092
	0.0145963
	0.0791261
	0.091253
	0.0779796
	0.458207
	0.423044
	0.350656
	0.359573
	0.503068
	0.567326
	0.0960086
	0.0980914
	0.0146321
	0.000353928
	-1.55744e-08
	0.0207219
	0.161969
	0.00735233
	0.000163953
	0.17929
	0.109188
	0.103026
	0.059258
	0.00269177
	0.0676137
	0.414151
	0.199938
	0.150381
	0.245177
	0.360311
	0.189996
	0.106048
	0.0117588
	0.0175762
	0.0289217
	0.0231395
	0.08687
	0.190797
	0.207722
	0.317851
	0.285927
	0.0757731
	0.0310577
	0.170136
	0.0118997
	0.0996777
	0.0323217
	0.114401
	0.123703
	0.345607
	0.0989256
	0.0415164
	0.202981
	0.0740359
	0.0198428
	0.000467361
	0.0181751
	0.107523
	0.00373846
	0.0243649
	0.0636352
	0.130764
	0.160006
	0.00420315
	0.000290181
	-0.0125391
	0.000113549
	0.264295
	1.75267
	0.370483
	0.0386199
	0.0285541
	0.0385093
	0.245632
	0.44928
	0.444156
	0.588689
	0.24367
	0.00858474
	0.0536248
	0.560423
	0.203484
	0.174388
	0.0163699
	0.0962901
	0.369223
	0.337262
	0.323925
	0.188226
	0.189966
	0.391861
	0.0352083
	0.240076
	0.288001
	0.508052
	0.375932
	0.0878049
	0.222847
	0.127944
	0.0350565
	0.0320494
	0.21047
	0.221972
	0.0258222
	0.00373631
	0.303256
	0.248529
	0.0822065
	0.0641234
	0.0766673
	0.0420671
	0.0912843
	0.0889011
	-0.000156016
	1.44865e-07
	0.145863
	0.460984
	0.0512566
	0.199191
	0.230134
	0.628719
	0.218762
	0.0156744
	0.0228861
	0.00253157
	0.0590998
	0.152041
	0.0362099
	0.20754
	0.55901
	0.828941
	0.0801506
	0.00606837
	0.000717967
	0.0870895
	0.130083
	0.00413439
	0.0029123
	0.11173
	0.515234
	0.000287599
	0.0812427
	0.0765745
	0.141644
	0.354599
	0.205925
	0.17855
	0.0576516
	-0.00236275
	0.00356372
	-0.000203248
	7.10664e-09
	0.0789339
	0.0598807
	0.0989452
	0.283787
	0.0502551
	0.028485
	0.013448
	0.00984857
	0.0546611
	0.0133239
	0.0081994
	9.71769e-05
	0.00100036
	0.0715322
	0.0402721
	0.22498
	0.572158
	0.685398
	0.101569
	0.19676
	0.00643066
	0.0261253
	0.0146247
	0.139545
	0.337241
	0.0337168
	0.0360764
	0.156718
	0.0462569
	0.0148661
	0.0415961
	0.0155839
	0.0139336
	0.0296542
	0.045914
	0.129173
	0.0464012
	0.0303173
	0.0169487
	0.108494
	0.170291
	0.0894445
	0.0252949
	0.244874
	0.0669511
	0.00111356
	0.0931547
	0.201212
	0.260644
	0.0504696
	0.185999
	0.221666
	0.127269
	0.285156
	0.265862
	0.0948656
	0.00412825
	2.18714e-05
	-0.000441564
	0.000830476
	0.0424106
	0.0561171
	0.025818
	0.147756
	0.317096
	0.220312
	5.68397e-05
	0.000143223
	0.0630241
	0.0963277
	0.0457603
	0.00140359
	0.236387
	0.208666
	0.00941916
	0.113237
	0.20882
	0.0434939
	0.077539
	0.144402
	0.113374
	0.0596681
	0.318269
	0.239712
	0.0730149
	0.0211033
	0.0514458
	0.324573
	0.192782
	0.00970726
	0.114969
	0.0600656
	0.0590005
	0.126522
	0.000382942
	-1.19459e-05
	0.0259587
	0.0245168
	0.00741824
	0.00581658
	0.103492
	0.187796
	0.253521
	0.095845
	0.0439269
	0.0122746
	0.210107
	0.212198
	0.0939892
	0.0707057
	0.175783
	0.679483
	0.0870662
	0.127877
	0.0423848
	0.000402266
	0.213864
	0.211439
	0.0635549
	0.0827954
	0.771591
	0.413777
	0.0205478
	0.0497615
	0.183101
	0.259731
	0.117189
	0.114493
	0.0404216
	0.0394553
	0.0101591
	0.00737808
	0.00542974
	3.27278e-05
	0.0108868
	0.113825
	0.0941828
	0.107486
	0.0831501
	0.217591
	0.176161
	0.0267685
	0.0449418
	0.0931851
	0.124991
	0.104657
	0.00747888
	0.188911
	0.00678764
	0.00334894
	0.02076
	0.000283565
	-0.000272001
	0.0405631
	0.439743
	0.0969646
	0.187219
	0.461268
	1.63945e-05
	0.059455
	0.293234
	0.605562
	0.0812832
	0.043116
	-3.43649e-05
	0.000201958
	0.180475
	0.331857
	0.00874774
	2.5964e-05
	0.00354791
	0.068984
	0.00543806
	0.02569
	0.171585
	0.0456604
	0.0763671
	0.00738426
	0.023849
	0.106518
	0.0221445
	0.2547
	0.429535
	0.00979833
	0.0286605
	0.0195318
	0.020986
	0.145605
	0.0174891
	-5.93425e-06
	0.0940107
	0.29538
	0.37866
	0.35244
	0.246153
	0.112096
	0.195487
	0.150537
	0.119328
	0.0264601
	0.0128077
	0.000341169
	0.00380505
	0.0284406
	-0.000150433
	2.01459e-12
	0.0170414
	0.0555804
	0.00430127
	0.024145
	0.123857
	0.0491923
	0.0689485
	0.0103918
	0.0109455
	0.039378
	0.00206382
	0.0216261
	0.0872826
	0.120682
	0.0312717
	5.74083e-09
	0.015683
	0.0386371
	0.146555
	0.157751
	0.0359682
	0.0296813
	0.0853004
	0.12596
	0.149513
	0.205906
	0.0390726
	-0.00145683
	0.00569728
	0.00826569
	0.00236416
	0.131437
	0.156979
	0.00570522
	0.0875227
	0.0855365
	0.16405
	0.134155
	0.326724
	0.24048
	0.543942
	0.345774
	0.459577
	0.137817
	0.0134727
	0.660367
	0.0929433
	0.350209
	0.557172
	0.141656
	0.0892897
	0.0050377
	0.0971131
	0.184541
	0.0885074
	0.242191
	0.15059
	0.306562
	0.872014
	0.354902
	0.133017
	0.277649
	0.264472
	0.650013
	0.398988
	0.411525
	0.0617946
	0.00113349
	0.212212
	0.140233
	0.182303
	0.0444248
	0.134802
	0.126016
	0.110695
	0.334878
	0.788843
	0.514327
	0.697405
	0.404926
	0.202864
	0.560934
	0.538551
	0.378282
	0.0694138
	0.0652457
	0.00750561
	0.0247038
	0.709829
	0.0795617
	0.259887
	0.573299
	0.133146
	0.174215
	0.30708
	0.331499
	0.193391
	0.163983
	0.432915
	0.232412
	0.167943
	0.1757
	0.070423
	0.0100174
	0.0504113
	0.0093515
	0.00384318
	0.00972099
	0.102881
	0.247956
	0.206068
	0.246224
	0.529859
	0.428825
	0.019228
	0.00187524
	0.0185536
	0.172922
	0.047237
	0.0061604
	0.116419
	0.0263179
	4.36415e-05
	-5.4134e-05
	0.00933829
	0.0643364
	0.32818
	0.547118
	0.336002
	0.337961
	0.142878
	0.0299483
	0.385312
	0.189222
	0.0578291
	0.147465
	0.149519
	0.198989
	0.365208
	0.0901182
	0.00636018
	0.0495816
	0.133322
	0.082921
	0.0625874
	0.0698547
	0.166043
	0.121194
	0.02574
	0.228353
	0.160761
	0.0120714
	0.0409983
	0.0340642
	0.0355194
	0.172986
	0.270615
	0.12432
	0.049045
	0.0687828
	0.0340106
	0.053835
	0.0406139
	0.294585
	0.448204
	0.0593425
	0.0496904
	0.0429933
	0.0198384
	0.242342
	0.165322
	0.0234499
	0.10123
	0.0151601
	0.0985792
	0.0285141
	0.201574
	0.389522
	0.0120874
	0.0601129
	1.40482
	0.183464
	0.0284474
	0.104445
	0.0329136
	0.0101018
	0.0328091
	0.614387
	0.20331
	0.0468408
	0.0191185
	0.000160719
	0.0367772
	0.0143924
	0.0193432
	0.00462957
	0.0386069
	0.1019
	0.346155
	0.1874
	0.0838132
	0.480155
	0.415922
	0.137634
	0.0854532
	0.0287349
	0.00642441
	0.0135943
	0.0267282
	0.0359901
	0.0088469
	0.0311605
	0.023139
	0.0932403
	0.098905
	0.0505518
	0.00431427
	0.0176033
	0.101985
	0.0671416
	0.0213276
	0.00208001
	0.0035009
	0.00776666
	0.0453632
	0.0937699
	0.0192838
	0.205957
	0.0324323
	0.00654437
	0.000730649
	0.0114016
	0.000481851
	1.61547e-08
	0.102015
	0.179021
	0.328377
	0.172212
	0.042078
	0.0292589
	0.132493
	0.188183
	0.0241898
	0.0292378
	0.0690734
	0.0327988
	0.0535349
	0.00934237
	0.00600538
	0.108847
	0.0496802
	0.0048912
	-0.000188124
	0.0185256
	0.794473
	1.07808
	0.0743928
	0.138786
	0.0678446
	0.229112
	0.900542
	0.263504
	0.105298
	0.120744
	0.111481
	0.328905
	0.121039
	0.0710184
	0.0463322
	0.0633912
	0.00976488
	-9.93269e-05
	0.0342072
	0.055304
	0.300824
	0.333363
	0.00613615
	0.104792
	0.129193
	0.421455
	0.364873
	0.209091
	0.0130326
	0.151027
	0.123564
	0.106164
	0.135174
	0.0525034
	0.0263401
	0.0386514
	0.0979807
	0.0963008
	0.189247
	0.0981732
	0.0532
	0.0671439
	0.0277391
	0.0187245
	0.152969
	0.0938379
	0.192343
	0.130042
	0.151852
	0.563454
	0.481469
	0.350197
	0.188467
	0.0168056
	0.123007
	0.322392
	0.558278
	0.416314
	0.377425
	0.256682
	0.171699
	0.13805
	0.180748
	0.014081
	0.0181604
	0.0376726
	0.0181563
	0.0408544
	0.148074
	0.0908907
	0.24802
	0.320126
	0.263616
	0.355881
	0.241215
	0.208283
	0.445146
	0.251625
	0.0150339
	0.154075
	0.534631
	0.604352
	0.445395
	0.141953
	0.346133
	0.210068
	0.308604
	0.378666
	0.200417
	0.640949
	0.155208
	0.12874
	0.0648855
	0.788226
	0.43493
	0.104346
	0.028631
	0.00123349
	0.0868552
	0.674406
	0.307266
	0.0749855
	0.0111588
	-5.77473e-05
	0.000119552
	0.0391711
	0.0395904
	0.0399035
	0.115273
	0.0718479
	0.21157
	0.217386
	0.054239
	0.362169
	0.218685
	0.528785
	0.481477
	0.428658
	0.243218
	0.0483062
	0.0992241
	0.125278
	0.467137
	0.434507
	0.356654
	0.179624
	0.0388537
	0.139965
	0.0238669
	0.00978921
	0.272147
	0.306638
	0.10523
	0.071549
	0.0872149
	0.363985
	0.20809
	0.0406413
	0.406406
	0.666479
	0.0900713
	0.18636
	0.306716
	0.190287
	0.465492
	0.773617
	0.783272
	0.165471
	0.0661145
	0.536423
	0.0315824
	0.000650178
	0.0589928
	0.105119
	0.0209223
	0.0845467
	0.207151
	0.238408
	0.420035
	0.303005
	0.751937
	0.563793
	0.212497
	0.0616583
	0.137815
	0.193791
	0.0065565
	0.192768
	0.157724
	0.157619
	0.00432636
	0.534943
	0.409628
	0.0424946
	0.175296
	0.161977
	0.104327
	0.144663
	0.245509
	0.340842
	0.365061
	0.215942
	0.10581
	1.14291
	0.721313
	0.131733
	0.0673433
	0.0219629
	0.119089
	0.329393
	0.37236
	0.17465
	0.0427048
	0.0818988
	0.0498462
	0.0397081
	0.279173
	0.294846
	0.0298555
	0.130464
	0.241005
	0.288116
	0.038288
	0.183055
	0.163166
	0.1643
	0.26152
	0.550294
	1.11472
	0.529265
	0.393832
	0.476345
	0.739674
	0.298153
	0.139809
	0.0333615
	0.0900496
	0.0657944
	0.366711
	0.34892
	0.399645
	0.32994
	0.0805284
	0.171556
	0.205426
	0.280056
	0.322654
	0.852838
	0.958945
	0.0448232
	0.0248971
	0.0834942
	0.203242
	0.700747
	0.448991
	0.171829
	0.0106464
	0.153778
	0.498728
	0.184258
	0.188677
	0.0524873
	0.247888
	0.177428
	0.0660972
	0.100252
	0.543219
	0.511784
	0.0973856
	0.451699
	0.0337459
	0.0277822
	0.260313
	0.715942
	0.497261
	0.144475
	0.708056
	0.160573
	0.162048
	0.228499
	0.156122
	0.103142
	0.390507
	0.18941
	0.830202
	0.555501
	0.00418475
	0.0294772
	0.483196
	0.588611
	0.659416
	0.201906
	0.0912336
	0.269032
	0.654019
	0.174466
	0.00835407
	0.0318738
	0.0759219
	0.0911799
	0.038213
	0.0642913
	0.181579
	0.0603232
	0.147808
	0.0555653
	0.0135549
	0.0471609
	0.31812
	0.313823
	0.0587855
	0.220775
	0.186052
	0.338172
	0.484045
	0.173821
	0.0586809
	0.1686
	0.275831
	0.0475243
	0.0852659
	0.0732047
	0.149557
	0.0720934
	0.174023
	0.168052
	0.491586
	0.205534
	0.0202403
	0.257065
	0.169623
	0.39371
	0.864445
	0.229819
	0.0869581
	0.0793129
	0.025112
	0.066522
	0.0349213
	0.0176552
	0.0448687
	0.0316626
	0.123273
	0.0361075
	0.0337341
	0.207186
	0.339509
	0.331503
	0.3901
	0.0975577
	0.141666
	0.160544
	0.216489
	0.288555
	0.213746
	0.201151
	0.250748
	0.182906
	0.0745229
	0.0335091
	0.00186668
	0.0992311
	0.399075
	0.264002
	0.0830325
	0.0540362
	1.31678
	0.684707
	0.103216
	0.00876612
	0.0359014
	0.109836
	0.0232354
	0.0372632
	0.173277
	0.0865054
	0.253681
	0.232484
	0.647593
	0.565775
	0.237645
	0.22752
	0.173247
	0.361183
	0.0495591
	0.0258629
	0.121441
	0.0714424
	0.100593
	0.139429
	0.108819
	0.397998
	0.531087
	0.707452
	0.220396
	0.026504
	0.277849
	0.013456
	0.0288476
	0.038693
	0.031191
	0.0659519
	0.0186799
	0.0227861
	0.00266423
	0.0175326
	0.411801
	0.603209
	0.132923
	0.493726
	0.128565
	0.0549089
	0.0522883
	0.00325035
	0.00159336
	0.0129773
	0.0721528
	0.11429
	0.0474175
	0.0149797
	0.00942977
	0.00129182
	0.14177
	0.222312
	0.279134
	0.0933987
	0.0817964
	0.156578
	0.456404
	1.44896
	0.234851
	0.136851
	0.132511
	0.0111057
	0.099746
	0.448715
	0.0857714
	0.0891284
	0.205286
	0.0832962
	0.0890736
	0.122141
	0.0101085
	0.00135891
	0.0450826
	0.0330201
	0.021737
	0.371892
	0.0611556
	0.100094
	0.075648
	0.133589
	0.0229737
	0.010529
	0.0792155
	0.121795
	0.286821
	0.0791774
	0.217821
	0.0306644
	0.00517837
	0.298511
	0.173421
	0.033194
	0.0524919
	0.206833
	0.011957
	0.0213929
	0.049362
	0.0842544
	0.0637761
	0.0242974
	0.0247342
	0.0332048
	0.0124768
	0.0311144
	0.0345291
	0.0410997
	0.10439
	0.0728324
	0.416573
	0.612251
	0.377942
	0.179503
	0.203244
	0.052662
	0.0990106
	0.117792
	0.249591
	0.0224678
	-0.000279353
	0.00553752
	0.00358599
	0.146839
	0.346859
	0.31528
	0.27956
	0.0069357
	0.0886534
	0.126616
	0.117476
	0.0151966
	0.0521374
	0.00990998
	0.0848432
	0.201213
	0.301376
	0.101269
	0.357775
	0.283786
	0.0428229
	0.0203224
	0.00672621
	6.80206e-05
	0.000679952
	0.459588
	0.171886
	0.123824
	0.0175222
	0.0282629
	0.00351203
	0.0838176
	0.156597
	0.0567875
	0.205932
	0.0715115
	0.128977
	0.246957
	0.0114114
	0.0385212
	0.160886
	0.0184284
	0.0127827
	0.0187518
	0.0626231
	0.00816378
	0.045051
	0.0029339
	0.00139615
	0.0777785
	0.069985
	0.00035907
	0.0731649
	1.39974
	0.455125
	0.165655
	0.014974
	0.0174192
	0.0183527
	-8.39124e-06
	0.0021183
	0.0233626
	0.129162
	0.186939
	0.242732
	0.0441819
	0.0112142
	0.0284038
	0.0150484
	0.0676514
	0.0185325
	0.172494
	0.289845
	0.570915
	0.615538
	0.12803
	0.0504129
	0.065679
	0.174153
	0.128903
	0.0279466
	0.226767
	0.236822
	0.116392
	0.0323571
	0.00694762
	0.013981
	0.0947891
	0.0841608
	0.274202
	0.171067
	0.0245256
	0.0343671
	0.0235273
	0.159753
	0.311717
	0.205234
	0.029909
	0.0846098
	0.125572
	0.000487109
	0.000622082
	0.0120302
	0.00289665
	-7.12708e-05
	0.00957141
	0.00386927
	0.0468073
	0.00368923
	0.0646209
	0.164503
	0.09972
	0.0208277
	0.137602
	0.0408413
	0.0712487
	0.159685
	0.103775
	0.109525
	0.012217
	0.0163248
	0.00416626
	0.0217385
	0.0463822
	0.05562
	0.169845
	0.000435542
	0.00367577
	0.000126381
	0.000204408
	-0.00116395
	0.00206363
	0.0182953
	0.0178837
	0.00298299
	0.000578571
	0.118798
	0.0858582
	0.233609
	0.0323287
	0.0280072
	0.0307321
	0.00202664
	0.0133366
	0.00914156
	0.0165316
	0.025976
	0.254082
	0.00512757
	0.00142275
	0.041994
	0.170572
	0.0562108
	0.0148112
	0.00939543
	0.0136781
	0.0500622
	0.320637
	0.212932
	0.0327847
	0.0362959
	0.0697206
	0.0209846
	0.0831799
	0.0910248
	0.223385
	0.133897
	1.22512e-05
	0.0554405
	0.0507634
	1.27442e-05
	0.0185555
	0.00318583
	0.121071
	0.000468957
	0.0451854
	0.0110427
	0.0466992
	0.527493
	0.148403
	0.0839631
	0.00683785
	0.0267106
	0.064533
	0.238202
	2.40486e-05
	0.0107624
	0.333881
	0.154537
	0.0372481
	0.0751078
	0.0581336
	0.244821
	0.259809
	0.070148
	0.0607012
	0.0515635
	-0.00770471
	-0.00166777
	0.0246342
	0.546371
	0.196946
	0.00528013
	0.0067754
	0.0372132
	0.00742289
	0.0115945
	0.00254222
	0.0696487
	0.0448011
	0.010588
	0.0491582
	0.749785
	0.0944595
	-0.00278322
	0.0699858
	0.0211187
	0.089787
	-0.0111232
	-0.00539044
	0.150321
	0.320828
	0.0863768
	0.269146
	0.351535
	0.038111
	0.0624114
	0.133439
	0.244636
	0.340668
	0.128255
	0.0515431
	0.202189
	0.0324582
	0.052218
	0.0917487
	0.149935
	0.0519379
	0.135342
	0.452215
	0.107764
	0.0293138
	0.3957
	0.309655
	0.122131
	0.0151437
	0.00755631
	0.00431832
	0.000939835
	0.00027453
	0.00554237
	0.116386
	0.0043799
	0.00331164
	0.00768357
	0.0155557
	4.69571e-05
	-9.04852e-09
	0.0345833
	0.0810491
	0.0592595
	0.00292605
	0.00388666
	0.169932
	0.0499556
	0.150643
	0.147875
	0.146017
	0.0688876
	0.0418209
	0.155574
	0.0746431
	0.00474068
	7.31174e-05
	0.000723892
	0.00392065
	0.157831
	0.104682
	0.0926135
	0.0286616
	0.182581
	0.0724107
	0.0121914
	0.0270072
	0.0698526
	0.00506482
	0.0694681
	0.0310573
	0.246355
	0.0651695
	0.0551245
	0.00152335
	0.000564409
	0.0256206
	0.164711
	2.92896e-05
	0.00602273
	0.100523
	1.97466e-08
	0.00698634
	0.0636604
	0.168904
	0.129848
	0.00421189
	0.0257733
	0.0923569
	0.0239954
	0.00824791
	0.0237564
	0.00797738
	0.0902897
	0.159259
	0.385214
	0.000576739
	5.52545e-05
	0.0902276
	0.136688
	2.9199e-05
	0.0602734
	0.0142189
	0.00662394
	0.0433313
	0.00648091
	-0.000837488
	-0.00112031
	5.18327e-06
	0.00455589
	7.36758e-05
	0.0123903
	0.0431738
	0.0499453
	0.0834531
	0.00346843
	0.0297083
	0.0782303
	0.0388535
	0.00097177
	-0.0154811
	-0.000231623
	0.140347
	0.00462143
	4.72539e-05
	0.000447852
	0.0734787
	0.0207356
	0.0517483
	0.017551
	0.0241885
	0.326873
	0.111794
	0.00123039
	-0.00554192
	0.0373337
	0.0596653
	0.00326947
	0.0156381
	0.0280195
	-0.00751068
	0.00581334
	0.0100362
	0.00939066
	0.0124876
	0.0521289
	0.0178677
	-0.000651328
	2.07258e-05
	0.000724547
	0.00102294
	-0.00403747
	0.00490205
	0.00236594
	-0.00841336
	0.00412013
	0.00226572
	0.0233415
	0.00800987
	0.000109851
	0.0139954
	0.0712121
	0.00295137
	-1.4055e-05
	0.0332141
	0.000955377
	0.00491023
	0.00897181
	1.01314e-06
	-0.000203348
	8.39461e-06
	0.00337965
	0.0433407
	0.0016418
	0.00638853
	0.0116292
	-0.000150136
	-1.01275e-05
	-6.87928e-08
	-0.000697313
	1.53562e-05
	0.00381428
	0.00179801
	0.0455692
	0.0343027
	1.05101e-07
	1.24011e-05
	-1.97568e-05
	0.0300336
	0.00119301
	5.25505e-10
	-0.00568727
	0.00169671
	0.0225349
	0.0507472
	0.000467574
	0.000267211
	0.00167297
	0.00146892
	0.000579362
	0.0186793
	-2.78022e-05
	0.00495458
	-0.000146412
	-2.51453e-07
	0.0156293
	0.00403329
	0.00569885
	0.003618
	0.02291
	-0.00120204
	-6.22377e-06
	0.00180264
	-0.0047851
	0.0189589
	0.021888
	0.00218334
	8.31452e-05
	0.0765162
	0.183011
	0.472364
	0.137624
	0.256111
	0.245715
	0.0444628
	0.0837101
	0.0833402
	0.0116942
	0.00638361
	0.0499871
	0.045959
	-0.00496839
	0.00112201
	0.0305801
	0.0406893
	0.0210979
	0.0319507
	0.00149738
	0.0242518
	0.00364245
	0.068098
	0.00013946
	-0.000230433
	0.0026031
	0.0603968
	0.0263655
	0.0746298
	0.000276393
	0.000310528
	8.95768e-05
	-0.00646763
	-0.0856425
	-0.000283277
	0.00251962
	0.03694
	-1.65118e-05
	0.0013351
	0.0411621
	0.0635489
	0.00176118
	-0.000742771
	0.00138578
	0.22546
	0.19287
	0.0124351
	0.00196595
	0.00229665
	-1.66868e-06
	0.000790872
	-0.000628751
	-0.00993359
	2.41026e-06
	0.0387083
	0.00332385
	-0.00698304
	-0.00891139
	0.00292186
	0.02978
	0.0903931
	0.000165732
	-0.00197026
	0.017651
	0.219602
	0.0468557
	0.00022521
	0.000251984
	0.117721
	0.0533743
	0.222562
	0.170337
	0.211848
	0.00145209
	0.00458094
	0.0140528
	-0.000214984
	-0.000227031
	0.000311977
	4.38304e-05
	-0.00284019
	-0.000148011
	0.00406939
	0.0561392
	0.003
	0.0427423
	0.0808434
	0.0868027
	0.126664
	0.00138168
	-1.68615e-05
	-0.00327558
	0.00114226
	0.0773102
	0.0336155
	0.00116315
	0.0168211
	0.0198041
	0.0596237
	0.00499577
	0.00122944
	0.00260248
	0.00986031
	9.14526e-05
	-1.12742e-05
	3.70408e-05
	0.0107315
	0.00131944
	0.00104648
	0.00542408
	0.0264847
	0.117744
	0.127665
	0.0685077
	0.0184837
	0.00287221
	0.000772528
	0.0105888
	0.0437869
	0.161767
	0.181504
	0.301709
	0.318731
	0.0701014
	0.000143341
	-4.55809e-05
	0.0138138
	0.0330689
	0.00504566
	0.00420126
	0.00497348
	0.0143719
	0.00464379
	1.65362e-05
	0.0308094
	0.0011395
	0.0128821
	0.378147
	0.0274819
	-2.413e-07
	0.039043
	0.0506868
	0.001709
	0.00199132
	0.0631962
	0.12382
	0.0180379
	0.116149
	0.0615191
	-0.00053036
	0.0231364
	0.1647
	0.0540702
	0.197937
	0.0760566
	0.149177
	0.0303157
	0.0632024
	0.293915
	0.248381
	0.306068
	0.146233
	0.00280418
	2.62796e-06
	-0.00040117
	0.0182987
	0.0670292
	0.125283
	0.249798
	0.0973346
	0.182649
	0.663988
	0.599291
	0.00336269
	2.7298e-09
	0.000173617
	0.0253967
	0.00566031
	0.0140152
	0.0121633
	0.00300509
	0.000319933
	0.0264291
	0.142787
	0.0278083
	0.0895081
	0.00976263
	0.230903
	0.0616648
	0.092671
	0.0776745
	0.0131076
	0.0295911
	0.0709337
	0.317752
	0.303968
	0.0174709
	0.000973374
	0.113474
	0.0117434
	0.0289094
	0.308966
	0.00168168
	0.00391524
	0.112805
	0.167824
	0.0537261
	4.22035e-05
	0.000269354
	0.158591
	0.148025
	0.033501
	0.0503059
	0.136466
	0.218175
	0.00663131
	0.0554851
	0.0294148
	0.00119747
	0.0919184
	0.192945
	0.00933673
	0.00521731
	0.0675624
	0.011402
	0.0316623
	0.191133
	0.311559
	0.0468318
	0.00466978
	0.00904499
	0.0181614
	0.0125022
	0.0864288
	0.0310408
	0.159843
	0.107215
	0.0487143
	0.108412
	0.059257
	0.273932
	0.163458
	0.0188904
	6.00275e-05
	-0.00322685
	0.000795187
	0.0682565
	0.134356
	0.83746
	0.288029
	0.00725711
	0.0023795
	0.0349403
	0.213505
	0.101866
	0.108261
	0.440827
	0.125936
	0.156834
	0.254274
	0.101966
	0.0718328
	0.115063
	0.182711
	0.160946
	0.00539259
	0.00315183
	0.0670301
	-6.19973e-05
	-0.00350565
	0.0123264
	0.000765716
	-0.00368143
	3.21771e-05
	0.023531
	0.0778289
	0.126488
	0.142454
	0.0793601
	0.0240665
	0.281976
	0.197188
	0.100385
	0.0887632
	0.0122892
	0.0670258
	0.0211683
	-4.44169e-05
	0.0166998
	0.0697132
	0.125092
	0.0792385
	0.0220691
	0.00297084
	0.0440927
	0.173939
	0.0752255
	0.242152
	1.12545
	0.262245
	0.0953865
	0.124835
	0.132297
	0.321446
	0.0185196
	0.064222
	0.22675
	0.150236
	0.00822848
	0.0560695
	0.154403
	0.107812
	0.0795518
	0.029755
	0.126328
[truncated: 60,780 more rows]

## Sheet: EFig_3b_X2_bias Omega
Time (s)	Omega (deg/h)
0	1.2844
	0.559382
	0.0538503
	0.0391001
	0.0115126
	0.0144738
	0.601604
	1.38539
	1.049
	0.133003
	0.12116
	0.0706591
	0.00142593
	0.370891
	-0.00745985
	0.156785
	0.268655
	0.353094
	0.285724
	0.432322
	0.701623
	0.270445
	0.000523328
	-0.00220785
	0.00424575
	0.209681
	0.0490739
	0.0163615
	0.13978
	0.381741
	0.704098
	1.06994
	0.750926
	0.00723449
	0.255309
	0.346021
	0.24567
	0.134373
	0.927733
	0.308164
	0.0246716
	0.0463637
	0.0818255
	0.0995259
	0.0978527
	0.0467545
	0.217085
	0.250525
	0.773405
	0.186585
	0.83844
	1.19056
	0.378241
	0.543073
	0.437723
	0.130842
	0.0658435
	0.00801079
	0.0113277
	0.298186
	0.472869
	0.308183
	0.710872
	0.23612
	2.52498e-05
	-0.0059733
	0.00354439
	0.107259
	0.0852418
	0.579609
	0.180058
	-0.00724889
	0.00027912
	0.0873378
	0.0267592
	0.555483
	0.23639
	0.0399201
	0.315003
	0.504215
	0.460393
	0.707879
	0.426147
	0.338612
	0.00352637
	-0.000664634
	0.208618
	0.592687
	1.13064
	0.483999
	0.522196
	0.41585
	0.203643
	0.0743327
	1.02308
	0.908137
	0.863377
	2.22291
	0.453222
	0.111081
	0.181184
	0.195557
	0.254169
	1.00276
	0.722235
	0.517629
	0.515704
	0.354756
	0.432844
	1.02606
	0.230995
	0.0478016
	0.182428
	0.113246
	0.155481
	0.0278198
	0.0323172
	0.429394
	0.0878598
	0.161619
	0.213339
	0.372616
	0.263328
	0.0305322
	3.37175e-05
	-0.00618564
	0.00968348
	0.00138398
	0.129739
	0.0356709
	0.364712
	0.0329992
	0.177909
	0.123754
	0.0945234
	0.344884
	0.210473
	0.0899937
	0.068074
	1.27786
	0.516931
	0.734005
	0.631607
	0.150487
	0.167191
	0.551206
	0.321816
	0.658181
	0.433658
	0.465447
	0.0324141
	-6.64909e-06
	0.189803
	0.415595
	1.12437
	0.775922
	1.32827
	1.6707
	0.0800678
	0.120235
	0.000174505
	0.0662715
	0.119593
	0.0790348
	0.0713179
	0.000829529
	0.196315
	0.137446
	0.208904
	0.603609
	0.835523
	0.70711
	0.0650894
	0.0362052
	-0.0243763
	0.0198381
	0.196058
	0.0971062
	0.0921612
	0.0249746
	0.752328
	0.94173
	0.472058
	0.288188
	0.386122
	0.550592
	0.700484
	0.0995356
	0.0961419
	0.384057
	0.0223374
	0.0112976
	0.0406035
	0.0739165
	0.235484
	0.0312534
	4.31649e-05
	6.19922e-05
	0.000216651
	0.231409
	0.00313059
	1.73741e-05
	0.0416736
	0.02987
	0.0787832
	0.0806669
	0.0650375
	0.389004
	0.260306
	1.78311
	2.76991
	2.39736
	1.06186
	0.0496085
	0.0254766
	1.15919
	0.356144
	0.883532
	0.132095
	-0.00837687
	0.00803713
	0.0544001
	0.000107675
	0.000778743
	0.151352
	0.158864
	0.393898
	-9.95307e-06
	0.00534895
	0.0261374
	0.365871
	0.667563
	0.00789152
	-0.0284509
	0.00553034
	0.0196667
	0.00539981
	0.0436326
	-4.16293e-07
	-0.000439536
	0.00407681
	0.0837255
	2.37574e-05
	0.00197817
	0.13728
	0.309357
	0.00395647
	0.0395033
	0.281807
	0.116
	-8.75515e-08
	0.00985669
	-0.0054455
	0.0864755
	0.523424
	0.48242
	0.123397
	0.0975951
	0.000689239
	0.00411085
	0.107536
	1.15947
	0.859056
	0.159852
	0.0285467
	0.0716079
	0.298389
	0.0904282
	0.0136093
	0.00144794
	0.174945
	0.178192
	0.0584146
	0.0383581
	0.0056497
	0.150124
	0.101074
	0.113932
	0.0413903
	0.0539482
	0.254487
	0.551165
	0.316092
	0.148051
	0.0322131
	5.45774e-05
	0.166607
	0.36685
	0.00173989
	0.00542655
	0.000419136
	3.54225e-05
	0.00325004
	0.0349331
	0.225888
	0.465227
	0.357681
	0.238586
	0.0143405
	0.0106671
	0.0205231
	-4.30705e-05
	0.00585323
	0.027588
	0.0358971
	-0.000501636
	-0.00466918
	-0.00120633
	0.00016518
	0.0555869
	0.121221
	0.00388273
	0.0362161
	0.000246997
	0.244492
	0.22331
	0.00413014
	0.0944917
	0.0100147
	-0.00082743
	8.21468e-05
	0.0720272
	0.109187
	0.198587
	0.123967
	0.0400102
	0.157897
	0.30441
	0.116133
	0.00733502
	0.248228
	0.191857
	-8.06345e-07
	0.000200179
	0.0948224
	0.086728
	0.0530214
	0.0116623
	-0.0182645
	0.0033086
	-3.9683e-05
	-3.20294e-06
	1.1304e-05
	-0.00289246
	-3.80693e-09
	0.122447
	0.0214561
	-0.000781066
	7.32384e-06
	0.256908
	0.709526
	1.33016
	0.530294
	5.82683e-05
	0.000814886
	0.0255034
	3.20614e-05
	1.08354e-05
	0.00246601
	-0.000615116
	-0.005495
	0.0715478
	0.00164485
	0.00267164
	0.0892298
	0.0488755
	0.00418274
	0.0470999
	0.00210589
	-0.00488761
	0.00036467
	0.445595
	1.14332
	0.86087
	0.246884
	-0.0603693
	-0.0464994
	0.0316149
	0.313536
	0.375755
	0.58521
	0.33528
	0.831729
	0.00732074
	-0.00538165
	-0.0119452
	-0.021271
	0.000638075
	0.0416927
	0.147089
	0.357617
	0.054267
	0.000169535
	0.00725162
	0.0157117
	0.0811226
	0.0670649
	8.30852e-10
	-0.0530989
	-0.0449342
	-0.0680964
	-0.00366487
	0.0200774
	0.209897
	0.143254
	0.0201329
	0.0153628
	0.0215169
	-7.69713e-06
	-0.0025557
	0.0319108
	0.00392438
	0.0252162
	0.191514
	0.00699407
	0.0553857
	-0.0192489
	-0.82809
	0.00181951
	0.0076129
	0.028946
	0.0159957
	0.188524
	-0.000819584
	0.0866185
	0.0219207
	-0.14038
	-0.212975
	1.69475e-05
	0.259062
	0.00502013
	-0.0210038
	0.0031785
	0.0277532
	-0.00619869
	0.168525
	0.000669767
	0.0187813
	0.0101203
	0.000334327
	-1.98314e-06
	-0.000538059
	-0.0619533
	0.0333432
	0.0255431
	-0.00856565
	-0.00948545
	-0.0181873
	0.0280449
	0.00565272
	0.120234
	0.103444
	0.0218034
	0.000649423
	0.00713979
	0.00480304
	0.00368568
	0.0313958
	-0.00256087
	0.0450911
	0.0316904
	0.00108647
	0.00149553
	-0.00059724
	0.0388887
	0.000595327
	0.0114747
	5.05886e-05
	-0.000974093
	0.141838
	0.0246537
	-0.167236
	-0.0694784
	-6.12245e-06
	0.000208116
	0.113601
	0.0294311
	-0.000209211
	-5.50563e-05
	0.0012649
	0.0506911
	3.68489e-08
	-0.00370192
	0.159618
	0.0373169
	0.0670793
	0.000145139
	0.00443691
	0.0136356
	-0.0114182
	0.0089497
	2.60369e-05
	-0.0924387
	1.25578e-05
	0.00266853
	-0.0683618
	-0.000172217
	6.42826e-07
	0.00124143
	0.00125049
	-0.000463078
	-0.0414674
	-0.164667
	-0.00049634
	0.0011918
	-6.888e-06
	-1.89541e-06
	0.0384383
	5.63817e-07
	0.000157615
	0.0135069
	0.312013
	0.0359282
	0.000822893
	0.0289073
	-0.406331
	-0.0997838
	-0.010282
	-0.0258298
	0.014981
	0.00698785
	0.0300415
	0.0157241
	0.000757609
	-0.000142136
	-0.00182759
	-0.0897688
	-0.0376126
	-0.114758
	-0.0210989
	-0.000291597
	0.00454026
	0.13535
	0.151806
	0.00951605
	0.0688544
	0.00310957
	0.110247
	0.0242656
	0.137637
	0.167332
	4.52429e-05
	-0.00205443
	-2.23236e-08
	-0.00411007
	-0.021799
	-1.09684e-06
	1.86043e-06
	0.00858149
	0.0348881
	0.00351526
	0.00129168
	-0.000187152
	0.0211727
	0.00341744
	-2.64854e-06
	0.00996222
	0.0288314
	0.0463035
	7.55341e-05
	-0.000895864
	0.0185658
	0.0421755
	-0.0300803
	-0.0320194
	0.000475532
	1.13988e-08
	0.000146278
	0.0868866
	0.620602
	0.101168
	0.0291602
	0.146061
	0.0521854
	0.135645
	0.0851935
	4.43482e-05
	0.000789808
	-0.0152344
	1.26117e-07
	-0.00229847
	-0.0257457
	-6.95622e-05
	-0.0383905
	0.0022912
	0.148747
	0.0531053
	0.00298253
	0.0168815
	0.230252
	4.42668e-05
	0.00281485
	0.102262
	0.217124
	0.489753
	0.44812
	6.24157e-07
	-2.17037e-07
	-0.00178635
	0.0168426
	0.00316596
	0.0211492
	-0.00676864
	-0.00213249
	0.0554775
	-0.0241482
	-0.515603
	-0.00453123
	0.0439611
	0.121831
	0.247066
	0.163459
	0.00143248
	-4.94893e-06
	0.00322505
	-0.00910067
	0.000371581
	0.00176586
	-0.00127129
	0.00387452
	0.0179783
	0.0282868
	0.0275484
	0.00465323
	0.0044644
	0.000115037
	-0.0389316
	-0.0336159
	0.00417147
	9.78556e-06
	-0.0126988
	-0.0459005
	0.0114108
	0.0478451
	-7.75522e-05
	0.0200401
	-0.00214819
	0.00126373
	0.41264
	0.00470493
	0.0378401
	0.15072
	0.021854
	-0.000274696
	0.000785895
	2.34569e-06
	-4.98478e-05
	-6.49048e-06
	0.0444092
	-0.00285203
	0.0078732
	0.0144528
	0.0683947
	0.000507085
	0.0136408
	0.0187844
	0.0334897
	-0.00521712
	0.00759151
	0.00170334
	-0.000780961
	-0.10269
	-0.137044
	0.0477057
	0.0721687
	-0.00954327
	-0.0168545
	-0.0255915
	-0.0147998
	-0.00155607
	0.00318359
	0.0111953
	0.00553275
	-0.0047053
	-0.0257675
	0.00112537
	0.023112
	0.368761
	0.0211649
	0.060849
	0.146509
	0.000885081
	-0.000605329
	0.000889863
	0.00389579
	0.0117064
	8.44195e-06
	-0.00139838
	-0.00173295
	-0.00410846
	0.00945614
	-0.0625227
	0.00588226
	0.406572
	-0.0158935
	0.00619545
	0.000121459
	-2.27516e-05
	-0.0389682
	-0.0316349
	0.00187563
	0.00393168
	0.000248291
	-0.0010147
	0.000290071
	0.000178897
	0.0287008
	-0.002599
	-0.00946032
	0.0213947
	0.107827
	0.00200885
	0.00994613
	-0.00624524
	-0.0101424
	-0.000836448
	-0.0154256
	0.00071376
	0.0749335
	0.0985222
	0.110478
	0.000613428
	0.00934967
	0.0221167
	0.00957786
	0.0205302
	0.000126003
	0.000352813
	0.00395421
	-5.55628e-08
	-0.0240131
	-6.43627e-07
	1.78653e-05
	4.02005e-05
	-0.0932558
	-0.00657939
	-0.00135007
	-0.00159911
	-0.0100814
	-0.547021
	-0.0308626
	0.133336
	0.0143358
	-3.0504e-06
	-0.00053736
	-1.35506e-07
	0.000474916
	-0.0160457
	-0.0018385
	0.00370128
	0.210421
	0.0072054
	0.00444241
	0.000105957
	-7.31233e-06
	-0.0170855
	-0.208008
	-0.022081
	-0.0264325
	-0.0327446
	-0.000228202
	0.125886
	0.000414337
	-0.0251666
	-0.000627404
	-0.0256164
	-0.012152
	2.58801e-05
	0.000182991
	0.00648879
	0.0208933
	-0.0108221
	0.00159065
	0.236633
	0.091005
	0.00670031
	0.00819229
	0.000148616
	0.108364
	-2.42463e-08
	-0.1558
	-0.000359972
	-6.77018e-05
	-0.00888959
	-0.0226954
	-0.0160754
	-0.0141766
	-0.229939
	-0.00618469
	-0.241983
	-0.18723
	0.00194191
	0.142173
	-0.0698541
	-0.0284137
	-0.165824
	-0.0251781
	0.00264529
	-0.00370704
	-0.0238864
	9.68416e-08
	0.00918673
	-0.000104169
	0.0128378
	0.00191406
	0.00058091
	0.00637304
	0.000531693
	5.95314e-06
	-0.000208551
	-0.0609198
	-0.0109005
	2.19623e-05
	0.00222537
	-0.0013171
	-0.0035063
	-0.0313699
	0.000492539
	0.327712
	0.11237
	0.00064687
	-0.0226511
	-0.000237902
	-9.15025e-05
	-0.0218418
	-0.129063
	-0.0997342
	-0.00014607
	-0.00030422
	-0.180575
	-0.0799756
	-0.00344562
	-0.00757292
	-0.00805718
	-0.0038897
	0.0107155
	0.0118222
	0.0269066
	7.74593e-07
	1.83568e-05
	-0.00177059
	-0.0203275
	-0.00152305
	-0.139624
	-0.0991888
	-0.0286871
	-0.00693655
	8.65485e-05
	-0.0127684
	0.00137635
	-0.013764
	-0.265245
	-0.0696481
	-0.000115181
	-0.00806727
	-0.185077
	-0.000240925
	-0.00145776
	-3.63047e-05
	-0.00692052
	-0.486701
	-0.62108
	-0.171751
	-0.0119731
	-0.0486091
	-0.0593832
	-0.480276
	-0.521066
	0.0710685
	0.138042
	0.0582129
	0.0111781
	-0.000483917
	-0.0342878
	8.17243e-09
	0.000121686
	9.23891e-10
	-0.0336616
	-0.0575268
	-0.000406781
	0.0798935
	0.0197751
	-0.458493
	-0.0874527
	0.000298064
	-0.100021
	-0.0115875
	-0.00871751
	-9.40774e-06
	-0.00207386
	-6.53289e-08
	0.0116687
	0.0449597
	0.264568
	0.494332
	0.0171882
	-0.000933946
	-0.0118502
	-0.00189592
	1.49026e-06
	-0.0281494
	-0.0243634
	-0.00804268
	0.00244472
	0.000198144
	0.00657086
	-0.0247529
	-0.0448084
	-0.000780207
	0.00777948
	-9.97827e-05
	0.00205505
	-0.011463
	-0.566421
	-0.000471669
	-0.000896216
	-0.10999
	-0.035598
	-0.252802
	-0.000110087
	0.000116129
	-0.0475261
	-0.0234114
	4.12879e-05
	0.0224966
	0.0655382
	0.465427
	0.0114782
	-6.39137e-06
	0.0228039
	-0.00229982
	-0.0296598
	-0.00139856
	-0.222724
	-0.0671028
	-0.0351478
	-0.0183205
	1.14158e-06
	0.0872818
	1.74581e-05
	-0.00890099
	0.0605476
	0.241488
	0.088134
	0.0158753
	0.0372702
	-0.00593627
	0.000101439
	6.65992e-09
	0.000582088
	0.0902532
	0.00981372
	0.00784615
	-0.000615533
	-0.0591224
	-0.0287789
	-0.0121824
	-0.000137993
	0.0277959
	-0.000553256
	-0.000993678
	0.130922
	0.10554
	0.080062
	0.239835
	0.0321901
	8.47835e-05
	0.000907742
	0.00141648
	-0.110047
	-0.000155534
	0.00101017
	-0.899341
	-0.409481
	0.000612216
	0.00608481
	0.000218147
	0.00558438
	-0.00302884
	-0.0100524
	-0.0154011
	-0.0359427
	-0.0291272
	0.00876692
	0.0608166
	0.00901679
	-1.05557e-05
	7.5491e-05
	-0.0248401
	-0.0963457
	-0.208134
	-0.00116223
	0.00889179
	-0.00966505
	-0.043428
	-0.0155193
	-0.00804972
	-0.0697534
	-0.000640864
	0.00173773
	-0.000179755
	-0.0439413
	-2.33201e-07
	0.0869847
	-1.82286e-05
	-0.160703
	-0.000310947
	-1.06856e-05
	0.00296036
	0.00435419
	5.05593e-07
	0.0119277
	0.0493305
	0.000225137
	0.00216176
	0.00146842
	-0.0175393
	-0.183656
	-5.96391e-05
	1.73144e-05
	-0.0509899
	-0.205304
	2.00339e-05
	0.241656
	-2.0905e-05
	-0.0487715
	0.100597
	0.0341092
	-0.0591741
	-0.0027086
	-7.22643e-06
	-0.0067675
	0.000566825
	0.00019732
	-0.00351045
	-0.0271748
	-0.124078
	-0.0930524
	-0.0678109
	2.60539e-05
	-0.00199032
	0.000872336
	0.00776052
	-0.0288134
	-0.072391
	-0.0573281
	-0.000769381
	-0.00603833
	-0.00038479
	0.01048
	-0.00277001
	-0.0516429
	-0.024441
	0.00136066
	-0.00618013
	0.000635443
	0.000783782
	-0.177388
	-0.0540084
	0.0071317
	-4.05627e-05
	-4.18169e-05
	-0.0549829
	-0.036828
	-0.0289801
	0.0203572
	0.00219188
	-7.17034e-06
	-0.0250666
	0.00215957
	-0.0193403
	-0.000262572
	-1.02913e-05
	-0.00469061
	-0.000997613
	0.0632456
	0.0531557
	-9.3818e-07
	-0.0804159
	-7.57262e-05
	0.0105964
	0.198547
	0.129245
	0.0037549
	-0.616142
	-0.0853252
	0.000637476
	0.0132924
	-0.00154766
	-0.00028093
	-0.00024688
	0.0260534
	0.0138315
	0.00147363
	-4.54136e-05
	-0.00682865
	-0.0417979
	-0.281226
	-0.0222753
	-5.3924e-07
	0.000487355
	0.0123412
	-4.26643e-05
	-0.00186562
	-0.000399486
	0.0838173
	0.0254265
	0.00252096
	-0.00293221
	0.000114603
	-0.001391
	6.77458e-06
	-0.000186776
	0.00807662
	0.041789
	-5.1589e-05
	0.0414215
	-0.0103723
	-0.0690826
	0.00806997
	-0.0809225
	0.00324902
	0.0566664
	0.0537493
	-2.3626e-05
	-0.0414114
	0.00145595
	0.0172925
	0.00682298
	0.108316
	0.0253497
	0.00264775
	0.00104308
	0.127175
	0.00471093
	-0.0298588
	-0.00096572
	-0.00154089
	0.00385655
	0.0379975
	0.0395198
	0.00133801
	-0.00711156
	-5.70739e-07
	-0.244696
	-0.263662
	-0.0863142
	-0.00252833
	-0.0408545
	-0.00519072
	-0.00654913
	-0.0690328
	0.00577638
	0.0284007
	0.000778583
	-0.000196852
	-0.0110312
	-0.0732449
	-0.058207
	-0.284697
	-0.675088
	-0.0111931
	0.118795
	0.390047
	0.096555
	0.0559643
	-0.00179967
	0.0200984
	0.00854326
	0.0636134
	0.00578943
	-0.0111091
	-0.0478381
	-0.106865
	-0.0359573
	-3.48273e-05
	0.0116816
	-0.000398114
	-0.00374015
	-0.011564
	-0.00382982
	-0.043696
	-0.000821578
	0.00150828
	0.00709135
	0.025369
	0.000449351
	-0.0233607
	-0.0756211
	-0.00533014
	-0.179303
	-0.0291729
	5.6237e-06
	0.0260654
	0.00317911
	-0.00186864
	-0.00167091
	-0.0535724
	-0.175393
	-0.0152223
	1.28744e-06
	0.0211507
	0.00287635
	-1.4296e-06
	0.0259783
	4.60793e-05
	0.000922829
	0.00010963
	-0.0726963
	-0.00580302
	0.0737715
	0.0714815
	0.0029923
	-0.000826247
	-0.00505415
	0.000195629
	0.0338849
	-0.0675571
	-0.240673
	0.0315156
	-2.93081e-05
	-0.00484157
	-6.82872e-05
	0.226798
	0.356394
	0.131259
	-0.000418461
	-0.00291111
	0.00207076
	-0.014347
	-0.167075
	-0.0133561
	-0.000209891
	0.00539023
	0.0080444
	0.0602436
	0.000169455
	-2.33235e-10
	0.0277868
	0.00925523
	2.96597e-05
	-5.95519e-08
	-0.0160027
	4.16194e-05
	0.0402807
	-0.00962854
	-0.0293344
	-0.0134757
	-5.858e-05
	0.0303381
	-0.000387832
	2.00396e-10
	-0.00605042
	-0.0658683
	-0.0325418
	-0.159889
	-0.338892
	-3.24281e-08
	-0.000888881
	0.0177736
	0.00687216
	0.000268693
	0.0096588
	-0.0567484
	-0.0192651
	0.0187157
	0.0195736
	-1.86254e-05
	-0.35987
	-0.311879
	-0.0527606
	-0.00479748
	0.00364751
	-0.000491468
	-2.20419e-07
	-0.00150471
	0.000664184
	0.0230042
	-0.0179323
	-0.549758
	-0.640691
	-0.593204
	-0.0398465
	9.12706e-05
	-0.000367238
	0.00010078
	0.00598144
	-4.52694e-06
	0.00126589
	-0.00400405
	-0.0216168
	1.67068e-05
	-0.00577276
	2.71352e-05
	2.28596e-07
	-0.00507104
	0.0713852
	0.033925
	8.65985e-06
	0.00395595
	-0.0136305
	-0.000930649
	-0.000497852
	-0.0381307
	-0.0110733
	-0.146905
	-0.100802
	-0.0720998
	-0.000459211
	0.000149398
	-0.105706
	-0.0381886
	0.00312648
	-0.010952
	-0.188771
	-0.174892
	-0.0042942
	0.000453671
	0.0789457
	0.0315794
	-0.000398866
	-0.00500212
	6.45653e-05
	-8.50852e-05
	-0.115412
	-1.24698e-05
	0.000126095
	0.0384755
	-0.0158939
	-0.298151
	-0.0472769
	0.0218116
	0.012533
	-0.199887
	-0.03798
	-0.0787506
	0.000170665
	-0.0105957
	-0.00230079
	-0.0244068
	-0.0531666
	-0.105942
	-0.00964754
	0.0232456
	0.120208
	0.089081
	0.0129914
	0.18736
	0.116173
	0.0781953
	-0.000127685
	-0.0741965
	7.04516e-06
	0.0530334
	0.0148264
	0.000800427
	-0.014379
	-0.0684527
	3.45867e-10
	-0.00151272
	0.000215815
	0.00738647
	0.000474313
	-0.000347679
	-0.000789243
	5.5837e-05
	-0.00426946
	-0.00692704
	-0.0139355
	-0.0646562
	0.000950331
	-0.0738116
	-0.142946
	-0.207653
	-1.94145e-06
	-0.0169904
	-0.025146
	-0.0133762
	-0.0129233
	0.0228476
	0.00184944
	-0.00410611
	-0.0018772
	-0.0204976
	-0.00185265
	0.0155646
	0.0494141
	0.0046729
	-0.00722618
	-0.438113
	-0.0439256
	-0.0259554
	-0.00658398
	-0.0468425
	-0.0465293
	0.000439109
	-0.0203963
	-0.138473
	-0.330229
	-0.230624
	-0.170614
	-0.0124224
	-0.0382735
	0.000429458
	0.264261
	-0.00122458
	-0.0206838
	-0.0814057
	-0.0691118
	-0.0936626
	-0.00240321
	-0.00712066
	-3.31426e-05
	0.00492601
	-0.011903
	-0.0149283
	-0.0249342
	-0.0243242
	0.00491801
	0.0208773
	-0.0170685
	-7.64851e-05
	-0.0920427
	-0.0729307
	-0.0115366
	-0.0248834
	-0.393656
	-0.0145551
	-4.74542e-05
	-0.00120611
	-0.0173466
	-0.0340359
	-0.00266411
	0.00110103
	0.00200146
	5.08559e-05
	-0.00262601
	-0.0121484
	-0.0312593
	-0.121181
	-0.046516
	-0.000137072
	0.00110836
	2.69945e-06
	3.81078e-05
	0.000272364
	-0.05874
	-0.00710589
	0.0185353
	-0.000598974
	-0.0438548
	-0.00339428
	0.00157371
	-0.0827764
	-0.340481
	-0.153668
	-0.0675559
	-0.148938
	-0.0323296
	-0.0537139
	-0.062881
	0.00256174
	-0.000479109
	1.2131e-05
	0.000990599
	-0.00634604
	-0.00321337
	-0.0572623
	-0.132969
	0.00531651
	-0.00352244
	-0.00344332
	0.000317561
	-0.00737733
	-0.591945
	-0.172492
	0.00333856
	-0.0106179
	-0.0716526
	-0.00577133
	1.12177e-05
	-0.000144744
	0.00564633
	0.0112103
	0.0414313
	-0.0222534
	0.00097887
	0.0093271
	0.00645018
	-0.0829844
	-0.127748
	-5.83304e-05
	0.00312702
	0.0589377
	-0.00354863
	-0.000570941
	0.00056495
	0.00124258
	0.0920161
	0.00138306
	-0.0590537
	-0.0124784
	0.000404265
	0.000100371
	1.47503e-11
	-0.0236574
	-0.0275426
	-0.181503
	-0.151942
	-0.412317
	-0.607244
	-0.00140621
	0.0166322
	-0.00017099
	0.000698031
	3.31045e-05
	0.0134983
	7.54699e-05
	-7.34313e-06
	-0.123026
	-0.335317
	-0.440569
	-0.259495
	-0.0145212
	0.00875652
	-0.0211794
	-0.0417817
	-0.717881
	-0.980364
	-0.125832
	-0.0277625
	-0.000215874
	0.0578352
	-0.0196366
	-0.529957
	-0.34985
	-0.156544
	0.0249693
	0.0300919
	-0.00347412
	-0.135189
	-0.0206839
	-0.0115169
	-0.0145257
	0.0030663
	0.00153003
	0.000134567
	0.0209673
	-0.0248343
	-0.627465
	-0.0595831
	0.0204754
	0.0452577
	0.000318921
	4.84192e-10
	-0.0118241
	-0.000916964
	-0.0148425
	-0.365773
	-0.00510328
	4.33003e-05
	-0.592242
	-0.908789
	-0.0456003
	-0.00061083
	-0.017469
	-0.0408903
	-0.0279289
	-0.0263802
	-0.00125732
	-0.0931757
	-0.0384728
	-0.385232
	-0.319549
	-0.0216782
	-5.49028e-06
	-1.79322e-06
	0.0226483
	0.00693452
	0.00468418
	0.00239217
	-0.0228334
	-0.328811
	-0.0280084
	-0.012219
	-0.112654
	-0.0516893
	0.00836141
	-0.0028406
	-0.00683003
	-0.0407664
	-0.00203324
	-0.000984964
	-0.0254715
	-0.416466
	-0.0420395
	-0.0852888
	-0.111613
	-0.0415473
	-0.000804127
	-0.0308753
	-0.169454
	-0.356269
	-0.949981
	-0.629116
	-0.193897
	-0.00897272
	-0.00499323
	-0.0154758
	-0.35139
	-0.828036
	-0.0124426
	-0.0349717
	-0.0108439
	-0.0338716
	0.00101103
	0.244164
	0.00820526
	-0.106305
	-0.900819
	-0.175103
	-0.00252246
	-0.00697333
	0.000218199
	-0.0248255
	-3.37755e-05
	0.03619
	-1.99712e-05
	-0.155497
	-0.0601032
	-0.0158386
	0.00255869
	0.0320315
	-0.0529207
	-0.15216
	-0.469667
	-0.00314333
	-0.00174389
	-0.170068
	-0.633473
	-0.384244
	-0.214592
	-0.0882668
	-0.082287
	-0.0228935
	-0.118975
	-0.029818
	-6.51683e-05
	5.77522e-05
	-0.0300888
	-0.00740903
	-0.00582498
	-0.000344729
	-0.00170126
	-0.0395744
	-0.0157084
	-0.0495867
	-0.00988567
	0.00580141
	-2.99889e-07
	-0.0240976
	-0.241084
	-0.0101114
	-9.72978e-08
	9.42425e-05
	-0.000410026
	0.056879
	0.0598063
	0.00192293
	0.0647605
	-2.71058e-05
	0.00391856
	-0.00152508
	-0.0111524
	-0.000977552
	0.00569127
	0.0982878
	0.0133002
	0.0479981
	0.00029724
	-0.0402715
	-0.0617261
	0.0275633
	-0.00541647
	-0.329684
	-0.015616
	-0.00286696
	-0.0161647
	-0.416848
	-0.0162695
	-0.00277935
	-0.0390782
	-0.0108272
	-0.175427
	0.0298263
	0.262008
	-6.71653e-06
	-0.0038484
	0.00861085
	-0.0100555
	4.88189e-05
	0.10945
	0.0477429
	0.0964538
	1.00904e-05
	-0.0249373
	-0.35919
	-0.00450496
	-0.00146277
	-3.56498e-05
	0.00292803
	3.75295e-06
	-0.0062379
	-0.00107469
	0.0262481
	0.00148393
	-0.324421
	-0.882582
	-0.0363887
	0.0092613
	0.0407124
	0.0911176
	2.003e-06
	-6.78596e-06
	-0.00454637
	-0.0285522
	-0.00539445
	0.00624043
	0.00730134
	5.22925e-07
	-0.0550724
	-0.00582817
	-0.00264492
	-0.230643
	-4.42649e-05
	0.00238059
	0.00141332
	-1.13794e-05
	0.00379028
	-0.00105595
	-0.225826
	0.00177184
	0.0341662
	0.000124457
	0.0148163
	-0.0349097
	-0.000593983
	-0.0796192
	-0.146787
	-0.00748437
	0.00771122
	0.00342988
	-0.0047669
	-0.193252
	-0.00166465
	-1.60204e-06
	-6.69576e-05
	-0.0669772
	0.00284361
	-0.000439373
	0.000831872
	-0.0115001
	-0.0100212
	-0.0471676
	-0.0580836
	-0.109266
	-0.0471252
	0.000116698
	-0.0329999
	-0.0177384
	6.48375e-06
	0.00246877
	0.000288111
	0.00317935
	-0.000319713
	-1.60872e-05
	-0.0256056
	-0.00315996
	-0.112394
	-0.00198923
	-0.00168561
	-0.0267575
	-0.0244297
	0.01501
	-0.000115713
	-0.00507052
	-0.991123
	-0.253939
	-0.265557
	-1.41888
	-0.129175
	-0.525443
	-0.785703
	-1.1244
	-0.186047
	-0.153559
	-0.0823129
	-0.0102718
	-0.0108543
	-0.00329216
	-3.07289e-07
	0.000675726
	-0.000167345
	-0.139988
	-0.268698
	-0.000641932
	9.28388e-06
	-0.197774
	-0.0498438
	0.00169894
	-0.000388476
	0.0020122
	-0.000386323
	-0.0399516
	0.0071031
	-0.0076139
	-0.0236261
	-0.00701444
	0.00746398
	0.0279708
	-0.000401449
	-0.031662
	1.51739e-06
	-0.0184859
	0.0333735
	0.244501
	-3.01175e-06
	-0.000352864
	-0.0142424
	-0.0341906
	-0.00557432
	-0.0722239
	-0.0991566
	-0.00778742
	-0.104461
	-0.235037
	0.00169576
	0.000192746
	-0.0176113
	0.00504473
	-2.23032e-06
	-0.108691
	-0.153886
	-0.000816037
	0.00354898
	-0.00101301
	-0.036648
	-0.000214527
	0.0646429
	-0.00168391
	-0.00622229
	-0.0892083
	-0.0390655
	-0.336901
	-0.290176
	-0.21725
	-0.290089
	-0.0183495
	-0.114015
	-2.23893e-05
	-0.000762582
	-0.00127321
	-0.0040249
	-0.0176993
	-0.131351
	-1.06611e-05
	0.0171218
	0.0271979
	0.0203752
	1.3027e-05
	0.0193908
	0.0326617
	0.028741
	-0.019461
	-0.091685
	0.0614521
	0.0520897
	-1.1367e-10
	-0.0663558
	-0.0131152
	-0.0307674
	-0.0404508
	0.000114627
	-0.000357637
	2.39493e-05
	-0.000668185
	-0.0779461
	-0.00140724
	0.000378714
	8.04586e-06
	0.127518
	0.202214
	0.0769524
	0.00591033
	0.0370722
	-0.000727077
	0.0291093
	-1.51384e-05
	-0.0547361
	-0.035189
	-7.95364e-07
	-0.00949432
	-0.00365901
	0.0218757
	0.0073485
	0.00116994
	9.76737e-05
	-0.0314895
	-6.99448e-06
	-3.31602e-05
	0.000252454
	0.00316065
	0.11464
	-0.000872054
	0.000161915
	0.111633
	0.0167876
	0.000221611
	-0.00261791
	0.0291605
	0.000144725
	-0.00582091
	-2.56202e-05
	-0.066232
	-0.0208291
	-0.00360332
	0.00157624
	0.123691
	-0.000336801
	1.39431e-06
	0.0546924
	0.0332341
	0.00811624
	1.20615e-05
	-0.00166777
	-1.50267e-05
	-7.05261e-06
	-0.0791655
	-0.0296094
	0.160142
	-0.000724155
	-0.000126416
	-3.75208e-05
	0.0323682
	0.00116352
	-0.000714897
	-0.015927
	-0.156161
	0.000367229
	0.0538528
	-0.00410336
	-0.0135523
	-0.030151
	-0.00474445
	-0.00812076
	-0.333086
	-0.00964342
	-0.00232589
	0.00126285
	0.0697472
	0.00214012
	-0.0672787
	5.80828e-05
	0.000114322
	-0.135866
	-0.0405357
	0.00298691
	-0.000343777
	0.000793209
	-1.67251e-05
	-0.0102093
	-0.00431722
	-0.0546765
	-9.04061e-06
	0.00304117
	-9.8617e-05
	0.00365256
	-0.00997535
	-0.349093
	-2.18027e-06
	0.00662137
	0.0243369
	-0.00454727
	-0.139431
	8.4588e-05
	0.209354
	0.0328668
	-0.0477973
	-0.0159964
	-0.0322676
	-0.0701112
	-0.024031
	-0.0916316
	-0.220305
	-0.984975
	-0.342909
	0.0398977
	0.000928037
	1.20897e-13
[truncated: 60,780 more rows]
